# Supplementary material for: Inactivation of RB1 , CDKN2A , and TP53 have distinct effects on genomic stability at side‐by‐side comparison in karyotypically normal cells
Source: Genes Chromosomes Cancer. 2022 Sep 30;62(2):93–100. doi: 10.1002/gcc.23096 (PMC10091693; doi:10.1002/gcc.23096)
Supplement: Supplementary file 6 — Dataset S1: All samples included in this study with specification of the passaging time they were harvested. The next sheets include the segment file, the event matrix and an overview matrix illustrating each genetic alteration's MCF across samples as well as the p‐ and W‐values for the comparison of the number of CNV events and CNV events >1 Mbp between the samples as well as the event matrices used for fish plot generation. [file GCC-62-93-s006.xlsx]

## Sheet: Samples
RB1	Passages
RB1p11	11
RB1p12	12
RB1p15	15
CDKN2A
CDKN2Ap11	11
CDKN2Ap12	12
CDKN2Ap15	15
WT Lund
WTLp2	2
WTLp6	6
WTLp9	9
WTLp26	26
WTLp30	30
WTLp40	40
WTLp45	45
WTL	?
WT BTU
WTBp1	1
WTBp9	9
WTBp15	15
WTBp20	20
WTBp30	30
WTBp40	40
WTBp45	45
K3
TP53_old	?
TP53p11	11
TP53p15	15
TP53p16	16

## Sheet: Segment_File
Tumor ID	Sample ID	Chr	Start	End	Med,LogR	VAF..TRS.	Type	Method	Cytoband	Clone size
Cellines	RB1p15	3	157883250	158060655	-0.605878	NA	Loss (1+0)	SNP-array	q25.32-q25.32	100
Cellines	RB1p15	7	137429058	138293211	0.342879	NA	Gain (2+1)	SNP-array	q33-q34	100
Cellines	RB1p15	8	39247098	39386952	-0.355511	NA	Loss (1+0)	SNP-array	p11.22-p11.22	100
Cellines	RB1p15	12	100709916	101088009	0.324527	NA	Gain (2+1)	SNP-array	q23.1-q23.1	100
Cellines	RB1p15	16	78701695	78762696	0.329413	NA	Gain (2+1)	SNP-array	q23.1-q23.1	100
Cellines	RB1p15	19	23895015	23964528	-0.499412	NA	Loss (1+0)	SNP-array	p12-p12	100
Cellines	RB1p12	3	157883250	158060655	-0.588686	NA	Loss (1+0)	SNP-array	q25.32-q25.32	100
Cellines	RB1p12	7	137429058	138301034	0.350233	NA	Gain (2+1)	SNP-array	q33-q34	100
Cellines	RB1p12	8	39247098	39386952	-0.404019	NA	Loss (1+0)	SNP-array	p11.22-p11.22	100
Cellines	RB1p12	12	100709916	101088009	0.342588	NA	Gain (2+1)	SNP-array	q23.1-q23.1	100
Cellines	RB1p12	16	78704199	78762696	0.351951	NA	Gain (2+1)	SNP-array	q23.1-q23.1	100
Cellines	RB1p12	19	23895015	23964431	-0.503547	NA	Loss (1+0)	SNP-array	p12-p12	100
Cellines	RB1p11	3	157883250	158060655	-0.619137	NA	Loss (1+0)	SNP-array	q25.32-q25.32	100
Cellines	RB1p11	7	137429058	138293250	0.37395	NA	Gain (2+1)	SNP-array	q33-q34	100
Cellines	RB1p11	8	39247098	39386952	-0.460802	NA	Loss (1+0)	SNP-array	p11.22-p11.22	100
Cellines	RB1p11	12	100709916	101088009	0.350097	NA	Gain (2+1)	SNP-array	q23.1-q23.1	100
Cellines	RB1p11	16	78704097	78764097	0.350012	NA	Gain (2+1)	SNP-array	q23.1-q23.1	100
Cellines	RB1p11	19	23895015	23964528	-0.527578	NA	Loss (1+0)	SNP-array	p12-p12	100
Cellines	CDKN2Ap15	7	78066484	78197766	-0.566267	NA	Loss (1+0)	SNP-array	q21.11-q21.11	100
Cellines	CDKN2Ap15	7	137429059	138293211	0.372216	NA	Gain (2+1)	SNP-array	q33-q34	100
Cellines	CDKN2Ap15	8	39247098	39386952	-0.432318	NA	Loss (1+0)	SNP-array	p11.22-p11.22	100
Cellines	CDKN2Ap15	9	16841583	17346956	0.399967	NA	Gain (2+1)	SNP-array	p22.2-p22.2	100
Cellines	CDKN2Ap15	12	100709917	101088009	0.351884	NA	Gain (2+1)	SNP-array	q23.1-q23.1	100
Cellines	CDKN2Ap15	19	23895015	23965843	-0.530802	NA	Loss (1+0)	SNP-array	p12-p12	100
Cellines	CDKN2Ap12	7	78066365	78197766	-0.626819	NA	Loss (1+0)	SNP-array	q21.11-q21.11	100
Cellines	CDKN2Ap12	7	137429059	138293211	0.367081	NA	Gain (2+1)	SNP-array	q33-q34	100
Cellines	CDKN2Ap12	8	39247098	39386952	-0.527611	NA	Loss (1+0)	SNP-array	p11.22-p11.22	100
Cellines	CDKN2Ap12	9	16847791	17344898	0.352913	NA	Gain (2+1)	SNP-array	p22.2-p22.2	100
Cellines	CDKN2Ap12	12	100709917	101088009	0.358137	NA	Gain (2+1)	SNP-array	q23.1-q23.1	100
Cellines	CDKN2Ap12	19	23895015	23965843	-0.519147	NA	Loss (1+0)	SNP-array	p12-p12	100
Cellines	CDKN2Ap11	7	78066484	78197766	-0.629843	NA	Loss (1+0)	SNP-array	q21.11-q21.11	100
Cellines	CDKN2Ap11	7	137429059	138293211	0.359001	NA	Gain (2+1)	SNP-array	q33-q34	100
Cellines	CDKN2Ap11	8	39247098	39386952	-0.533246	NA	Loss (1+0)	SNP-array	p11.22-p11.22	100
Cellines	CDKN2Ap11	9	16847791	17328427	0.364617	NA	Gain (2+1)	SNP-array	p22.2-p22.2	100
Cellines	CDKN2Ap11	12	100709917	101088009	0.352671	NA	Gain (2+1)	SNP-array	q23.1-q23.1	100
Cellines	CDKN2Ap11	19	23895015	23964432	-0.483036	NA	Loss (1+0)	SNP-array	p12-p12	100
Cellines	TP53p16	1	1	1000000	0	NA	WGD	SNP-array	K3	100
Cellines	TP53p16	2	50670	89129064	-0.134944	NA	Loss (2+1) P-arm	SNP-array	p25.3-p11.2	53
Cellines	TP53p16	2	228241928	242783384	-0.0681916	NA	Loss (2+1)	SNP-array	q36.3-q37.3	30.4426
Cellines	TP53p16	3	61892	67860100	-0.231735	NA	Loss (2+1)	SNP-array	p26.3-p14.1	100
Cellines	TP53p16	3	78455517	79289734	0.22082	NA	Gain (3+2)	SNP-array	p12.3-p12.3	100
Cellines	TP53p16	3	71644377	197851986	-0.0889392	NA	Loss (2+1)	SNP-array	p13-q29	38
Cellines	TP53p16	3	157889257	158066592	-0.732528	NA	Loss (1+0)	SNP-array	q25.32-q25.32	100
Cellines	TP53p16	4	68346	190957473	-0.117789	NA	Loss (2+1) Whole	SNP-array	p16.3-q35.2	53
Cellines	TP53p16	6	172082	58759015	-0.129317	NA	Loss (2+1) P-arm	SNP-array	p25.3-p11.1	53
Cellines	TP53p16	6	79511630	95140545	-0.0967832	NA	Loss (2+1)	SNP-array	q14.1-q16.1	53
Cellines	TP53p16	6	95879201	170919482	-0.210548	NA	Loss (2+1)	SNP-array	q16.1-q27	100
Cellines	TP53p16	6	1	1000000	0	NA	Complicated	SNP-array	q11.1-q14.1	100
Cellines	TP53p16	7	43361	159119707	-0.124178	NA	Loss (2+1) Whole	SNP-array	p22.3-q36.3	53
Cellines	TP53p16	7	137429059	138320418	0.310192	NA	Gain (2+1)	SNP-array	q33-q34	100
Cellines	TP53p16	8	39247098	39386952	-0.437429	NA	Loss (1+0)	SNP-array	p11.22-p11.22	100
Cellines	TP53p16	9	203862	141020389	-0.235105	NA	Loss (1+1) Whole	SNP-array	p24.3-q34.3	53
Cellines	TP53p16	12	100706004	101099878	0.378753	NA	Gain (2+1)	SNP-array	q23.1-q23.1	100
Cellines	TP53p16	13	19436287	115107733	-0.201768	NA	Loss (2+1) Whole	SNP-array	q12.12-q34	100
Cellines	TP53p16	16	78704199	78762696	0.333364	NA	Gain (2+1)	SNP-array	q23.1-q23.1	100
Cellines	TP53p16	17	526	7603334	-0.60287	NA	Loss (2+0)	SNP-array	p13.3-p13.1	100
Cellines	TP53p16	17	11287631	13923932	-0.0813215	NA	Loss (2+1)	SNP-array	p12-p12	38
Cellines	TP53p16	17	25316416	81041938	0.0805812	NA	Gain (3+2) Q-arm	SNP-array	q11.1-q25.3	38
Cellines	TP53p16	19	23897777	23965843	-0.554497	NA	Loss (1+0)	SNP-array	p12-p12	100
Cellines	TP53p16	21	15041210	48097372	-0.423767	NA	Loss (1+0) Whole	SNP-array	q11.2-q22.3	53
Cellines	TP53p16	22	16888900	51197838	-0.0436146	NA	Loss (2+1) Whole	SNP-array	q11.1-q13.33	19.6362
Cellines	TP53p15	1	1	1000000	0	NA	WGD	SNP-array	K3	100
Cellines	TP53p15	2	50814	89129064	-0.115341	NA	Loss (2+1) P-arm	SNP-array	p25.3-p11.2	51
Cellines	TP53p15	2	228241928	242783384	-0.0583852	NA	Loss (2+1)	SNP-array	q36.3-q37.3	28.6007
Cellines	TP53p15	3	61892	67860100	-0.211471	NA	Loss (2+1)	SNP-array	p26.3-p14.1	100
Cellines	TP53p15	3	78455517	79289734	0.175186	NA	Gain (3+2)	SNP-array	p12.3-p12.3	100
Cellines	TP53p15	3	71644377	197851986	-0.0745658	NA	Loss (2+1)	SNP-array	p13-q29	37
Cellines	TP53p15	3	157882888	158064909	-0.680334	NA	Loss (1+0)	SNP-array	q25.32-q25.32	100
Cellines	TP53p15	4	68346	190957473	-0.100322	NA	Loss (2+1) Whole	SNP-array	p16.3-q35.2	51
Cellines	TP53p15	6	156975	58759015	-0.118226	NA	Loss (2+1) P-arm	SNP-array	p25.3-p11.1	51
Cellines	TP53p15	6	79511630	95140545	-0.0862219	NA	Loss (2+1)	SNP-array	q14.1-q16.1	51
Cellines	TP53p15	6	95879201	170919482	-0.188751	NA	Loss (2+1)	SNP-array	q16.1-q27	100
Cellines	TP53p15	6	1	1000000	0	NA	Complicated	SNP-array	q11.1-q14.1	100
Cellines	TP53p15	7	43361	159119707	-0.110397	NA	Loss (2+1) Whole	SNP-array	p22.3-q36.3	51
Cellines	TP53p15	7	137429059	138320418	0.198158	NA	Gain (2+1)	SNP-array	q33-q34	100
Cellines	TP53p15	8	39247098	39362916	-0.300804	NA	Loss (1+0)	SNP-array	p11.22-p11.22	100
Cellines	TP53p15	9	203862	141020389	-0.212486	NA	Loss (1+1) Whole	SNP-array	p24.3-q34.3	51
Cellines	TP53p15	12	100712406	101105677	0.321047	NA	Gain (2+1)	SNP-array	q23.1-q23.1	100
Cellines	TP53p15	13	19436287	115107733	-0.186891	NA	Loss (2+1) Whole	SNP-array	q12.12-q34	100
Cellines	TP53p15	16	78704200	78762696	0.259342	NA	Gain (2+1)	SNP-array	q23.1-q23.1	100
Cellines	TP53p15	17	526	7603334	-0.543897	NA	Loss (2+0)	SNP-array	p13.3-p13.1	100
Cellines	TP53p15	17	11287631	13923932	-0.0722065	NA	Loss (2+1)	SNP-array	p12-p12	37
Cellines	TP53p15	17	25316416	81041938	0.0776716	NA	Gain (3+2) Q-arm	SNP-array	q11.1-q25.3	37
Cellines	TP53p15	19	23897792	23965843	-0.48441	NA	Loss (1+0)	SNP-array	p12-p12	100
Cellines	TP53p15	21	15041210	48097372	-0.37423	NA	Loss (1+0) Whole	SNP-array	q11.2-q22.3	51
Cellines	TP53p15	22	16888900	51197838	-0.0346879	NA	Loss (2+1) Whole	SNP-array	q11.1-q13.33	17
Cellines	TP53p11	1	1	1000000	0	NA	WGD	SNP-array	K3	100
Cellines	TP53p11	2	36925	89129064	-0.132009	NA	Loss (2+1) P-arm	SNP-array	p25.3-p11.2	56
Cellines	TP53p11	3	61892	67860100	-0.200245	NA	Loss (2+1)	SNP-array	p26.3-p14.1	100
Cellines	TP53p11	3	78455517	79289734	0.172003	NA	Gain (3+2)	SNP-array	p12.3-p12.3	100
Cellines	TP53p11	3	71644377	197851986	-0.101562	NA	Loss (2+1)	SNP-array	p13-q29	56
Cellines	TP53p11	3	157883251	158064909	-0.716292	NA	Loss (1+0)	SNP-array	q25.32-q25.32	100
Cellines	TP53p11	4	68346	190957473	-0.114031	NA	Loss (2+1) Whole	SNP-array	p16.3-q35.2	56
Cellines	TP53p11	6	156975	58759015	-0.113965	NA	Loss (2+1) P-arm	SNP-array	p25.3-p11.1	56
Cellines	TP53p11	6	79511630	95140545	-0.101462	NA	Loss (2+1)	SNP-array	q14.1-q16.1	56
Cellines	TP53p11	6	95879201	170919482	-0.1895	NA	Loss (2+1)	SNP-array	q16.1-q27	100
Cellines	TP53p11	6	1	1000000	0	NA	Complicated	SNP-array	q11.1-q14.1	100
Cellines	TP53p11	7	43361	159119707	-0.124315	NA	Loss (2+1) Whole	SNP-array	p22.3-q36.3	56
Cellines	TP53p11	7	137429059	138320418	0.133721	NA	Gain (2+1)	SNP-array	q33-q34	100
Cellines	TP53p11	8	39247098	39386952	-0.361969	NA	Loss (1+0)	SNP-array	p11.22-p11.22	100
Cellines	TP53p11	9	203862	141020389	-0.204529	NA	Loss (1+1) Whole	SNP-array	p24.3-q34.3	56
Cellines	TP53p11	12	100709917	101128866	0.355859	NA	Gain (2+1)	SNP-array	q23.1-q23.1	100
Cellines	TP53p11	13	19436287	115107733	-0.152826	NA	Loss (2+1) Whole	SNP-array	q12.12-q34	75.3654
Cellines	TP53p11	16	78704200	78762696	0.321812	NA	Gain (2+1)	SNP-array	q23.1-q23.1	100
Cellines	TP53p11	17	526	7603334	-0.503958	NA	Loss (2+0)	SNP-array	p13.3-p13.1	100
Cellines	TP53p11	17	11287631	13923932	-0.0924551	NA	Loss (2+1)	SNP-array	p12-p12	49
Cellines	TP53p11	17	25316416	81041938	0.0571142	NA	Gain (3+2) Q-arm	SNP-array	q11.1-q25.3	31
Cellines	TP53p11	19	23903763	23963726	-0.465207	NA	Loss (1+0)	SNP-array	p12-p12	100
Cellines	TP53p11	21	15041210	48097372	-0.397674	NA	Loss (1+0) Whole	SNP-array	q11.2-q22.3	56
Cellines	TP53p11	22	16888900	51197838	-0.0638259	NA	Loss (2+1) Whole	SNP-array	q11.1-q13.33	31
Cellines	TP53_old	1	1	1000000	0	NA	WGD	SNP-array	K3	100
Cellines	TP53_old	2	228241928	242783384	-0.0996171	NA	Loss (2+1) v1	SNP-array	q36.3-q37.3	48
Cellines	TP53_old	3	61892	67860100	-0.200831	NA	Loss (2+1)	SNP-array	p26.3-p14.1	100
Cellines	TP53_old	3	67863708	71389520	0.170087	NA	Gain (3+2)	SNP-array	p14.1-p13	100
Cellines	TP53_old	3	78455517	79289734	0.170127	NA	Gain (3+2)	SNP-array	p12.3-p12.3	100
Cellines	TP53_old	3	157883251	158060655	-0.557144	NA	Loss (1+0)	SNP-array	q25.32-q25.32	100
Cellines	TP53_old	6	156975	58759015	-0.120337	NA	Loss (2+1) P-arm v1	SNP-array	p25.3-p11.1	57
Cellines	TP53_old	6	95879201	170919482	-0.19368	NA	Loss (2+1)	SNP-array	q16.1-q27	100
Cellines	TP53_old	6	1	1000000	0	NA	Complicated	SNP-array	q11.1-q14.1	100
Cellines	TP53_old	7	43361	58025873	-0.0447466	NA	Loss (2+1) P-arm	SNP-array	p22.3-p11.1	22
Cellines	TP53_old	7	137429059	138320418	0.331997	NA	Gain (2+1)	SNP-array	q33-q34	100
Cellines	TP53_old	8	606452	146295771	0.0647551	NA	Gain (3+3) Whole	SNP-array	p23.3-q24.3	17
Cellines	TP53_old	8	39247098	39386952	-0.403853	NA	Loss (1+0)	SNP-array	p11.22-p11.22	100
Cellines	TP53_old	9	203862	141020389	-0.199277	NA	Loss (2+1) Whole	SNP-array	p24.3-q34.3	100
Cellines	TP53_old	12	100709917	101088009	0.321317	NA	Gain (2+1)	SNP-array	q23.1-q23.1	100
Cellines	TP53_old	13	19436287	115107733	-0.114381	NA	Loss (2+1) Whole v1	SNP-array	q12.12-q34	57
Cellines	TP53_old	16	85881	35283214	0.0701786	NA	Gain (3+2) P-arm	SNP-array	p13.3-p11.1	40
Cellines	TP53_old	16	78704200	78762324	0.304151	NA	Gain (2+1)	SNP-array	q23.1-q23.1	100
Cellines	TP53_old	17	526	7603334	-0.502223	NA	Loss (2+0)	SNP-array	p13.3-p13.1	100
Cellines	TP53_old	17	33525086	81041938	0.158163	NA	Gain (3+2)	SNP-array	q12-q25.3	100
Cellines	TP53_old	19	23895015	23965843	-0.483656	NA	Loss (1+0)	SNP-array	p12-p12	100
Cellines	TP53_old	21	15218107	48097372	-0.238989	NA	Loss (2+1) Whole	SNP-array	q11.2-q22.3	100
Cellines	WTBp9	1	243599070	244112606	0.25977	NA	Gain (2+1)	SNP-array	q43-q44	81
Cellines	WTBp9	2	20363826	20760123	0.539594	NA	Gain (3+1)	SNP-array	p24.1-p24.1	100
Cellines	WTBp9	4	69485966	84109069	-0.449889	NA	Loss (1+0)	SNP-array	q13.2-q21.23	100
Cellines	WTBp9	5	13964588	14149052	0.493839	NA	Gain (3+1)	SNP-array	p15.2-p15.2	81
Cellines	WTBp9	7	137429059	138293211	0.304076	NA	Gain (2+1)	SNP-array	q33-q34	100
Cellines	WTBp9	8	39247098	39386952	-0.365422	NA	Loss (1+0)	SNP-array	p11.22-p11.22	100
Cellines	WTBp9	12	100709917	101088009	0.315477	NA	Gain (2+1)	SNP-array	q23.1-q23.1	100
Cellines	WTBp9	19	23895015	23964068	-0.454653	NA	Loss (1+0)	SNP-array	p12-p12	100
Cellines	WTBp20	1	243599070	244112606	0.207448	NA	Gain (2+1)	SNP-array	q43-q44	60.9063
Cellines	WTBp20	2	20370541	20762613	0.430313	NA	Gain (3+1)	SNP-array	p24.1-p24.1	73
Cellines	WTBp20	4	69485966	84109069	-0.313067	NA	Loss (1+0)	SNP-array	q13.2-q21.23	73
Cellines	WTBp20	5	13964588	14149052	0.354062	NA	Gain (3+1)	SNP-array	p15.2-p15.2	55
Cellines	WTBp20	7	137434451	138293211	0.330148	NA	Gain (2+1)	SNP-array	q33-q34	100
Cellines	WTBp20	8	39247098	39386952	-0.346569	NA	Loss (1+0)	SNP-array	p11.22-p11.22	84
Cellines	WTBp20	12	100709917	101088009	0.322699	NA	Gain (2+1)	SNP-array	q23.1-q23.1	100
Cellines	WTBp20	19	23895015	23964528	-0.447532	NA	Loss (1+0)	SNP-array	p12-p12	100
Cellines	WTBp40	1	143932350	249224684	-0.0332103	NA	Loss (1+0)	SNP-array	q21.1-q44	9.29757
Cellines	WTBp40	2	12771	242783384	-0.0495242	NA	Loss (1+0) Whole	SNP-array	p25.3-q37.3	13.787
Cellines	WTBp40	3	116852615	117012341	-0.307114	NA	Loss (1+0) v1	SNP-array	q13.31-q13.31	78
Cellines	WTBp40	4	10145296	10249752	-0.352753	NA	Loss (1+0)	SNP-array	p16.1-p16.1	86
Cellines	WTBp40	6	126079742	170919482	-0.111474	NA	Loss (1+0)	SNP-array	q22.31-q27	30.3801
Cellines	WTBp40	7	137429059	138293211	0.314051	NA	Gain (2+1)	SNP-array	q33-q34	100
Cellines	WTBp40	8	39247098	39386952	-0.336486	NA	Loss (1+0)	SNP-array	p11.22-p11.22	86
Cellines	WTBp40	8	100450211	100805959	-0.331902	NA	Loss (1+0)	SNP-array	q22.2-q22.2	84
Cellines	WTBp40	9	203862	38787480	-0.100049	NA	Loss (1+0) P-arm	SNP-array	p24.3-p13.1	27.3733
Cellines	WTBp40	9	70966262	101837787	-0.120835	NA	Loss (1+0)	SNP-array	q21.11-q22.33	32.826
Cellines	WTBp40	12	100709917	101088009	0.317681	NA	Gain (2+1)	SNP-array	q23.1-q23.1	100
Cellines	WTBp40	13	19436287	115107733	-0.111861	NA	Loss (1+0)	SNP-array	q11-q34	30.4814
Cellines	WTBp40	15	22912503	102429112	-0.109924	NA	Loss (1+0) Whole	SNP-array	q11.2-q26.3	29.9735
Cellines	WTBp40	17	526	16239012	-0.000639157	NA	Loss (2+0)	SNP-array	p13.3-p11.2	61.2846
Cellines	WTBp40	19	23895015	23965843	-0.469622	NA	Loss (1+0)	SNP-array	p12-p12	100
Cellines	WTBp1	1	243599070	244112606	0.205905	NA	Gain (2+1)	SNP-array	q43-q44	68.3256
Cellines	WTBp1	2	20363826	20761797	0.458135	NA	Gain (3+1)	SNP-array	p24.1-p24.1	84
Cellines	WTBp1	4	69485966	84109069	-0.306781	NA	Loss (1+0)	SNP-array	q13.2-q21.23	84
Cellines	WTBp1	5	13964588	14149052	0.281197	NA	Gain (3+1)	SNP-array	p15.2-p15.2	54
Cellines	WTBp1	7	137429059	138291783	0.301909	NA	Gain (2+1)	SNP-array	q33-q34	100
Cellines	WTBp1	8	39247098	39362916	-0.36352	NA	Loss (1+0)	SNP-array	p11.22-p11.22	100
Cellines	WTBp1	12	100709917	101088009	0.295605	NA	Gain (2+1)	SNP-array	q23.1-q23.1	100
Cellines	WTBp1	19	23895015	23964431	-0.500087	NA	Loss (1+0)	SNP-array	p12-p12	100
Cellines	WTBp15	1	243599070	244112606	0.220162	NA	Gain (2+1)	SNP-array	q43-q44	70.2719
Cellines	WTBp15	2	20363913	20760123	0.473227	NA	Gain (3+1)	SNP-array	p24.1-p24.1	86
Cellines	WTBp15	4	69485966	84109069	-0.337134	NA	Loss (1+0)	SNP-array	q13.2-q21.23	86
Cellines	WTBp15	5	13964588	14149052	0.357771	NA	Gain (3+1)	SNP-array	p15.2-p15.2	60
Cellines	WTBp15	7	137429059	138293211	0.30264	NA	Gain (2+1)	SNP-array	q33-q34	100
Cellines	WTBp15	8	39247098	39384337	-0.405523	NA	Loss (1+0)	SNP-array	p11.22-p11.22	100
Cellines	WTBp15	12	100709917	101088009	0.29324	NA	Gain (2+1)	SNP-array	q23.1-q23.1	100
Cellines	WTBp15	19	23895015	23964528	-0.45921	NA	Loss (1+0)	SNP-array	p12-p12	100
Cellines	WTBp30	7	137434451	138292622	0.298213	NA	Gain (2+1)	SNP-array	q33-q34	100
Cellines	WTBp30	8	39250166	39352609	-0.323017	NA	Loss (1+0)	SNP-array	p11.22-p11.22	100
Cellines	WTBp30	12	100709917	101087830	0.296632	NA	Gain (2+1)	SNP-array	q23.1-q23.1	100
Cellines	WTBp30	19	23895015	23964528	-0.486501	NA	Loss (1+0)	SNP-array	p12-p12	100
Cellines	WTBp45	3	116852615	117004801	-0.532164	NA	Loss (1+0) v1	SNP-array	q13.31-q13.31	100
Cellines	WTBp45	4	10145296	10249752	-0.504044	NA	Loss (1+0)	SNP-array	p16.1-p16.1	100
Cellines	WTBp45	7	137429059	138293211	0.292943	NA	Gain (2+1)	SNP-array	q33-q34	100
Cellines	WTBp45	8	39247098	39384687	-0.406913	NA	Loss (1+0)	SNP-array	p11.22-p11.22	100
Cellines	WTBp45	8	100441960	100822569	-0.514125	NA	Loss (1+0)	SNP-array	q22.2-q22.2	100
Cellines	WTBp45	12	100709917	101088009	0.281701	NA	Gain (2+1)	SNP-array	q23.1-q23.1	100
Cellines	WTBp45	19	23895015	23964068	-0.417151	NA	Loss (1+0)	SNP-array	p12-p12	100
Cellines	WTLp2	1	243599070	244112606	0.184449	NA	Gain (2+1)	SNP-array	q43-q44	49.2605
Cellines	WTLp2	2	20363913	20761797	0.426699	NA	Gain (3+1)	SNP-array	p24.1-p24.1	60
Cellines	WTLp2	4	69485966	84109069	-0.252279	NA	Loss (1+0)	SNP-array	q13.2-q21.23	60
Cellines	WTLp2	7	137429059	138293211	0.354525	NA	Gain (2+1)	SNP-array	q33-q34	100
Cellines	WTLp2	8	39247098	39384956	-0.428146	NA	Loss (1+0)	SNP-array	p11.22-p11.22	100
Cellines	WTLp2	12	100709917	101088009	0.37321	NA	Gain (2+1)	SNP-array	q23.1-q23.1	100
Cellines	WTLp2	19	23895015	23965843	-0.546119	NA	Loss (1+0)	SNP-array	p12-p12	100
Cellines	WTLp6	1	243599070	244112606	0.199703	NA	Gain (2+1)	SNP-array	q43-q44	65.5689
Cellines	WTLp6	2	20363826	20762613	0.447047	NA	Gain (3+1)	SNP-array	p24.1-p24.1	82
Cellines	WTLp6	4	69485966	84109069	-0.30242	NA	Loss (1+0)	SNP-array	q13.2-q21.23	82
Cellines	WTLp6	7	137429059	138291783	0.30603	NA	Gain (2+1)	SNP-array	q33-q34	100
Cellines	WTLp6	8	39247098	39384337	-0.346663	NA	Loss (1+0)	SNP-array	p11.22-p11.22	100
Cellines	WTLp6	12	100709917	101088009	0.29791	NA	Gain (2+1)	SNP-array	q23.1-q23.1	100
Cellines	WTLp6	19	23895015	23965843	-0.456957	NA	Loss (1+0)	SNP-array	p12-p12	100
Cellines	WTLp9	1	243599070	244112606	0.205962	NA	Gain (2+1)	SNP-array	q43-q44	60.8441
Cellines	WTLp9	2	20377392	20760123	0.451381	NA	Gain (3+1)	SNP-array	p24.1-p24.1	70
Cellines	WTLp9	4	69485966	84109069	-0.265912	NA	Loss (1+0)	SNP-array	q13.2-q21.23	70
Cellines	WTLp9	7	137429059	138293211	0.344011	NA	Gain (2+1)	SNP-array	q33-q34	100
Cellines	WTLp9	8	39247098	39386952	-0.384892	NA	Loss (1+0)	SNP-array	p11.22-p11.22	100
Cellines	WTLp9	12	100709917	101088009	0.325601	NA	Gain (2+1)	SNP-array	q23.1-q23.1	100
Cellines	WTLp9	19	23895015	23964432	-0.504516	NA	Loss (1+0)	SNP-array	p12-p12	100
Cellines	WTLp26	1	243599070	244112606	0.152719	NA	Gain (2+1)	SNP-array	q43-q44	42.0399
Cellines	WTLp26	2	20350783	20762613	0.344419	NA	Gain (3+1)	SNP-array	p24.1-p24.1	45
Cellines	WTLp26	3	116494983	116700345	-0.141618	NA	Loss (1+0) v2	SNP-array	q13.31-q13.31	35.2011
Cellines	WTLp26	4	10143786	10249752	-0.254562	NA	Loss (1+0)	SNP-array	p16.1-p16.1	55
Cellines	WTLp26	4	69485966	84109069	-0.204973	NA	Loss (1+0)	SNP-array	q13.2-q21.23	45
Cellines	WTLp26	7	137429059	138293211	0.337531	NA	Gain (2+1)	SNP-array	q33-q34	100
Cellines	WTLp26	8	39247098	39386952	-0.464975	NA	Loss (1+0)	SNP-array	p11.22-p11.22	100
Cellines	WTLp26	12	100709917	101083648	0.330814	NA	Gain (2+1)	SNP-array	q23.1-q23.1	100
Cellines	WTLp26	14	23598241	70469120	0.08386	NA	Gain (2+1)	SNP-array	q11.2-q24.2	22.533
Cellines	WTLp26	14	70481015	107285437	-0.0998598	NA	Loss (1+0)	SNP-array	q24.2-q32.33	25.1784
Cellines	WTLp26	19	23895015	23964068	-0.544681	NA	Loss (1+0)	SNP-array	p12-p12	100
Cellines	WTLp30	1	243599070	244112606	0.11065	NA	Gain (2+1)	SNP-array	q43-q44	33.6961
Cellines	WTLp30	2	20381830	20762613	0.306843	NA	Gain (3+1)	SNP-array	p24.1-p24.1	45
Cellines	WTLp30	3	116494983	116700345	-0.141618	NA	Loss (1+0) v2	SNP-array	q13.31-q13.31	41
Cellines	WTLp30	4	10145296	10249752	-0.285406	NA	Loss (1+0)	SNP-array	p16.1-p16.1	55
Cellines	WTLp30	4	69485966	84109069	-0.18481	NA	Loss (1+0)	SNP-array	q13.2-q21.23	45
Cellines	WTLp30	7	137429059	138293211	0.297761	NA	Gain (2+1)	SNP-array	q33-q34	100
Cellines	WTLp30	8	39247098	39384337	-0.389759	NA	Loss (1+0)	SNP-array	p11.22-p11.22	100.073
Cellines	WTLp30	12	100709917	101088009	0.314677	NA	Gain (2+1)	SNP-array	q23.1-q23.1	100
Cellines	WTLp30	14	23598241	70469120	0.121752	NA	Gain (2+1)	SNP-array	q11.2-q24.2	37.2217
Cellines	WTLp30	14	70481015	107285437	-0.148581	NA	Loss (1+0)	SNP-array	q24.2-q32.33	41
Cellines	WTLp30	19	23895015	23964068	-0.418436	NA	Loss (1+0)	SNP-array	p12-p12	100
Cellines	WTLp40	3	116495281	116682926	-0.426401	NA	Loss (1+0) v2	SNP-array	q13.31-q13.31	100
Cellines	WTLp40	4	10145296	10249752	-0.480115	NA	Loss (1+0)	SNP-array	p16.1-p16.1	100
Cellines	WTLp40	7	137429074	138293211	0.324969	NA	Gain (2+1)	SNP-array	q33-q34	100
Cellines	WTLp40	8	39247098	39384337	-0.402349	NA	Loss (1+0)	SNP-array	p11.22-p11.22	100
Cellines	WTLp40	12	100709917	101088009	0.32437	NA	Gain (2+1)	SNP-array	q23.1-q23.1	100
Cellines	WTLp40	14	23598241	70469120	0.258837	NA	Gain (2+1)	SNP-array	q11.2-q24.2	78.8021
Cellines	WTLp40	14	70481015	107285437	-0.414178	NA	Loss (1+0)	SNP-array	q24.2-q32.33	100
Cellines	WTLp40	19	23895015	23964528	-0.50615	NA	Loss (1+0)	SNP-array	p12-p12	100
Cellines	WTLp45	3	116495281	116682926	-0.491844	NA	Loss (1+0) v2	SNP-array	q13.31-q13.31	100
Cellines	WTLp45	4	10145296	10249752	-0.499576	NA	Loss (1+0)	SNP-array	p16.1-p16.1	100
Cellines	WTLp45	7	137429059	138293211	0.338659	NA	Gain (2+1)	SNP-array	q33-q34	100
Cellines	WTLp45	8	39247098	39384337	-0.425868	NA	Loss (1+0)	SNP-array	p11.22-p11.22	100
Cellines	WTLp45	12	100709917	101088009	0.319675	NA	Gain (2+1)	SNP-array	q23.1-q23.1	100
Cellines	WTLp45	14	23598241	70469120	0.274216	NA	Gain (2+1)	SNP-array	q11.2-q24.2	81.7467
Cellines	WTLp45	14	70481015	107285437	-0.438177	NA	Loss (1+0)	SNP-array	q24.2-q32.33	100
Cellines	WTLp45	19	23895015	23964431	-0.477339	NA	Loss (1+0)	SNP-array	p12-p12	100
Cellines	WTL	3	157883251	158060655	-0.454913	NA	Loss (1+0)	SNP-array	q25.32-q25.32	100
Cellines	WTL	7	137429059	138320418	0.356923	NA	Gain (2+1)	SNP-array	q33-q34	100
Cellines	WTL	8	39247098	39386952	-0.518277	NA	Loss (1+0)	SNP-array	p11.22-p11.22	100
Cellines	WTL	12	100706955	101083648	0.357109	NA	Gain (2+1)	SNP-array	q23.1-q23.1	100
Cellines	WTL	19	23895015	23965843	-0.548129	NA	Loss (1+0)	SNP-array	p12-p12	100

## Sheet: EM
	Stem	A	B	G	S	ZD	X	ZF	C	Q	T	D	U	O	ZG	ZH	V	M	K	P	F	ZJ	ZI	H	L	ZB	I	ZE	Z	ZA	ZC	N	Y	R	J	E	Normal
7 q33-q34 Gain (2+1)	1	1	1	1	1	1	1	1	1	1	1	1	1	1	1	1	1	1	1	1	1	1	1	1	1	1	1	1	1	1	1	1	1	1	1	1	0
12 q23.1-q23.1 Gain (2+1)	1	1	1	1	1	1	1	1	1	1	1	1	1	1	1	1	1	1	1	1	1	1	1	1	1	1	1	1	1	1	1	1	1	1	1	1	0
19 p12-p12 Loss (1+0)	1	1	1	1	1	1	1	1	1	1	1	1	1	1	1	1	1	1	1	1	1	1	1	1	1	1	1	1	1	1	1	1	1	1	1	1	0
3 q25.32-q25.32 Loss (1+0)	0	1	0	1	1	1	1	1	1	1	1	1	1	1	1	1	1	0	0	0	0	0	0	0	0	0	0	0	0	0	0	0	0	0	0	1	0
8 p11.22-p11.22 Loss (1+0)	0	1	1	1	1	1	1	1	1	1	1	1	1	1	1	1	1	1	1	1	1	1	1	1	1	1	1	1	1	1	1	1	1	1	1	1	0
16 q23.1-q23.1 Gain (2+1)	0	1	0	1	1	1	1	1	1	1	1	1	1	1	1	1	1	0	0	0	0	0	0	0	0	0	0	0	0	0	0	0	0	0	0	0	0
7 q21.11-q21.11 Loss (1+0)	0	0	1	0	0	0	0	0	0	0	0	0	0	0	0	0	0	0	0	0	0	0	0	0	0	0	0	0	0	0	0	0	0	0	0	0	0
9 p22.2-p22.2 Gain (2+1)	0	0	1	0	0	0	0	0	0	0	0	0	0	0	0	0	0	0	0	0	0	0	0	0	0	0	0	0	0	0	0	0	0	0	0	0	0
1 K3 WGD	0	0	0	1	1	1	1	1	1	1	1	1	1	1	1	1	1	0	0	0	0	0	0	0	0	0	0	0	0	0	0	0	0	0	0	0	0
2 p25.3-p11.2 Loss (2+1) P-arm	0	0	0	0	1	0	1	1	0	1	1	0	0	0	0	0	0	0	0	0	0	0	0	0	0	0	0	0	0	0	0	0	0	0	0	0	0
2 q36.3-q37.3 Loss (2+1)	0	0	0	0	0	1	0	0	0	0	0	0	0	0	0	0	0	0	0	0	0	0	0	0	0	0	0	0	0	0	0	0	0	0	0	0	0
3 p26.3-p14.1 Loss (2+1)	0	0	0	1	1	1	1	1	1	1	1	1	1	1	1	1	1	0	0	0	0	0	0	0	0	0	0	0	0	0	0	0	0	0	0	0	0
3 p12.3-p12.3 Gain (3+2)	0	0	0	1	1	1	1	1	1	1	1	1	1	1	1	1	1	0	0	0	0	0	0	0	0	0	0	0	0	0	0	0	0	0	0	0	0
3 p13-q29 Loss (2+1)	0	0	0	0	0	0	1	1	0	1	1	0	0	0	0	0	0	0	0	0	0	0	0	0	0	0	0	0	0	0	0	0	0	0	0	0	0
4 p16.3-q35.2 Loss (2+1) Whole	0	0	0	0	1	0	1	1	0	1	1	0	0	0	0	0	0	0	0	0	0	0	0	0	0	0	0	0	0	0	0	0	0	0	0	0	0
6 p25.3-p11.1 Loss (2+1) P-arm	0	0	0	0	1	0	1	1	0	1	1	0	0	0	0	0	0	0	0	0	0	0	0	0	0	0	0	0	0	0	0	0	0	0	0	0	0
6 q14.1-q16.1 Loss (2+1)	0	0	0	0	1	0	1	1	0	1	1	0	0	0	0	0	0	0	0	0	0	0	0	0	0	0	0	0	0	0	0	0	0	0	0	0	0
6 q16.1-q27 Loss (2+1)	0	0	0	1	1	1	1	1	1	1	1	1	1	1	1	1	1	0	0	0	0	0	0	0	0	0	0	0	0	0	0	0	0	0	0	0	0
6 q11.1-q14.1 Complicated	0	0	0	1	1	1	1	1	1	1	1	1	1	1	1	1	1	0	0	0	0	0	0	0	0	0	0	0	0	0	0	0	0	0	0	0	0
7 p22.3-q36.3 Loss (2+1) Whole	0	0	0	0	1	0	1	1	0	1	1	0	0	0	0	0	0	0	0	0	0	0	0	0	0	0	0	0	0	0	0	0	0	0	0	0	0
9 p24.3-q34.3 Loss (1+1) Whole	0	0	0	0	1	0	1	1	0	1	1	0	0	0	0	0	0	0	0	0	0	0	0	0	0	0	0	0	0	0	0	0	0	0	0	0	0
13 q12.12-q34 Loss (2+1) Whole	0	0	0	1	1	1	1	1	0	1	1	0	0	0	0	0	0	0	0	0	0	0	0	0	0	0	0	0	0	0	0	0	0	0	0	0	0
17 p13.3-p13.1 Loss (2+0)	0	0	0	1	1	1	1	1	1	1	1	1	1	1	1	1	1	0	0	0	0	0	0	0	0	0	0	0	0	0	0	0	0	0	0	0	0
17 p12-p12 Loss (2+1)	0	0	0	0	0	0	1	1	0	0	1	0	0	0	0	0	0	0	0	0	0	0	0	0	0	0	0	0	0	0	0	0	0	0	0	0	0
17 q11.1-q25.3 Gain (3+2) Q-arm	0	0	0	0	0	0	1	1	0	0	0	0	0	0	0	0	0	0	0	0	0	0	0	0	0	0	0	0	0	0	0	0	0	0	0	0	0
21 q11.2-q22.3 Loss (1+0) Whole	0	0	0	0	1	0	1	1	0	1	1	0	0	0	0	0	0	0	0	0	0	0	0	0	0	0	0	0	0	0	0	0	0	0	0	0	0
22 q11.1-q13.33 Loss (2+1) Whole	0	0	0	0	0	0	0	1	0	0	0	0	0	0	0	0	0	0	0	0	0	0	0	0	0	0	0	0	0	0	0	0	0	0	0	0	0
2 q36.3-q37.3 Loss (2+1) v1	0	0	0	0	0	0	0	0	0	0	0	0	1	0	0	1	1	0	0	0	0	0	0	0	0	0	0	0	0	0	0	0	0	0	0	0	0
3 p14.1-p13 Gain (3+2)	0	0	0	0	0	0	0	0	0	0	0	1	1	1	1	1	1	0	0	0	0	0	0	0	0	0	0	0	0	0	0	0	0	0	0	0	0
6 p25.3-p11.1 Loss (2+1) P-arm v1	0	0	0	0	0	0	0	0	0	0	0	0	1	1	0	1	1	0	0	0	0	0	0	0	0	0	0	0	0	0	0	0	0	0	0	0	0
7 p22.3-p11.1 Loss (2+1) P-arm	0	0	0	0	0	0	0	0	0	0	0	0	0	0	1	0	0	0	0	0	0	0	0	0	0	0	0	0	0	0	0	0	0	0	0	0	0
8 p23.3-q24.3 Gain (3+3) Whole	0	0	0	0	0	0	0	0	0	0	0	0	0	0	0	1	0	0	0	0	0	0	0	0	0	0	0	0	0	0	0	0	0	0	0	0	0
9 p24.3-q34.3 Loss (2+1) Whole	0	0	0	0	0	0	0	0	0	0	0	1	1	1	1	1	1	0	0	0	0	0	0	0	0	0	0	0	0	0	0	0	0	0	0	0	0
13 q12.12-q34 Loss (2+1) Whole v1	0	0	0	0	0	0	0	0	0	0	0	0	1	1	0	1	1	0	0	0	0	0	0	0	0	0	0	0	0	0	0	0	0	0	0	0	0
16 p13.3-p11.1 Gain (3+2) P-arm	0	0	0	0	0	0	0	0	0	0	0	0	0	0	0	1	1	0	0	0	0	0	0	0	0	0	0	0	0	0	0	0	0	0	0	0	0
17 q12-q25.3 Gain (3+2)	0	0	0	0	0	0	0	0	0	0	0	1	1	1	1	1	1	0	0	0	0	0	0	0	0	0	0	0	0	0	0	0	0	0	0	0	0
21 q11.2-q22.3 Loss (2+1) Whole	0	0	0	0	0	0	0	0	0	0	0	1	1	1	1	1	1	0	0	0	0	0	0	0	0	0	0	0	0	0	0	0	0	0	0	0	0
1 q43-q44 Gain (2+1)	0	0	0	0	0	0	0	0	0	0	0	0	0	0	0	0	0	1	0	1	0	0	0	0	0	0	0	0	0	0	0	0	0	0	0	0	0
2 p24.1-p24.1 Gain (3+1)	0	0	0	0	0	0	0	0	0	0	0	0	0	0	0	0	0	1	1	1	0	0	0	0	0	0	0	0	0	0	0	0	0	0	0	0	0
4 q13.2-q21.23 Loss (1+0)	0	0	0	0	0	0	0	0	0	0	0	0	0	0	0	0	0	1	1	1	0	0	0	0	0	0	0	0	0	0	0	0	0	0	0	0	0
5 p15.2-p15.2 Gain (3+1)	0	0	0	0	0	0	0	0	0	0	0	0	0	0	0	0	0	1	0	0	0	0	0	0	0	0	0	0	0	0	0	0	0	0	0	0	0
1 q21.1-q44 Loss (1+0)	0	0	0	0	0	0	0	0	0	0	0	0	0	0	0	0	0	0	0	0	0	1	0	0	0	0	0	0	0	0	0	0	0	0	0	0	0
2 p25.3-q37.3 Loss (1+0) Whole	0	0	0	0	0	0	0	0	0	0	0	0	0	0	0	0	0	0	0	0	0	0	1	0	0	0	0	0	0	0	0	0	0	0	0	0	0
3 q13.31-q13.31 Loss (1+0) v1	0	0	0	0	0	0	0	0	0	0	0	0	0	0	0	0	0	0	0	0	0	1	1	1	0	1	0	1	1	1	1	1	0	0	0	0	0
4 p16.1-p16.1 Loss (1+0)	0	0	0	0	0	0	0	0	0	0	0	0	0	0	0	0	0	0	0	0	0	1	1	1	1	1	1	1	1	1	1	1	1	1	1	0	0
6 q22.31-q27 Loss (1+0)	0	0	0	0	0	0	0	0	0	0	0	0	0	0	0	0	0	0	0	0	0	1	0	0	0	1	0	1	0	0	1	0	0	0	0	0	0
8 q22.2-q22.2 Loss (1+0)	0	0	0	0	0	0	0	0	0	0	0	0	0	0	0	0	0	0	0	0	0	1	1	1	0	1	1	1	1	1	1	1	0	0	0	0	0
9 p24.3-p13.1 Loss (1+0) P-arm	0	0	0	0	0	0	0	0	0	0	0	0	0	0	0	0	0	0	0	0	0	1	0	0	0	0	0	1	0	0	0	0	0	0	0	0	0
9 q21.11-q22.33 Loss (1+0)	0	0	0	0	0	0	0	0	0	0	0	0	0	0	0	0	0	0	0	0	0	1	0	0	0	1	0	1	1	1	1	0	0	0	0	0	0
13 q11-q34 Loss (1+0)	0	0	0	0	0	0	0	0	0	0	0	0	0	0	0	0	0	0	0	0	0	1	0	0	0	1	0	1	0	1	1	0	0	0	0	0	0
15 q11.2-q26.3 Loss (1+0) Whole	0	0	0	0	0	0	0	0	0	0	0	0	0	0	0	0	0	0	0	0	0	1	0	0	0	0	0	1	0	0	1	0	0	0	0	0	0
17 p13.3-p11.2 Loss (2+0)	0	0	0	0	0	0	0	0	0	0	0	0	0	0	0	0	0	0	0	0	0	1	1	0	0	1	0	1	1	1	1	1	0	0	0	0	0
3 q13.31-q13.31 Loss (1+0) v2	0	0	0	0	0	0	0	0	0	0	0	0	0	0	0	0	0	0	0	0	0	0	0	0	0	0	0	0	0	0	0	0	1	1	1	0	0
14 q11.2-q24.2 Gain (2+1)	0	0	0	0	0	0	0	0	0	0	0	0	0	0	0	0	0	0	0	0	0	0	0	0	0	0	0	0	0	0	0	0	0	1	0	0	0
14 q24.2-q32.33 Loss (1+0)	0	0	0	0	0	0	0	0	0	0	0	0	0	0	0	0	0	0	0	0	0	0	0	0	0	0	0	0	0	0	0	0	0	1	1	0	0

## Sheet: Overview
0	ALL	2859RB1	2860RB1	2861RB1	2853CDKN2A	2856CDKN2A	2858CDKN2A	2843TP53K3	2851TP53K3	2852TP53K3	5630TP53K3	3793WTI	3794WTI	3795WTI	6130WTI	6131WTI	6132WTI	6133WTI	1152WTL	1153WTL	1154WTL	1155WTL	1156WTL	1158WTL	1159WTL	5632WT
7 q33-q34 Gain (2+1)	100	100	100	100	100	100	100	100	100	100	100	100	100	100	100	100	100	100	100	100	100	100	100	100	100	100
12 q23.1-q23.1 Gain (2+1)	100	100	100	100	100	100	100	100	100	100	100	100	100	100	100	100	100	100	100	100	100	100	100	100	100	100
19 p12-p12 Loss (1+0)	100	100	100	100	100	100	100	100	100	100	100	100	100	100	100	100	100	100	100	100	100	100	100	100	100	100
3 q25.32-q25.32 Loss (1+0)	0	100	100	100	0	0	0	100	100	100	100	0	0	0	0	0	0	0	0	0	0	0	0	0	0	100
8 p11.22-p11.22 Loss (1+0)	0	100	100	100	100	100	100	100	100	100	100	100	84	86	100	100	100	100	100	100	100	100	100.073	100	100	100
16 q23.1-q23.1 Gain (2+1)	0	100	100	100	0	0	0	100	100	100	100	0	0	0	0	0	0	0	0	0	0	0	0	0	0	0
7 q21.11-q21.11 Loss (1+0)	0	0	0	0	100	100	100	0	0	0	0	0	0	0	0	0	0	0	0	0	0	0	0	0	0	0
9 p22.2-p22.2 Gain (2+1)	0	0	0	0	100	100	100	0	0	0	0	0	0	0	0	0	0	0	0	0	0	0	0	0	0	0
1 K3 WGD	0	0	0	0	0	0	0	100	100	100	100	0	0	0	0	0	0	0	0	0	0	0	0	0	0	0
2 p25.3-p11.2 Loss (2+1) P-arm	0	0	0	0	0	0	0	53	51	56	0	0	0	0	0	0	0	0	0	0	0	0	0	0	0	0
2 q36.3-q37.3 Loss (2+1)	0	0	0	0	0	0	0	30.4426	28.6007	0	0	0	0	0	0	0	0	0	0	0	0	0	0	0	0	0
3 p26.3-p14.1 Loss (2+1)	0	0	0	0	0	0	0	100	100	100	100	0	0	0	0	0	0	0	0	0	0	0	0	0	0	0
3 p12.3-p12.3 Gain (3+2)	0	0	0	0	0	0	0	100	100	100	100	0	0	0	0	0	0	0	0	0	0	0	0	0	0	0
3 p13-q29 Loss (2+1)	0	0	0	0	0	0	0	38	37	56	0	0	0	0	0	0	0	0	0	0	0	0	0	0	0	0
4 p16.3-q35.2 Loss (2+1) Whole	0	0	0	0	0	0	0	53	51	56	0	0	0	0	0	0	0	0	0	0	0	0	0	0	0	0
6 p25.3-p11.1 Loss (2+1) P-arm	0	0	0	0	0	0	0	53	51	56	0	0	0	0	0	0	0	0	0	0	0	0	0	0	0	0
6 q14.1-q16.1 Loss (2+1)	0	0	0	0	0	0	0	53	51	56	0	0	0	0	0	0	0	0	0	0	0	0	0	0	0	0
6 q16.1-q27 Loss (2+1)	0	0	0	0	0	0	0	100	100	100	100	0	0	0	0	0	0	0	0	0	0	0	0	0	0	0
6 q11.1-q14.1 Complicated	0	0	0	0	0	0	0	100	100	100	100	0	0	0	0	0	0	0	0	0	0	0	0	0	0	0
7 p22.3-q36.3 Loss (2+1) Whole	0	0	0	0	0	0	0	53	51	56	0	0	0	0	0	0	0	0	0	0	0	0	0	0	0	0
9 p24.3-q34.3 Loss (1+1) Whole	0	0	0	0	0	0	0	53	51	56	0	0	0	0	0	0	0	0	0	0	0	0	0	0	0	0
13 q12.12-q34 Loss (2+1) Whole	0	0	0	0	0	0	0	100	100	75.3654	0	0	0	0	0	0	0	0	0	0	0	0	0	0	0	0
17 p13.3-p13.1 Loss (2+0)	0	0	0	0	0	0	0	100	100	100	100	0	0	0	0	0	0	0	0	0	0	0	0	0	0	0
17 p12-p12 Loss (2+1)	0	0	0	0	0	0	0	38	37	49	0	0	0	0	0	0	0	0	0	0	0	0	0	0	0	0
17 q11.1-q25.3 Gain (3+2) Q-arm	0	0	0	0	0	0	0	38	37	31	0	0	0	0	0	0	0	0	0	0	0	0	0	0	0	0
21 q11.2-q22.3 Loss (1+0) Whole	0	0	0	0	0	0	0	53	51	56	0	0	0	0	0	0	0	0	0	0	0	0	0	0	0	0
22 q11.1-q13.33 Loss (2+1) Whole	0	0	0	0	0	0	0	19.6362	17	31	0	0	0	0	0	0	0	0	0	0	0	0	0	0	0	0
2 q36.3-q37.3 Loss (2+1) v1	0	0	0	0	0	0	0	0	0	0	48	0	0	0	0	0	0	0	0	0	0	0	0	0	0	0
3 p14.1-p13 Gain (3+2)	0	0	0	0	0	0	0	0	0	0	100	0	0	0	0	0	0	0	0	0	0	0	0	0	0	0
6 p25.3-p11.1 Loss (2+1) P-arm v1	0	0	0	0	0	0	0	0	0	0	57	0	0	0	0	0	0	0	0	0	0	0	0	0	0	0
7 p22.3-p11.1 Loss (2+1) P-arm	0	0	0	0	0	0	0	0	0	0	22	0	0	0	0	0	0	0	0	0	0	0	0	0	0	0
8 p23.3-q24.3 Gain (3+3) Whole	0	0	0	0	0	0	0	0	0	0	17	0	0	0	0	0	0	0	0	0	0	0	0	0	0	0
9 p24.3-q34.3 Loss (2+1) Whole	0	0	0	0	0	0	0	0	0	0	100	0	0	0	0	0	0	0	0	0	0	0	0	0	0	0
13 q12.12-q34 Loss (2+1) Whole v1	0	0	0	0	0	0	0	0	0	0	57	0	0	0	0	0	0	0	0	0	0	0	0	0	0	0
16 p13.3-p11.1 Gain (3+2) P-arm	0	0	0	0	0	0	0	0	0	0	40	0	0	0	0	0	0	0	0	0	0	0	0	0	0	0
17 q12-q25.3 Gain (3+2)	0	0	0	0	0	0	0	0	0	0	100	0	0	0	0	0	0	0	0	0	0	0	0	0	0	0
21 q11.2-q22.3 Loss (2+1) Whole	0	0	0	0	0	0	0	0	0	0	100	0	0	0	0	0	0	0	0	0	0	0	0	0	0	0
1 q43-q44 Gain (2+1)	0	0	0	0	0	0	0	0	0	0	0	81	60.9063	0	68.3256	70.2719	0	0	49.2605	65.5689	60.8441	42.0399	33.6961	0	0	0
2 p24.1-p24.1 Gain (3+1)	0	0	0	0	0	0	0	0	0	0	0	100	73	0	84	86	0	0	60	82	70	45	45	0	0	0
4 q13.2-q21.23 Loss (1+0)	0	0	0	0	0	0	0	0	0	0	0	100	73	0	84	86	0	0	60	82	70	45	45	0	0	0
5 p15.2-p15.2 Gain (3+1)	0	0	0	0	0	0	0	0	0	0	0	81	55	0	54	60	0	0	0	0	0	0	0	0	0	0
1 q21.1-q44 Loss (1+0)	0	0	0	0	0	0	0	0	0	0	0	0	0	9.29757	0	0	0	0	0	0	0	0	0	0	0	0
2 p25.3-q37.3 Loss (1+0) Whole	0	0	0	0	0	0	0	0	0	0	0	0	0	13.787	0	0	0	0	0	0	0	0	0	0	0	0
3 q13.31-q13.31 Loss (1+0) v1	0	0	0	0	0	0	0	0	0	0	0	0	0	78	0	0	0	100	0	0	0	0	0	0	0	0
4 p16.1-p16.1 Loss (1+0)	0	0	0	0	0	0	0	0	0	0	0	0	0	86	0	0	0	100	0	0	0	55	55	100	100	0
6 q22.31-q27 Loss (1+0)	0	0	0	0	0	0	0	0	0	0	0	0	0	30.3801	0	0	0	0	0	0	0	0	0	0	0	0
8 q22.2-q22.2 Loss (1+0)	0	0	0	0	0	0	0	0	0	0	0	0	0	84	0	0	0	100	0	0	0	0	0	0	0	0
9 p24.3-p13.1 Loss (1+0) P-arm	0	0	0	0	0	0	0	0	0	0	0	0	0	27.3733	0	0	0	0	0	0	0	0	0	0	0	0
9 q21.11-q22.33 Loss (1+0)	0	0	0	0	0	0	0	0	0	0	0	0	0	32.826	0	0	0	0	0	0	0	0	0	0	0	0
13 q11-q34 Loss (1+0)	0	0	0	0	0	0	0	0	0	0	0	0	0	30.4814	0	0	0	0	0	0	0	0	0	0	0	0
15 q11.2-q26.3 Loss (1+0) Whole	0	0	0	0	0	0	0	0	0	0	0	0	0	29.9735	0	0	0	0	0	0	0	0	0	0	0	0
17 p13.3-p11.2 Loss (2+0)	0	0	0	0	0	0	0	0	0	0	0	0	0	61.2846	0	0	0	0	0	0	0	0	0	0	0	0
3 q13.31-q13.31 Loss (1+0) v2	0	0	0	0	0	0	0	0	0	0	0	0	0	0	0	0	0	0	0	0	0	35.2011	41	100	100	0
14 q11.2-q24.2 Gain (2+1)	0	0	0	0	0	0	0	0	0	0	0	0	0	0	0	0	0	0	0	0	0	22.533	37.2217	78.8021	81.7467	0
14 q24.2-q32.33 Loss (1+0)	0	0	0	0	0	0	0	0	0	0	0	0	0	0	0	0	0	0	0	0	0	25.1784	41	100	100	0

## Sheet: CNV_Comparison
Wilcoxon rank sum test - Number of genomic events in each sample								Wilcoxon rank sum test - Number of genomic events > 1Mbp in each sample
P-value								P-value
	RB1	CDKN2A	TP53	BGU	LU				RB1	CDKN2A	TP53	BGU	LU
RB1		NA	0.02622	0.07395	0.01354			RB1		NA	0.02633	0.05878	0.01354
CDKN2A			0.02622	0.07395	0.01354			CDKN2A			0.02622	0.05878	0.01354
TP53				0.006638	0.006638			TP53				0.006508	0.007169
BGU					1			BGU					0.1152
LU								LU
W								W
	RB1	CDKN2A	TP53	BGU	LU				RB1	CDKN2A	TP53	BGU	LU
RB1		NA	0	3	0			RB1		4.5	0	3	0
CDKN2A			0	3	0			CDKN2A			0	3	0
TP53				28	28			TP53				28	28
BGU					24.5			BGU					13
LU								LU

## Sheet: EM_fish
0	ALL	WTLp2	WTLp6	WTLp9	WTLp26	WTLp30	WTL040	WTLp45
7 q33-q34 Gain (2+1)	100	100	100	100	100	100	100	100
8 p11.22-p11.22 Loss (1+0)	100	100	100	100	100	100.073	100	100
12 q23.1-q23.1 Gain (2+1)	100	100	100	100	100	100	100	100
19 p12-p12 Loss (1+0)	100	100	100	100	100	100	100	100
4 q13.2-q21.23 Loss (1+0)	0	60	82	70	45	45	0	0
2 p24.1-p24.1 Gain (3+1)	0	60	82	70	45	45	0	0
1 q43-q44 Gain (2+1)	0	49.2605	65.5689	60.8441	42.0399	33.6961	0	0
4 p16.1-p16.1 Loss (1+0)	0	0	0	0	55	55	100	100
3 q13.31-q13.31 Loss (1+0) v2	0	0	0	0	35.2011	41	100	100
14 q24.2-q32.33 Loss (1+0)	0	0	0	0	25.1784	41	100	100
14 q11.2-q24.2 Gain (2+1)	0	0	0	0	22.533	37.2217	78.8021	81.7467
	ALL	WTBp1	WTBp9	WTBp15	WTBp20	WTBp30	WTBp40	WTBp45
7 q33-q34 Gain (2+1)	100	100	100	100	100	100	100	100
12 q23.1-q23.1 Gain (2+1)	100	100	100	100	100	100	100	100
19 p12-p12 Loss (1+0)	100	100	100	100	100	100	100	100
8 p11.22-p11.22 Loss (1+0)	0	100	100	100	84	100	86	100
2 p24.1-p24.1 Gain (3+1)	0	84	100	86	73	0	0	0
4 q13.2-q21.23 Loss (1+0)	0	84	100	86	73	0	0	0
1 q43-q44 Gain (2+1)	0	68.3256	81	70.2719	60.9063	0	0	0
5 p15.2-p15.2 Gain (3+1)	0	54	81	60	55	0	0	0
4 p16.1-p16.1 Loss (1+0)	0	0	0	0	0	0	86	100
8 q22.2-q22.2 Loss (1+0)	0	0	0	0	0	0	84	100
3 q13.31-q13.31 Loss (1+0) v1	0	0	0	0	0	0	78	100
17 p13.3-p11.2 Loss (2+0)	0	0	0	0	0	0	61.2846	0
9 q21.11-q22.33 Loss (1+0)	0	0	0	0	0	0	32.826	0
13 q11-q34 Loss (1+0)	0	0	0	0	0	0	30.4814	0
6 q22.31-q27 Loss (1+0)	0	0	0	0	0	0	30.3801	0
15 q11.2-q26.3 Loss (1+0) Whole	0	0	0	0	0	0	29.9735	0
9 p24.3-p13.1 Loss (1+0) P-arm	0	0	0	0	0	0	27.3733	0
2 p25.3-q37.3 Loss (1+0) Whole	0	0	0	0	0	0	13.787	0
1 q21.1-q44 Loss (1+0)	0	0	0	0	0	0	9.29757	0
3 q25.32-q25.32 Loss (1+0)	0	0	0	0	0	0	0	0
	RB1p11	RB1p12	RB1p15
7 q33-q34 Gain (2+1)	100	100	100
12 q23.1-q23.1 Gain (2+1)	100	100	100
8 p11.22-p11.22 Loss (1+0)	100	100	100
19 p12-p12 Loss (1+0)	100	100	100
3 q25.32-q25.32 Loss (1+0)	100	100	100
16 q23.1-q23.1 Gain (2+1)	100	100	100
	CDKN2Ap11	CDKN2Ap12	CDKN2Ap15
7 q33-q34 Gain (2+1)	100	100	100
12 q23.1-q23.1 Gain (2+1)	100	100	100
8 p11.22-p11.22 Loss (1+0)	100	100	100
19 p12-p12 Loss (1+0)	100	100	100
7 q21.11-q21.11 Loss (1+0)	100	100	100
9 p22.2-p22.2 Gain (2+1)	100	100	100
	TP53_old	TP53p11	TP53p15	TP53p16
7 q33-q34 Gain (2+1)	100	100	100	100
12 q23.1-q23.1 Gain (2+1)	100	100	100	100
8 p11.22-p11.22 Loss (1+0)	100	100	100	100
19 p12-p12 Loss (1+0)	100	100	100	100
3 q25.32-q25.32 Loss (1+0)	100	100	100	100
16 q23.1-q23.1 Gain (2+1)	100	100	100	100
1 K3 WGD	100	100	100	100
Complex	100	100	100	100
3 p26.3-p14.1 Loss (2+1)	100	100	100	100
6 q16.1-q27 Loss (2+1)	100	100	100	100
17 p13.3-p13.1 Loss (2+0)	100	100	100	100
3 p12.3-p12.3 Gain (3+2)	100	100	100	100
3 p14.1-p13 Gain (3+2)	100	0	0	0
9 p24.3-q34.3 Loss (2+1) Whole	100	0	0	0
17 q12-q25.3 Gain (3+2)	100	0	0	0
21 q11.2-q22.3 Loss (2+1) Whole	100	0	0	0
13 q12.12-q34 Loss (2+1) Whole	57	0	0	0
6 p25.3-p11.1 Loss (2+1) P-arm	57	0	0	0
2 q36.3-q37.3 Loss (2+1) v1	48	0	0	0
16 p13.3-p11.1 Gain (3+2) P-arm	40	0	0	0
7 p22.3-p11.1 Loss (2+1) P-arm	22	0	0	0
8 p23.3-q24.3 Gain (3+3) Whole	17	0	0	0
13 q12.12-q34 Loss (2+1) Whole	0	75.3654	100	100
6 p25.3-p11.1 Loss (2+1) P-arm	0	56	51	53
2 p25.3-p11.2 Loss (2+1) P-arm	0	56	51	53
4 p16.3-q35.2 Loss (2+1) Whole	0	56	51	53
6 q14.1-q16.1 Loss (2+1)	0	56	51	53
7 p22.3-q36.3 Loss (2+1) Whole	0	56	51	53
9 p24.3-q34.3 Loss (1+1) Whole	0	56	51	53
21 q11.2-q22.3 Loss (1+0) Whole	0	56	51	53
3 p13-q29 Loss (2+1)	0	56	37	38
17 p12-p12 Loss (2+1)	0	49	37	38
17 q11.1-q25.3 Gain (3+2) Q-arm	0	31	37	38
22 q11.1-q13.33 Loss (2+1) Whole	0	31	17	19.6362
2 q36.3-q37.3 Loss (2+1)	0	0	28.6007	30.4426
