# Supplementary material for: Inactivation of RB1 , CDKN2A , and TP53 have distinct effects on genomic stability at side‐by‐side comparison in karyotypically normal cells
Source: Genes Chromosomes Cancer. 2022 Sep 30;62(2):93–100. doi: 10.1002/gcc.23096 (PMC10091693; doi:10.1002/gcc.23096)
Supplement: Supplementary file 7 — Dataset S2: The complete results tables obtained from DESeq2. [file GCC-62-93-s004.zip]

Archive with 4 entries (4 files):
- GCC_23096_Supplementary_Dataset_2_CDKN2A_DESeq2output.txt
- GCC_23096_Supplementary_Dataset_2_RB1_DESeq2output.txt
- GCC_23096_Supplementary_Dataset_2_TP53_KO_K3_DESeq2output.txt
- GCC_23096_Supplementary_Dataset_2_WT_DESeq2output.txt
