# Supplementary material for: Inactivation of RB1 , CDKN2A , and TP53 have distinct effects on genomic stability at side‐by‐side comparison in karyotypically normal cells
Source: Genes Chromosomes Cancer. 2022 Sep 30;62(2):93–100. doi: 10.1002/gcc.23096 (PMC10091693; doi:10.1002/gcc.23096)
Supplement: Supplementary file 7 — Dataset S2: The complete results tables obtained from DESeq2. [file GCC-62-93-s004.zip › GCC_23096_Supplementary_Dataset_2_CDKN2A_DESeq2output.txt]

"baseMean" "log2FoldChange" "lfcSE" "pvalue" "padj" "SYMBOL" "ENTREZID"
"ENSG00000000003" "357.942656129384" "-0.0885025304677899" "0.169989036714189" "0.455549626054488" "0.751812740633228" "TSPAN6" "7105"
"ENSG00000000419" "519.356520374329" "0.0546719259850076" "0.107152843406672" "0.566192923663696" "0.82546403087783" "DPM1" "8813"
"ENSG00000000457" "271.833589627611" "0.0984614765536344" "0.171326708455656" "0.410226830130073" "0.721947914929473" "SCYL3" "57147"
"ENSG00000000460" "373.105859282264" "0.287168747433343" "0.256630242246026" "0.0568238242474358" "0.270838060369858" "C1orf112" "55732"
"ENSG00000000938" "0.41122770728419" "0.00271493802233933" "0.22968709578919" "0.873967923815973" NA "FGR" "2268"
"ENSG00000000971" "1316.42953632497" "-0.0037502247762416" "0.200488505701792" "0.968992360874483" "0.992438636196558" "CFH" "3075"
"ENSG00000001036" "3575.45229322796" "-0.0110209559806431" "0.140102220493108" "0.918358491867961" "0.97747108928299" "FUCA2" "2519"
"ENSG00000001084" "413.240623488043" "0.0265405895852894" "0.17782751978677" "0.802728806481691" "0.937722780020946" "GCLC" "2729"
"ENSG00000001167" "1165.07236380094" "0.0134701708373777" "0.123966130700681" "0.888935567015143" "0.968323499076855" "NFYA" "4800"
"ENSG00000001460" "345.6307445885" "0.155454252583795" "0.187806687194702" "0.222899984019076" "0.557818930514555" "STPG1" "90529"
"ENSG00000001461" "4905.40303127358" "-0.382124097571261" "0.215216543963575" "0.0133200551949825" "0.112530533331367" "NIPAL3" "57185"
"ENSG00000001497" "791.899229533637" "0.00776621288828915" "0.128976911291833" "0.946547834944978" "0.987208711497062" "LAS1L" "81887"
"ENSG00000001561" "1.17523817110837" "0.00971876150504092" "0.229985239140574" "0.759954822053477" NA "ENPP4" "22875"
"ENSG00000001617" "29.503398357604" "-4.37198095054196" "1.34355481622628" "6.53781480771822e-05" "0.00220315224348716" "SEMA3F" "6405"
"ENSG00000001626" "0.138207456211648" "0.000859158614938403" "0.229707889249469" "0.989569438614232" NA "CFTR" "1080"
"ENSG00000001629" "2720.40035247564" "-0.0923708650313682" "0.150982140128313" "0.420308434760107" "0.729265672679247" "ANKIB1" "54467"
"ENSG00000001630" "2834.17548110606" "-0.0608015138674564" "0.164092045638152" "0.573807209316609" "0.829342228782627" "CYP51A1" "1595"
"ENSG00000001631" "1021.86658387652" "0.0235756608184539" "0.09848496486527" "0.786456680192595" "0.931863881865581" "KRIT1" "889"
"ENSG00000002016" "181.127955938235" "0.462495806659849" "0.22999844141705" "0.00592929031851435" "0.0653203702105516" "RAD52" "5893"
"ENSG00000002079" "0.289609046246268" "0.00774837080894963" "0.229895969077175" "0.821150396707798" NA NA NA
"ENSG00000002330" "274.961205240262" "-0.279191737600144" "0.210680319162056" "0.0516028341230844" "0.257221921612056" "BAD" "572"
"ENSG00000002549" "1763.81508830472" "0.124160778316882" "0.218011004882635" "0.289110089428896" "0.626096156981535" "LAP3" "51056"
"ENSG00000002586" "3563.97905022506" "-0.107543470152745" "0.128079240709093" "0.322001704423617" "0.655061426169891" "CD99" "4267"
"ENSG00000002745" "0.825082573222378" "0.0109828628960396" "0.230280975043819" "0.352529776687518" NA "WNT16" "51384"
"ENSG00000002746" "210.103606166083" "0.341581962459782" "0.188230408654018" "0.0163526635112872" "0.129373016898342" "HECW1" "23072"
"ENSG00000002822" "249.160570852625" "-0.131906627871578" "0.187158737284569" "0.286522834875455" "0.624095603303097" "MAD1L1" "8379"
"ENSG00000002834" "22315.9941793351" "-0.192214037708287" "0.165517584974758" "0.127613800693093" "0.424606292048529" "LASP1" "3927"
"ENSG00000002919" "513.434182122424" "-0.229330147188066" "0.11361002596279" "0.0217216305536874" "0.153957300015913" "SNX11" "29916"
"ENSG00000003056" "3417.49989515773" "0.00720626131348246" "0.127035570964932" "0.947320091618607" "0.987208711497062" "M6PR" "4074"
"ENSG00000003096" "1.26039173256682" "-0.0187881713061253" "0.229143451058028" "0.527150956343834" NA "KLHL13" "90293"
"ENSG00000003137" "1.882482348651" "0.023158906737937" "0.230196302861016" "0.288224586848061" NA "CYP26B1" "56603"
"ENSG00000003249" "64.5271566102882" "-1.24199960515691" "0.532455285619801" "0.000734260443495599" "0.0146922268637222" "DBNDD1" "79007"
"ENSG00000003393" "2281.68040100748" "-0.152037833804063" "0.157670124122397" "0.204792097472955" "0.536130404967575" "ALS2" "57679"
"ENSG00000003400" "80.4538964194788" "0.0653023545920211" "0.226222571417298" "0.415004932864705" "0.725764271965488" "CASP10" "843"
"ENSG00000003402" "2147.87313818528" "-0.162534650089635" "0.159134815483822" "0.179893910760794" "0.503297482048273" "CFLAR" "8837"
"ENSG00000003436" "2095.36461088414" "0.0439833175254145" "0.175805638668097" "0.706154240917593" "0.896660803956958" "TFPI" "7035"
"ENSG00000003509" "276.886815719714" "0.0340212362124494" "0.134062948285431" "0.739758388799684" "0.913174651293519" "NDUFAF7" "55471"
"ENSG00000003756" "2235.36565175967" "0.146270234312176" "0.162667423836849" "0.230546423476595" "0.566004295185992" "RBM5" "10181"
"ENSG00000003987" "0.925955364479894" "0.00249072832746027" "0.228162372692625" "0.930428553736578" NA "MTMR7" "9108"
"ENSG00000003989" "150.029625004379" "0.515348353719579" "0.318590687473246" "0.00947995114563588" "0.0898148233399386" "SLC7A2" "6542"
"ENSG00000004059" "918.268544486377" "-0.00941653000508951" "0.107922649770696" "0.916715118731991" "0.976668194915557" "ARF5" "381"
"ENSG00000004139" "469.271010675734" "0.886636849323669" "0.180514195918016" "7.28427951441209e-08" "5.95826944401918e-06" "SARM1" "23098"
"ENSG00000004142" "2129.13269379217" "0.00162175000323583" "0.0996291489363313" "0.9859682762062" "0.998316376118021" "POLDIP2" "26073"
"ENSG00000004399" "1753.4920889493" "-0.114727581172455" "0.14242613063224" "0.306102342317349" "0.640023309165023" "PLXND1" "23129"
"ENSG00000004455" "2537.04638789497" "0.145120745846695" "0.0798868624944344" "0.0519978989913025" "0.258116728820987" "AK2" "204"
"ENSG00000004468" "0.61609903377459" "0.0069131245769525" "0.229971550008674" "0.790280556699385" NA "CD38" "952"
"ENSG00000004478" "1685.61036741263" "0.106501739890188" "0.168280132558969" "0.3738511454912" "0.695633961248306" "FKBP4" "2288"
"ENSG00000004487" "2040.94376317856" "0.363626602024876" "0.122154613367437" "0.000797164011110185" "0.015613132250085" "KDM1A" "23028"
"ENSG00000004534" "1526.02540071006" "0.687108201327477" "0.261162611903902" "0.000670866703164469" "0.0136790368955625" "RBM6" "10180"
"ENSG00000004660" "187.777842274524" "0.423775320662364" "0.29721966963063" "0.0185210532533807" "0.13952607546539" "CAMKK1" "84254"
"ENSG00000004700" "3062.87456415992" "0.273471181381352" "0.118996527194766" "0.00855182531878343" "0.0836018916369547" "RECQL" "5965"
"ENSG00000004766" "793.846011584082" "-0.11486368829287" "0.155454668571423" "0.328982613229879" "0.660584630347037" "VPS50" "55610"
"ENSG00000004776" "50.2657574539739" "-1.05783657539139" "1.21260229112931" "0.00835482799088181" "0.0824057773316954" "HSPB6" "126393"
"ENSG00000004777" "129.918776446022" "0.0358634803514345" "0.221202295883976" "0.617489089628406" "0.853940539214826" "ARHGAP33" "115703"
"ENSG00000004779" "640.337645915621" "0.0446428209337513" "0.0932041782556234" "0.600899910553591" "0.84589979526363" "NDUFAB1" "4706"
"ENSG00000004799" "0.158834914345495" "-0.00106279415089491" "0.229952590982206" "0.995886951409184" NA "PDK4" "5166"
"ENSG00000004809" "0.85984096757682" "-0.00271180656143467" "0.229043385069566" "0.896451609064845" NA "SLC22A16" "85413"
"ENSG00000004838" "8.15317647156202" "-0.0122207687868465" "0.221076414350829" "0.840063591992249" "0.949965520746731" "ZMYND10" "51364"
"ENSG00000004846" "0.425903745485365" "-0.00666073813388705" "0.230092798009774" "0.518356242567861" NA "ABCB5" "340273"
"ENSG00000004864" "366.892746220954" "0.0260897623028297" "0.147986222489324" "0.819658999277971" "0.943370569555524" "SLC25A13" "10165"
"ENSG00000004866" "596.894611648933" "0.142896199183639" "0.143971715951247" "0.21276898562957" "0.54647435791405" "ST7" "7982"
"ENSG00000004897" "5015.30853489146" "0.114593916444448" "0.0965786560245175" "0.181710625776668" "0.505111274728855" "CDC27" "996"
"ENSG00000004939" "0.0553927784687155" "0.00453427952986204" "0.22991440738896" "0.933910402252137" NA "SLC4A1" "6521"
"ENSG00000004961" "830.887613855205" "0.00377863203802168" "0.0851727761987468" "0.964368735090233" "0.991238526916641" "HCCS" "3052"
"ENSG00000004975" "776.695196879891" "-0.0989101824907263" "0.151516579211654" "0.400397348211345" "0.714926776546128" "DVL2" "1856"
"ENSG00000005007" "1552.56771238798" "0.0366474285029833" "0.126269176910265" "0.728639840028021" "0.908373078635284" "UPF1" "5976"
"ENSG00000005020" "1282.9896709545" "-0.119832318921811" "0.162443003538145" "0.315725689077183" "0.648466765047454" "SKAP2" "8935"
"ENSG00000005022" "4218.93668701977" "0.0804544531687625" "0.141478465255927" "0.433911189203937" "0.737661274738314" "SLC25A5" "292"
"ENSG00000005059" "300.743954318085" "1.06250860631423" "0.255723501584581" "1.96103535616876e-06" "0.000111475285919856" "MCUB" "55013"
"ENSG00000005073" "847.880217528958" "-0.0908613214779037" "0.152427686340735" "0.434768812151909" "0.737925065785951" "HOXA11" "3207"
"ENSG00000005075" "480.292126308844" "0.0455753410497368" "0.114006996301133" "0.64637915612642" "0.866901397060493" "POLR2J" "5439"
"ENSG00000005100" "850.345677282149" "0.109866144103679" "0.139433839744439" "0.33400483277211" "0.664785183459535" "DHX33" "56919"
"ENSG00000005102" "0.860197030692502" "-0.00568624538934444" "0.229395299822487" "0.874895102861028" NA "MEOX1" "4222"
"ENSG00000005108" "7.32092152977863" "0.022444223054553" "0.229512552482764" "0.461848748178966" "0.755118961003255" "THSD7A" "221981"
"ENSG00000005156" "671.250115001574" "0.247401153521291" "0.101980751127328" "0.00713638428443925" "0.0741142270545447" "LIG3" "3980"
"ENSG00000005175" "955.916930960993" "0.065368042425637" "0.124668722054727" "0.547110048964296" "0.816213762199361" "RPAP3" "79657"
"ENSG00000005187" "8.0418262954711" "0.0497977567729101" "0.228199017736497" "0.422963114674239" "0.730451629940092" "ACSM3" "6296"
"ENSG00000005189" "182.650811696581" "0.410507561437753" "0.351008214638177" "0.0246087021431552" "0.165459465664233" "REXO5" "81691"
"ENSG00000005194" "824.003428624545" "0.0492571140943577" "0.115806895168344" "0.624639498842993" "0.856268806257816" "CIAPIN1" "57019"
"ENSG00000005206" "259.465837943253" "0.0485302595307922" "0.209459115958314" "0.612689823809748" "0.851969837624201" "SPPL2B" "56928"
"ENSG00000005238" "895.183899622702" "-0.170402224550936" "0.215463087213286" "0.188476816967835" "0.514645657588219" "FAM214B" "80256"
"ENSG00000005243" "1250.89154375304" "-0.102869194446817" "0.13685097633081" "0.353723290767303" "0.680424220868803" "COPZ2" "51226"
"ENSG00000005249" "274.196534668174" "0.692491643558233" "0.323217550117327" "0.00211332155283126" "0.0320856185040019" "PRKAR2B" "5577"
"ENSG00000005302" "621.048574348937" "0.133671488219269" "0.145491570273151" "0.246823580354924" "0.582814336661844" "MSL3" "10943"
"ENSG00000005339" "2301.07210876982" "0.0205764200867065" "0.159721062477991" "0.867724737531723" "0.959926468691593" "CREBBP" "1387"
"ENSG00000005379" "21.0871466369098" "-0.240971692127948" "0.514494994580306" "1.2663507851915e-06" "7.5016843180309e-05" "TSPOAP1" "9256"
"ENSG00000005436" "304.29821181439" "-0.151097398608215" "0.161943434403795" "0.212649901612514" "0.546448750216754" "GCFC2" "6936"
"ENSG00000005448" "285.19277419003" "0.273232576312184" "0.207395105658892" "0.0551923767330909" "0.266385665437231" "WDR54" "84058"
"ENSG00000005469" "645.471264660094" "0.21307072226509" "0.188138538462283" "0.107994440790794" "0.390038456222502" "CROT" "54677"
"ENSG00000005471" "94.1479272239097" "-0.104521799719942" "0.242388818020594" "0.232814570329534" "0.568008032822801" "ABCB4" "5244"
"ENSG00000005483" "2240.1210824516" "-0.0366372155315955" "0.153897687706647" "0.756094545568404" "0.919877798719562" "KMT2E" "55904"
"ENSG00000005486" "629.96728647628" "-0.0749978154532693" "0.162980274228802" "0.521304272117588" "0.798148184108211" "RHBDD2" "57414"
"ENSG00000005513" "0.312180802689254" "-0.000643039344055425" "0.229965808956345" "0.995875155454961" NA "SOX8" "30812"
"ENSG00000005700" "2909.99478161084" "0.112472340438354" "0.10242501987281" "0.218373826159908" "0.552495924929976" "IBTK" "25998"
"ENSG00000005801" "305.702858436244" "0.241121592897957" "0.162364124758933" "0.0555717205746838" "0.266758299575353" "ZNF195" "7748"
"ENSG00000005810" "3097.0092151373" "0.0807836673843356" "0.166210986443423" "0.485166006078164" "0.771437804650211" "MYCBP2" "23077"
"ENSG00000005812" "1517.07056369615" "0.124714752479017" "0.125021209304003" "0.243899679594709" "0.579721003885326" "FBXL3" "26224"
"ENSG00000005844" "0.85849682224673" "-0.0131024276837099" "0.230386307792671" "0.371525256728264" NA "ITGAL" "3683"
"ENSG00000005882" "457.29610623835" "-0.0740339054154352" "0.135767568339867" "0.501855780423064" "0.784750571346118" "PDK2" "5164"
"ENSG00000005884" "5800.8988358339" "-0.819448538936194" "0.1332013864808" "6.07942815492368e-11" "9.16419513746219e-09" "ITGA3" "3675"
"ENSG00000005889" "1079.58396190047" "0.00762621143102949" "0.12068836126627" "0.938415170702469" "0.983932673814011" "ZFX" "7543"
"ENSG00000005893" "4888.27297621228" "-0.136951423854103" "0.152031797858725" "0.274255442693915" "0.612053034349794" "LAMP2" "3920"
"ENSG00000005955" "1838.38794573941" "0.00880455963990203" "0.105787698461231" "0.92928394018866" "0.981122720653122" NA NA
"ENSG00000005961" "5.35077753344294" "0.0826304524110263" "0.249302699094062" "0.0295332452397395" "0.183124544717098" "ITGA2B" "3674"
"ENSG00000006007" "2382.44122427015" "-0.199769759492734" "0.194383477357662" "0.129824723917978" "0.428547538129779" "GDE1" "51573"
"ENSG00000006015" "104.783253787212" "0.0474335561800824" "0.19016739844966" "0.66965088613232" "0.878659820515424" "REX1BD" "55049"
"ENSG00000006016" "1.91302881003052" "-0.0231216973978083" "0.230560290319404" "0.321715415098816" NA "CRLF1" "9244"
"ENSG00000006025" "195.000746719296" "0.356740431933617" "0.237780825907898" "0.0247555500941849" "0.166050970286153" "OSBPL7" "114881"
"ENSG00000006042" "1891.92039515841" "-0.104685772588537" "0.134534113713549" "0.339575087835131" "0.670113835926539" "TMEM98" "26022"
"ENSG00000006047" "0.0450669680909462" "-0.000725884602939966" "0.229962921016582" "0.99588165826109" NA "YBX2" "51087"
"ENSG00000006062" "137.749892869519" "0.100539659496788" "0.189956048160301" "0.39134153056196" "0.708994252912957" "MAP3K14" "9020"
"ENSG00000006114" "1273.27968534899" "-0.20287162949708" "0.130611226930613" "0.0639085736631548" "0.290357494390485" NA NA
"ENSG00000006118" "539.818341596859" "0.0537625557067518" "0.199845528480435" "0.614678076119365" "0.852467583087654" "TMEM132A" "54972"
"ENSG00000006125" "8409.80698197372" "0.0566179230362435" "0.120624982790184" "0.588188512406632" "0.838361051495244" "AP2B1" "163"
"ENSG00000006194" "638.632840449251" "-0.140098743619709" "0.144705326132449" "0.223262573680304" "0.558184111198775" "ZNF263" "10127"
"ENSG00000006210" "0.127278506027761" "0.00577617984908914" "0.229966316438654" "0.840582580199578" NA "CX3CL1" "6376"
"ENSG00000006282" "1640.14098937622" "-0.39966699582078" "0.237014783305452" "0.0145689432880297" "0.119282384709464" "SPATA20" "64847"
"ENSG00000006283" "4.18627371446077" "0.0962674522238404" "0.256186816389401" "0.0193078894000075" "0.143124245940396" "CACNA1G" "8913"
"ENSG00000006327" "3603.0732763574" "-0.0540046025135993" "0.181053489558498" "0.626037100408382" "0.85686566825375" "TNFRSF12A" "51330"
"ENSG00000006432" "1.24481812254266" "-0.0305330729836793" "0.230549863137993" "0.350561538757082" NA "MAP3K9" "4293"
"ENSG00000006451" "2101.52698351565" "0.0107380774469978" "0.145605512739565" "0.922452461484313" "0.979235721028651" "RALA" "5898"
"ENSG00000006453" "221.432874293302" "-1.46657519844715" "0.312461270815484" "1.34000705986968e-07" "1.03302918683926e-05" "BAIAP2L1" "55971"
"ENSG00000006459" "158.069961062224" "0.221161686048072" "0.328270445459635" "0.0729907748909784" "0.312645551963989" "KDM7A" "80853"
"ENSG00000006468" "271.504903972499" "0.203103309553981" "0.276197715870911" "0.118463275503168" "0.409001120719833" "ETV1" "2115"
"ENSG00000006530" "613.225560883853" "-0.169292859239704" "0.132961933916165" "0.123815921012209" "0.418002713812502" "AGK" "55750"
"ENSG00000006534" "644.373639524011" "-0.0633485184503695" "0.139777878139271" "0.567093751028434" "0.825665938288236" "ALDH3B1" "221"
"ENSG00000006576" "3300.17248058693" "0.0238828311392469" "0.142903658014889" "0.83306953060209" "0.947679418448606" "PHTF2" "57157"
"ENSG00000006606" "5.12237164467644" "-0.0210275165758842" "0.223164244890079" "0.716228065613411" "0.902875949253097" "CCL26" "10344"
"ENSG00000006607" "1304.18800552219" "0.118408086843935" "0.149221278577007" "0.308020154748948" "0.641587600939759" "FARP2" "9855"
"ENSG00000006625" "463.709602748713" "0.17959473502878" "0.167308783745683" "0.145031276399455" "0.452515808436886" "GGCT" "79017"
"ENSG00000006634" "614.859257779055" "0.303453750661525" "0.235031172473325" "0.0454727471038324" "0.239495639745883" "DBF4" "10926"
"ENSG00000006638" "59.3134303826097" "-0.0325452535145658" "0.197515532792726" "0.761099301447465" "0.921240811092806" "TBXA2R" "6915"
"ENSG00000006652" "961.635191262625" "0.0715295731796996" "0.172605162942866" "0.555567096612721" "0.819645568429157" "IFRD1" "3475"
"ENSG00000006695" "340.838843614435" "0.0243941666103271" "0.101015623537913" "0.787625837584616" "0.932371828350937" "COX10" "1352"
"ENSG00000006704" "306.905560374698" "-0.0226204192422076" "0.141278241980603" "0.838309612504885" "0.949495584859787" "GTF2IRD1" "9569"
"ENSG00000006712" "1310.40240594433" "0.029837185773824" "0.0896297609720246" "0.718363482716597" "0.904139755382757" "PAF1" "54623"
"ENSG00000006715" "1810.49713815877" "-0.137802569417889" "0.17589636380535" "0.264804836395757" "0.603251929951365" "VPS41" "27072"
"ENSG00000006740" "103.553919117718" "0.0440935198745145" "0.158111928802874" "0.669503630714367" "0.878539409076" "ARHGAP44" "9912"
"ENSG00000006744" "1323.41334622978" "0.0471188935755956" "0.136456225043234" "0.671300700828481" "0.879389333650469" "ELAC2" "60528"
"ENSG00000006747" "113.500993149863" "-1.62196328814905" "0.49638103699454" "4.43867461666859e-05" "0.00158767253290711" "SCIN" "85477"
"ENSG00000006756" "582.253193676903" "-0.338526122750529" "0.27971805548917" "0.0377884134000192" "0.213514653089868" "ARSD" "414"
"ENSG00000006757" "36.7734294317947" "-0.000952868275478244" "0.229950907828229" "0.988207255378843" "0.998507210647115" "PNPLA4" "8228"
"ENSG00000006831" "2434.99425229137" "-0.217215819602482" "0.0878364978034073" "0.00728640334907414" "0.0750540635206685" "ADIPOR2" "79602"
"ENSG00000006837" "33.7821624382385" "-0.0225609510025523" "0.196606831653228" "0.824585028192288" "0.945101494388252" "CDKL3" "51265"
"ENSG00000007047" "442.450716981937" "-0.0856807774473743" "0.159188103569547" "0.465068862543291" "0.757306867893362" "MARK4" "57787"
"ENSG00000007062" "0.0827383423325334" "-0.000577876834040953" "0.229968575943414" "0.995880190277696" NA "PROM1" "8842"
"ENSG00000007080" "300.269544754949" "-0.0542779136050629" "0.196237649480306" "0.613863346464793" "0.852290697233972" "CCDC124" "115098"
"ENSG00000007168" "5922.38058284202" "-0.0402659176149119" "0.0897762074717513" "0.622182430649957" "0.855608534386513" "PAFAH1B1" "5048"
"ENSG00000007171" "0.323650862404277" "0.00734220873965829" "0.229942285667814" "0.795968692367991" NA "NOS2" "4843"
"ENSG00000007202" "6715.4647312849" "-0.0948927973425466" "0.102852736600878" "0.30010822727887" "0.63532369333175" "KIAA0100" "9703"
"ENSG00000007255" "17.6072777585177" "-0.436815283024579" "0.786360528521657" "0.017366820052934" "0.134189484189329" "TRAPPC6A" "79090"
"ENSG00000007312" "0.783318229925407" "-0.0136371807655217" "0.230174550348833" "0.636789406843437" NA "CD79B" "974"
"ENSG00000007341" "300.074404388557" "0.191305103075065" "0.131018357194156" "0.0815123356922709" "0.333536782232819" "ST7L" "54879"
"ENSG00000007350" "0.262798380742007" "-0.00307961587539907" "0.229808943393311" "0.867038954007364" NA "TKTL1" "8277"
"ENSG00000007372" "0.243538339224972" "0.00287955699178897" "0.229877338849969" "0.98666153321919" NA "PAX6" "5080"
"ENSG00000007376" "163.97102465647" "-0.122719649817795" "0.236530991378021" "0.258803574109416" "0.596620174559919" "RPUSD1" "113000"
"ENSG00000007384" "759.656436313393" "0.0334746152879385" "0.180560548240577" "0.768893264939644" "0.924633794317325" "RHBDF1" "64285"
"ENSG00000007392" "560.911698787521" "0.107945806284438" "0.179542674168524" "0.375503186833711" "0.697121212152358" "LUC7L" "55692"
"ENSG00000007402" "0.396663776655436" "-0.000991578865214022" "0.229955281793054" "0.995877830446443" NA "CACNA2D2" "9254"
"ENSG00000007516" "0.851590425646007" "0.00346331696206415" "0.229544907466318" "0.870931561260044" NA "BAIAP3" "8938"
"ENSG00000007520" "323.025634143854" "-0.183572894831563" "0.228332223046532" "0.162481818791667" "0.477831724790299" "TSR3" "115939"
"ENSG00000007541" "286.842029394494" "-0.0485031765741579" "0.190792657705247" "0.65649208770117" "0.872527773609491" "PIGQ" "9091"
"ENSG00000007545" "682.264023885816" "-0.0366729008992261" "0.141720280316849" "0.742209288660731" "0.913827762503517" "CRAMP1" "57585"
"ENSG00000007866" "1569.6864845326" "-0.14160937625687" "0.163129190670145" "0.241671952596119" "0.577760914143341" "TEAD3" "7005"
"ENSG00000007923" "1217.94353149281" "-0.0175921655209149" "0.103093113349484" "0.845654149743035" "0.951431361462859" "DNAJC11" "55735"
"ENSG00000007933" "2.98512354960548" "0.0290091009277473" "0.230451990463051" "0.373793638619974" "0.695633961248306" "FMO3" "2328"
"ENSG00000007944" "32.0900268835058" "1.82807482400903" "0.555504161956938" "4.58161787042441e-05" "0.00162162378420074" "MYLIP" "29116"
"ENSG00000007952" "0.0858567841355979" "0.00695389513105588" "0.230020660443405" "0.792819475020505" NA "NOX1" "27035"
"ENSG00000007968" "209.214046826439" "0.405067636391195" "0.39587642000294" "0.0271889184579696" "0.175486036262745" "E2F2" "1870"
"ENSG00000008018" "2200.41218964147" "-0.1314198046166" "0.0985559396845526" "0.138107355278063" "0.441465745282522" "PSMB1" "5689"
"ENSG00000008056" "0.687062285623956" "-0.00777464523237059" "0.229186047477657" "0.712493672191044" NA "SYN1" "6853"
"ENSG00000008083" "458.474839492527" "-0.0156532195191168" "0.152877467334349" "0.892953728895873" "0.969467205155801" "JARID2" "3720"
"ENSG00000008086" "137.887854520342" "0.0361464890263078" "0.17304960154752" "0.754848882880206" "0.919740039505999" "CDKL5" "6792"
"ENSG00000008118" "16.7134253891872" "3.72496145962822" "1.03918415740974" "1.94067964009822e-05" "0.000805024431542462" "CAMK1G" "57172"
"ENSG00000008128" "515.475328492837" "0.0896141812552318" "0.14623529604581" "0.435575227469924" "0.738409133986819" "CDK11A" "728642"
"ENSG00000008130" "1070.83822092586" "-0.169583006699255" "0.159944308820526" "0.161335187408264" "0.476609268418848" "NADK" "65220"
"ENSG00000008196" "0.347180749793455" "0.00504737025252601" "0.229934378861461" "0.884245775313308" NA "TFAP2B" "7021"
"ENSG00000008226" "2.56280237859888" "0.0124702092285546" "0.225864324172235" "0.781926367988685" "0.930321555373712" "DLEC1" "9940"
"ENSG00000008256" "1753.83168493498" "-0.0833236149118339" "0.149679287642477" "0.463377736499672" "0.756018646747757" "CYTH3" "9265"
"ENSG00000008277" "107.642580156801" "0.162663649203292" "0.258757423293903" "0.159728704655006" "0.474687505842365" "ADAM22" "53616"
"ENSG00000008282" "3495.12862904928" "0.210144717832985" "0.114630245650246" "0.0359972126893139" "0.207278629547642" "SYPL1" "6856"
"ENSG00000008283" "284.841454489541" "0.798403381947377" "0.226925596910656" "3.27785473953076e-05" "0.00124532113462805" "CYB561" "1534"
"ENSG00000008294" "3514.83381860955" "-0.0433219141727403" "0.102103359370728" "0.633579711945834" "0.859865456332919" "SPAG9" "9043"
"ENSG00000008300" "170.845265297266" "-0.0574349845886127" "0.183185622170438" "0.614132739993681" "0.852384334866271" "CELSR3" "1951"
"ENSG00000008311" "659.266677809421" "-0.192996204423455" "0.190844927419886" "0.139161029295127" "0.443209895791291" "AASS" "10157"
"ENSG00000008324" "190.532621670593" "0.193821803744633" "0.144897402104033" "0.0966798314433685" "0.366822495557185" "SS18L2" "51188"
"ENSG00000008382" "100.791011458302" "-0.292505197125575" "0.276154309397963" "0.0574420666962333" "0.272567288373386" "MPND" "84954"
"ENSG00000008394" "3452.2241347084" "-0.0110924587476466" "0.121317125603979" "0.940809802271525" "0.985024146553937" "MGST1" "4257"
"ENSG00000008405" "519.119361603585" "0.179091674562144" "0.167918071575052" "0.152041931089857" "0.462304457973997" "CRY1" "1407"
"ENSG00000008441" "2730.0386570567" "-0.150757641500868" "0.17305908134847" "0.218080269632886" "0.5523890329224" "NFIX" "4784"
"ENSG00000008513" "1623.79452056018" "0.0560215626247991" "0.170309036095715" "0.634038909140155" "0.860391328282354" "ST3GAL1" "6482"
"ENSG00000008516" "1.56337495955726" "0.0520755127129405" "0.236656127036576" "0.107760053083939" NA "MMP25" "64386"
"ENSG00000008517" "61.723702845137" "-0.0799069404369645" "0.217762161760649" "0.421051053766255" "0.729265672679247" "IL32" "9235"
"ENSG00000008710" "1135.60937340447" "0.0395029878284747" "0.191678366770258" "0.717625890117762" "0.903818672958403" "PKD1" "5310"
"ENSG00000008735" "2.94193137603764" "-0.000449488115894326" "0.226617643341144" "0.988363476317817" "0.998507210647115" "MAPK8IP2" "23542"
"ENSG00000008838" "941.556925713006" "0.101513839323135" "0.142759268108696" "0.367722290525165" "0.690477307167453" "MED24" "9862"
"ENSG00000008853" "560.82835792164" "0.200762022125035" "0.171207543338302" "0.11405923332294" "0.400620956727234" "RHOBTB2" "23221"
"ENSG00000008869" "699.387568112348" "0.0575647503281221" "0.154047408458087" "0.620997883358897" "0.855119855910335" "HEATR5B" "54497"
"ENSG00000008952" "5408.78648447196" "-0.0646739817179733" "0.117146391534442" "0.527785820732256" "0.803099993588049" "SEC62" "7095"
"ENSG00000008988" "7973.06126872802" "0.0798376911506395" "0.0866103571797399" "0.319724445910442" "0.652684069037351" "RPS20" "6224"
"ENSG00000009307" "16940.8956122477" "0.0217747320009415" "0.0824029226746465" "0.811181149577294" "0.941056109229042" "CSDE1" "7812"
"ENSG00000009335" "3697.74434311503" "0.0473717188920377" "0.112388846338988" "0.630780548014641" "0.85886165882655" "UBE3C" "9690"
"ENSG00000009413" "2424.91638655019" "0.0741488413791355" "0.181135179319925" "0.530767656323537" "0.805074015180549" "REV3L" "5980"
"ENSG00000009694" "4.79177426517585" "-0.0822335116488261" "0.248268479477769" "0.0606771560104284" "0.282285044068356" "TENM1" "10178"
"ENSG00000009724" "0.393881581034556" "0.00639852647019727" "0.229975287213734" "0.773232240394883" NA "MASP2" "10747"
"ENSG00000009780" "287.801390315254" "0.220465789787841" "0.16949427088156" "0.0836803691832063" "0.338308350795036" "FAM76A" "199870"
"ENSG00000009790" "0.163660957444975" "-0.000792826497111056" "0.229958845342125" "0.995888374682054" NA "TRAF3IP3" "80342"
"ENSG00000009830" "565.253950993317" "0.0840373148300512" "0.177368065238597" "0.48228472006774" "0.770136135438438" "POMT2" "29954"
"ENSG00000009844" "2307.2595688964" "-0.144882572419755" "0.127961438135009" "0.179261150404687" "0.502401394801184" "VTA1" "51534"
"ENSG00000009950" "0.248944761672282" "-0.00490794170150779" "0.229962964684438" "0.871428776881481" NA "MLXIPL" "51085"
"ENSG00000009954" "4695.57452242205" "0.333320789989367" "0.106681182055904" "0.000631475585796043" "0.0130812298343492" "BAZ1B" "9031"
"ENSG00000010017" "1534.29287493577" "0.100756488151186" "0.0945183842116587" "0.243513668632324" "0.579373739080392" "RANBP9" "10048"
"ENSG00000010030" "38.9169226855123" "0.1252373989759" "0.257988381539538" "0.15195293311703" "0.462304457973997" "ETV7" "51513"
"ENSG00000010072" "428.613117463116" "-0.134355339924535" "0.138717184729287" "0.233652505503467" "0.569475277957996" "SPRTN" "83932"
"ENSG00000010165" "1112.24524480646" "-0.131188261537686" "0.103608700815989" "0.152018852097582" "0.462304457973997" "EEF1AKNMT" "51603"
"ENSG00000010219" "333.297598764907" "-0.00987650306590492" "0.135307997531334" "0.92685477208324" "0.980592186042447" "DYRK4" "8798"
"ENSG00000010244" "5021.23093794983" "0.0652873716179146" "0.101118914607542" "0.475342155697769" "0.765179406430723" "ZNF207" "7756"
"ENSG00000010256" "2538.24893710541" "-0.00800692292767838" "0.0975194938783244" "0.926936020639289" "0.980592186042447" "UQCRC1" "7384"
"ENSG00000010270" "909.72958143383" "-0.0532648440945938" "0.105034522525181" "0.569790168756239" "0.827435697497987" "STARD3NL" "83930"
"ENSG00000010278" "1758.81227236112" "0.103311231076963" "0.134963520239762" "0.345221175034243" "0.674373066348292" "CD9" "928"
"ENSG00000010292" "3872.18201876041" "0.791135079134412" "0.283465773229353" "0.00034760780201482" "0.0082425035413149" "NCAPD2" "9918"
"ENSG00000010295" "557.576770907828" "-0.0970215403905686" "0.191395577773259" "0.41201196951255" "0.723151895340511" "IFFO1" "25900"
"ENSG00000010310" "31.8626561673072" "0.0441443766983076" "0.222512448012948" "0.545943456155178" "0.815245300748971" "GIPR" "2696"
"ENSG00000010318" "56.1910249412701" "0.64629541930246" "0.468406664809996" "0.00838776807897709" "0.0826200049459569" "PHF7" "51533"
"ENSG00000010319" "0.493751382564483" "0.00751051908133247" "0.229505855916488" "0.796353255617424" NA "SEMA3G" "56920"
"ENSG00000010322" "1191.70463309271" "0.0100260038478596" "0.140233122832976" "0.904101929198414" "0.9726778879669" "NISCH" "11188"
"ENSG00000010327" "0.170402912520602" "-0.00558264883401766" "0.230002806537198" "0.810233767234087" NA "STAB1" "23166"
"ENSG00000010361" "68.9244821597064" "-3.63730706421974" "0.456824428694381" "8.87812779962197e-17" "3.40657799184131e-14" "FUZ" "80199"
"ENSG00000010379" "0.395067174369621" "-0.0134714132829839" "0.230248574748544" "0.566685824655661" NA "SLC6A13" "6540"
"ENSG00000010404" "3925.30495584477" "0.00879512676138961" "0.144584288135457" "0.915833439336362" "0.976463119470849" "IDS" "3423"
"ENSG00000010438" "105.663898741532" "0.211547075872964" "0.359663505532455" "0.032986305099568" "0.196996034310579" "PRSS3" "5646"
"ENSG00000010539" "220.398369625728" "0.044766020544682" "0.151715737681663" "0.697456239413546" "0.892397702278209" "ZNF200" "7752"
"ENSG00000010610" "93.4702794031297" "-4.37915569211055" "0.554725263678424" "2.92100290275913e-17" "1.2977708422969e-14" "CD4" "920"
"ENSG00000010626" "122.212903384555" "0.137202594635169" "0.164891198029535" "0.259373645486626" "0.597185748596913" "LRRC23" "10233"
"ENSG00000010671" "0.52758776262097" "0.0181957518701767" "0.230711563200535" "0.348143208695358" NA "BTK" "695"
"ENSG00000010704" "800.801130722411" "0.0794286945576337" "0.163594010320826" "0.502238252020312" "0.784750571346118" "HFE" "3077"
"ENSG00000010803" "790.858676536729" "0.0745997531989051" "0.124086083813305" "0.470906938811993" "0.762043035302681" "SCMH1" "22955"
"ENSG00000010810" "862.483183844737" "0.0384071408112662" "0.180110565275466" "0.738767779251248" "0.912741779516928" "FYN" "2534"
"ENSG00000010818" "2043.36413075464" "-0.172031323851122" "0.187774189181356" "0.157806027034402" "0.471013442427009" "HIVEP2" "3097"
"ENSG00000010932" "3.60087452442576" "0.0282919743447682" "0.232153395153515" "0.0893650304392309" "0.349976759198686" "FMO1" "2326"
"ENSG00000011007" "2398.22904344021" "0.0902695055560537" "0.0922588444227252" "0.285619231552062" "0.623011561536622" "ELOA" "6924"
"ENSG00000011009" "568.171731414827" "-0.38996969018425" "0.262817698386885" "0.0204848487974927" "0.148431631866124" "LYPLA2" "11313"
"ENSG00000011021" "467.124716376586" "0.0378345050124437" "0.166548750672519" "0.744908015552272" "0.915095209793043" "CLCN6" "1185"
"ENSG00000011028" "6711.6409692314" "-0.357229706947848" "0.248565638127744" "0.0264650567819354" "0.172579974372119" "MRC2" "9902"
"ENSG00000011052" "110.944857043363" "0.160366249878353" "0.19934118992907" "0.211298029856849" "0.545132126844924" "NME1-NME2" "654364"
"ENSG00000011105" "1146.98637670077" "-0.158285483640101" "0.213841298291046" "0.209008012168389" "0.542445292760439" "TSPAN9" "10867"
"ENSG00000011114" "1587.79393313301" "0.060713399722232" "0.12192577525687" "0.562946882042404" "0.823665967459006" "BTBD7" "55727"
"ENSG00000011132" "106.934397055104" "0.0908663735865659" "0.205579293629873" "0.418715114782288" "0.728254587706744" "APBA3" "9546"
"ENSG00000011143" "161.387605498828" "0.0592160793171735" "0.173483597413554" "0.612824836113741" "0.851969837624201" "MKS1" "54903"
"ENSG00000011198" "662.585892664615" "-0.014000280994297" "0.154301377459219" "0.896758678701795" "0.970947012923902" "ABHD5" "51099"
"ENSG00000011243" "679.306487578391" "-0.0114646492949149" "0.141597890165669" "0.914217161527609" "0.975584876940183" "AKAP8L" "26993"
"ENSG00000011258" "333.718347971147" "-0.0131353517652781" "0.170880798981784" "0.903664837595625" "0.9726778879669" "MBTD1" "54799"
"ENSG00000011260" "822.229274299425" "0.0683610827267588" "0.138456756210178" "0.526654782913908" "0.802259995779363" "UTP18" "51096"
"ENSG00000011275" "1689.22795127185" "0.0196518973296965" "0.101100893403194" "0.828086076208759" "0.946039871743976" "RNF216" "54476"
"ENSG00000011295" "624.109077447308" "-0.146887634421929" "0.150335778817933" "0.210714933218801" "0.544126677505816" "TTC19" "54902"
"ENSG00000011304" "4678.29686617709" "0.0873673727979882" "0.175093391376826" "0.438046006317283" "0.740515742931279" "PTBP1" "5725"
"ENSG00000011332" "52.5520730450046" "0.0353660607260688" "0.209280231968613" "0.700888521443896" "0.894352901414551" "DPF1" "8193"
"ENSG00000011347" "50.1764488897205" "0.0539801263663069" "0.219680989044534" "0.521615852948678" "0.79819092226344" "SYT7" "9066"
"ENSG00000011376" "890.969288287975" "-0.0248363841454341" "0.114481341266976" "0.783119531004914" "0.930997310914439" "LARS2" "23395"
"ENSG00000011405" "2733.76931869852" "-0.0772463363906083" "0.159679637410215" "0.492413822863198" "0.777318613501578" "PIK3C2A" "5286"
"ENSG00000011422" "1165.70156420965" "0.299946818956214" "0.133957550370841" "0.00835625722868344" "0.0824057773316954" "PLAUR" "5329"
"ENSG00000011426" "11094.0602719875" "0.434946299243296" "0.426860210329545" "0.0220539486058464" "0.155545316693787" "ANLN" "54443"
"ENSG00000011451" "839.294862627134" "-0.132312458243843" "0.208925949181142" "0.275382186493246" "0.612391656291553" "WIZ" "58525"
"ENSG00000011454" "1485.43411045505" "-0.143249138555893" "0.165749588128922" "0.237410486898531" "0.573465033494341" "RABGAP1" "23637"
"ENSG00000011465" "4381.11709714041" "0.140295113194159" "0.254028077527866" "0.180093513971193" "0.503297482048273" "DCN" "1634"
"ENSG00000011478" "199.350670533366" "-1.1847222378376" "0.22598858184894" "9.52463989172784e-09" "9.40377165450532e-07" "QPCTL" "54814"
"ENSG00000011485" "1144.58525757539" "0.313096107877268" "0.165825463089135" "0.0169529241640465" "0.132201486679721" "PPP5C" "5536"
"ENSG00000011523" "423.826626078064" "-0.15493629088532" "0.174171078678768" "0.213086636580025" "0.546905090510878" "CEP68" "23177"
"ENSG00000011566" "824.497828318079" "0.0909805244238964" "0.182775308028647" "0.448389593663609" "0.746619212306308" "MAP4K3" "8491"
"ENSG00000011638" "280.731988919819" "-0.0257080472703576" "0.190806844784292" "0.809741093694437" "0.940159472171321" "LDAF1" "57146"
"ENSG00000011677" "21.546273835718" "-0.15913224714162" "0.276101194815237" "0.114881530363578" "0.401894918592684" "GABRA3" "2556"
"ENSG00000012048" "1447.05448197581" "0.567197816280483" "0.289486077840387" "0.00436920207925652" "0.0531067233290769" "BRCA1" "672"
"ENSG00000012061" "1025.59880509562" "-0.0424897644398219" "0.150900178449252" "0.709359397189873" "0.898866147435821" "ERCC1" "2067"
"ENSG00000012124" "12.8078874685135" "-0.0405383055273489" "0.22265357580235" "0.556550729968055" "0.820131445758111" "CD22" "933"
"ENSG00000012171" "282.481370290551" "-0.937581779789038" "0.349681988370749" "0.000389768641817457" "0.0090356414166844" "SEMA3B" "7869"
"ENSG00000012174" "1681.84835211403" "-0.00800220851939371" "0.126341981101501" "0.911993913752264" "0.975032594799854" "MBTPS2" "51360"
"ENSG00000012211" "166.481397251953" "0.101480094729944" "0.181691172367194" "0.410907265728147" "0.722598295356815" "PRICKLE3" "4007"
"ENSG00000012223" "3.31090011392569" "4.06765916354804" "2.05270060979226" "0.00154123489731611" "0.0254854738211439" "LTF" "4057"
"ENSG00000012232" "2244.01899275491" "-0.079988817214697" "0.110197400584793" "0.414490615988596" "0.725489482974379" "EXTL3" "2137"
"ENSG00000012504" "0.497058080190685" "0.00867114068277335" "0.23016240690539" "0.457868862945156" NA "NR1H4" "9971"
"ENSG00000012660" "3607.39048769809" "0.498640379999073" "0.148170896921503" "0.000122001164576958" "0.00374499211191415" "ELOVL5" "60481"
"ENSG00000012817" "915.755086274924" "0.121945098892493" "0.170099797560132" "0.316430246897936" "0.648923359222561" "KDM5D" "8284"
"ENSG00000012822" "1599.04555471946" "-0.215390706970863" "0.164150918871704" "0.084588123969887" "0.339943179477173" "CALCOCO1" "57658"
"ENSG00000012963" "1637.75174133045" "0.557415447890925" "0.166445611178897" "9.98737286363967e-05" "0.00317545792950713" "UBR7" "55148"
"ENSG00000012983" "2030.89918589492" "0.11081945139865" "0.108132990934461" "0.24915253836388" "0.585318169043024" "MAP4K5" "11183"
"ENSG00000013016" "4146.91084291317" "0.0593528215228374" "0.20569820123253" "0.557406249183005" "0.820619572775175" "EHD3" "30845"
"ENSG00000013275" "1477.87980402978" "-0.113440089869113" "0.129708260872629" "0.288320038285601" "0.625805030767059" "PSMC4" "5704"
"ENSG00000013288" "1977.50724824643" "-0.561810877942639" "0.208848453793799" "0.000779479779130994" "0.0153917627030042" "MAN2B2" "23324"
"ENSG00000013293" "1.39435076925214" "0.0158702370864371" "0.230233271298876" "0.613367668066698" NA "SLC7A14" "57709"
"ENSG00000013297" "39.5461328536846" "0.0510850912147239" "0.228677287646233" "0.415644989307669" "0.726228972378946" "CLDN11" "5010"
"ENSG00000013306" "1078.14356536051" "-0.0631446418510331" "0.184582333336195" "0.580843604518357" "0.833360755733938" "SLC25A39" "51629"
"ENSG00000013364" "4695.65745995589" "-0.120402188093572" "0.154913511531992" "0.310627856088315" "0.64428376656988" "MVP" "9961"
"ENSG00000013374" "1260.3714909805" "0.0519989657643598" "0.136100521645551" "0.632792853445591" "0.859281086199784" "NUB1" "51667"
"ENSG00000013375" "3340.8000701173" "0.0512113635813118" "0.0979797824204256" "0.530931463112175" "0.805082226762729" "PGM3" "5238"
"ENSG00000013392" "277.438293448516" "-0.0473582856531108" "0.153972705174058" "0.678842598492264" "0.883442502917204" "RWDD2A" "112611"
"ENSG00000013441" "810.414854967531" "0.291556148503281" "0.221246985062134" "0.0465532646611958" "0.242056903995987" "CLK1" "1195"
"ENSG00000013503" "584.31619467943" "0.0327151262166424" "0.100166841982142" "0.717129864024959" "0.90346268892869" "POLR3B" "55703"
"ENSG00000013523" "417.46230142823" "-0.0926353513809439" "0.143056592798026" "0.41074976971996" "0.72243862508408" "ANGEL1" "23357"
"ENSG00000013561" "1184.96338169665" "-0.229839883583143" "0.144670325191201" "0.0500604004061853" "0.253424209912332" "RNF14" "9604"
"ENSG00000013563" "1848.83178985662" "-0.552732282105868" "0.211723735234142" "0.000983777672023417" "0.0182023391455691" "DNASE1L1" "1774"
"ENSG00000013573" "617.266989852061" "0.782107021742494" "0.578743771708272" "0.00635089750946475" "0.068425145279064" "DDX11" "1663"
"ENSG00000013583" "817.957454217097" "-0.392113581489083" "0.137647441775884" "0.000967391415253315" "0.0180270080173529" "HEBP1" "50865"
"ENSG00000013588" "2074.03288324521" "-1.21155333343085" "0.229319398684141" "7.56078123030103e-09" "7.59813508995074e-07" "GPRC5A" "9052"
"ENSG00000013619" "1187.18389963653" "-0.140616886930662" "0.24336369747927" "0.213197813735258" "0.547103007633776" "MAMLD1" "10046"
"ENSG00000013810" "1800.53264109314" "0.469597500049643" "0.409020089358662" "0.0187046094915629" "0.140288725920061" "TACC3" "10460"
"ENSG00000014123" "1225.02321751018" "0.119359526148684" "0.119555460458767" "0.244157128209385" "0.579840970955018" "UFL1" "23376"
"ENSG00000014138" "734.246948042535" "0.142566902174138" "0.233010118505925" "0.23002085409109" "0.565440023241099" "POLA2" "23649"
"ENSG00000014164" "234.157440936479" "-0.234098884216806" "0.252240235906776" "0.0968505928122773" "0.366866748179993" "ZC3H3" "23144"
"ENSG00000014216" "2879.01658987017" "-0.27121768570977" "0.21117790843568" "0.0529679620724344" "0.260034342445161" "CAPN1" "823"
"ENSG00000014257" "152.999368289008" "-0.00671381724705254" "0.22425832084556" "0.885782928292763" "0.968190675797405" "ACP3" "55"
"ENSG00000014641" "3130.37541115219" "-0.0424031560711624" "0.101042359623504" "0.635417817817015" "0.861114064713811" "MDH1" "4190"
"ENSG00000014824" "2205.4567867503" "0.0199436350978528" "0.108066180631851" "0.842938638215357" "0.950720282620393" "SLC30A9" "10463"
"ENSG00000014914" "449.331991672339" "0.585242233484124" "0.267791533572331" "0.00262379449477771" "0.0373550532845633" "MTMR11" "10903"
"ENSG00000014919" "946.394181517427" "-0.208530939414119" "0.0804786943910963" "0.00544508479294024" "0.0614912150897726" "COX15" "1355"
"ENSG00000015133" "3.28672980758236" "-0.0499504258012232" "0.236851168446781" "0.0520116751435763" "0.258116728820987" "CCDC88C" "440193"
"ENSG00000015153" "428.86623145769" "-0.264127682650625" "0.141516202125856" "0.0238830078653519" "0.162784344687418" "YAF2" "10138"
"ENSG00000015171" "2759.53641238482" "0.0510538622846238" "0.111161328705213" "0.565462794056772" "0.824840880599661" "ZMYND11" "10771"
"ENSG00000015285" "2.11467832668254" "-0.00759192430018013" "0.22771032443341" "0.820597278006668" NA "WAS" "7454"
"ENSG00000015475" "496.784515909098" "-0.637872425682831" "0.206432701074293" "0.000188256971218555" "0.0052275369162547" "BID" "637"
"ENSG00000015479" "9685.60859145529" "0.18386623402903" "0.109726888134416" "0.0573573801471965" "0.272318517723599" "MATR3" "9782"
"ENSG00000015520" "0.365679577611717" "-0.00097438151620487" "0.229955052552756" "0.99563043938452" NA "NPC1L1" "29881"
"ENSG00000015532" "608.498629178293" "-0.309614961616222" "0.196523176881113" "0.0292893036800075" "0.182267347596597" "XYLT2" "64132"
"ENSG00000015568" "46.7037613856626" "0.205663838842008" "0.3032429355736" "0.0944772103976636" "0.361855431747676" "RGPD5" "84220"
"ENSG00000015676" "2001.71896897074" "-0.0556675395643365" "0.0980977473263581" "0.524096538989824" "0.799839576703343" "NUDCD3" "23386"
"ENSG00000016082" "13.5558313821596" "-6.67378734314382" "2.56440248645289" "7.02156046925522e-07" "4.52461852681053e-05" "ISL1" "3670"
"ENSG00000016391" "2.26898853348911" "-0.0607154516201209" "0.239953680650384" "0.0639573595805" NA "CHDH" "55349"
"ENSG00000016402" "0.532759876915064" "0.0167462765009193" "0.230354852209256" "0.519044930465934" NA "IL20RA" "53832"
"ENSG00000016864" "1432.14474579839" "0.124321101326252" "0.136402624064347" "0.265158379674893" "0.603458899830917" "GLT8D1" "55830"
"ENSG00000017260" "6830.01710485699" "0.146892800480535" "0.0968579642398392" "0.0923766361804059" "0.356805021421595" "ATP2C1" "27032"
"ENSG00000017373" "5.30563828789122" "3.51451232795334" "1.39300276117442" "0.000582662210794093" "0.0122810063730795" NA NA
"ENSG00000017427" "0.283776581649985" "0.00445089641633757" "0.229404400848314" "0.911239041225614" NA "IGF1" "3479"
"ENSG00000017483" "1.25913085779073" "0.0132330975059044" "0.229126740486892" "0.589827217733848" NA "SLC38A5" "92745"
"ENSG00000017621" "10.4910419389793" "-0.0732942454529279" "0.236970818234456" "0.249058763333277" "0.585227432339001" NA NA
"ENSG00000017797" "2391.36395071048" "0.0440282676618102" "0.100061019505896" "0.587301681665918" "0.83801675892205" "RALBP1" "10928"
"ENSG00000018189" "573.017819898883" "0.259156449395084" "0.183049111763393" "0.0549874728395918" "0.265640946776687" "RUFY3" "22902"
"ENSG00000018236" "0.811572696371101" "-0.0116291437951526" "0.230182987713142" "0.405641048114322" NA "CNTN1" "1272"
"ENSG00000018280" "1.44266375381083" "0.0345321465811218" "0.231945617699978" "0.290255008141617" NA "SLC11A1" "6556"
"ENSG00000018408" "1753.65791293578" "0.181856543311329" "0.21163642091927" "0.169261335630311" "0.487363185384981" "WWTR1" "25937"
"ENSG00000018510" "1392.79227444706" "0.61042731837287" "0.119547514376292" "3.54387679395363e-08" "3.13252732525232e-06" "AGPS" "8540"
"ENSG00000018610" "516.213961147163" "0.108491657300067" "0.128843433594749" "0.313549793266458" "0.646830542487489" "STEEP1" "63932"
"ENSG00000018625" "0.562558407339864" "-0.00826659871951928" "0.229822405531901" "0.649661987185919" NA "ATP1A2" "477"
"ENSG00000018699" "552.556458156864" "0.00656233036657766" "0.0912177001849994" "0.92830687763134" "0.98100061018331" "TTC27" "55622"
"ENSG00000018869" "40.1851630777961" "0.0636175299120173" "0.21596434933338" "0.499012583848111" "0.781850660101309" "ZNF582" "147948"
"ENSG00000019144" "2140.57713685746" "-0.100851726206819" "0.144559884653823" "0.375842591283053" "0.697176659090004" "PHLDB1" "23187"
"ENSG00000019485" "137.722460267985" "-0.308372436178912" "0.274854156440761" "0.0478144414108971" "0.246188232491667" "PRDM11" "56981"
"ENSG00000019549" "2076.56601369196" "0.483440770565958" "0.205013493790926" "0.00250234080692834" "0.0361830877227973" "SNAI2" "6591"
"ENSG00000019991" "84.0387026410898" "5.48968059740447" "0.868139176144369" "8.28276105597724e-12" "1.38453321691152e-09" "HGF" "3082"
"ENSG00000019995" "1184.99706765266" "0.0694840541812042" "0.104527149291223" "0.456384152780592" "0.752420989218766" "ZRANB1" "54764"
"ENSG00000020129" "602.073615170058" "-0.426714799999005" "0.323223542958056" "0.01990372063815" "0.146131744715291" "NCDN" "23154"
"ENSG00000020181" "2982.14090450894" "-0.0329958166422199" "0.171598783411344" "0.771469572032047" "0.926132924900788" "ADGRA2" "25960"
"ENSG00000020256" "295.483797663328" "-0.0267593480022251" "0.147685807362683" "0.812438961248629" "0.941349734593411" "ZFP64" "55734"
"ENSG00000020426" "667.136442411224" "0.00535288245070566" "0.0959071084222237" "0.95450353420136" "0.989189317286941" "MNAT1" "4331"
"ENSG00000020577" "2528.61295407792" "-0.611813441969804" "0.12811402972886" "2.09964408090032e-07" "1.5479603064559e-05" "SAMD4A" "23034"
"ENSG00000020633" "0.190531531242042" "-0.000609956875339801" "0.229966934301683" "0.995878509388044" NA "RUNX3" "864"
"ENSG00000020922" "580.07380973623" "0.219470234552706" "0.158618273925128" "0.0751526303972875" "0.317742990440365" "MRE11" "4361"
"ENSG00000021300" "0.914568398154013" "-0.0074148963871197" "0.229892698210609" "0.88220500623505" NA "PLEKHB1" "58473"
"ENSG00000021355" "1198.08842200776" "0.0979801455156096" "0.161296279622393" "0.402583334195865" "0.716812321369837" "SERPINB1" "1992"
"ENSG00000021488" "0.416056007898186" "0.00775419032809867" "0.23007000980847" "0.599066056069803" NA "SLC7A9" "11136"
"ENSG00000021574" "672.152160818606" "0.00118696542515623" "0.146294841587507" "0.984772762438155" "0.998245852344858" "SPAST" "6683"
"ENSG00000021645" "291.935788450181" "0.0318301473287764" "0.215559952634805" "0.700077641290849" "0.893947318023954" "NRXN3" "9369"
"ENSG00000021762" "413.564196525275" "-0.0233703652818073" "0.182211532074411" "0.838533879859521" "0.949558487736823" "OSBPL5" "114879"
"ENSG00000021776" "1664.99274314976" "0.252201988550868" "0.11744614260374" "0.014080799021033" "0.116601091194871" "AQR" "9716"
"ENSG00000021826" "851.186925414514" "0.327710277120686" "0.167909184673248" "0.013563007791467" "0.113809274623925" "CPS1" "1373"
"ENSG00000022267" "19145.8837501409" "-0.996326648161654" "0.284775909657219" "2.71020657079603e-05" "0.00106163381751159" "FHL1" "2273"
"ENSG00000022277" "2522.75387216809" "-0.270061986624271" "0.100931835001977" "0.00291659499333844" "0.0403283155385199" "RTF2" "51507"
"ENSG00000022567" "124.456656578111" "-0.350723308383325" "0.271631798991252" "0.0325771028455465" "0.195520521628639" "SLC45A4" "57210"
"ENSG00000022840" "3104.28742944433" "-0.0535889343568153" "0.115757069974678" "0.591575082954517" "0.840635796489183" "RNF10" "9921"
"ENSG00000022976" "203.013726864441" "0.149226670828665" "0.176779238119142" "0.233788760956103" "0.569570927590285" "ZNF839" "55778"
"ENSG00000023041" "839.726713565123" "0.337516698744224" "0.171209301962445" "0.0122364725019205" "0.106391380288521" "ZDHHC6" "64429"
"ENSG00000023171" "817.580913527243" "-0.158803340036926" "0.214824309880512" "0.208794619793083" "0.542236512223752" "GRAMD1B" "57476"
"ENSG00000023191" "1351.84338920967" "-0.230283979415973" "0.242881212699938" "0.0967300687212337" "0.366822495557185" "RNH1" "6050"
"ENSG00000023228" "3379.5971712454" "0.0891684282839002" "0.107558468330124" "0.347859845853176" "0.67589642693285" "NDUFS1" "4719"
"ENSG00000023287" "2232.25971174208" "0.0156157989792184" "0.16707463502489" "0.894290413045795" "0.969775896105676" "RB1CC1" "9821"
"ENSG00000023318" "2206.99165629679" "-0.0144430953780966" "0.14687543494449" "0.898533503899627" "0.971656011323398" "ERP44" "23071"
"ENSG00000023330" "842.586573368671" "-0.141364240763322" "0.13701297069971" "0.203141414866894" "0.533942467975058" "ALAS1" "211"
"ENSG00000023445" "184.345851161319" "1.27554777414855" "0.451416738192977" "0.000203542132380317" "0.0055336583268549" "BIRC3" "330"
"ENSG00000023516" "2672.40151389174" "-0.0851281920425178" "0.133883529512815" "0.434808893824477" "0.737925065785951" "AKAP11" "11215"
"ENSG00000023572" "274.190544196085" "-0.0452101268445007" "0.135500179257589" "0.679757382710566" "0.883679257563198" "GLRX2" "51022"
"ENSG00000023608" "580.640970931937" "0.0982252970166825" "0.199827470647149" "0.401958167629642" "0.716458046388896" "SNAPC1" "6617"
"ENSG00000023697" "683.43878334412" "0.0956077004883499" "0.144833665127678" "0.402559023608978" "0.716812321369837" "DERA" "51071"
"ENSG00000023734" "3129.1131091892" "-0.0815451137897377" "0.114777671243561" "0.41191203997034" "0.723151895340511" "STRAP" "11171"
"ENSG00000023839" "67.8827827669749" "0.402938224438561" "0.421572106246885" "0.0275002093467586" "0.176636254501893" "ABCC2" "1244"
"ENSG00000023892" "25.1918476006354" "-1.65162140045523" "0.801471720781479" "0.00124144301460327" "0.0215187704471736" "DEF6" "50619"
"ENSG00000023902" "697.913246529256" "0.104887992649392" "0.155225837878585" "0.372700445823842" "0.694548457911209" "PLEKHO1" "51177"
"ENSG00000023909" "1425.24264409849" "0.389515495006736" "0.2505325097198" "0.0186221421977143" "0.139918836993329" "GCLM" "2730"
"ENSG00000024048" "1220.49517442956" "0.0260169752335616" "0.122957810442495" "0.765190858769497" "0.923361280916488" "UBR2" "23304"
"ENSG00000024422" "8938.86476540599" "-0.634700135374268" "0.127985189791182" "7.41329200853746e-08" "6.01724081635279e-06" "EHD2" "30846"
"ENSG00000024526" "1917.42836937783" "0.545163186229054" "0.345678820663647" "0.0089498561035024" "0.0861359132393498" "DEPDC1" "55635"
"ENSG00000024862" "203.886604851033" "0.0922678218629327" "0.160463887641756" "0.43455209997647" "0.737822013207351" "CCDC28A" "25901"
"ENSG00000025039" "0.54212140172123" "-0.00495588028290107" "0.229965110064659" "0.864129316827953" NA "RRAGD" "58528"
"ENSG00000025156" "492.549027971648" "0.0485225770405648" "0.155354011355274" "0.672210542497214" "0.880034940212505" "HSF2" "3298"
"ENSG00000025293" "1458.62723399034" "-0.105317876196007" "0.167249403209318" "0.381108224622056" "0.701510047568052" "PHF20" "51230"
"ENSG00000025423" "73.4452824666159" "-0.0344777702199127" "0.219223605697814" "0.636053259737334" "0.861491149951497" "HSD17B6" "8630"
"ENSG00000025434" "125.047300972054" "0.0830859258477951" "0.209173706482778" "0.44099387172447" "0.742303044498927" "NR1H3" "10062"
"ENSG00000025708" "1.18938346385654" "0.00953825714092054" "0.22857084504092" "0.727615721975403" NA "TYMP" "1890"
"ENSG00000025770" "567.389477247923" "0.295303133572994" "0.333119481362084" "0.0548923430995583" "0.265391588931799" "NCAPH2" "29781"
"ENSG00000025772" "2065.24225933261" "0.127428153283778" "0.168921599003476" "0.293117730541911" "0.629766689327957" "TOMM34" "10953"
"ENSG00000025796" "3594.2003677636" "0.143988587496433" "0.118326086282059" "0.155712936067" "0.46794259516183" "SEC63" "11231"
"ENSG00000025800" "3900.52995231899" "-0.0923517624347002" "0.0771442873997261" "0.204322063443837" "0.535564259761263" "KPNA6" "23633"
"ENSG00000026025" "109850.854838235" "0.332700695155931" "0.169079648093841" "0.0128892625816228" "0.109792845694015" "VIM" "7431"
"ENSG00000026036" "84.5709635299033" "0.0647425675564203" "0.22855095951481" "0.390405638873131" "0.708272653061542" "RTEL1-TNFRSF6B" "100533107"
"ENSG00000026103" "1057.06785735686" "0.00174780886668833" "0.178359509583853" "0.992566977576147" "0.998507210647115" "FAS" "355"
"ENSG00000026297" "175.426004254917" "-0.60555793601349" "0.236423494415402" "0.000975296491466226" "0.0181143351654833" "RNASET2" "8635"
"ENSG00000026508" "33778.2567755459" "0.337489557727633" "0.198948275298795" "0.0207328206949126" "0.149394883394029" "CD44" "960"
"ENSG00000026559" "1.1708358292686" "0.00962048129999097" "0.229777618367123" "0.820929634262587" NA "KCNG1" "3755"
"ENSG00000026652" "56.8482929848481" "-0.276574232855548" "0.360121685274157" "0.0526460654106865" "0.259359066918185" "AGPAT4" "56895"
"ENSG00000026751" "3.23966908942074" "-0.025079673090486" "0.229703611212401" "0.449786122980816" "0.7474337057075" "SLAMF7" "57823"
"ENSG00000026950" "866.94090106701" "0.135717151097995" "0.241681531839933" "0.218201483410138" "0.5523890329224" "BTN3A1" "11119"
"ENSG00000027001" "267.517272629914" "0.00818192373010683" "0.139010010994723" "0.945704706345971" "0.986793381434841" "MIPEP" "4285"
"ENSG00000027075" "13.3131006274742" "0.10340489121168" "0.243115830980796" "0.225078479162176" "0.560554648723266" "PRKCH" "5583"
"ENSG00000027697" "1066.79544720697" "0.049303245751422" "0.0993107975369603" "0.580803646515434" "0.833360755733938" "IFNGR1" "3459"
"ENSG00000027847" "339.695732831724" "-0.356372602548711" "0.205632223865443" "0.016981892637427" "0.132339149451886" "B4GALT7" "11285"
"ENSG00000027869" "0.650675401955189" "0.00891994287145674" "0.230184453710092" "0.395289710017064" NA "SH2D2A" "9047"
"ENSG00000028116" "569.511856983547" "0.217834211628347" "0.118235348071269" "0.0335278135222385" "0.198614061647703" "VRK2" "7444"
"ENSG00000028137" "1.82871751885125" "-0.0253476136014207" "0.229073885599502" "0.486005070284438" NA "TNFRSF1B" "7133"
"ENSG00000028203" "1786.12862395079" "-0.16523591627743" "0.105536504231313" "0.0773121976893816" "0.322605495202627" "VEZT" "55591"
"ENSG00000028277" "319.791265896115" "0.0042572742055689" "0.212980304513432" "0.962830649700245" "0.991005904949658" "POU2F2" "5452"
"ENSG00000028310" "761.572404349391" "-0.00695608321053316" "0.131607868146336" "0.945331511185064" "0.986771932308966" "BRD9" "65980"
"ENSG00000028528" "2652.33112261882" "-0.0795331909261546" "0.0704559497990524" "0.233393976569468" "0.569091638709174" "SNX1" "6642"
"ENSG00000028839" "418.168166454245" "0.0558064922594426" "0.136684982754089" "0.614104887242694" "0.852384334866271" "TBPL1" "9519"
"ENSG00000029153" "1288.75736817295" "0.631433535260623" "0.184752036532207" "6.74377595771534e-05" "0.00225455781176451" "ARNTL2" "56938"
"ENSG00000029363" "6229.58831233295" "0.128441141970879" "0.0914038514662392" "0.124965485896737" "0.420193646364194" "BCLAF1" "9774"
"ENSG00000029364" "2741.02489896673" "-0.117652145017534" "0.105921435315136" "0.208410898709465" "0.541573218856689" "SLC39A9" "55334"
"ENSG00000029534" "635.125607437211" "0.0832934128433356" "0.224278886025672" "0.38885039041761" "0.707531864637657" "ANK1" "286"
"ENSG00000029639" "233.606647961677" "0.337023115766809" "0.198967212828508" "0.0208674656905112" "0.149917201384213" "TFB1M" "51106"
"ENSG00000029725" "2114.16620613264" "-0.0530153207257759" "0.107817148878482" "0.574883852709331" "0.830262111658822" "RABEP1" "9135"
"ENSG00000029993" "1112.21910473144" "0.648416961121357" "0.329781451298537" "0.00347937463210919" "0.0455719797625286" "HMGB3" "3149"
"ENSG00000030066" "1462.59057493744" "0.350090086888709" "0.155844463154517" "0.00611890871351828" "0.066777980485022" "NUP160" "23279"
"ENSG00000030110" "403.195194063425" "-0.187643269804842" "0.165394420718268" "0.13184462825427" "0.431697558270843" "BAK1" "578"
"ENSG00000030304" "5.0148255882402" "-0.0218161132798532" "0.224984550678301" "0.674023003843093" "0.881246060085413" "MUSK" "4593"
"ENSG00000030419" "545.356077914856" "-0.0740962492489289" "0.200865011502084" "0.501611647721583" "0.784502959563084" "IKZF2" "22807"
"ENSG00000030582" "4820.18417571031" "-0.409577165556986" "0.275339210632453" "0.0181321526108598" "0.137956346340309" "GRN" "2896"
"ENSG00000031003" "1963.05589859374" "-0.194370573965227" "0.122930381543053" "0.0603878334132352" "0.281715333383711" "FAM13B" "51306"
"ENSG00000031081" "1034.95347350515" "0.269111274471129" "0.15313970030764" "0.0285859542717459" "0.179636452158722" "ARHGAP31" "57514"
"ENSG00000031544" "3.00124070935171" "-0.0245449179913928" "0.229300584286213" "0.459302928342566" "0.754393553770555" NA NA
"ENSG00000031691" "320.386913449727" "0.62049006712034" "0.209756661559415" "0.000305992636140523" "0.00751975789805014" "CENPQ" "55166"
"ENSG00000031698" "3333.94634784442" "0.187020561586168" "0.122457648735689" "0.0748794225779512" "0.317316589202698" "SARS1" "6301"
"ENSG00000031823" "886.173573806296" "0.0135182970026328" "0.123763109570209" "0.900648988073448" "0.972018698197579" "RANBP3" "8498"
"ENSG00000032219" "588.899510451672" "-0.0735793908859515" "0.159272065429664" "0.527738612960255" "0.803099993588049" "ARID4A" "5926"
"ENSG00000032389" "409.386854524573" "-0.129258363722466" "0.129497520064698" "0.229825775137773" "0.565125045390477" "EIPR1" "7260"
"ENSG00000032444" "1064.91301505566" "-0.212963175249834" "0.152507175164714" "0.0779580889032148" "0.324338692694178" "PNPLA6" "10908"
"ENSG00000032742" "239.919713439013" "0.210172415530521" "0.224268989603667" "0.124015379713665" "0.418499231602201" "IFT88" "8100"
"ENSG00000033011" "772.633964860114" "0.109995470238968" "0.11924072179038" "0.280115610586655" "0.617307382004241" "ALG1" "56052"
"ENSG00000033030" "570.605315009253" "0.383200802706755" "0.17828996358499" "0.00654689201977131" "0.0697986357949542" "ZCCHC8" "55596"
"ENSG00000033050" "2159.19939388621" "-0.165727033778613" "0.0866495325117012" "0.0380074019676087" "0.214464895527787" "ABCF2" "10061"
"ENSG00000033100" "2459.85878837368" "-0.539415891978855" "0.203168977416796" "0.000909949522619085" "0.0171842033449418" "CHPF2" "54480"
"ENSG00000033122" "0.465976250984584" "0.00787406031620185" "0.229932552451328" "0.812815324466631" NA "LRRC7" "57554"
"ENSG00000033170" "1521.20458679807" "0.325461985321031" "0.128292596550013" "0.00339924349827754" "0.0448705457243313" "FUT8" "2530"
"ENSG00000033178" "2810.71118576294" "0.109255422465568" "0.119989342332033" "0.289053987268323" "0.626066703053709" "UBA6" "55236"
"ENSG00000033327" "529.054201296744" "-0.129571623441882" "0.180694650657086" "0.292450505895577" "0.629002375707701" "GAB2" "9846"
"ENSG00000033627" "1095.16678997329" "-0.268209127801814" "0.198875089014491" "0.0547177881222771" "0.264926990785318" "ATP6V0A1" "535"
"ENSG00000033800" "795.15064506039" "-0.171187901884125" "0.135142268065831" "0.123513287675403" "0.417472439604372" "PIAS1" "8554"
"ENSG00000033867" "2628.27721199222" "0.00734399741287334" "0.154422621229758" "0.952396791700257" "0.988372010242007" "SLC4A7" "9497"
"ENSG00000034053" "566.145465224512" "-0.250649199859422" "0.19975193666049" "0.0696535815387897" "0.305206700524107" "APBA2" "321"
"ENSG00000034063" "1816.65200503964" "0.417605124290601" "0.405261875165186" "0.0250711886353945" "0.167435473786141" NA NA
"ENSG00000034152" "1844.13291547205" "-0.298370123331179" "0.287038314883072" "0.0509661886990777" "0.255548995034938" "MAP2K3" "5606"
"ENSG00000034239" "0.729263869140121" "-0.000685372538348021" "0.229964178726052" "0.995717222811262" NA "EFCAB1" "79645"
"ENSG00000034510" "15386.9020781502" "0.0801623913693467" "0.0874806791302047" "0.317306271508862" "0.649621475160669" "TMSB10" "9168"
"ENSG00000034533" "160.979674239549" "0.125037739141426" "0.152722092355178" "0.285553988189261" "0.6229707508748" "ASTE1" "28990"
"ENSG00000034677" "1373.92074981385" "-0.200658896885216" "0.124981017130866" "0.0580785247956469" "0.274694803937206" "RNF19A" "25897"
"ENSG00000034693" "418.116783264264" "-0.0352320089859488" "0.140964600635247" "0.750688943997304" "0.917649536391314" "PEX3" "8504"
"ENSG00000034713" "1226.01339887546" "-0.108021096241702" "0.139443984287536" "0.333203712240502" "0.663851578210574" "GABARAPL2" "11345"
"ENSG00000034971" "0.13206000056586" "-0.000589108652796246" "0.229967426897609" "0.99587916463506" NA "MYOC" "4653"
"ENSG00000035115" "253.1917556288" "0.777968543849963" "0.245339287323132" "0.000113193069509334" "0.00352368363486847" "SH3YL1" "26751"
"ENSG00000035141" "997.073098316739" "-0.06840183749069" "0.116407328334469" "0.52209923271479" "0.798713423878562" "FAM136A" "84908"
"ENSG00000035403" "21437.1833081706" "-0.211810826174399" "0.144095586511875" "0.0690634248667625" "0.304021935949395" "VCL" "7414"
"ENSG00000035499" "251.867411976579" "0.750513346924694" "0.387224290130737" "0.002863863146418" "0.039664152174713" "DEPDC1B" "55789"
"ENSG00000035664" "131.674587354555" "-0.0460023650992038" "0.208213775491858" "0.62769836832426" "0.857046513796695" "DAPK2" "23604"
"ENSG00000035681" "1756.30409616682" "0.12957708383364" "0.169942843131406" "0.290079416716921" "0.626748245768079" "NSMAF" "8439"
"ENSG00000035687" "1342.49993429983" "0.119288128206383" "0.0921889855096843" "0.157554447432878" "0.470571426676168" "ADSS2" "159"
"ENSG00000035862" "36550.2603889013" "-0.447837009670332" "0.142385003629278" "0.000493738820589364" "0.0108257045558574" "TIMP2" "7077"
"ENSG00000035928" "2208.89399410838" "0.19410529674965" "0.124153443280634" "0.0663960001597329" "0.296944642792165" "RFC1" "5981"
"ENSG00000036054" "1883.15772999985" "0.0796875370399139" "0.102880725604319" "0.355912296295381" "0.682116160958033" "TBC1D23" "55773"
"ENSG00000036257" "2441.22316608371" "-0.0799289778800047" "0.100771451747771" "0.394813552752866" "0.711322182353363" "CUL3" "8452"
"ENSG00000036448" "0.42687810717404" "-0.000972207987207346" "0.229955529436521" "0.995899102453366" NA "MYOM2" "9172"
"ENSG00000036530" "15.7529381210885" "-0.0110110382267802" "0.220337424159176" "0.857610653717739" "0.955964655137765" "CYP46A1" "10858"
"ENSG00000036549" "1696.42054164273" "0.00663281732082794" "0.123874754998786" "0.950181470250076" "0.987553873383371" "ZZZ3" "26009"
"ENSG00000036672" "7.79107996946059" "-0.0646351817327824" "0.23726272525713" "0.203713265199125" "0.534672163742459" "USP2" "9099"
"ENSG00000037042" "337.672775761508" "0.0702566996486411" "0.18144301836521" "0.549078232341836" "0.817124291736806" "TUBG2" "27175"
"ENSG00000037241" "404.729218537203" "0.392385115354957" "0.156546427615512" "0.00258218520525495" "0.0370076679289638" "RPL26L1" "51121"
"ENSG00000037474" "1828.87455672507" "-0.0493451024055052" "0.133101233507993" "0.645633295952831" "0.866422227931731" "NSUN2" "54888"
"ENSG00000037637" "742.542513309537" "-0.120523413730968" "0.15242606746152" "0.30325495329797" "0.637908469540198" "FBXO42" "54455"
"ENSG00000037749" "1850.10359126968" "-0.0985586390951109" "0.115016163830024" "0.322961772969705" "0.655948528287732" "MFAP3" "4238"
"ENSG00000037757" "634.147185472438" "0.0338471511073183" "0.168788802490903" "0.766510075813588" "0.92363726493411" "MRI1" "84245"
"ENSG00000037897" "315.858192035416" "-0.0728798050127135" "0.157669038392637" "0.531339454406246" "0.805116137923232" "METTL1" "4234"
"ENSG00000037965" "14.7081425565101" "0.0436350012097144" "0.218973115440261" "0.581645829462565" "0.834218718132141" "HOXC8" "3224"
"ENSG00000038002" "1708.1546645105" "0.0791655608091542" "0.154560171880064" "0.487589459548875" "0.773758818187437" "AGA" "175"
"ENSG00000038210" "1492.05666967902" "0.324669454302734" "0.125492615203001" "0.00260525366442497" "0.0372119269175014" "PI4K2B" "55300"
"ENSG00000038219" "2049.14612545287" "0.0482375786395505" "0.143185404830652" "0.671570164913611" "0.879537591671437" "BOD1L1" "259282"
"ENSG00000038274" "1571.0898756076" "0.0470573712938872" "0.134017778478348" "0.640189231676761" "0.864355840357466" "MAT2B" "27430"
"ENSG00000038295" "113.147214534419" "-0.0169088112506317" "0.223879672171306" "0.727880484548546" "0.908214592680581" "TLL1" "7092"
"ENSG00000038358" "1052.27725434409" "-0.0401865367335628" "0.152119573761114" "0.729522988776912" "0.908902414546572" "EDC4" "23644"
"ENSG00000038382" "8488.91557309167" "0.00790181352758201" "0.151825353420566" "0.953074515562248" "0.988490250884169" "TRIO" "7204"
"ENSG00000038427" "162.766225982829" "3.8224250976369" "0.601808292135669" "9.66989343031543e-12" "1.58501758042733e-09" "VCAN" "1462"
"ENSG00000038532" "799.001824860147" "-0.097597686501596" "0.140333310590227" "0.380277821573008" "0.700669045249055" "CLEC16A" "23274"
"ENSG00000038945" "310.034809205365" "0.0504995244653836" "0.227521513743786" "0.434573363699218" "0.737822013207351" "MSR1" "4481"
"ENSG00000039068" "4.42166121352546" "-0.0669877310774508" "0.239268590109447" "0.163715324273371" "0.479190527360114" "CDH1" "999"
"ENSG00000039123" "2081.09699383997" "0.0213886327617097" "0.0964519083860139" "0.812146484147964" "0.941140029643083" "MTREX" "23517"
"ENSG00000039139" "177.299015863914" "0.130339060478088" "0.1933072599514" "0.297496996748571" "0.633372231539234" "DNAH5" "1767"
"ENSG00000039319" "1570.24393013838" "0.230779283720504" "0.156619530368833" "0.0612587290759322" "0.284207508378391" "ZFYVE16" "9765"
"ENSG00000039523" "2061.11478467059" "-0.133240979552897" "0.158194941201886" "0.23404628772635" "0.569570927590285" "RIPOR1" "79567"
"ENSG00000039537" "1.5658547440115" "0.0161428084022233" "0.228928403111711" "0.59831757339087" NA "C6" "729"
"ENSG00000039560" "6077.02749715049" "-0.178130110529294" "0.149925446718425" "0.129157642951115" "0.427060024665819" "RAI14" "26064"
"ENSG00000039600" "2.1001068285002" "-0.0561463116854877" "0.236893733943912" "0.149771646665695" NA "SOX30" "11063"
"ENSG00000039650" "302.107744199577" "0.0730219231018839" "0.204280659418551" "0.501160139282417" "0.78401469899046" "PNKP" "11284"
"ENSG00000040199" "1018.01607542587" "-0.0676647064918873" "0.118186619747381" "0.508746240505426" "0.789216576302291" "PHLPP2" "23035"
"ENSG00000040275" "1815.37206303488" "0.082580075425775" "0.214605345360428" "0.42783173556085" "0.734012407121824" "SPDL1" "54908"
"ENSG00000040341" "1076.99655865419" "-0.24330308832285" "0.197912193046818" "0.0761230301995085" "0.320024466459292" "STAU2" "27067"
"ENSG00000040487" "219.496038720992" "-0.209597096887291" "0.172995776553187" "0.10137677283298" "0.376826080083489" "SLC66A1" "54896"
"ENSG00000040531" "220.596644942727" "-0.210288892320209" "0.2699076152505" "0.112242289132644" "0.397521830800595" "CTNS" "1497"
"ENSG00000040608" "2.36391987764406" "-0.0395043766380325" "0.231714785744131" "0.308370481250348" NA "RTN4R" "65078"
"ENSG00000040633" "1102.26738709404" "-0.471830593158627" "0.122713897426811" "2.05406945914838e-05" "0.000839681711351139" "PHF23" "79142"
"ENSG00000040731" "0.211057755500517" "-0.00492381058049289" "0.229962562186769" "0.866985815851176" NA "CDH10" "1008"
"ENSG00000040933" "767.800253145727" "-0.194183964820498" "0.127654184642586" "0.0712385184828119" "0.308389719883414" "INPP4A" "3631"
"ENSG00000041353" "888.539447820877" "-0.0297930268202488" "0.219210583281681" "0.686687833709191" "0.887985745070271" "RAB27B" "5874"
"ENSG00000041357" "2818.33824920218" "0.0786263001564982" "0.121699948798276" "0.448170426125365" "0.746567469588015" "PSMA4" "5685"
"ENSG00000041515" "0.540843269705729" "0.00425439103858708" "0.229514658015616" "0.804159645224948" NA "MYO16" "23026"
"ENSG00000041802" "1026.87582343839" "0.0524260305762978" "0.149162640945742" "0.640831429156167" "0.864482454780242" "LSG1" "55341"
"ENSG00000041880" "726.214589992292" "-0.052318795307301" "0.161469070327645" "0.651020833341746" "0.87020061377654" "PARP3" "10039"
"ENSG00000041982" "15736.5027319566" "0.731975136921794" "0.440570638263587" "0.00476935107396257" "0.05641793890896" "TNC" "3371"
"ENSG00000041988" "157.94643922117" "-0.324208321647179" "0.221171995086623" "0.0317071013528727" "0.191593053736775" "THAP3" "90326"
"ENSG00000042062" "6.94490452314325" "0.0622638060223498" "0.241506392578891" "0.0289471028132563" "0.181144838214556" "RIPOR3" "140876"
"ENSG00000042088" "514.993794717872" "0.0873319415700296" "0.168844618114422" "0.460530490121384" "0.75486759851644" "TDP1" "55775"
"ENSG00000042286" "492.557231284408" "-0.711473294308911" "0.202978730484876" "4.11923224873321e-05" "0.00149881461326213" "AIFM2" "84883"
"ENSG00000042317" "201.39404588102" "0.092041755414815" "0.146719173638543" "0.421812845647155" "0.729807980432561" "SPATA7" "55812"
"ENSG00000042429" "817.077126006439" "0.209189942554687" "0.120117756097091" "0.043846776322292" "0.233964957221636" "MED17" "9440"
"ENSG00000042445" "1393.34161010642" "-0.00765702486641581" "0.158172757889991" "0.944477875433967" "0.986448215731679" "RETSAT" "54884"
"ENSG00000042493" "104.105064715447" "2.71713512236589" "0.341581208841645" "8.12349627796917e-17" "3.18951134095241e-14" "CAPG" "822"
"ENSG00000042753" "2085.45930638372" "-0.0672214168822589" "0.101406656769126" "0.460724445756911" "0.755072761919744" "AP2S1" "1175"
"ENSG00000042781" "15.1294106160556" "0.0639776117467796" "0.21318712814057" "0.51407548397244" "0.793298586501691" "USH2A" "7399"
"ENSG00000042832" "7.52288155468133" "-0.0485850056630147" "0.233511215795117" "0.258721772283462" "0.596620174559919" "TG" "7038"
"ENSG00000042980" "2.24768123858038" "-0.00458176300495327" "0.228280711785542" "0.856816250964092" NA "ADAM28" "10863"
"ENSG00000043093" "1567.50782118741" "-0.0457349063102408" "0.115318967899239" "0.645829100446938" "0.866528864566928" "DCUN1D1" "54165"
"ENSG00000043143" "1266.07230734429" "-0.424389733640517" "0.181893271174697" "0.0032894431063684" "0.0439295944290079" "JADE2" "23338"
"ENSG00000043355" "0.0413345465801859" "0.00385652880896335" "0.229897360299055" "0.965437314611537" NA "ZIC2" "7546"
"ENSG00000043514" "484.986687686753" "0.0640297233898844" "0.134077538042743" "0.558648250232013" "0.821143862847559" "TRIT1" "54802"
"ENSG00000043591" "0.507280098241418" "-0.0172377774278657" "0.230461073593599" "0.493635530142528" NA "ADRB1" "153"
"ENSG00000044090" "1559.75409620527" "-0.111323657155332" "0.143656539416507" "0.327660827737007" "0.659527826061983" "CUL7" "9820"
"ENSG00000044115" "12860.8634615449" "0.105698622251482" "0.140225926385893" "0.347762666534181" "0.675866603678091" "CTNNA1" "1495"
"ENSG00000044446" "395.026518282278" "0.172280217921483" "0.185472294268069" "0.180795448380835" "0.503774476813607" "PHKA2" "5256"
"ENSG00000044459" "635.565148164432" "0.738304356053118" "0.143866412838289" "2.54986889115324e-08" "2.30210890317327e-06" "CNTLN" "54875"
"ENSG00000044574" "24096.1931863284" "0.127628674981049" "0.174905037866052" "0.299764495632011" "0.63521733882918" "HSPA5" "3309"
"ENSG00000046647" "131.568881731261" "-0.138444360009464" "0.157352514834574" "0.245778359596418" "0.581352844161203" "GEMIN8" "54960"
"ENSG00000046651" "255.933808681986" "0.0572918684447764" "0.165003998750821" "0.623688626352317" "0.856184753506041" "OFD1" "8481"
"ENSG00000046653" "0.0828046312816974" "0.00413663760909225" "0.229903479525062" "0.940652490963661" NA "GPM6B" "2824"
"ENSG00000046774" "156.951893669287" "-1.58180236806534" "0.323407597123126" "5.50141501497441e-08" "4.57538865506468e-06" "MAGEC2" "51438"
"ENSG00000046889" "0.0565868120463055" "-0.00379760806245909" "0.229921286485053" "0.949853697041218" NA "PREX2" "80243"
"ENSG00000047056" "620.653352225884" "-0.208687342609136" "0.13905738320045" "0.0669515247878225" "0.298322141196307" "WDR37" "22884"
"ENSG00000047188" "1104.79181493118" "0.0537004580596251" "0.133652100931219" "0.583418657060939" "0.835441661336711" "YTHDC2" "64848"
"ENSG00000047230" "325.966117547797" "0.185400312085364" "0.161873021406617" "0.131932390621652" "0.431697558270843" "CTPS2" "56474"
"ENSG00000047249" "1107.78919013283" "-0.245815511090083" "0.169598682082214" "0.0545441152023285" "0.264617326712906" "ATP6V1H" "51606"
"ENSG00000047315" "3646.46038722693" "0.0304378919513448" "0.0978646978392483" "0.737490881937619" "0.91223229245753" "POLR2B" "5431"
"ENSG00000047346" "978.033857120914" "-0.312083593467121" "0.230974204198838" "0.0399198445243894" "0.220745393862489" "FAM214A" "56204"
"ENSG00000047410" "4755.66579669485" "0.168891463488633" "0.120707349993854" "0.103899869038044" "0.382196572167133" "TPR" "7175"
"ENSG00000047457" "2.82782469516925" "0.00542043555522042" "0.225583631486424" "0.903929478731243" "0.9726778879669" "CP" "1356"
"ENSG00000047578" "629.024455330596" "-0.12415342815992" "0.198728181653905" "0.305285418146888" "0.639708789198698" "KATNIP" "23247"
"ENSG00000047579" "246.004620826262" "-0.0881145516050027" "0.127572160282666" "0.399726158744586" "0.714695461988329" "DTNBP1" "84062"
"ENSG00000047597" "0.450176690799919" "-0.000660731761082075" "0.22996522095798" "0.995873418355114" NA "XK" "7504"
"ENSG00000047617" "0.841217709263674" "0.00831982289186917" "0.228586437132885" "0.772733608772979" NA "ANO2" "57101"
"ENSG00000047621" "684.2726927205" "-0.0794186210637206" "0.128819648723035" "0.456616772477454" "0.752470568056307" "C12orf4" "57102"
"ENSG00000047634" "502.465814015204" "0.179202191358623" "0.138086058313323" "0.112819865805765" "0.398647508245862" "SCML1" "6322"
"ENSG00000047644" "1064.92611290755" "0.101909872261626" "0.163124072736475" "0.393480621611335" "0.710092559953441" "WWC3" "55841"
"ENSG00000047648" "7.27030541123838" "0.0132189771383229" "0.2261416464806" "0.759084988383087" "0.920972356366528" "ARHGAP6" "395"
"ENSG00000047662" "1.59549564328262" "0.0103107361570695" "0.227588749488265" "0.769398651394708" NA "FAM184B" "27146"
"ENSG00000047849" "16226.4711306156" "0.0282512980815647" "0.102747930105114" "0.694196243065891" "0.89137310876337" "MAP4" "4134"
"ENSG00000047932" "3464.32089073996" "0.0307105321449796" "0.106102608363877" "0.741186225835826" "0.913695718193575" "GOPC" "57120"
"ENSG00000047936" "12.6414536684173" "0.0585901011304834" "0.232353744513309" "0.328687378346772" "0.660543864852821" "ROS1" "6098"
"ENSG00000048028" "848.937168525239" "-0.0378271170192707" "0.126271022132801" "0.713900482377769" "0.90222186121595" "USP28" "57646"
"ENSG00000048052" "787.503853870775" "-0.391866505024883" "0.373035960601753" "0.0284139374238708" "0.179232537976164" "HDAC9" "9734"
"ENSG00000048140" "1151.12347952203" "-0.192464055302254" "0.136951579080944" "0.0880891356723048" "0.347154266469543" "TSPAN17" "26262"
"ENSG00000048162" "288.738120098434" "-0.158137420962631" "0.203556708713714" "0.215216396774463" "0.549447818954069" "NOP16" "51491"
"ENSG00000048342" "289.338120593633" "0.211393083037427" "0.195365030740901" "0.108559565111214" "0.390801977646989" "CC2D2A" "57545"
"ENSG00000048392" "1624.17520915334" "-0.198677788487139" "0.164283355218079" "0.11002791697667" "0.392561564310464" "RRM2B" "50484"
"ENSG00000048405" "709.485337275003" "-0.156991098229419" "0.125716386217494" "0.138641833377528" "0.442408143326555" "ZNF800" "168850"
"ENSG00000048462" "0.562880512747917" "0.00535648397033317" "0.229471687582294" "0.699997514906806" NA "TNFRSF17" "608"
"ENSG00000048471" "1586.98312350605" "-0.0515522623277336" "0.150975358878681" "0.655444740832739" "0.871800675929329" "SNX29" "92017"
"ENSG00000048544" "1430.31231042441" "0.0503625322704814" "0.109772632361911" "0.603650313818539" "0.84702694881968" "MRPS10" "55173"
"ENSG00000048649" "1938.34862116955" "-0.0537231342136876" "0.161130844825254" "0.649517721280169" "0.869543072585291" "RSF1" "51773"
"ENSG00000048707" "1635.38934051943" "-0.194238988447241" "0.158134157435543" "0.111120930076715" "0.39495887631267" "VPS13D" "55187"
"ENSG00000048740" "36.0297659019439" "-0.068353398578277" "0.242445998010219" "0.0528389829155616" "0.259552094432187" "CELF2" "10659"
"ENSG00000048828" "6209.6455391819" "-0.00908491352055049" "0.090994887902095" "0.949866708080145" "0.987553873383371" "FAM120A" "23196"
"ENSG00000048991" "1448.12797188917" "0.159322590473022" "0.131204327746152" "0.142603417157918" "0.449006619149037" "R3HDM1" "23518"
"ENSG00000049089" "2.00491548763021" "0.00909773446164879" "0.228606828635125" "0.683434604209699" NA "COL9A2" "1298"
"ENSG00000049130" "5176.87003111278" "0.100307979478369" "0.163154639975959" "0.403538689703149" "0.717349477525308" "KITLG" "4254"
"ENSG00000049167" "274.49894985003" "-0.0138418773607007" "0.130081849317226" "0.897175885161515" "0.971029490274754" "ERCC8" "1161"
"ENSG00000049192" "937.278064583564" "0.194847820530793" "0.271995759946873" "0.118350043863393" "0.40880793479186" "ADAMTS6" "11174"
"ENSG00000049239" "2759.63979962418" "-0.121720224009809" "0.183664764200267" "0.323679128591204" "0.656102140473681" "H6PD" "9563"
"ENSG00000049245" "3932.84768170257" "-0.16577213124208" "0.0870958093662081" "0.0404523119605672" "0.222609938379096" "VAMP3" "9341"
"ENSG00000049246" "706.799551059583" "0.443247470272693" "0.359667366298137" "0.0200171255208544" "0.146322453195441" "PER3" "8863"
"ENSG00000049247" "0.343348047757559" "0.00469521655496958" "0.229508482731681" "0.855780155358701" NA "UTS2" "10911"
"ENSG00000049249" "0.938997730623181" "0.026407424167708" "0.231712410557944" "0.182860664364005" NA "TNFRSF9" "3604"
"ENSG00000049319" "1.34486750185585" "-0.0358636393709965" "0.233687205205212" "0.0606198933642103" NA NA NA
"ENSG00000049323" "621.837907994733" "1.2058519677024" "0.231543165638405" "1.1200573587726e-08" "1.08677749357228e-06" "LTBP1" "4052"
"ENSG00000049449" "11940.5225790661" "0.141995389468855" "0.177413147443496" "0.254401547498593" "0.592749286008658" "RCN1" "5954"
"ENSG00000049540" "0.532747920314778" "0.00497275310710031" "0.22989592948663" "0.87111956775493" NA "ELN" "2006"
"ENSG00000049541" "613.22115455183" "0.367389232246823" "0.285956933402073" "0.0296029397425848" "0.183407864834517" "RFC2" "5982"
"ENSG00000049618" "1445.21527971516" "-0.100471281260484" "0.133794046907426" "0.359950634354893" "0.685046393846653" "ARID1B" "57492"
"ENSG00000049656" "2072.78583054282" "-0.217355413323937" "0.115061080310804" "0.0295380449772465" "0.183124544717098" "CLPTM1L" "81037"
"ENSG00000049759" "1337.04126220966" "-0.297606543447436" "0.230346614139931" "0.0465016012733058" "0.242020598295" "NEDD4L" "23327"
"ENSG00000049768" "1.62234113153874" "0.0246027502425765" "0.228981797793159" "0.501817389206725" NA "FOXP3" "50943"
"ENSG00000049769" "63.8723401455894" "-0.0623461016553004" "0.207971025220532" "0.539090152408481" "0.810098713227626" "PPP1R3F" "89801"
"ENSG00000049860" "5994.52690086875" "0.0621076975713325" "0.163825530439047" "0.598751986616649" "0.845282196676051" "HEXB" "3074"
"ENSG00000049883" "211.924293171894" "0.0829787437370031" "0.140785453602315" "0.460966297989548" "0.755073705447875" "PTCD2" "79810"
"ENSG00000050130" "1486.99603871531" "-0.085965497828284" "0.0884049022363774" "0.308645431985814" "0.642285323334957" "JKAMP" "51528"
"ENSG00000050165" "15898.7514113705" "-0.215396645422549" "0.201801802452156" "0.108775901337308" "0.390801977646989" "DKK3" "27122"
"ENSG00000050327" "164.490398176903" "-1.16139426130311" "0.168960733984559" "4.07274835327946e-13" "8.28436270462856e-11" "ARHGEF5" "7984"
"ENSG00000050344" "116.666463152255" "-0.0457567815507065" "0.211324570928129" "0.613004486441707" "0.852004867303201" "NFE2L3" "9603"
"ENSG00000050393" "1083.90952704995" "0.0305390667139536" "0.141472089944862" "0.787538397301246" "0.932337030700547" "MCUR1" "63933"
"ENSG00000050405" "12995.8932167134" "-0.365879979068865" "0.1422939623411" "0.00212191041029272" "0.032158180841088" "LIMA1" "51474"
"ENSG00000050426" "661.034301002907" "0.0924587401407857" "0.156179755740904" "0.430747756032419" "0.735606675067421" "LETMD1" "25875"
"ENSG00000050438" "451.257686732127" "-0.247053766636993" "0.167331617452497" "0.0522047545739143" "0.258770661030944" "SLC4A8" "9498"
"ENSG00000050628" "0.360381556527347" "0.0125978003368894" "0.230018667915231" "0.707049428984109" NA "PTGER3" "5733"
"ENSG00000050730" "5.9126559755315" "-0.105109132206199" "0.254149579611942" "0.12279625820076" "0.416215464204663" "TNIP3" "79931"
"ENSG00000050748" "1134.60258125795" "0.118600776042151" "0.0935019590959284" "0.142330778404815" "0.448800653661516" "MAPK9" "5601"
"ENSG00000050820" "871.206963120535" "-0.120850325412212" "0.223260441024117" "0.28336365082182" "0.621274728928148" "BCAR1" "9564"
"ENSG00000051009" "362.359849595187" "0.162902578279728" "0.226020707897973" "0.198036994893064" "0.526695342362458" "FHIP1B" "84067"
"ENSG00000051108" "1952.84554340563" "0.0908307063465053" "0.107119571634702" "0.33657574801863" "0.667185476302139" "HERPUD1" "9709"
"ENSG00000051128" "682.328859573929" "-0.0586303750319259" "0.146030618412375" "0.604356355165893" "0.847418045650948" "HOMER3" "9454"
"ENSG00000051180" "369.435215302968" "0.281213510393266" "0.321174291265839" "0.0620653526749409" "0.285690940616952" "RAD51" "5888"
"ENSG00000051341" "498.40897646745" "0.885250222168289" "0.405990499862163" "0.00143665206880481" "0.0240863921327026" "POLQ" "10721"
"ENSG00000051382" "639.410079688287" "0.00278750178388279" "0.118122829339938" "0.971155262344919" "0.993577402385727" "PIK3CB" "5291"
"ENSG00000051523" "387.656084084588" "-0.581493003988528" "0.200115956676468" "0.000402449318624479" "0.00926820057881732" "CYBA" "1535"
"ENSG00000051596" "322.488283760274" "0.0398956997725345" "0.182235014166513" "0.726261205509648" "0.907517425254933" "THOC3" "84321"
"ENSG00000051620" "570.625759143966" "-0.973240615601581" "0.202872406451039" "1.07379599855525e-07" "8.43204550865499e-06" "HEBP2" "23593"
"ENSG00000051825" "698.895408196408" "0.296826755604524" "0.217269155884121" "0.042638164088255" "0.229987260160386" "MPHOSPH9" "10198"
"ENSG00000052126" "997.183042674687" "0.0698594602431246" "0.193832221140185" "0.53796171047494" "0.809232380311036" "PLEKHA5" "54477"
"ENSG00000052723" "1142.78583870798" "0.117920612389786" "0.175797810652606" "0.334164913298296" "0.664981875437899" "SIKE1" "80143"
"ENSG00000052749" "551.432559662027" "-0.195760025380547" "0.17748070468831" "0.124280010178516" "0.418925854964979" "RRP12" "23223"
"ENSG00000052795" "796.757141324061" "-0.300582009025815" "0.284518594575152" "0.0528025683106834" "0.259524238948841" "FNIP2" "57600"
"ENSG00000052802" "1910.7726696183" "-0.418885144797305" "0.306050771374519" "0.019494207267298" "0.144275929096681" "MSMO1" "6307"
"ENSG00000052841" "2209.05388851715" "0.248177744736494" "0.165968000086984" "0.0521317202611455" "0.258636448183638" "TTC17" "55761"
"ENSG00000052850" "44.5527855824004" "0.0509879213349342" "0.193911332484398" "0.640838644715166" "0.864482454780242" "ALX4" "60529"
"ENSG00000053108" "0.289525960868492" "0.00642952886126679" "0.230003055947513" "0.765977473998025" NA "FSTL4" "23105"
"ENSG00000053254" "1150.31273088229" "-0.0405171527946846" "0.17094802047129" "0.727959968937149" "0.908214592680581" "FOXN3" "1112"
"ENSG00000053328" "1.32919059612369" "-0.00766752300273125" "0.228050672766454" "0.807126152920863" NA "METTL24" "728464"
"ENSG00000053371" "601.852268284015" "0.0275900346965295" "0.0987202641103675" "0.759888049328038" "0.920972356366528" "AKR7A2" "8574"
"ENSG00000053372" "903.082620930232" "0.001798588434466" "0.147285874915924" "0.990449036308523" "0.998507210647115" "MRTO4" "51154"
"ENSG00000053501" "152.46785752907" "-0.0591007782635543" "0.150037216899525" "0.605226278606164" "0.847910829406902" "USE1" "55850"
"ENSG00000053524" "1.04172570384129" "0.0198354075522791" "0.230884165116317" "0.239855956938344" NA "MCF2L2" "23101"
"ENSG00000053702" "0.0729577777185294" "-0.00074375815070776" "0.229961254491333" "0.995887520491483" NA "NRIP2" "83714"
"ENSG00000053747" "231.961245015156" "-0.713934365738336" "0.40487117800975" "0.00431289107979904" "0.0525357432180715" "LAMA3" "3909"
"ENSG00000053770" "1010.01849854386" "-0.219408585239553" "0.096838206536104" "0.012712941548341" "0.109019592596132" "AP5M1" "55745"
"ENSG00000053900" "584.216175796138" "0.320622722335547" "0.188219468062557" "0.0224078525171559" "0.157326571588619" "ANAPC4" "29945"
"ENSG00000054116" "1247.61416474769" "-0.119570088066359" "0.0845294506103917" "0.128807442856702" "0.426756639198352" "TRAPPC3" "27095"
"ENSG00000054118" "4185.11078476304" "0.177596276088533" "0.131658285046256" "0.105556892458034" "0.385072820952677" "THRAP3" "9967"
"ENSG00000054148" "549.20279194317" "-0.188199387483066" "0.197058784820843" "0.149947561178109" "0.459876273128441" "PHPT1" "29085"
"ENSG00000054179" "0.177827799234347" "0.000485468980179116" "0.229727895909696" "0.995870820751622" NA "ENTPD2" "954"
"ENSG00000054219" "0.866054993529416" "0.0036556280422846" "0.228737865306747" "0.878396351801274" NA "LY75" "4065"
"ENSG00000054267" "1394.19123190356" "-0.0777851015681151" "0.132436805070971" "0.470058514065859" "0.761714899527803" "ARID4B" "51742"
"ENSG00000054277" "683.945248369179" "-0.239852320560227" "0.274501369176921" "0.089185212074238" "0.349446568314818" "OPN3" "23596"
"ENSG00000054282" "382.052756520573" "0.0351547488108741" "0.129054812415005" "0.742165532127814" "0.913827762503517" "SDCCAG8" "10806"
"ENSG00000054356" "0.660402084846635" "-0.00136746785859634" "0.22994179175246" "0.994349795821288" NA "PTPRN" "5798"
"ENSG00000054392" "139.247603663124" "-0.263662301462794" "0.215217883518899" "0.0657803327407646" "0.295315272068539" "HHAT" "55733"
"ENSG00000054523" "2523.35537985098" "-0.000456848854729026" "0.128968902632083" "0.999846713782709" "0.999905939390681" "KIF1B" "23095"
"ENSG00000054598" "664.945848458294" "-0.178557005750485" "0.16441536313534" "0.144095977202445" "0.451265513468537" "FOXC1" "2296"
"ENSG00000054611" "415.842864329177" "-0.161766786436966" "0.116178425035807" "0.110251384102865" "0.392860725582243" "TBC1D22A" "25771"
"ENSG00000054654" "851.977870964712" "0.0813744573175419" "0.200686684098492" "0.469370758487109" "0.761008980652825" "SYNE2" "23224"
"ENSG00000054690" "10.4818193938541" "-0.0486210210701609" "0.231274938892899" "0.333014623342062" "0.663755862442443" "PLEKHH1" "57475"
"ENSG00000054793" "2166.09643599365" "-0.340214789363142" "0.303831681227621" "0.0390622481022081" "0.218063482935647" "ATP9A" "10079"
"ENSG00000054965" "2623.0359901125" "0.0404345027532593" "0.143365901202275" "0.721773965458816" "0.905220723147252" "FAM168A" "23201"
"ENSG00000054967" "168.428091220486" "0.00956519172888977" "0.207287347808989" "0.918024933713143" "0.977441054289498" "RELT" "84957"
"ENSG00000054983" "475.370013740634" "0.903137867663105" "0.203447743922886" "6.53860488132581e-07" "4.2458179312086e-05" "GALC" "2581"
"ENSG00000055044" "1663.77497375469" "0.119873360834592" "0.129473181623903" "0.267778960513103" "0.606002173083227" "NOP58" "51602"
"ENSG00000055070" "5057.08878305791" "-0.0337407692978319" "0.115296540553535" "0.734815614394849" "0.911092719294942" "SZRD1" "26099"
"ENSG00000055130" "2034.66369517516" "0.0431022472553285" "0.0920557713482444" "0.610179331837476" "0.85041333803054" "CUL1" "8454"
"ENSG00000055147" "737.393936504286" "-0.0639637401957649" "0.113994833113472" "0.532144719368786" "0.805374213223888" "FAM114A2" "10827"
"ENSG00000055163" "311.566742066527" "0.0249640726206423" "0.18283796150011" "0.825123012669509" "0.945216173437978" "CYFIP2" "26999"
"ENSG00000055208" "2500.6476225115" "0.0231986424730683" "0.118245828554419" "0.823757685204366" "0.9450600259175" "TAB2" "23118"
"ENSG00000055211" "1516.70306735489" "-0.0520999927181201" "0.13275764819369" "0.62471432391035" "0.856300392187906" "GINM1" "116254"
"ENSG00000055332" "6249.65677822897" "0.146018933226883" "0.249433372238985" "0.162620827484776" "0.47789859537432" "EIF2AK2" "5610"
"ENSG00000055483" "1276.3457947404" "0.125512852122816" "0.14936461150001" "0.282398334005984" "0.619910424265119" "USP36" "57602"
"ENSG00000055609" "1767.71049374745" "-0.132116199328957" "0.189204943598602" "0.285371312791836" "0.622873157577836" "KMT2C" "58508"
"ENSG00000055732" "255.650629248331" "0.147283623805731" "0.221954562493544" "0.233646687536712" "0.569475277957996" "MCOLN3" "55283"
"ENSG00000055813" "614.466480510861" "0.0793444711752022" "0.234879807569597" "0.29491677032274" "0.631568677978544" "CCDC85A" "114800"
"ENSG00000055917" "3603.47287825986" "0.00659546708247266" "0.131526249387695" "0.929016880056421" "0.981122720653122" "PUM2" "23369"
"ENSG00000055950" "604.486254770369" "-0.201908372198764" "0.139796807682623" "0.0771598138954408" "0.322284473273972" "MRPL43" "84545"
"ENSG00000055955" "7.81800840004412" "-0.0190259147425763" "0.224861802083761" "0.703214820998493" "0.895299906245444" "ITIH4" "3700"
"ENSG00000055957" "0.407614121273663" "-0.00352667082490718" "0.22982529664064" "0.720511641905658" NA "ITIH1" "3697"
"ENSG00000056050" "595.516418612963" "0.336043509927255" "0.143131937485234" "0.00516469335589035" "0.0592763548113507" "HPF1" "54969"
"ENSG00000056097" "3844.61994093677" "-0.0728076702404895" "0.100562369269621" "0.407743022189438" "0.720678961853464" "ZFR" "51663"
"ENSG00000056277" "225.30183581801" "-0.0845506461154739" "0.155977888925221" "0.467424411950802" "0.759297381468471" "ZNF280C" "55609"
"ENSG00000056291" "0.444800034938311" "0.00918730415916465" "0.230194557386571" "0.44630729722968" NA "NPFFR2" "10886"
"ENSG00000056558" "75.5636835085624" "0.0763011395359084" "0.19390365659833" "0.503897308957245" "0.786038830927208" "TRAF1" "7185"
"ENSG00000056586" "2346.4026861569" "-0.089317260968631" "0.106589031216262" "0.339864511101915" "0.670162642015141" "RC3H2" "54542"
"ENSG00000056661" "853.968355812599" "-0.0895575643324773" "0.127315597833172" "0.399432062086476" "0.714632080060923" NA NA
"ENSG00000056736" "2.16677800343888" "-0.0788215460315665" "0.246616484277106" "0.0538808076264563" NA "IL17RB" "55540"
"ENSG00000056972" "696.870531235304" "0.156832869424632" "0.168326527069928" "0.205805029138042" "0.537878799536221" "TRAF3IP2" "10758"
"ENSG00000056998" "1.73826600897522" "0.0171470627588918" "0.230578150260535" "0.397830181186789" NA "GYG2" "8908"
"ENSG00000057019" "5852.89004607399" "-0.0699729775452221" "0.206376002348546" "0.567334800336429" "0.825787863960681" "DCBLD2" "131566"
"ENSG00000057252" "1577.16193268381" "-0.150373413805681" "0.137753007030466" "0.179206496807317" "0.502331609762234" "SOAT1" "6646"
"ENSG00000057468" "0.660636717515137" "0.000816000162849068" "0.228373059120424" "0.994111980481638" NA "MSH4" "4438"
"ENSG00000057608" "8030.62708910614" "0.1056665623785" "0.109505358252794" "0.270672135045365" "0.608639199016048" "GDI2" "2665"
"ENSG00000057657" "681.476537230494" "0.420597413007382" "0.247369022516224" "0.0128036708679716" "0.109450316589349" "PRDM1" "639"
"ENSG00000057663" "1041.6432949178" "0.0727327570938266" "0.106774236690048" "0.442598652733109" "0.742893996543843" "ATG5" "9474"
"ENSG00000057704" "0.69714749287922" "0.00877528130862327" "0.230175100342476" "0.397040246727143" NA "TMCC3" "57458"
"ENSG00000057757" "826.83891973016" "0.0109807784246454" "0.145322970378163" "0.920326795489718" "0.978132202758315" "PITHD1" "57095"
"ENSG00000057935" "571.292712431756" "-0.0434196045054645" "0.105000714124696" "0.638784081160689" "0.863319856086768" "MTA3" "57504"
"ENSG00000058056" "1413.24444253229" "0.336710081596645" "0.148889994906971" "0.00614221252860157" "0.0668502310298397" "USP13" "8975"
"ENSG00000058063" "2281.05191904169" "-0.115153877643255" "0.132391053799015" "0.279609272022905" "0.616674505494801" "ATP11B" "23200"
"ENSG00000058085" "167.136552771815" "-0.489528585879216" "0.241951780043253" "0.00514996061717043" "0.0591474728569309" "LAMC2" "3918"
"ENSG00000058091" "703.94040428176" "-0.0651868737666583" "0.139873348249431" "0.562003787193489" "0.82342358232992" "CDK14" "5218"
"ENSG00000058262" "14363.0038812314" "0.0362642568748151" "0.115540724762888" "0.761079046167223" "0.921240811092806" "SEC61A1" "29927"
"ENSG00000058272" "4435.59185349302" "0.264458372965751" "0.169579346975073" "0.0422099119136885" "0.228586819128884" "PPP1R12A" "4659"
"ENSG00000058335" "9.34280661011383" "0.147496013810046" "0.28805961283795" "0.0503908823510687" "0.254016332641693" "RASGRF1" "5923"
"ENSG00000058404" "1.22611636898599" "0.014373604622293" "0.229724389973518" "0.596786563241361" NA "CAMK2B" "816"
"ENSG00000058453" "110.662853148048" "0.143787243231915" "0.246807337317553" "0.196925953396115" "0.525395207203953" "CROCC" "9696"
"ENSG00000058600" "465.232646377924" "-0.0419051357184251" "0.128961135325211" "0.690265340493854" "0.889090348394886" "POLR3E" "55718"
"ENSG00000058668" "39107.2034681036" "-0.45919986848305" "0.305618429824248" "0.0138076410225169" "0.115049130067628" "ATP2B4" "493"
"ENSG00000058673" "5417.45083082703" "-0.0102608122731888" "0.124944978475886" "0.923518365563298" "0.979513763383385" "ZC3H11A" "9877"
"ENSG00000058729" "892.913973877598" "-0.0139465644770082" "0.115076873288965" "0.927913197084596" "0.98088069683071" "RIOK2" "55781"
"ENSG00000058799" "463.684664642908" "-0.0989080397964223" "0.13320544695046" "0.365704059084636" "0.689467518651693" "YIPF1" "54432"
"ENSG00000058804" "1592.7512152384" "0.402964383786921" "0.271348326416687" "0.0193751767396618" "0.143469784603382" "NDC1" "55706"
"ENSG00000058866" "4.29064354026983" "0.0363059202800085" "0.231652548251349" "0.265972945054096" "0.604282227337949" "DGKG" "1608"
"ENSG00000059122" "333.881141990838" "-0.133382061576801" "0.229052284015316" "0.245413281410685" "0.580865334369354" "FLYWCH1" "84256"
"ENSG00000059145" "294.93220882795" "-0.0225659990476307" "0.190447903826791" "0.835137929301482" "0.948302343037496" "UNKL" "64718"
"ENSG00000059377" "7.64908350431434" "0.103339071317715" "0.25837542738759" "0.059893947123642" "0.279952798806326" "TBXAS1" "6916"
"ENSG00000059378" "477.690195189327" "0.0720430313579102" "0.207465945366214" "0.49813047627369" "0.781302195366843" "PARP12" "64761"
"ENSG00000059573" "3088.30467614946" "-0.0472837281753793" "0.135070181160167" "0.665253253330226" "0.877336772499218" "ALDH18A1" "5832"
"ENSG00000059588" "419.286172995957" "0.230093104733097" "0.194995061660836" "0.0892233862452389" "0.349503116004262" "TARBP1" "6894"
"ENSG00000059691" "540.053221326049" "0.0389262088080869" "0.101954296819835" "0.653754995368239" "0.87044868759625" "GATB" "5188"
"ENSG00000059728" "224.503319345194" "-0.026334538081144" "0.199071444718592" "0.792235024326086" "0.934029603051488" "MXD1" "4084"
"ENSG00000059758" "1046.7963966618" "-0.130210336806077" "0.129087934995137" "0.223436038270768" "0.558441248575186" "CDK17" "5128"
"ENSG00000059769" "832.137849476634" "0.0823329918958597" "0.118371988552944" "0.419399901328646" "0.728990495150842" "DNAJC25" "548645"
"ENSG00000059804" "916.290244580593" "-0.15291978051174" "0.22072443983727" "0.220160984823194" "0.554489420624702" "SLC2A3" "6515"
"ENSG00000059915" "1.49127112909078" "0.0248074696432153" "0.231273937970705" "0.291006483243082" NA "PSD" "5662"
"ENSG00000060069" "241.424596714538" "-0.2196319213682" "0.187182830672953" "0.0976899512246659" "0.369053355678236" "CTDP1" "9150"
"ENSG00000060138" "2381.71298109752" "-0.117470941280862" "0.133116553538636" "0.276844694219596" "0.613784500657839" "YBX3" "8531"
"ENSG00000060140" "72.1075485655236" "-0.0583002911931017" "0.203604963843733" "0.573844828069742" "0.829342228782627" "STYK1" "55359"
"ENSG00000060237" "6024.65124753098" "-0.0285799660971928" "0.115795110479899" "0.824315585621031" "0.945101494388252" "WNK1" "65125"
"ENSG00000060303" "0.134072760279763" "-0.00512590968408924" "0.22997451683343" "0.846977215956497" NA "RPS17P5" "442216"
"ENSG00000060339" "2576.23556717552" "0.371407081487791" "0.120518667163241" "0.000527451579226535" "0.0113728799643443" "CCAR1" "55749"
"ENSG00000060491" "454.679033252755" "0.0987602912690624" "0.142103415562476" "0.380544355899767" "0.70088988975775" "OGFR" "11054"
"ENSG00000060558" "0.213505018490555" "0.00757770174444209" "0.229996377863627" "0.795670225668188" NA "GNA15" "2769"
"ENSG00000060566" "0.743066414248501" "0.0168314963527665" "0.230608313577202" "0.328810965195307" NA "CREB3L3" "84699"
"ENSG00000060642" "403.097493194902" "-0.0945506391607232" "0.123503392936957" "0.36522182113657" "0.6891740255112" "PIGV" "55650"
"ENSG00000060656" "207.646003395556" "0.00335271387466747" "0.187489172225175" "0.978273058404754" "0.995310596905355" "PTPRU" "10076"
"ENSG00000060688" "872.135882591391" "0.219016279826928" "0.142001841743371" "0.0588272480537668" "0.276497892230441" "SNRNP40" "9410"
"ENSG00000060709" "0.373757744197146" "-0.0152179143892021" "0.230441734046781" "0.434829399524937" NA "RIMBP2" "23504"
"ENSG00000060718" "6107.90589970258" "-0.178198373846242" "0.244522374914102" "0.180950844942746" "0.503791740628032" "COL11A1" "1301"
"ENSG00000060749" "2934.1064308571" "0.0478938327233528" "0.124989040031263" "0.630805222380455" "0.85886165882655" "QSER1" "79832"
"ENSG00000060762" "332.541374659974" "-0.0872203158049196" "0.122172793405553" "0.397166052116895" "0.712931215096121" "MPC1" "51660"
"ENSG00000060971" "714.52714612156" "-0.191107571572327" "0.167415948155303" "0.123138480730634" "0.416616816640692" "ACAA1" "30"
"ENSG00000060982" "3801.21840969378" "0.58366646848763" "0.183748588182376" "0.000172019935309469" "0.00485220503547296" "BCAT1" "586"
"ENSG00000061273" "1986.34425904794" "0.0453048649675479" "0.135920428054755" "0.682182920767295" "0.88561913564875" "HDAC7" "51564"
"ENSG00000061337" "76.3735785526214" "1.02303129408894" "0.531567511486588" "0.00205328623389935" "0.0313716122053599" "LZTS1" "11178"
"ENSG00000061455" "32.156957116602" "-0.124485959706664" "0.265690883068177" "0.0936145940972138" "0.359901426841155" "PRDM6" "93166"
"ENSG00000061656" "16.5469252102406" "-0.056335008396506" "0.222385044689956" "0.476193420349095" "0.765746596414304" "SPAG4" "6676"
"ENSG00000061676" "9166.57885616721" "0.0317441496221916" "0.0809406469707576" "0.676006326004586" "0.882192239847571" "NCKAP1" "10787"
"ENSG00000061794" "1180.97052833157" "-0.0385729439901412" "0.108213010670099" "0.682937614334232" "0.88617266747687" "MRPS35" "60488"
"ENSG00000061918" "233.470050866473" "0.410132358480878" "0.189780838416787" "0.00547234256061827" "0.0616277238902436" "GUCY1B1" "2983"
"ENSG00000061936" "700.767091427846" "0.161056321840342" "0.186381611239341" "0.206059691073755" "0.538182297014234" "SFSWAP" "6433"
"ENSG00000061938" "376.140461647436" "-0.123655691674996" "0.226679502143331" "0.272813535844895" "0.610539624293393" "TNK2" "10188"
"ENSG00000061987" "1772.9821990265" "0.0493940635868153" "0.121167825457758" "0.638200622398753" "0.862761533034836" "MON2" "23041"
"ENSG00000062038" "1.239513143277" "0.0198475187775336" "0.231019912094164" "0.214701117743646" NA "CDH3" "1001"
"ENSG00000062096" "0.29397246836106" "0.00875899283811221" "0.230157516542954" "0.527435968175749" NA "ARSF" "416"
"ENSG00000062194" "1754.01808312576" "0.086757160132047" "0.122837869226579" "0.410407970208371" "0.721987887988738" "GPBP1" "65056"
"ENSG00000062282" "54.4052276134107" "0.0527624073883921" "0.195985305344311" "0.635502133922156" "0.861159204350892" "DGAT2" "84649"
"ENSG00000062370" "219.797592135496" "0.0847300790924762" "0.159519097630825" "0.463816956249593" "0.756581804092935" "ZNF112" "7771"
"ENSG00000062485" "5287.27349138241" "0.0525415196176155" "0.112790177836242" "0.587707890847425" "0.838065506919062" "CS" "1431"
"ENSG00000062524" "26.408365461998" "-4.40401293311899" "2.36297245763049" "0.00027844719602711" "0.00698517683584798" "LTK" "4058"
"ENSG00000062582" "1417.40853321166" "-0.376358857617604" "0.140695321440001" "0.00170327057371963" "0.0273155404459357" "MRPS24" "64951"
"ENSG00000062598" "1052.40369848246" "-0.0864118192403333" "0.10479725345222" "0.347735327111145" "0.675866603678091" "ELMO2" "63916"
"ENSG00000062650" "2420.10057109068" "0.0465405427543163" "0.106039301111875" "0.621234910385366" "0.855141377255291" "WAPL" "23063"
"ENSG00000062716" "3831.10356153292" "0.349187282917471" "0.212463288124216" "0.0209662786908015" "0.150339473822784" "VMP1" "81671"
"ENSG00000062725" "2060.50177968756" "-0.136515287836293" "0.174851064638708" "0.27052540238615" "0.608639199016048" "APPBP2" "10513"
"ENSG00000062822" "264.242046552814" "0.126705671721281" "0.236601555103528" "0.246409440689361" "0.582278927539789" "POLD1" "5424"
"ENSG00000063015" "0.733689829481303" "-0.00103863769806019" "0.229952102480146" "0.994998149843486" NA "SEZ6" "124925"
"ENSG00000063046" "11362.6143034625" "-0.0469330502320361" "0.145170168120238" "0.676075118464452" "0.882192239847571" "EIF4B" "1975"
"ENSG00000063127" "11.0730948216976" "-0.0384501583821276" "0.223811541379192" "0.55458013570563" "0.819301402792978" "SLC6A16" "28968"
"ENSG00000063169" "133.424504852727" "0.12581615479373" "0.186792758449906" "0.306253202724635" "0.640046109143909" "BICRA" "29998"
"ENSG00000063176" "159.045756366754" "-0.128008886612242" "0.202715957305128" "0.294966476684287" "0.631568677978544" "SPHK2" "56848"
"ENSG00000063177" "4125.81108736774" "-0.0741732346754318" "0.0946924178174971" "0.388377837503437" "0.707486300234196" "RPL18" "6141"
"ENSG00000063180" "83.7108217462379" "-0.0532852882999145" "0.21416360413567" "0.557814387745251" "0.820619572775175" "CA11" "770"
"ENSG00000063241" "245.466769269744" "-0.0788391520654114" "0.17912895117131" "0.503688453266128" "0.786038830927208" "ISOC2" "79763"
"ENSG00000063244" "2956.03350082824" "-0.0263788922090823" "0.16378879963062" "0.811564468235756" "0.941132076897749" "U2AF2" "11338"
"ENSG00000063245" "1152.47259909211" "-0.0293297834480279" "0.165539839005793" "0.796748311652487" "0.935140308638408" "EPN1" "29924"
"ENSG00000063322" "1179.79012973811" "-0.0351337530222797" "0.10404139989496" "0.70477502761233" "0.896014996534019" "MED29" "55588"
"ENSG00000063438" "2040.51420204334" "-0.0713171949483441" "0.168924183422523" "0.542714966077189" "0.813157328033474" "AHRR" "57491"
"ENSG00000063587" "783.574147501013" "-0.0566696422917458" "0.0977593342916886" "0.521860623685652" "0.798420743967817" "ZNF275" "10838"
"ENSG00000063601" "1034.71397488954" "-0.656603283813208" "0.122133419609296" "8.26457408157171e-09" "8.25626060468493e-07" "MTMR1" "8776"
"ENSG00000063660" "3484.39954982371" "-0.428090701204165" "0.447380134362772" "0.0247133747665302" "0.165964958704586" "GPC1" "2817"
"ENSG00000063761" "155.432345545068" "-0.316792220564895" "0.19741154437707" "0.0275886418943398" "0.176636254501893" "ADCK1" "57143"
"ENSG00000063854" "213.701533909836" "-0.473681761994491" "0.315151302794408" "0.0130446874109199" "0.110877398914712" "HAGH" "3029"
"ENSG00000063978" "1949.2764127759" "0.0356323400316439" "0.105310543778887" "0.709435018336926" "0.898866147435821" "RNF4" "6047"
"ENSG00000064012" "459.094364246431" "0.0371104794846299" "0.131365073096235" "0.731882173218588" "0.909774609494641" "CASP8" "841"
"ENSG00000064042" "3115.32075474211" "-0.191070738450736" "0.236714494809398" "0.147398883615658" "0.455857738849851" "LIMCH1" "22998"
"ENSG00000064102" "1114.58423930427" "-0.00176853566134509" "0.150782085450851" "0.9924021630002" "0.998507210647115" "INTS13" "55726"
"ENSG00000064115" "1711.82441747381" "0.0606191592246421" "0.160262594457116" "0.605065386659781" "0.847910829406902" "TM7SF3" "51768"
"ENSG00000064195" "0.947201503020003" "0.0299532234583621" "0.232131598989845" "0.188252584280675" NA "DLX3" "1747"
"ENSG00000064199" "348.909158669013" "0.272992236340265" "0.190467788851132" "0.0480566182185125" "0.247133684247075" "SPA17" "53340"
"ENSG00000064201" "0.201344997235245" "-0.000895643075055632" "0.229957728415712" "0.99589636215981" NA "TSPAN32" "10077"
"ENSG00000064205" "18.8821989690568" "0.0485274437652879" "0.225799772387044" "0.47465999270052" "0.764445736598577" "CCN5" "8839"
"ENSG00000064225" "2.35865479820119" "0.0170237659793244" "0.229245359029578" "0.530447812245764" NA "ST3GAL6" "10402"
"ENSG00000064300" "0.687214575800428" "0.0174559368557996" "0.230172860619439" "0.439676590137339" NA "NGFR" "4804"
"ENSG00000064309" "27.2867104108069" "0.0755960650701447" "0.225297182417847" "0.39284254541013" "0.709722920723299" "CDON" "50937"
"ENSG00000064313" "1503.5607832759" "0.334849084345807" "0.105834414121304" "0.000493574414451929" "0.0108257045558574" "TAF2" "6873"
"ENSG00000064393" "1744.83170253532" "-0.042059834299424" "0.189127066602854" "0.724733349422078" "0.906950792253573" "HIPK2" "28996"
"ENSG00000064419" "1882.32489945907" "0.0766372690168836" "0.0883153795437447" "0.345569152060431" "0.674373066348292" "TNPO3" "23534"
"ENSG00000064489" "33.2221621771087" "-0.133411361310268" "0.244919442058645" "0.210379302724521" "0.544092182582427" NA NA
"ENSG00000064490" "378.291916233567" "-0.143518640400883" "0.142325498650608" "0.207994373927928" "0.541132082665331" "RFXANK" "8625"
"ENSG00000064545" "176.406369981196" "-0.0415169421816859" "0.189907106487767" "0.703965573139121" "0.895846201418985" "TMEM161A" "54929"
"ENSG00000064547" "85.7842209563338" "-0.00526607943445693" "0.202308764175942" "0.952921856291612" "0.988490250884169" "LPAR2" "9170"
"ENSG00000064601" "4049.4961245856" "-0.121595163353076" "0.157831269229014" "0.30596328346929" "0.640023309165023" "CTSA" "5476"
"ENSG00000064607" "2118.28411467488" "0.140482126909295" "0.179717424753969" "0.260045025745234" "0.598057508467074" "SUGP2" "10147"
"ENSG00000064651" "1032.00981504138" "-0.0376963671968879" "0.153623209376136" "0.741217589076538" "0.913695718193575" "SLC12A2" "6558"
"ENSG00000064652" "304.076414959109" "0.1270677281729" "0.163975663657038" "0.294290209636574" "0.631081113844059" "SNX24" "28966"
"ENSG00000064666" "7369.85620039408" "-0.0627913424750487" "0.175371194482522" "0.585463652732875" "0.836383723903295" "CNN2" "1265"
"ENSG00000064687" "65.6205224305454" "-0.088338519244237" "0.23446466998402" "0.289955854376176" "0.62662168433441" "ABCA7" "10347"
"ENSG00000064692" "108.254651358901" "0.137737558840422" "0.26658385191892" "0.129006037128464" "0.426809509080906" "SNCAIP" "9627"
"ENSG00000064703" "805.180892373821" "-0.0792969790967258" "0.143669045929263" "0.483240560556137" "0.770860533928208" "DDX20" "11218"
"ENSG00000064726" "2748.71826221614" "-0.0486196300353658" "0.128083709375796" "0.645607689782161" "0.866422227931731" "BTBD1" "53339"
"ENSG00000064763" "735.215507019258" "-0.157054061001191" "0.196441419348404" "0.217521039134132" "0.552379243573099" "FAR2" "55711"
"ENSG00000064787" "0.577934918539781" "0.00577607590760775" "0.229915455754866" "0.829499374869373" NA "BCAS1" "8537"
"ENSG00000064886" "0.352338032263562" "0.0045861486420867" "0.22990577674763" "0.875073113888276" NA "CHI3L2" "1117"
"ENSG00000064932" "344.258378178493" "0.018403149493123" "0.147148506282521" "0.860813183473732" "0.957296483102537" "SBNO2" "22904"
"ENSG00000064933" "543.736193134183" "0.0330324862035553" "0.129097328309091" "0.762958755577775" "0.922313666792179" "PMS1" "5378"
"ENSG00000064961" "705.163678580149" "0.0597199779016597" "0.159079120433925" "0.609459635862502" "0.85041333803054" "HMG20B" "10362"
"ENSG00000064989" "57.2723145021853" "-0.802198678837024" "0.608189320484734" "0.00613482448000594" "0.0668220914167357" "CALCRL" "10203"
"ENSG00000064995" "430.729118746276" "-0.0127924251140391" "0.113795031882811" "0.891275732245113" "0.968900159381914" "TAF11" "6882"
"ENSG00000064999" "408.445155991603" "0.16690267931762" "0.113287909812033" "0.091786834527504" "0.355421359478865" "ANKS1A" "23294"
"ENSG00000065000" "3124.38295472087" "-0.152674090530297" "0.139241038790973" "0.168844977080535" "0.486867591468945" "AP3D1" "8943"
"ENSG00000065029" "443.66164410776" "0.0653020120301379" "0.149270983151671" "0.569749144487029" "0.827435697497987" "ZNF76" "7629"
"ENSG00000065054" "894.824048098926" "-0.0361060366253153" "0.201071973029255" "0.721257758824151" "0.905104615470643" "SLC9A3R2" "9351"
"ENSG00000065057" "104.771050490115" "-0.0883676998139326" "0.203448206770006" "0.433350423254617" "0.73737706065387" "NTHL1" "4913"
"ENSG00000065060" "701.553991424505" "-0.0324399503563305" "0.187550351508885" "0.75976183690328" "0.920972356366528" "UHRF1BP1" "54887"
"ENSG00000065135" "3843.23942030126" "0.0866113373963447" "0.112950804512492" "0.382501529662423" "0.702598794312972" "GNAI3" "2773"
"ENSG00000065150" "8977.0249211248" "0.0654232719121165" "0.13344724469982" "0.549995852260121" "0.817216645849167" "IPO5" "3843"
"ENSG00000065154" "3754.17216123433" "-0.115149308077336" "0.131251177067912" "0.288940705291611" "0.626046596789652" "OAT" "4942"
"ENSG00000065183" "1195.09605157074" "-0.109568247640854" "0.124296458029001" "0.297271982751335" "0.633292477576125" "WDR3" "10885"
"ENSG00000065243" "2285.25369351882" "-0.146394320091659" "0.116051842520179" "0.142560824068328" "0.448974432999479" "PKN2" "5586"
"ENSG00000065268" "174.51789134359" "-0.0523710771094974" "0.170449148898539" "0.653498176473254" "0.87044868759625" "WDR18" "57418"
"ENSG00000065308" "17222.6525623101" "-0.122456448390975" "0.132776045754384" "0.250268470130653" "0.586681835770039" "TRAM2" "9697"
"ENSG00000065320" "0.212385335228102" "-0.000880894160733898" "0.229958270208596" "0.995872725423121" NA "NTN1" "9423"
"ENSG00000065325" "0.0674121376281723" "-0.000555213109488008" "0.229968759938145" "0.995875532388884" NA "GLP2R" "9340"
"ENSG00000065328" "533.9324018124" "0.312866602200763" "0.419385103289149" "0.0397234734860384" "0.220246766129651" "MCM10" "55388"
"ENSG00000065357" "1402.7991365089" "-0.12912897759383" "0.176943442166808" "0.288487230886993" "0.62596384923898" "DGKA" "1606"
"ENSG00000065361" "257.275139381773" "0.196776055786486" "0.305316278294113" "0.0866139484372435" "0.343828660114268" "ERBB3" "2065"
"ENSG00000065371" "0.388215683091574" "-0.00351160985062151" "0.22963009879425" "0.853618028518115" NA "ROPN1" "54763"
"ENSG00000065413" "174.411676367037" "0.249451032282839" "0.267361881863768" "0.0848609988765113" "0.340196752034116" "ANKRD44" "91526"
"ENSG00000065427" "3008.43799746709" "0.0466283684087816" "0.0931300190207845" "0.582555585012522" "0.834984798519943" "KARS1" "3735"
"ENSG00000065457" "657.816599635613" "0.185068137999402" "0.12963802642221" "0.0849913465091806" "0.340196752034116" "ADAT1" "23536"
"ENSG00000065485" "836.568891588659" "-0.109332211548069" "0.202729735091508" "0.356609609888708" "0.682380147767319" "PDIA5" "10954"
"ENSG00000065491" "370.151996891971" "-0.187466893462108" "0.111169136439618" "0.0542295247977296" "0.264065583678214" "TBC1D22B" "55633"
"ENSG00000065518" "1145.00456987626" "-0.163112478644346" "0.0833761369118611" "0.0355701291070096" "0.205872639600152" "NDUFB4" "4710"
"ENSG00000065526" "3149.18183753469" "0.222766702490585" "0.158294440138693" "0.0711883931805469" "0.308389719883414" "SPEN" "23013"
"ENSG00000065534" "17981.7988563643" "-0.228726927966607" "0.268375472197388" "0.0990962981497249" "0.372119254312676" "MYLK" "4638"
"ENSG00000065548" "1938.50571430916" "0.0283720660533077" "0.0833535136307042" "0.71568088722282" "0.90284991548852" "ZC3H15" "55854"
"ENSG00000065559" "1137.13692580035" "0.0347536847416844" "0.102305011298728" "0.70671999474754" "0.897109298595693" "MAP2K4" "6416"
"ENSG00000065600" "204.598391768916" "-0.232453016945219" "0.209761262894124" "0.0904215648573169" "0.352235182161071" "PACC1" "55248"
"ENSG00000065613" "3090.76755555177" "0.05505250293745" "0.116028249117425" "0.584024670101828" "0.835671540412676" "SLK" "9748"
"ENSG00000065615" "555.000376179624" "-0.0602936870137332" "0.149622029952069" "0.600203688853745" "0.845658653485337" "CYB5R4" "51167"
"ENSG00000065618" "8.44689018480721" "0.14914051743607" "0.306161257306942" "0.00179653938336237" "0.0283887054056519" "COL17A1" "1308"
"ENSG00000065621" "58.5819689595671" "-0.183878067434305" "0.282563805393411" "0.113523972379047" "0.39987793970201" "GSTO2" "119391"
"ENSG00000065665" "160.134698540704" "-0.0601585193107937" "0.180764635724299" "0.600321308783913" "0.845658653485337" "SEC61A2" "55176"
"ENSG00000065675" "0.191208717823357" "0.00558183001292143" "0.229964563382732" "0.820119016481114" NA "PRKCQ" "5588"
"ENSG00000065717" "1.15471681155326" "0.0143059754589482" "0.230210788086405" "0.596032356337138" NA "TLE2" "7089"
"ENSG00000065802" "1908.91402292169" "0.294339853993149" "0.24483980587585" "0.0518570190764409" "0.257948207878913" "ASB1" "51665"
"ENSG00000065809" "2523.0148363065" "0.325156109638148" "0.209058463309732" "0.028000415950712" "0.178187343571757" "FAM107B" "83641"
"ENSG00000065833" "1667.95028711964" "-0.782601473024431" "0.17062977729539" "3.76277614193993e-07" "2.62508056216413e-05" "ME1" "4199"
"ENSG00000065882" "1747.76520710013" "0.247031547770286" "0.223789903215484" "0.083803756713953" "0.338321096270126" "TBC1D1" "23216"
"ENSG00000065883" "1312.46499779899" "0.107651532768561" "0.124092981618706" "0.305120537931487" "0.639705316445784" "CDK13" "8621"
"ENSG00000065911" "3530.08032507511" "0.353409072161516" "0.311064966987687" "0.0359807527282109" "0.20726895451434" "MTHFD2" "10797"
"ENSG00000065923" "528.842357605718" "-0.515712602680875" "0.251455107582558" "0.00433776934709117" "0.0528006920597982" "SLC9A7" "84679"
"ENSG00000065970" "1463.59008340041" "0.140993181478843" "0.101997900672329" "0.123818727227171" "0.418002713812502" "FOXJ2" "55810"
"ENSG00000065978" "13398.6179924541" "0.0706284836585672" "0.0879902882475974" "0.379783485532568" "0.700522734212427" "YBX1" "4904"
"ENSG00000065989" "434.257775063972" "-0.818384005851678" "0.179670141437041" "3.11018157367005e-07" "2.20626871883493e-05" "PDE4A" "5141"
"ENSG00000066027" "826.140788348021" "0.212489553588839" "0.17495236133135" "0.0964256302179903" "0.366295201589841" "PPP2R5A" "5525"
"ENSG00000066032" "0.466565985840088" "0.00787700158126059" "0.230105746018261" "0.552274311226128" NA "CTNNA2" "1496"
"ENSG00000066044" "2084.71246570774" "0.00199829986555291" "0.135471048069328" "0.986324791027493" "0.998413560794208" "ELAVL1" "1994"
"ENSG00000066056" "3.25295953143671" "0.0104043641161952" "0.226899421936525" "0.788532776203233" "0.932684737186632" "TIE1" "7075"
"ENSG00000066084" "1604.49317738122" "-0.23449546477033" "0.171307748549464" "0.0666039235514493" "0.297558624323662" "DIP2B" "57609"
"ENSG00000066117" "1580.78479751744" "0.131490916845357" "0.118527235712743" "0.199505369234229" "0.528688597906137" "SMARCD1" "6602"
"ENSG00000066135" "1225.50325312657" "-0.0215362451626249" "0.145850933956293" "0.841913839413709" "0.950517008882015" "KDM4A" "9682"
"ENSG00000066136" "419.267021999457" "0.333846385481595" "0.152274433003877" "0.0077649471633247" "0.0785473954214565" "NFYC" "4802"
"ENSG00000066185" "0.233537130910444" "-0.00579679342552681" "0.230017582043129" "0.799352431084643" NA "ZMYND12" "84217"
"ENSG00000066230" "0.227539031551983" "0.00468757875819132" "0.229923868139934" "0.86253925981776" NA "SLC9A3" "6550"
"ENSG00000066248" "0.330272323751196" "-0.00404573983726941" "0.229924897226201" "0.958642798636479" NA "NGEF" "25791"
"ENSG00000066279" "5151.12945431477" "0.982009301951183" "0.273807155389337" "1.95143691142789e-05" "0.000807502680775418" "ASPM" "259266"
"ENSG00000066322" "2587.82331449228" "-0.04569705228103" "0.103399410906157" "0.610754759998372" "0.85041333803054" "ELOVL1" "64834"
"ENSG00000066379" "149.953463186531" "0.107844994497115" "0.150931938358352" "0.353999353476292" "0.680531472458822" "POLR1H" "30834"
"ENSG00000066422" "1073.07260863294" "0.0417765938584809" "0.116713342347349" "0.678366211479398" "0.883299147648209" "ZBTB11" "27107"
"ENSG00000066427" "506.985638897617" "-0.00620034350580318" "0.157147107767842" "0.955388580028083" "0.989195719159458" "ATXN3" "4287"
"ENSG00000066455" "1686.98272333496" "0.0447454787930405" "0.104402558901877" "0.631821554737062" "0.858937103719314" "GOLGA5" "9950"
"ENSG00000066557" "603.383383137345" "0.212382195313277" "0.134823406575158" "0.0583063126950599" "0.275301311643715" "LRRC40" "55631"
"ENSG00000066583" "244.148438287417" "-0.0354019578056406" "0.140139877016869" "0.749251712744174" "0.917037600859786" "ISOC1" "51015"
"ENSG00000066629" "1315.47298491978" "1.58922934132109" "0.22181886051924" "4.27138154415182e-14" "1.06049609720463e-11" "EML1" "2009"
"ENSG00000066651" "301.88100877906" "-0.0636637898743767" "0.143247833841897" "0.570782983121872" "0.827786262856432" "TRMT11" "60487"
"ENSG00000066654" "1302.10233925787" "0.196332505396637" "0.0842499082756463" "0.0120815480883509" "0.105730596862915" "THUMPD1" "55623"
"ENSG00000066697" "1005.4912978676" "0.203702915836089" "0.105032320069752" "0.0282005150774136" "0.178728245699463" "MSANTD3" "91283"
"ENSG00000066739" "1363.16395426413" "0.0268040908403497" "0.153600598590289" "0.814605840132476" "0.941727636192591" "ATG2B" "55102"
"ENSG00000066777" "2140.61538024515" "-0.040341151926282" "0.129569948969416" "0.714217972025855" "0.902336598789117" "ARFGEF1" "10565"
"ENSG00000066827" "223.817159639697" "-0.394920551486066" "0.19362628336337" "0.00763571808113633" "0.0776589327492919" "ZFAT" "57623"
"ENSG00000066855" "565.172491296893" "0.23789904413651" "0.112717004257579" "0.0166861471323307" "0.131208195381112" "MTFR1" "9650"
"ENSG00000066923" "1.83583057658545" "0.0285659539598043" "0.230080868540772" "0.397088928698609" NA "STAG3" "10734"
"ENSG00000066926" "1022.86739712972" "0.0433446312699166" "0.0997285508816389" "0.629047250892461" "0.857851755801084" "FECH" "2235"
"ENSG00000066933" "1735.91011244974" "0.0239046007862569" "0.173816262994867" "0.836460688374631" "0.948887190776207" "MYO9A" "4649"
"ENSG00000067048" "2790.66367556026" "0.152441572025582" "0.162868979907178" "0.221032557262111" "0.555559425972342" "DDX3Y" "8653"
"ENSG00000067057" "2571.26361085131" "0.260400841081101" "0.223486443113288" "0.0706154785340337" "0.307506093394401" "PFKP" "5214"
"ENSG00000067064" "1704.3771207232" "-0.211448459384111" "0.218731716615064" "0.12260995025565" "0.415750911863053" "IDI1" "3422"
"ENSG00000067066" "2701.44320930818" "0.0853332398108716" "0.207276768244254" "0.433304154849912" "0.737372648556705" "SP100" "6672"
"ENSG00000067082" "4202.66079376527" "0.167785843520498" "0.207910223845782" "0.190012639922143" "0.516417160303532" "KLF6" "1316"
"ENSG00000067113" "1245.38649997672" "-0.0995297240462309" "0.218598904002908" "0.346747171716739" "0.675071264268609" "PLPP1" "8611"
"ENSG00000067141" "136.785743937553" "-0.0275490620101386" "0.185397925582111" "0.80186597693079" "0.937369797859669" "NEO1" "4756"
"ENSG00000067167" "9728.3959061071" "-0.348609926397413" "0.155211076244958" "0.00574686338222276" "0.0637898057081307" "TRAM1" "23471"
"ENSG00000067177" "0.380247667987237" "0.00598966451283179" "0.229981897875453" "0.819019421048563" NA "PHKA1" "5255"
"ENSG00000067182" "1823.063466072" "0.0878011634144113" "0.131701229413765" "0.417572824087995" "0.727591532679807" "TNFRSF1A" "7132"
"ENSG00000067191" "117.24871486841" "0.130942981302794" "0.23169115209874" "0.249216895999936" "0.585318169043024" "CACNB1" "782"
"ENSG00000067208" "1098.13478621322" "-0.0521933114540501" "0.156700056008407" "0.646445795355972" "0.866901397060493" "EVI5" "7813"
"ENSG00000067221" "168.199518665545" "-0.0619665752947277" "0.204707600856315" "0.550426659576676" "0.817529101225743" "STOML1" "9399"
"ENSG00000067225" "66849.3139729156" "-0.024958928966375" "0.11102859326784" "0.762672218741685" "0.922189175956704" "PKM" "5315"
"ENSG00000067248" "1976.82053944078" "0.120138197933329" "0.118335137643662" "0.237890100886771" "0.57393930594107" "DHX29" "54505"
"ENSG00000067334" "1934.19003097293" "-0.00365887156870199" "0.0794185022249023" "0.958988794584351" "0.99023857797189" "DNTTIP2" "30836"
"ENSG00000067365" "302.631857280816" "0.0292729083690597" "0.163918505425065" "0.801370561805208" "0.937132731546079" "METTL22" "79091"
"ENSG00000067369" "2895.62370088868" "0.0433594375764004" "0.144171087104247" "0.715986392200607" "0.902875949253097" "TP53BP1" "7158"
"ENSG00000067445" "47.0601769823926" "8.49920625882559" "2.44535393010911" "2.06167073377008e-10" "2.87662702464796e-08" "TRO" "7216"
"ENSG00000067533" "777.054235736594" "-0.123029129239031" "0.13653157863217" "0.285563622639346" "0.6229707508748" "RRP15" "51018"
"ENSG00000067560" "15070.9041050277" "-0.0141161348359456" "0.101247524340447" "0.744972386061741" "0.915095209793043" "RHOA" "387"
"ENSG00000067596" "1849.39997728237" "0.124950221582379" "0.0986162216878663" "0.160858614728592" "0.476249447194857" "DHX8" "1659"
"ENSG00000067601" "23.7322694663257" "-0.0152503902823149" "0.202866781783444" "0.872606284937218" "0.963141468919656" "PMS2P4" "5382"
"ENSG00000067606" "3.70962107100298" "-0.0311977182582016" "0.228664393100836" "0.489149681649067" "0.774991936494107" "PRKCZ" "5590"
"ENSG00000067646" "887.904650022488" "0.00506751590004769" "0.140886466296418" "0.966077607379484" "0.991469479376144" "ZFY" "7544"
"ENSG00000067704" "3581.71575397059" "0.0188214406152206" "0.0808627379836273" "0.806041360801894" "0.93889859903535" "IARS2" "55699"
"ENSG00000067715" "306.685534956108" "-0.85189262055803" "0.366716390907642" "0.00106876458748815" "0.0193190069920368" "SYT1" "6857"
"ENSG00000067798" "2543.22635982617" "-0.103451981877259" "0.168007985621125" "0.385364817922398" "0.705116963366624" "NAV3" "89795"
"ENSG00000067829" "565.810531901248" "-0.192258999966827" "0.148801597772713" "0.101616109001638" "0.377300366895679" "IDH3G" "3421"
"ENSG00000067836" "154.324508314962" "-0.293886440089413" "0.270068594188698" "0.0562134277736906" "0.268929243724346" "ROGDI" "79641"
"ENSG00000067840" "3.04685735302049" "-0.00103565886999322" "0.229948295293264" "0.991387865178029" "0.998507210647115" "PDZD4" "57595"
"ENSG00000067842" "0.307201764111589" "0.00392802131593973" "0.229772061011692" "0.796402686144325" NA "ATP2B3" "492"
"ENSG00000067900" "4633.77785999581" "0.055059670057398" "0.127505413191257" "0.630243254774362" "0.858617857501995" "ROCK1" "6093"
"ENSG00000067955" "1820.47219654903" "0.538085736602883" "0.15908103268648" "9.78855203286632e-05" "0.00311811554662042" "CBFB" "865"
"ENSG00000067992" "6.95408397698963" "0.0335697467063907" "0.229262932105528" "0.437103157251512" "0.739844927454979" "PDK3" "5165"
"ENSG00000068001" "550.084040535183" "-0.288126359180014" "0.224671542441499" "0.0507830748790358" "0.255285320991898" "HYAL2" "8692"
"ENSG00000068024" "289.285852532395" "-0.0968158041364695" "0.210771310332785" "0.382098787147384" "0.702185024862228" "HDAC4" "9759"
"ENSG00000068028" "823.763224774943" "-0.13490068230895" "0.181631483316929" "0.275448311290323" "0.612458032334324" "RASSF1" "11186"
"ENSG00000068078" "24.1654682912687" "-1.19486943787854" "0.934506037393126" "0.00478713534304572" "0.0565183258717769" "FGFR3" "2261"
"ENSG00000068079" "840.522312606458" "0.0365324341829837" "0.221609151330777" "0.612995172605763" "0.852004867303201" "IFI35" "3430"
"ENSG00000068097" "745.466315855836" "0.244571266186823" "0.0972375557829818" "0.00579055250239484" "0.0641903466171583" "HEATR6" "63897"
"ENSG00000068120" "943.120223438753" "-0.0237004768746614" "0.122226964939505" "0.813834897586836" "0.941599762781369" "COASY" "80347"
"ENSG00000068137" "114.880009111594" "0.00365409688661892" "0.191745974326717" "0.974076738431091" "0.99390175574309" "PLEKHH3" "79990"
"ENSG00000068305" "2508.817602464" "-0.0314347163598039" "0.193378640206839" "0.773110930290707" "0.926624438172512" "MEF2A" "4205"
"ENSG00000068308" "1154.67361379029" "-0.0710642439690146" "0.0835867560336188" "0.355725746035716" "0.682002926450261" "OTUD5" "55593"
"ENSG00000068323" "2788.74339546938" "-0.254001921275243" "0.129767200577135" "0.0187686665475156" "0.140593500450528" "TFE3" "7030"
"ENSG00000068354" "340.562694992394" "-0.466868784783684" "0.210614639932933" "0.00375380520473655" "0.0478305609596733" "TBC1D25" "4943"
"ENSG00000068366" "5367.96098275682" "0.0991933388008647" "0.129178761673959" "0.356905448258443" "0.682672358448861" "ACSL4" "2182"
"ENSG00000068383" "960.04005978184" "-0.232239703225619" "0.197174475019932" "0.0877911050191938" "0.346596728871068" "INPP5A" "3632"
"ENSG00000068394" "445.339588769575" "-0.0594850675990036" "0.108251988752573" "0.536960167776473" "0.808625324464383" "GPKOW" "27238"
"ENSG00000068400" "675.099994393736" "0.0344906564302197" "0.12564835950426" "0.746797827636047" "0.91590757875412" "GRIPAP1" "56850"
"ENSG00000068438" "784.901532229571" "0.0602933669480321" "0.16102678581789" "0.606310220799632" "0.848202255477036" "FTSJ1" "24140"
"ENSG00000068489" "1749.14951518159" "0.585348337437465" "0.458448600306487" "0.010883767261199" "0.0986315849011395" "PRR11" "55771"
"ENSG00000068615" "0.0931781476752611" "-0.000855955370653092" "0.229961220420941" "0.995882166547025" NA "REEP1" "65055"
"ENSG00000068650" "731.215181585218" "-0.0470650237173967" "0.175608141839859" "0.681088661698643" "0.884662165311057" "ATP11A" "23250"
"ENSG00000068654" "2109.34166739636" "-0.23246537223082" "0.193916927692754" "0.0849683174429795" "0.340196752034116" "POLR1A" "25885"
"ENSG00000068697" "5781.25539616683" "0.110265389874316" "0.132422792723766" "0.319045104972883" "0.651874441154204" "LAPTM4A" "9741"
"ENSG00000068724" "648.26833061275" "0.057317772193496" "0.152725866255524" "0.620184798300195" "0.854733999982583" "TTC7A" "57217"
"ENSG00000068745" "906.637766213916" "0.0358561909217577" "0.122076887700054" "0.74491029608442" "0.915095209793043" "IP6K2" "51447"
"ENSG00000068781" "0.146789976552387" "-0.000598894485068259" "0.229967297267733" "0.995875536695383" NA "STON1-GTF2A1L" "286749"
"ENSG00000068784" "720.049653846048" "0.184391191259998" "0.138939578381798" "0.102348380252531" "0.378686763928005" "SRBD1" "55133"
"ENSG00000068793" "3609.78145527973" "-0.193249761876058" "0.0997399578454137" "0.0311287454763348" "0.189716981364244" NA NA
"ENSG00000068796" "1203.34575743966" "-0.147995121359316" "0.117213804180366" "0.141361815206253" "0.446763670184793" "KIF2A" "3796"
"ENSG00000068878" "3215.94489263436" "0.194318841829123" "0.155122151844488" "0.108611024409984" "0.390801977646989" "PSME4" "23198"
"ENSG00000068885" "1120.66033333354" "0.247244964771299" "0.181223821220074" "0.0634330887284714" "0.288721674580334" "IFT80" "57560"
"ENSG00000068903" "655.414491048808" "-0.213892734428744" "0.159368107033777" "0.0824187180552793" "0.335699338916634" "SIRT2" "22933"
"ENSG00000068912" "2617.75050015871" "-0.118264597582057" "0.137850824069388" "0.28961179091481" "0.626561201776262" "ERLEC1" "27248"
"ENSG00000068971" "299.924463606747" "-0.342842101514541" "0.267136400317596" "0.0343130400634464" "0.201218819920422" "PPP2R5B" "5526"
"ENSG00000068976" "1.08701116103584" "-0.00225709525638462" "0.228277430140609" "0.953293661797258" NA "PYGM" "5837"
"ENSG00000068985" "10.7816796038652" "1.06829852278597" "0.825445534092266" "0.00503437845501137" "0.0585564992868258" "PAGE1" "8712"
"ENSG00000069011" "163.949125719557" "-1.14712729312107" "0.466822296407896" "0.000582661951586906" "0.0122810063730795" "PITX1" "5307"
"ENSG00000069020" "261.952167291779" "0.0398618894184629" "0.202136091839319" "0.690172841536087" "0.889090348394886" "MAST4" "375449"
"ENSG00000069122" "1.10747043239038" "-0.0185961825968955" "0.230947624643411" "0.163353504315982" NA "ADGRF5" "221395"
"ENSG00000069188" "1.74277826213264" "-0.00028999425725098" "0.227804377790174" "0.989075142690714" NA "SDK2" "54549"
"ENSG00000069248" "1455.87128783958" "0.0992050585834758" "0.0928252985861547" "0.238582742383403" "0.574712392887135" "NUP133" "55746"
"ENSG00000069275" "15261.753295665" "0.192053307756504" "0.126554496929252" "0.075179362010752" "0.317742990440365" "NUCKS1" "64710"
"ENSG00000069329" "4144.96203052234" "0.0065369808059896" "0.10720282634435" "0.949555292085601" "0.987553873383371" "VPS35" "55737"
"ENSG00000069345" "1989.56294368166" "-0.0887810656487459" "0.0982251435173685" "0.317081882569777" "0.649517439698776" "DNAJA2" "10294"
"ENSG00000069399" "72.9593516064493" "0.0130121793480891" "0.173490611907582" "0.912833334917164" "0.975032594799854" "BCL3" "602"
"ENSG00000069424" "433.362982181327" "-0.121659727967241" "0.201322472792531" "0.31444178758111" "0.647627848461444" "KCNAB2" "8514"
"ENSG00000069431" "2777.78840649068" "0.0928601837396218" "0.181235000082934" "0.419507699834604" "0.728990495150842" "ABCC9" "10060"
"ENSG00000069482" "0.116759873567106" "-0.000584954426018221" "0.229967748618731" "0.995914476399283" NA "GAL" "51083"
"ENSG00000069493" "33.7029009799674" "0.0262930670722076" "0.203776477221329" "0.786663361844577" "0.931885878334409" "CLEC2D" "29121"
"ENSG00000069509" "279.76336608601" "0.110033458727823" "0.112614956610336" "0.262514848438132" "0.600733739874974" "FUNDC1" "139341"
"ENSG00000069667" "139.14614453171" "-0.14842062398558" "0.251594174664897" "0.179305696666212" "0.502442834326249" "RORA" "6095"
"ENSG00000069702" "679.89828231005" "-0.000304641107771195" "0.200259571048863" "0.999976449587565" "0.999976449587565" "TGFBR3" "7049"
"ENSG00000069712" "122.560538354703" "0.0126027108371153" "0.173235650443097" "0.914061106979805" "0.975541669456985" NA NA
"ENSG00000069812" "1.90837173016952" "-0.0275106045283662" "0.232123880052292" "0.0850620203405395" NA "HES2" "54626"
"ENSG00000069849" "6093.55078854105" "-0.116103427109778" "0.128500955301401" "0.282893193131471" "0.620567380195879" "ATP1B3" "483"
"ENSG00000069869" "3603.99528190113" "-0.0525266541817675" "0.106953696629252" "0.567687077435526" "0.825872788814931" "NEDD4" "4734"
"ENSG00000069943" "345.965138157643" "-0.113266239303997" "0.173692157048981" "0.349136978454237" "0.676360253269407" "PIGB" "9488"
"ENSG00000069956" "2800.39029648212" "0.0704528879731246" "0.140426388207165" "0.531866472242748" "0.805264249921471" "MAPK6" "5597"
"ENSG00000069966" "916.474175997426" "0.00698956077270261" "0.096101186267454" "0.936572885060844" "0.983526778533447" "GNB5" "10681"
"ENSG00000069974" "568.223851727408" "-0.025752230757064" "0.137998786807845" "0.813771453678984" "0.941599762781369" "RAB27A" "5873"
"ENSG00000069998" "389.683373000988" "-0.205892743262782" "0.132794649569733" "0.0629688587940868" "0.287714003523834" "HDHD5" "27440"
"ENSG00000070010" "1074.74793904962" "0.0241335870679652" "0.126758930518839" "0.802119760752917" "0.937369797859669" "UFD1" "7353"
"ENSG00000070018" "1793.96190761957" "-0.333275924044733" "0.148947563689472" "0.00680361586682927" "0.0716565481470234" "LRP6" "4040"
"ENSG00000070019" "0.152044744003036" "0.00468090313415289" "0.229922266505549" "0.868269777418444" NA "GUCY2C" "2984"
"ENSG00000070047" "571.148232703917" "-0.0319858306710915" "0.173608137556115" "0.780311672795277" "0.929509310204094" "PHRF1" "57661"
"ENSG00000070061" "1442.58605472525" "0.0456215158623288" "0.0970980095781229" "0.617087195879316" "0.853817663336379" "ELP1" "8518"
"ENSG00000070081" "3158.3461066388" "-0.00272207997435308" "0.127982983947867" "0.994092856923929" "0.998715770607466" "NUCB2" "4925"
"ENSG00000070087" "5820.42362470002" "-0.0518845532185005" "0.130664574926513" "0.628492081907563" "0.857718197303806" "PFN2" "5217"
"ENSG00000070182" "48.5760160826055" "0.0778404956114514" "0.236788958285341" "0.268172232916069" "0.606002173083227" "SPTB" "6710"
"ENSG00000070190" "3.13491421601191" "-0.0195532057909068" "0.22651590629191" "0.678239986582807" "0.883236683412719" "DAPP1" "27071"
"ENSG00000070214" "3623.14903421875" "0.331970985377182" "0.174228308028031" "0.0150043673564843" "0.121519463272609" "SLC44A1" "23446"
"ENSG00000070269" "522.882377002661" "-0.0392757484778007" "0.128746855997927" "0.713020639571995" "0.901447316002245" "TMEM260" "54916"
"ENSG00000070366" "1494.08631929675" "-0.115501816074535" "0.105983985277778" "0.220183626176176" "0.554489420624702" "SMG6" "23293"
"ENSG00000070367" "3754.61846131785" "-0.0499145537504418" "0.0933939365188677" "0.556406784655956" "0.820062483225361" "EXOC5" "10640"
"ENSG00000070371" "250.308171399744" "-0.242001835850972" "0.211852291879722" "0.0833187907731822" "0.337564196504416" "CLTCL1" "8218"
"ENSG00000070388" "0.321330254716944" "-0.00234850828393195" "0.229602794467716" "0.893072938528489" NA "FGF22" "27006"
"ENSG00000070404" "1148.78372460442" "0.0125646377265367" "0.199601244564333" "0.896467835679152" "0.970825736229569" "FSTL3" "10272"
"ENSG00000070413" "1378.45739267419" "-0.451709679938046" "0.156095728551716" "0.000632712542593706" "0.0130907914909431" "DGCR2" "9993"
"ENSG00000070423" "136.940519650612" "-0.00806653891546854" "0.19444037470796" "0.936884939013035" "0.983610051906113" "RNF126" "55658"
"ENSG00000070444" "479.884916784975" "-0.0673906869263708" "0.163432483335498" "0.563096167530169" "0.823665967459006" "MNT" "4335"
"ENSG00000070476" "346.653858366557" "-0.117495873819467" "0.117705463388079" "0.249455918365684" "0.585508726507416" "ZXDC" "79364"
"ENSG00000070495" "549.451895741663" "-0.190240767607603" "0.193495329329312" "0.146488311751897" "0.454388679681908" "JMJD6" "23210"
"ENSG00000070501" "250.113635891535" "-0.00618067953591189" "0.153070645594854" "0.95509297654909" "0.989195719159458" "POLB" "5423"
"ENSG00000070540" "901.052673453075" "-0.242757665445609" "0.235122265310612" "0.0881806141679353" "0.347331897227467" "WIPI1" "55062"
"ENSG00000070601" "0.0936195695676107" "-0.000575210824723525" "0.229968131215029" "0.995872760318588" NA "FRMPD1" "22844"
"ENSG00000070610" "711.059389460524" "0.235370786525399" "0.256794435800878" "0.0971087518291122" "0.367515592273235" "GBA2" "57704"
"ENSG00000070614" "6083.95984598511" "-0.481311193914246" "0.181150574393739" "0.00113736944741716" "0.0201492218056074" "NDST1" "3340"
"ENSG00000070669" "1278.91057187266" "1.97924614420354" "0.527721744893228" "7.24417123146233e-06" "0.000355532973548775" "ASNS" "440"
"ENSG00000070718" "666.22589270795" "0.00658903516685466" "0.146195418595581" "0.955987065078837" "0.989379550404378" "AP3M2" "10947"
"ENSG00000070729" "0.674320429234673" "-0.000708575252780987" "0.22996373888779" "0.995890912496643" NA "CNGB1" "1258"
"ENSG00000070731" "17.6240674564837" "-0.0266489639136473" "0.218085376965223" "0.702295417814894" "0.89484952416489" "ST6GALNAC2" "10610"
"ENSG00000070748" "0.792136807441847" "-0.00515389864241529" "0.229586351568389" "0.542539063811406" NA "CHAT" "1103"
"ENSG00000070756" "19159.5666008981" "0.118232984972883" "0.114144923143811" "0.235677507947615" "0.571059783244323" "PABPC1" "26986"
"ENSG00000070759" "91.9097246711102" "0.0960209505930661" "0.196825961821522" "0.403424553031673" "0.717349477525308" "TESK2" "10420"
"ENSG00000070761" "480.374555196086" "0.0261615093004487" "0.110603866526318" "0.793543929351701" "0.934141172640204" "CFAP20" "29105"
"ENSG00000070770" "1887.8353499482" "0.00695845508895714" "0.114712213847385" "0.957266497205573" "0.989908180847838" "CSNK2A2" "1459"
"ENSG00000070778" "1469.23995901444" "0.119288034408404" "0.117609582820179" "0.239889128911501" "0.575454413670485" "PTPN21" "11099"
"ENSG00000070785" "698.476769034006" "0.0913310939621109" "0.0983581046992473" "0.302995792054862" "0.637817959661062" "EIF2B3" "8891"
"ENSG00000070808" "19.7424632265282" "0.0105461794610955" "0.215712716747171" "0.892218879141928" "0.969159860197997" "CAMK2A" "815"
"ENSG00000070814" "1416.85476285222" "0.070478868767367" "0.16396833140678" "0.549394408595978" "0.817124291736806" "TCOF1" "6949"
"ENSG00000070831" "6870.71646196863" "-0.0431276479031982" "0.113729373285069" "0.661330075292963" "0.875018468743816" "CDC42" "998"
"ENSG00000070882" "2061.44136037995" "-0.0745533958766046" "0.150404601234268" "0.511994292469617" "0.791779752939377" "OSBPL3" "26031"
"ENSG00000070950" "1176.56670016568" "0.321531448770331" "0.268424253908924" "0.0413754031892009" "0.225845758824209" "RAD18" "56852"
"ENSG00000070961" "7500.04829044524" "-0.0699926234508617" "0.221800066562899" "0.402511663115312" "0.716812321369837" "ATP2B1" "490"
"ENSG00000071051" "344.88040189738" "-0.0687277961139117" "0.147222590026143" "0.557451520666154" "0.820619572775175" "NCK2" "8440"
"ENSG00000071054" "5369.08366800393" "0.247657026465833" "0.112027290135126" "0.0122100397255213" "0.106321905743889" "MAP4K4" "9448"
"ENSG00000071073" "0.226706696582179" "-0.000612818112583703" "0.229966439440185" "0.995876209235476" NA "MGAT4A" "11320"
"ENSG00000071082" "6184.72478283241" "-0.0813977162511098" "0.11097770359041" "0.408001737512209" "0.720933741649531" "RPL31" "6160"
"ENSG00000071127" "12886.7931955424" "-0.185839791136222" "0.152394823625842" "0.119328856965156" "0.410813436407573" "WDR1" "9948"
"ENSG00000071189" "1160.99807712265" "-0.147094396880761" "0.136663454015625" "0.186485967613306" "0.51194188475048" "SNX13" "23161"
"ENSG00000071205" "596.74037259306" "0.158711712473829" "0.14036177581107" "0.162283283949127" "0.477821535213309" "ARHGAP10" "79658"
"ENSG00000071242" "981.693231732911" "0.0291666754058672" "0.185383487888684" "0.797663812189385" "0.935660261321016" "RPS6KA2" "6196"
"ENSG00000071243" "283.405682336027" "0.0486793502592523" "0.160164840134696" "0.675654748366146" "0.882123864323831" "ING3" "54556"
"ENSG00000071246" "226.700994018319" "0.0607330295675849" "0.170427499576237" "0.606042375022172" "0.848198078214319" "VASH1" "22846"
"ENSG00000071282" "143.248409654466" "-0.255807218203253" "0.387511318051436" "0.0403520316163982" "0.222417025719768" "LMCD1" "29995"
"ENSG00000071462" "759.147743109335" "-0.111884102219302" "0.137888885442065" "0.315215687275397" "0.648207849972049" "BUD23" "114049"
"ENSG00000071537" "4780.85920582988" "-0.149081685185273" "0.160248219246626" "0.224383031237996" "0.559917819097562" "SEL1L" "6400"
"ENSG00000071539" "852.046171012221" "0.461073925516822" "0.35253376088779" "0.0177135069420526" "0.135626819819807" "TRIP13" "9319"
"ENSG00000071553" "2256.7304067155" "-0.515934833790274" "0.177107843712401" "0.000447608796397378" "0.00999600437774726" "ATP6AP1" "537"
"ENSG00000071564" "976.778292407932" "0.140520135643555" "0.175440821376157" "0.253346914534179" "0.591026110001458" "TCF3" "6929"
"ENSG00000071575" "188.499670387652" "0.0493094776990927" "0.208780301603826" "0.61033448226558" "0.85041333803054" "TRIB2" "28951"
"ENSG00000071626" "1375.55334594968" "0.202476080815824" "0.184897909242597" "0.130807687906421" "0.429989523933821" "DAZAP1" "26528"
"ENSG00000071655" "622.055387632356" "0.00841735294251046" "0.196596839669856" "0.935887518981394" "0.983171756967993" "MBD3" "53615"
"ENSG00000071794" "1235.04249406197" "1.18786117262155" "0.107117831685515" "9.86901467795342e-30" "1.1901326771992e-26" "HLTF" "6596"
"ENSG00000071859" "1311.01849197849" "-0.0704813270592839" "0.103023454855731" "0.438886054452789" "0.740991993361713" "FAM50A" "9130"
"ENSG00000071889" "288.445223068094" "-0.132746254200547" "0.206637364646405" "0.278258254597406" "0.614777613186282" "FAM3A" "60343"
"ENSG00000071894" "904.449246348737" "0.00312118060940689" "0.190660064081508" "0.987808945210534" "0.998507210647115" "CPSF1" "29894"
"ENSG00000071967" "11561.1056740102" "-0.00351490628996308" "0.178269454274094" "0.972164965642724" "0.99390175574309" "CYBRD1" "79901"
"ENSG00000071994" "910.573492212629" "0.0422439292349149" "0.111722016843962" "0.657975669594488" "0.873538248847191" "PDCD2" "5134"
"ENSG00000072041" "323.916393799686" "0.0947896569707038" "0.233811756034286" "0.297536579980449" "0.633376633439656" "SLC6A15" "55117"
"ENSG00000072042" "2377.84053549085" "-0.060224823426654" "0.145501144738261" "0.587706001340466" "0.838065506919062" "RDH11" "51109"
"ENSG00000072062" "1853.94884678998" "0.175230207142253" "0.136844280794195" "0.130636483906195" "0.429989523933821" "PRKACA" "5566"
"ENSG00000072071" "39.5342063414934" "0.05936207868285" "0.224973631806022" "0.444166028579887" "0.743687187472807" "ADGRL1" "22859"
"ENSG00000072110" "23027.7367968277" "-0.0451796560018516" "0.164785627924705" "0.694596934238174" "0.89137310876337" "ACTN1" "87"
"ENSG00000072121" "1249.97007083704" "-0.0143030738810541" "0.178462906520081" "0.895951615932333" "0.970581993732694" "ZFYVE26" "23503"
"ENSG00000072133" "193.349405087616" "0.919044323469718" "0.237083589764671" "7.27103428792284e-06" "0.000355817019950729" "RPS6KA6" "27330"
"ENSG00000072134" "1023.63539920442" "0.00811310587690928" "0.151559538074439" "0.949058646663657" "0.987500554364075" "EPN2" "22905"
"ENSG00000072135" "580.715315378904" "0.491710913572202" "0.194795321626546" "0.00153457664891883" "0.0254251791596631" "PTPN18" "26469"
"ENSG00000072163" "837.883542718522" "-0.207915898317657" "0.291166938310152" "0.100261785543836" "0.374214225727794" "LIMS2" "55679"
"ENSG00000072182" "1.08311176201672" "0.00818354724350064" "0.229312454937432" "0.704361563029695" NA "ASIC4" "55515"
"ENSG00000072195" "1029.37359279896" "0.0382443276248953" "0.197503470191143" "0.717033674670707" "0.903408920109369" "SPEG" "10290"
"ENSG00000072201" "8.36426710930892" "0.00988246873396254" "0.216281127640814" "0.896474159084226" "0.970825736229569" "LNX1" "84708"
"ENSG00000072210" "705.716241849725" "0.0348600943905003" "0.160954519839457" "0.760021186824791" "0.920984019821759" "ALDH3A2" "224"
"ENSG00000072274" "10709.3020307579" "-0.120643092926395" "0.12628365045819" "0.249316552324777" "0.585318169043024" "TFRC" "7037"
"ENSG00000072310" "1152.73149150151" "-0.0561153730355007" "0.207741130306034" "0.568873841840643" "0.826816207971382" "SREBF1" "6720"
"ENSG00000072364" "6713.85111694927" "-0.193936733093534" "0.169371258152263" "0.117477614808203" "0.407147310222981" "AFF4" "27125"
"ENSG00000072401" "437.627966373463" "-0.0437563263791042" "0.175517465303016" "0.702191791547716" "0.89484952416489" "UBE2D1" "7321"
"ENSG00000072415" "1941.37292579117" "-0.00288071770210548" "0.126132035657572" "0.977965752173509" "0.995195722095078" "PALS1" "64398"
"ENSG00000072422" "837.141715896476" "-0.122220971520948" "0.229005737099029" "0.266735103519162" "0.605244106976516" "RHOBTB1" "9886"
"ENSG00000072501" "3972.728062165" "0.346662119925446" "0.218002304154075" "0.0232291774944" "0.159942171141091" "SMC1A" "8243"
"ENSG00000072506" "576.135803528284" "0.0491040460793363" "0.106091055481146" "0.602198956582187" "0.846467819829911" "HSD17B10" "3028"
"ENSG00000072518" "596.93065348165" "-0.0342638727514444" "0.142597938414839" "0.75900950325122" "0.920972356366528" "MARK2" "2011"
"ENSG00000072571" "1418.05298390835" "0.876136083152549" "0.347848452214153" "0.000657197984852484" "0.0134817418933955" "HMMR" "3161"
"ENSG00000072609" "306.504085707977" "0.0823990933975636" "0.15762813736347" "0.482093275697899" "0.770026563255215" "CHFR" "55743"
"ENSG00000072657" "3125.09986200766" "0.33794310007908" "0.133585305830912" "0.00347759794185577" "0.0455719797625286" "TRHDE" "29953"
"ENSG00000072682" "4009.74303675167" "0.303847173939722" "0.106852725624472" "0.00156154690738419" "0.0256897362576103" "P4HA2" "8974"
"ENSG00000072694" "0.268044445970955" "0.0086281787838262" "0.230148049186267" "0.53545429543337" NA "FCGR2B" "2213"
"ENSG00000072736" "950.385020915912" "0.377222754438523" "0.10991287445356" "0.000150330497916201" "0.00438347115081041" "NFATC3" "4775"
"ENSG00000072756" "424.268895153752" "-0.095107691857038" "0.125158780816349" "0.3654009190291" "0.689226708237825" "TRNT1" "51095"
"ENSG00000072778" "4751.25198533644" "0.135057540819793" "0.207786320351931" "0.285358672203306" "0.622873157577836" "ACADVL" "37"
"ENSG00000072786" "1418.30767488457" "-0.290644620618822" "0.134552988431531" "0.0107392166452018" "0.0977413448091335" "STK10" "6793"
"ENSG00000072803" "2035.86467996544" "-0.142506560623432" "0.108567651760016" "0.134116642072313" "0.435105931611618" "FBXW11" "23291"
"ENSG00000072818" "4.86496235012317" "0.0387964829822073" "0.226106286812742" "0.523383711277003" "0.799591638538561" "ACAP1" "9744"
"ENSG00000072832" "2.56844707327402" "-0.0511393070808014" "0.233822787880317" "0.25072255355454" "0.587257057666662" "CRMP1" "1400"
"ENSG00000072840" "2055.8038180068" "-0.0710251714479333" "0.185067950256286" "0.537054152101749" "0.808694724396524" "EVC" "2121"
"ENSG00000072849" "1049.12184762149" "0.123358371632504" "0.108631117658717" "0.199349858637578" "0.528688597906137" "DERL2" "51009"
"ENSG00000072858" "8.27032674689604" "-0.128818370072644" "0.286281734101986" "0.000205940168782562" "0.0055741037395765" "SIDT1" "54847"
"ENSG00000072864" "753.34504446204" "0.335597136955288" "0.21102501656162" "0.025144236826384" "0.167790573256854" "NDE1" "54820"
"ENSG00000072952" "3301.92663935574" "-0.624691715154058" "0.554321410759619" "0.0104842453193888" "0.0959905535482486" "IRAG1" "10335"
"ENSG00000072954" "21.6238277506712" "-1.13657664254454" "0.619939399945486" "0.00234737574342187" "0.0345215545959856" "TMEM38A" "79041"
"ENSG00000072958" "937.055651456329" "-0.0915272182969752" "0.132607959401322" "0.38655357426274" "0.705894400226631" "AP1M1" "8907"
"ENSG00000073008" "2331.18945741099" "-0.498471229823429" "0.199371101458801" "0.00162452750389433" "0.0263466838119577" "PVR" "5817"
"ENSG00000073009" "561.756960620949" "-0.0502093068514982" "0.164177025786562" "0.665147228238188" "0.877336772499218" NA NA
"ENSG00000073050" "523.591799269988" "0.0930541684873529" "0.13984561829783" "0.407114791718714" "0.719964111299949" "XRCC1" "7515"
"ENSG00000073060" "381.438370507065" "-0.384596579645313" "0.164797032439929" "0.00408125477046731" "0.0506645766836761" "SCARB1" "949"
"ENSG00000073111" "1342.56976293321" "0.207375250474607" "0.249653324138847" "0.122324255030135" "0.415335568424036" "MCM2" "4171"
"ENSG00000073146" "31.8206301115772" "-0.0620783064628938" "0.208943915376605" "0.531692051452238" "0.805226797490443" "MOV10L1" "54456"
"ENSG00000073150" "130.947025034714" "-0.439798267627535" "0.379942006821389" "0.021342730447367" "0.15190949331488" "PANX2" "56666"
"ENSG00000073169" "138.363992242808" "-0.202859171199033" "0.287928810597148" "0.10404568184058" "0.382618873124484" "SELENOO" "83642"
"ENSG00000073282" "0.0755131932702554" "0.00674290516833374" "0.230007360642273" "0.810806182717155" NA "TP63" "8626"
"ENSG00000073331" "384.731016220238" "0.2116959551196" "0.210880960093977" "0.119617762866158" "0.41130482494284" "ALPK1" "80216"
"ENSG00000073350" "15.5226114917735" "-0.227728953853783" "0.366492024616956" "0.0392961214375286" "0.218667243978179" "LLGL2" "3993"
"ENSG00000073417" "835.013779097172" "0.269790235771951" "0.134658910796075" "0.0167413910400847" "0.131208195381112" "PDE8A" "5151"
"ENSG00000073464" "0.0611056243433561" "0.00635050669110365" "0.229983372857389" "0.857753030685077" NA "CLCN4" "1183"
"ENSG00000073536" "344.002330188701" "-0.0368722992775697" "0.155143763147898" "0.743284882982286" "0.914308100501999" "NLE1" "54475"
"ENSG00000073578" "1958.02000188421" "-0.0733448204144957" "0.103794215112528" "0.422640025972593" "0.730451629940092" "SDHA" "6389"
"ENSG00000073584" "3849.86944011487" "0.0759251506565009" "0.114162852871305" "0.441670999955554" "0.742715770888878" "SMARCE1" "6605"
"ENSG00000073605" "135.93019822142" "0.0420708141461044" "0.217302349564474" "0.609091240160004" "0.850411010910921" "GSDMB" "55876"
"ENSG00000073614" "1978.7609342757" "0.0707878788896989" "0.130446975179301" "0.547813664493708" "0.816737733808484" "KDM5A" "5927"
"ENSG00000073670" "9.68697014354161" "-1.72215664604472" "1.02253851500599" "0.00373502623015266" "0.0476632258833464" "ADAM11" "4185"
"ENSG00000073711" "2066.71079561491" "0.288606512184948" "0.167275694422112" "0.0267496254687063" "0.173797707407808" "PPP2R3A" "5523"
"ENSG00000073712" "7085.09710593079" "0.0191979889276159" "0.18011906781249" "0.867817194316163" "0.959926468691593" "FERMT2" "10979"
"ENSG00000073734" "0.614133475131791" "-0.0194168141243463" "0.230914557207009" "0.262546313389175" NA "ABCB11" "8647"
"ENSG00000073737" "2.01011270232744" "-0.00707885497017829" "0.227302104703762" "0.837109922247785" NA "DHRS9" "10170"
"ENSG00000073754" "0.0819800314668156" "0.00527023898183251" "0.229941230947902" "0.881017125924588" NA "CD5L" "922"
"ENSG00000073756" "5638.79273456778" "-0.147850505236921" "0.246468297990076" "0.183464300438245" "0.507276086521273" "PTGS2" "5743"
"ENSG00000073792" "2038.85416226114" "-0.00335876292029124" "0.117189779601287" "0.975041030150667" "0.994419337443138" "IGF2BP2" "10644"
"ENSG00000073803" "241.254102600609" "0.0447006055041936" "0.155338859025253" "0.702394585154764" "0.89484952416489" "MAP3K13" "9175"
"ENSG00000073849" "113.888480938092" "-1.52451854241715" "0.697226129411622" "0.000851119081532036" "0.0163741100736792" "ST6GAL1" "6480"
"ENSG00000073905" "44.629573257571" "0.0370831943555574" "0.177348755270785" "0.746547975681294" "0.91590757875412" NA NA
"ENSG00000073910" "721.787463938023" "-0.682071322963125" "0.435327489607026" "0.00611403837505957" "0.0667679882833963" "FRY" "10129"
"ENSG00000073921" "8154.50244838994" "0.0174742629420117" "0.113525267744336" "0.883577102182826" "0.967408055522221" "PICALM" "8301"
"ENSG00000073969" "3689.34077835831" "-0.278244927455385" "0.118421181800663" "0.0084639701733519" "0.0830797723469186" "NSF" "4905"
"ENSG00000074047" "468.267500165199" "-0.0415763895415084" "0.198759137583151" "0.687264345629145" "0.888036426393453" "GLI2" "2736"
"ENSG00000074054" "2848.95451069096" "-0.0128366460532869" "0.130763845591255" "0.903021468717624" "0.972613171059627" "CLASP1" "23332"
"ENSG00000074071" "630.174816150535" "-0.0466550784198299" "0.153734659423141" "0.685626925788937" "0.887367482678228" "MRPS34" "65993"
"ENSG00000074181" "187.272899288619" "1.77381749264072" "0.541571705590329" "4.20166168434953e-05" "0.00152551944552415" "NOTCH3" "4854"
"ENSG00000074201" "1468.71619618033" "0.106072347235462" "0.131455579162061" "0.328978645986138" "0.660584630347037" "CLNS1A" "1207"
"ENSG00000074211" "0.546714122162948" "-0.00663788810385436" "0.230091499161553" "0.522751602138083" NA "PPP2R2C" "5522"
"ENSG00000074219" "591.690789264492" "-0.175318447797309" "0.130114254890392" "0.108422682253535" "0.390801977646989" "TEAD2" "8463"
"ENSG00000074266" "558.327636267129" "0.115146650364185" "0.159284952366193" "0.332560399535299" "0.663274332587649" "EED" "8726"
"ENSG00000074319" "1440.56562104675" "-0.0267783454836206" "0.09668043372831" "0.760439103482406" "0.921099987178822" "TSG101" "7251"
"ENSG00000074356" "789.165579029196" "0.13235729902533" "0.187254959849861" "0.286838653484194" "0.624223138141796" "NCBP3" "55421"
"ENSG00000074370" "4.70314644162561" "-0.0432315245454122" "0.234742477067545" "0.105795328942877" "0.3857759262511" "ATP2A3" "489"
"ENSG00000074410" "325.77817992458" "-0.402874539957977" "0.27097332444536" "0.0195011354734719" "0.144275929096681" "CA12" "771"
"ENSG00000074416" "6022.10734526279" "-0.294852469522903" "0.216033702868139" "0.0415858646945607" "0.2265751749805" "MGLL" "11343"
"ENSG00000074527" "11082.1418683944" "-0.091558414976787" "0.242823221879576" "0.207370101244272" "0.54011561544385" "NTN4" "59277"
"ENSG00000074582" "390.52527496885" "0.064224467771708" "0.185671248716568" "0.576901008239968" "0.831193776449302" "BCS1L" "617"
"ENSG00000074590" "1026.96562363931" "-0.00834980001975077" "0.194247407832835" "0.93111889029877" "0.98137442652484" "NUAK1" "9891"
"ENSG00000074603" "1993.54536986682" "-0.00841150268721841" "0.110534104432151" "0.930229287228504" "0.981278132567294" "DPP8" "54878"
"ENSG00000074621" "474.360627081968" "0.348015664640399" "0.200350523878557" "0.0179716681126039" "0.137106042812965" "SLC24A1" "9187"
"ENSG00000074657" "2679.15475378972" "0.0944838417343611" "0.168558782459329" "0.43157353600852" "0.736059804872396" "ZNF532" "55205"
"ENSG00000074660" "3.03957659591882" "0.049453475328947" "0.231591387597132" "0.340536915478958" "0.670783425974944" "SCARF1" "8578"
"ENSG00000074695" "11365.6619945585" "0.176153037931261" "0.142891614904245" "0.133351907651219" "0.433541355069426" "LMAN1" "3998"
"ENSG00000074696" "3471.24010266779" "-0.0588611000172924" "0.11694048770262" "0.548962265909713" "0.817124291736806" "HACD3" "51495"
"ENSG00000074706" "1.5732474484977" "0.00218654344738205" "0.229038881491422" "0.8751936580122" NA "IPCEF1" "26034"
"ENSG00000074755" "1610.88207736566" "0.0171786141355965" "0.133755914117086" "0.881476281665436" "0.966824178474636" "ZZEF1" "23140"
"ENSG00000074800" "25484.608343781" "0.172350439012828" "0.156122119705746" "0.162851601733261" "0.478077480796843" "ENO1" "2023"
"ENSG00000074803" "0.176386484081257" "-0.00588315207760012" "0.230022397583422" "0.794739848517256" NA "SLC12A1" "6557"
"ENSG00000074842" "2516.71473223387" "-0.141876163423516" "0.121368051329213" "0.168581128192192" "0.486355978685709" "MYDGF" "56005"
"ENSG00000074855" "111.954000513769" "0.173614455391354" "0.252112548622297" "0.160716525546208" "0.476031070315199" "ANO8" "57719"
"ENSG00000074935" "265.371344241206" "0.212733086199522" "0.266523157420896" "0.114098526248259" "0.400620956727234" "TUBE1" "51175"
"ENSG00000074964" "258.233735712185" "-0.111462339549905" "0.191328521060731" "0.356103589441675" "0.682116160958033" "ARHGEF10L" "55160"
"ENSG00000074966" "6.0682957734467" "0.000474062476478837" "0.222744892293298" "0.994990584049751" "0.998715770607466" "TXK" "7294"
"ENSG00000075073" "4.77745708520113" "0.0923127461995948" "0.244445217828099" "0.191806089719203" "0.51907201971968" "TACR2" "6865"
"ENSG00000075089" "543.487251393321" "0.000354027118628552" "0.12375436883347" "0.998991577667544" "0.999761399274519" "ACTR6" "64431"
"ENSG00000075131" "323.741531331068" "0.346179338443353" "0.290830242984124" "0.0365081617893588" "0.209471369428433" "TIPIN" "54962"
"ENSG00000075142" "1133.70370087835" "0.0736919372587058" "0.114278659062514" "0.456585389873756" "0.752470568056307" "SRI" "6717"
"ENSG00000075151" "3944.00525658135" "-0.16897144856322" "0.154968162614596" "0.155621734157581" "0.467903273070397" "EIF4G3" "8672"
"ENSG00000075188" "650.591062494442" "0.248423516564522" "0.124768393667996" "0.0203044539050689" "0.147695000120326" "NUP37" "79023"
"ENSG00000075213" "3247.18067318888" "0.0385345435974148" "0.18285144956848" "0.732416370133047" "0.909787673111179" "SEMA3A" "10371"
"ENSG00000075218" "1000.06318875366" "0.657522818979843" "0.46612148735339" "0.00767519864348024" "0.0779196504497155" "GTSE1" "51512"
"ENSG00000075223" "1064.10704424172" "-0.0215422286590128" "0.188588629630329" "0.838914499105954" "0.949576697913904" "SEMA3C" "10512"
"ENSG00000075234" "353.353054682762" "-0.0202099132098908" "0.151739892650867" "0.858038334763598" "0.955999614608004" "TTC38" "55020"
"ENSG00000075239" "1413.07944281496" "-0.0752521033547621" "0.121112037270867" "0.470755829364641" "0.762010610466273" "ACAT1" "38"
"ENSG00000075240" "136.124614189611" "-0.72329817405312" "0.382869345993817" "0.00319383748432203" "0.0429996477255254" "GRAMD4" "23151"
"ENSG00000075275" "645.373364928137" "-0.821756278767644" "0.177698162740271" "2.73834653044093e-07" "1.97570531937753e-05" "CELSR1" "9620"
"ENSG00000075290" "0.28164791057768" "0.0051585975799581" "0.229946016261427" "0.838981296422967" NA "WNT8B" "7479"
"ENSG00000075292" "2969.27358912569" "0.0511653663293306" "0.135871323161578" "0.6700963427633" "0.87883450282551" "ZNF638" "27332"
"ENSG00000075303" "605.604427943295" "0.179909312845162" "0.194082556910459" "0.160899021888497" "0.476249447194857" "SLC25A40" "55972"
"ENSG00000075336" "468.963890901652" "0.119999644981778" "0.178780626566433" "0.329811106337413" "0.661401295767864" "TIMM21" "29090"
"ENSG00000075391" "1611.53158828069" "-0.149758398038037" "0.169208009080611" "0.22257790946846" "0.557550989217477" "RASAL2" "9462"
"ENSG00000075399" "276.017216923879" "-0.393472038579226" "0.295225802155146" "0.0236474616715984" "0.161504892961811" "VPS9D1" "9605"
"ENSG00000075407" "676.305851780292" "-0.904413088598187" "0.161832541694075" "1.74777426612562e-09" "1.95415052549661e-07" "ZNF37A" "7587"
"ENSG00000075413" "1589.77686053008" "0.0853747630397613" "0.115825479824861" "0.396655920539736" "0.712641676753037" "MARK3" "4140"
"ENSG00000075415" "10283.6070381866" "0.0398571280683702" "0.0948865907519748" "0.67121726367929" "0.879348262799523" "SLC25A3" "5250"
"ENSG00000075420" "5210.62527915194" "-0.378538332513586" "0.167412347913647" "0.00522494045401896" "0.0596838089886347" "FNDC3B" "64778"
"ENSG00000075426" "3617.97752842594" "-0.0367057901013938" "0.155727297222856" "0.756826867603124" "0.920350658588674" "FOSL2" "2355"
"ENSG00000075539" "1774.42743185557" "-0.0213778875130691" "0.164145154173954" "0.8529669889407" "0.954602000345975" "FRYL" "285527"
"ENSG00000075568" "2143.11318597709" "-0.604584058507927" "0.151799654517376" "7.38028404901006e-06" "0.000359081658788002" "TMEM131" "23505"
"ENSG00000075618" "2287.07510623936" "0.111644544470791" "0.217953629760423" "0.33096796758127" "0.662305470139299" "FSCN1" "6624"
"ENSG00000075624" "97483.5972244837" "-0.00743727049586956" "0.192984909587849" "0.938416390081929" "0.983932673814011" "ACTB" "60"
"ENSG00000075643" "280.065091395168" "-0.0890749745261073" "0.185699989907332" "0.444087721723527" "0.743687187472807" "MOCOS" "55034"
"ENSG00000075651" "241.439170035524" "0.0657107002432486" "0.217209104181443" "0.485131969833493" "0.771437804650211" "PLD1" "5337"
"ENSG00000075702" "420.6146415484" "0.305030227091035" "0.398127582767123" "0.0440353846198586" "0.234600630652279" "WDR62" "284403"
"ENSG00000075711" "2416.5142689751" "-0.114821378399073" "0.104797986359362" "0.217836491084448" "0.552379243573099" "DLG1" "1739"
"ENSG00000075785" "6840.25608787623" "-0.139413365213124" "0.123537908252976" "0.17780007408318" "0.500299775124389" "RAB7A" "7879"
"ENSG00000075790" "1981.0046731721" "-0.0267015247375654" "0.0924829808846051" "0.795394208853955" "0.934955429222705" "BCAP29" "55973"
"ENSG00000075826" "311.701978386979" "0.148235222607552" "0.230987272486456" "0.220238911358717" "0.554489420624702" "SEC31B" "25956"
"ENSG00000075856" "1335.17971158586" "0.171237890063551" "0.102758642143581" "0.0623014806100378" "0.286291752079278" "SART3" "9733"
"ENSG00000075914" "426.293689916047" "-0.162142097213495" "0.0936346004149541" "0.0567246011179377" "0.27060792333262" "EXOSC7" "23016"
"ENSG00000075945" "981.52203291068" "0.0912888182097631" "0.163802996665557" "0.442917713264408" "0.742972193921165" "KIFAP3" "22920"
"ENSG00000075975" "903.588491173854" "-0.180005999069031" "0.0925928590707163" "0.0339939421650197" "0.200410619390175" "MKRN2" "23609"
"ENSG00000076003" "2458.02941491329" "0.585331537147537" "0.269281539609171" "0.00261795690742552" "0.0373428832434313" "MCM6" "4175"
"ENSG00000076043" "1723.52459458467" "-0.104623854265425" "0.112416215102794" "0.285185115890136" "0.622873157577836" "REXO2" "25996"
"ENSG00000076053" "1234.4056160074" "0.239733980587782" "0.121089957318432" "0.0211380946650706" "0.150979981757903" "RBM7" "10179"
"ENSG00000076067" "1614.55800381762" "-0.226112787625617" "0.173498587730772" "0.0797656390956425" "0.32886038702118" "RBMS2" "5939"
"ENSG00000076108" "2893.252430233" "-0.0045542789798837" "0.163559027849597" "0.965110197340983" "0.991342360633819" "BAZ2A" "11176"
"ENSG00000076201" "1181.99975929997" "-0.139300821190449" "0.15134625332096" "0.234006873520154" "0.569570927590285" "PTPN23" "25930"
"ENSG00000076242" "1147.89290921959" "0.252982264680316" "0.136651070937831" "0.025912100865617" "0.170783091374285" "MLH1" "4292"
"ENSG00000076248" "757.137739909809" "-0.0791891274586442" "0.120560402023277" "0.440421976904516" "0.742080263081731" "UNG" "7374"
"ENSG00000076258" "87.5591148147235" "-0.21450024602999" "0.320950566883174" "0.0722186103856377" "0.311033428209071" "FMO4" "2329"
"ENSG00000076321" "959.324032344789" "-0.0020733490699289" "0.110873856501759" "0.992456601977857" "0.998507210647115" "KLHL20" "27252"
"ENSG00000076344" "17.0633710616553" "6.83419579732853" "2.30778692074574" "1.15859917603524e-07" "9.05584717083473e-06" "RGS11" "8786"
"ENSG00000076351" "213.212413044448" "-6.54782386852884" "0.492979726954569" "8.89825763021062e-40" "1.36572075973496e-36" "SLC46A1" "113235"
"ENSG00000076356" "443.435064582361" "0.419680368353324" "0.332952576476242" "0.022373747917694" "0.157258945085107" "PLXNA2" "5362"
"ENSG00000076382" "2012.35049230355" "0.769524923112977" "0.398010727951231" "0.00277218603624972" "0.0388405119087171" "SPAG5" "10615"
"ENSG00000076513" "7607.13041786795" "-0.0469905907021205" "0.106807793291809" "0.616985925674987" "0.853747511119646" "ANKRD13A" "88455"
"ENSG00000076554" "447.784961580893" "-0.00906031066755294" "0.173965977303794" "0.935522150888943" "0.983034821277029" "TPD52" "7163"
"ENSG00000076555" "91.6493208264381" "-0.0416683406053541" "0.203340962721161" "0.677030690785112" "0.882853877541133" "ACACB" "32"
"ENSG00000076604" "556.092274905153" "-0.0696231474114735" "0.201412445984614" "0.520254436754522" "0.797381481927326" "TRAF4" "9618"
"ENSG00000076641" "1244.45852701706" "-0.0187452457916634" "0.220416487083442" "0.790086664799197" "0.93299525507483" "PAG1" "55824"
"ENSG00000076650" "233.297563567063" "0.21853647401277" "0.149950816067014" "0.0676048084571523" "0.300361047679501" "GPATCH1" "55094"
"ENSG00000076662" "119.520373715754" "-0.101127509488213" "0.195920273603925" "0.391812915132759" "0.70926178738995" "ICAM3" "3385"
"ENSG00000076685" "2155.56647287077" "0.0560208227368817" "0.102880845867171" "0.547546695996756" "0.816556034671251" "NT5C2" "22978"
"ENSG00000076706" "4.57216628226977" "-0.109857308899164" "0.265556686224593" "0.0110996073731704" "0.0999971565001261" "MCAM" "4162"
"ENSG00000076770" "321.864543992317" "0.797104317486529" "0.370016156345434" "0.00165187794439982" "0.0266621943932142" "MBNL3" "55796"
"ENSG00000076864" "1.5004265736519" "-0.0100335458061265" "0.228928972788248" "0.691076066908144" NA "RAP1GAP" "5909"
"ENSG00000076924" "555.991189345842" "-0.10458675214194" "0.191611835803902" "0.37786001330308" "0.698768499640301" "XAB2" "56949"
"ENSG00000076928" "877.639781866606" "-0.00305874081201824" "0.182210283381515" "0.976104429354763" "0.994602636296485" "ARHGEF1" "9138"
"ENSG00000076944" "11.8845245433358" "0.00447223640746814" "0.212450579532906" "0.959323652159497" "0.990238905060803" "STXBP2" "6813"
"ENSG00000076984" "348.103058717418" "-0.0174637139720758" "0.188574135631747" "0.873277275073485" "0.963395018672342" "MAP2K7" "5609"
"ENSG00000077044" "497.937971602295" "0.16508098737689" "0.215746399012933" "0.199285527341017" "0.528682834396352" "DGKD" "8527"
"ENSG00000077063" "1.32519969299784" "-0.00652627626929279" "0.228937694854725" "0.877067744924697" NA "CTTNBP2" "83992"
"ENSG00000077092" "5.95169569968133" "0.00677325500505399" "0.22375214107631" "0.895994599119093" "0.970581993732694" "RARB" "5915"
"ENSG00000077097" "5449.29190751479" "0.105941041649961" "0.129433024735912" "0.326727998308334" "0.658408784368536" "TOP2B" "7155"
"ENSG00000077147" "8730.41755165238" "-0.125645284758739" "0.105593712571177" "0.180860951798593" "0.503791740628032" "TM9SF3" "56889"
"ENSG00000077150" "635.854983246971" "-0.0905905423902459" "0.155862295391331" "0.433163958768898" "0.737208378618479" "NFKB2" "4791"
"ENSG00000077152" "547.806785369901" "0.392909722026846" "0.349489032397482" "0.0282069006303263" "0.178728245699463" "UBE2T" "29089"
"ENSG00000077157" "392.037216193054" "0.0952750240720533" "0.193222672961528" "0.421759204560982" "0.729789961115411" "PPP1R12B" "4660"
"ENSG00000077232" "5906.22099585539" "0.115914460790127" "0.114679235465881" "0.24457253534418" "0.579840970955018" "DNAJC10" "54431"
"ENSG00000077235" "2508.55477834374" "-0.0634080253242602" "0.117205973213523" "0.529216534971831" "0.803766984982784" "GTF3C1" "2975"
"ENSG00000077238" "590.902451038632" "0.130059156975319" "0.159517766770766" "0.278079544262333" "0.614777613186282" "IL4R" "3566"
"ENSG00000077254" "2267.93888085699" "0.0816070373265786" "0.0976136770588853" "0.356144898763604" "0.682116160958033" "USP33" "23032"
"ENSG00000077312" "975.538316144853" "0.246986094328281" "0.169529518331046" "0.055631493945476" "0.266801947154624" "SNRPA" "6626"
"ENSG00000077327" "0.71651078134762" "0.00840396774043594" "0.230154859355634" "0.388236415071387" NA "SPAG6" "9576"
"ENSG00000077348" "75.6755217331742" "0.0801690807834667" "0.207040000434664" "0.461191024525862" "0.755073705447875" "EXOSC5" "56915"
"ENSG00000077380" "3972.14735189971" "0.0257254259590962" "0.0925699046424481" "0.762691906881683" "0.922189175956704" "DYNC1I2" "1781"
"ENSG00000077420" "711.610677720898" "-0.175499737508456" "0.169059348962403" "0.156605974915117" "0.469206508339294" "APBB1IP" "54518"
"ENSG00000077454" "375.470536982018" "-0.0317156596231206" "0.207006317645839" "0.728044479152872" "0.908214592680581" "LRCH4" "4034"
"ENSG00000077458" "289.096703307925" "0.459275778004557" "0.289280934970306" "0.0124756431541683" "0.1076821489631" "FAM76B" "143684"
"ENSG00000077463" "146.727369555588" "-0.102456511360651" "0.220240481815395" "0.339646431064012" "0.670113835926539" "SIRT6" "51548"
"ENSG00000077514" "824.146637968851" "0.593845437571648" "0.26539508600724" "0.00229647297905063" "0.0340099590397472" "POLD3" "10714"
"ENSG00000077549" "6129.63518525404" "-0.116121831670589" "0.0837957363357044" "0.135157369507633" "0.437312851780092" "CAPZB" "832"
"ENSG00000077585" "469.653965473754" "-0.164036119738274" "0.230252643236226" "0.190122701020269" "0.51654498993953" "GPR137B" "7107"
"ENSG00000077616" "27.2081149083749" "-0.120026630549222" "0.255987151029314" "0.157845074014257" "0.471013442427009" "NAALAD2" "10003"
"ENSG00000077684" "1284.69370213892" "0.426324033248931" "0.244425084308104" "0.011569437469069" "0.103021804727053" "JADE1" "79960"
"ENSG00000077713" "796.382802008568" "-0.03401804538468" "0.13392651627777" "0.750987209881011" "0.917698108310735" "SLC25A43" "203427"
"ENSG00000077721" "2575.24733282738" "0.0558048581546557" "0.0808644402312038" "0.462306847889814" "0.755182561868434" "UBE2A" "7319"
"ENSG00000077782" "5897.75334079117" "-0.212540382250571" "0.135025813593138" "0.0514024044135013" "0.256550602698705" "FGFR1" "2260"
"ENSG00000077809" "6798.61114539206" "-0.0704434269831792" "0.122979156958085" "0.497128823058127" "0.780839280057306" NA NA
"ENSG00000077942" "9659.46446077724" "-0.575990738385491" "0.237964515733828" "0.00160992374901722" "0.0262105522224278" "FBLN1" "2192"
"ENSG00000077943" "126.403331401714" "-0.145037108076274" "0.267700211972823" "0.131170874589148" "0.430345486919664" "ITGA8" "8516"
"ENSG00000078018" "476.43825303247" "0.0736823555750478" "0.212977430476117" "0.471931284669837" "0.762543506046022" "MAP2" "4133"
"ENSG00000078043" "422.327011680011" "-0.276789666130467" "0.128274877459371" "0.0110647433708752" "0.0999497390746309" "PIAS2" "9063"
"ENSG00000078053" "1.82706626492778" "0.0117164993656143" "0.229865297882441" "0.768476164765364" NA "AMPH" "273"
"ENSG00000078061" "760.156053391548" "-0.0502369327694527" "0.114507234629599" "0.611701070834961" "0.851067497732951" "ARAF" "369"
"ENSG00000078070" "464.809418657419" "-0.245142356228528" "0.18972356707207" "0.0705535399716911" "0.307315638633143" "MCCC1" "56922"
"ENSG00000078081" "6.04081371656876" "-0.001241166399311" "0.22994570710182" "0.994631330649965" "0.998715770607466" "LAMP3" "27074"
"ENSG00000078098" "1784.77506845662" "0.14628383348542" "0.171586304577284" "0.239497061844607" "0.575374864473891" "FAP" "2191"
"ENSG00000078114" "0.071143956643528" "-0.00299891188876156" "0.229909820241143" "0.981979623061478" NA "NEBL" "10529"
"ENSG00000078124" "1184.56513548198" "-0.0973586184153695" "0.113969204465162" "0.324207500403623" "0.656441211806753" "ACER3" "55331"
"ENSG00000078140" "2203.49130674481" "0.0656051907871068" "0.0920178638979315" "0.437913993992679" "0.740437971184121" "UBE2K" "3093"
"ENSG00000078142" "1383.71006518313" "-0.315630436841788" "0.14300187503536" "0.00816909505705339" "0.0811764754845394" "PIK3C3" "5289"
"ENSG00000078177" "368.023163149622" "0.858200087406178" "0.230343426918914" "1.39910364098112e-05" "0.000605668378735496" "N4BP2" "55728"
"ENSG00000078237" "428.652670651147" "-0.382084852134988" "0.177662526412045" "0.00642275189895751" "0.0688478224191109" "TIGAR" "57103"
"ENSG00000078246" "1357.13822164638" "0.319007224178308" "0.127248546748889" "0.00380857537521795" "0.04830564961464" "TULP3" "7289"
"ENSG00000078269" "2273.62109437342" "0.432364974707771" "0.213681562657444" "0.00672444942985241" "0.0710659851592376" "SYNJ2" "8871"
"ENSG00000078304" "3046.29572983263" "0.17239214985713" "0.0967241475767706" "0.0509694185620142" "0.255548995034938" "PPP2R5C" "5527"
"ENSG00000078319" "87.1174277764747" "0.196481901184182" "0.211100202353549" "0.142901928205245" "0.449207670058377" "PMS2P1" "5379"
"ENSG00000078369" "11177.9035802873" "-0.0617316581434343" "0.105840582931368" "0.53731237638306" "0.809011401986551" "GNB1" "2782"
"ENSG00000078399" "558.068703122649" "0.158809042286605" "0.153324647232829" "0.183463715247068" "0.507276086521273" "HOXA9" "3205"
"ENSG00000078401" "144.484196493472" "-0.0579269384872763" "0.212425066288902" "0.542138559399075" "0.812749485207686" "EDN1" "1906"
"ENSG00000078403" "817.445833251496" "0.0229555566102634" "0.12748385509908" "0.824633661898557" "0.945101494388252" "MLLT10" "8028"
"ENSG00000078487" "77.0682474802211" "0.0660301730854878" "0.187728718484404" "0.5617485093122" "0.823335366153128" "ZCWPW1" "55063"
"ENSG00000078549" "0.876098798622045" "-0.00565550018700414" "0.228879290122683" "0.842486940309738" NA "ADCYAP1R1" "117"
"ENSG00000078579" "11.9918106267484" "0.0501296695814082" "0.227881211692952" "0.415653611635211" "0.726228972378946" "FGF20" "26281"
"ENSG00000078596" "0.0684625071196315" "-0.0051879491602715" "0.229975401055297" "0.823939688485159" NA "ITM2A" "9452"
"ENSG00000078618" "4796.24841787549" "0.00178026166566049" "0.0927997883252522" "0.981215841578181" "0.996497934262835" "NRDC" "4898"
"ENSG00000078668" "2122.77182099203" "0.0914293040430062" "0.130734330097629" "0.398828669383594" "0.714497498429882" "VDAC3" "7419"
"ENSG00000078674" "3670.16963075576" "0.0348573391405205" "0.134138553231681" "0.748939761472311" "0.917010091640294" "PCM1" "5108"
"ENSG00000078687" "561.173394933476" "0.196699314821073" "0.190202766726405" "0.135413042194391" "0.437629860522186" "TNRC6C" "57690"
"ENSG00000078699" "539.916284828588" "-0.0489165179614409" "0.150717991116961" "0.66504321922958" "0.877318695909751" "CBFA2T2" "9139"
"ENSG00000078747" "2572.50273075873" "0.0203127638226038" "0.111491633234765" "0.837890952105496" "0.949339839232071" "ITCH" "83737"
"ENSG00000078795" "1.67499843892509" "0.0161850807053429" "0.22811717872607" "0.645532709595753" NA "PKD2L2" "27039"
"ENSG00000078804" "1629.6063444846" "-0.128652822077067" "0.179751753354658" "0.294687273425963" "0.631428175866374" "TP53INP2" "58476"
"ENSG00000078808" "2640.69169020878" "-0.220251003503538" "0.182633569282667" "0.091257958619653" "0.354104370346036" "SDF4" "51150"
"ENSG00000078814" "2.04455907078167" "0.0266017990739549" "0.230122265208319" "0.405168870197085" NA "MYH7B" "57644"
"ENSG00000078900" "0.165778392540919" "-0.000601473434401557" "0.229967213537624" "0.995876439888442" NA "TP73" "7161"
"ENSG00000078902" "694.05116287578" "-0.346962235084994" "0.31637920707055" "0.0359137623968719" "0.207151366773621" "TOLLIP" "54472"
"ENSG00000078967" "415.361066910136" "-0.211752532252278" "0.158430595201927" "0.0853810340913853" "0.340696761655603" "UBE2D4" "51619"
"ENSG00000079101" "0.415596529308966" "-0.000987864200858709" "0.229955505502007" "0.995899192271223" NA "CLUL1" "27098"
"ENSG00000079102" "454.086425318441" "-0.00742417068039718" "0.196726078173357" "0.96835233584591" "0.992393619405518" "RUNX1T1" "862"
"ENSG00000079112" "0.344194790680191" "0.00468615171577719" "0.229916645363348" "0.844051056566144" NA "CDH17" "1015"
"ENSG00000079134" "462.697640414011" "0.578345464785432" "0.184685432081659" "0.000198306659860766" "0.00543508334160603" "THOC1" "9984"
"ENSG00000079150" "681.109645366017" "0.219405739473594" "0.230556398156727" "0.113888913322533" "0.400413686718933" "FKBP7" "51661"
"ENSG00000079156" "455.234006098882" "0.643407998487428" "0.171405938419991" "1.81993722215333e-05" "0.000760544557465711" "OSBPL6" "114880"
"ENSG00000079215" "0.0421603713450818" "0.00393276971051594" "0.229898925162785" "0.961368764969837" NA "SLC1A3" "6507"
"ENSG00000079246" "10182.7010751034" "0.0948320539876555" "0.124264648007404" "0.364121917392689" "0.6882523881931" "XRCC5" "7520"
"ENSG00000079257" "702.535666182014" "0.499422193515553" "0.528777561505378" "0.0175840515933435" "0.135224715139986" "LXN" "56925"
"ENSG00000079263" "7.74967981260545" "-0.137447810949946" "0.282462574047546" "0.0400659282026967" "0.221273492262391" "SP140" "11262"
"ENSG00000079277" "463.674636842272" "-0.0344193893285607" "0.13553626790654" "0.747853364153193" "0.916322544959603" "MKNK1" "8569"
"ENSG00000079308" "53.1994571861475" "-0.0313622651190963" "0.225844344743152" "0.570656970275476" "0.827786262856432" "TNS1" "7145"
"ENSG00000079313" "330.532089753084" "0.0260736883984791" "0.209775242725295" "0.772584032844267" "0.926256867199754" "REXO1" "57455"
"ENSG00000079332" "4771.10380898907" "-0.100540908461604" "0.108486108463505" "0.289770174937455" "0.626561201776262" "SAR1A" "56681"
"ENSG00000079335" "139.262258354323" "-0.10735381379012" "0.197651267793429" "0.367523731521435" "0.690426364397453" "CDC14A" "8556"
"ENSG00000079337" "75.9240314941931" "0.0901981994312476" "0.212985903044518" "0.403204280260774" "0.717226864438755" "RAPGEF3" "10411"
"ENSG00000079385" "6.00312737305895" "-0.0154377543529893" "0.225420157204933" "0.739036286779769" "0.912873107236087" "CEACAM1" "634"
"ENSG00000079387" "883.293831502723" "0.250530449742723" "0.137878369722809" "0.0287009784273804" "0.180066376361748" "SENP1" "29843"
"ENSG00000079432" "1050.21779996898" "-0.0768358452948874" "0.19748642935056" "0.492644206081085" "0.777487052405508" "CIC" "23152"
"ENSG00000079435" "21.7914414324024" "0.0110476519025018" "0.218864271882197" "0.873025470984691" "0.963352223963041" "LIPE" "3991"
"ENSG00000079459" "3007.023167254" "-0.101094170642182" "0.154556209988393" "0.383848164918096" "0.703595070773222" "FDFT1" "2222"
"ENSG00000079462" "229.409367942425" "-0.0280166050826865" "0.16995565946046" "0.807142225583747" "0.939258923185608" "PAFAH1B3" "5050"
"ENSG00000079482" "471.25306010686" "0.0298935657127376" "0.169545965003127" "0.79631594415312" "0.935140308638408" "OPHN1" "4983"
"ENSG00000079557" "0.932411327785339" "-0.0159121121180585" "0.230431576964691" "0.476271577533065" NA "AFM" "173"
"ENSG00000079616" "1114.70999773493" "0.629633327460721" "0.371705185079918" "0.00580589983729947" "0.0642339495105682" "KIF22" "3835"
"ENSG00000079691" "493.094982507191" "-0.119421809261128" "0.163107268229989" "0.31589960686921" "0.648666147260139" "CARMIL1" "55604"
"ENSG00000079739" "896.873135025373" "-0.182668594543787" "0.17576231952271" "0.149676595185978" "0.45961985386047" "PGM1" "5236"
"ENSG00000079785" "3752.37450010867" "-0.0206593840084904" "0.114494577197782" "0.832451733136796" "0.947679418448606" "DDX1" "1653"
"ENSG00000079805" "2062.61685212678" "0.0652214197784207" "0.135786809149431" "0.54976691523061" "0.817124291736806" "DNM2" "1785"
"ENSG00000079819" "3230.43908765128" "0.0801441723064927" "0.131984664720402" "0.454951550296701" "0.751458097956497" "EPB41L2" "2037"
"ENSG00000079841" "74.504645247146" "-0.0860893211171796" "0.231859049652245" "0.316611312083899" "0.648923359222561" "RIMS1" "22999"
"ENSG00000079931" "1667.23866147769" "-0.106802390108002" "0.253978509629571" "0.132844961965066" "0.432711030684312" "MOXD1" "26002"
"ENSG00000079950" "1552.79490959516" "-0.0757337207842679" "0.124730958317037" "0.466295322885656" "0.758299092817709" "STX7" "8417"
"ENSG00000079974" "442.409421432358" "0.170598734473387" "0.142723377339243" "0.137077816841871" "0.440229176667551" "RABL2B" "11158"
"ENSG00000079999" "1100.02010788053" "-0.018920637990302" "0.11041228130667" "0.858475842986945" "0.956108427808469" "KEAP1" "9817"
"ENSG00000080031" "30.9316399623427" "0.0618413334200677" "0.228998545427327" "0.386380588813666" "0.705751756025222" "PTPRH" "5794"
"ENSG00000080189" "574.65493527704" "-0.239105799999318" "0.164118469188165" "0.0583989135127703" "0.275306851422558" "SLC35C2" "51006"
"ENSG00000080200" "555.425411367951" "-0.00699704974025443" "0.151817559839256" "0.952044429927921" "0.988167984102592" "CRYBG3" "131544"
"ENSG00000080298" "110.240443117162" "-0.124801283355629" "0.217420073515367" "0.28723516931619" "0.624760546710286" "RFX3" "5991"
"ENSG00000080345" "2892.97817942313" "0.227918920527531" "0.138528405245157" "0.046193076552103" "0.241190838312797" "RIF1" "55183"
"ENSG00000080371" "1790.09899707243" "-0.0379231073723541" "0.0988273950860988" "0.668005121015103" "0.878448282817116" "RAB21" "23011"
"ENSG00000080493" "489.109567780811" "1.64052883314629" "0.414343362616259" "3.40356906018854e-06" "0.000181269578685057" "SLC4A4" "8671"
"ENSG00000080503" "1823.34409729449" "0.089436256317907" "0.145145268152177" "0.425231205927203" "0.731747879896949" "SMARCA2" "6595"
"ENSG00000080511" "1.12643899178387" "-0.00208309266056529" "0.229267967118601" "0.888625121876442" NA "RDH8" "50700"
"ENSG00000080546" "324.180477646179" "-0.162990120714668" "0.201692322536801" "0.203007928879237" "0.533942467975058" "SESN1" "27244"
"ENSG00000080561" "306.194223690399" "-0.186184371487683" "0.153679558393568" "0.120031614030478" "0.412145682698364" "MID2" "11043"
"ENSG00000080573" "1211.3799910154" "-0.0877657175118486" "0.24445810822588" "0.169990954762242" "0.488734407888898" "COL5A3" "50509"
"ENSG00000080603" "3015.2191874145" "-0.124760474426693" "0.142408125463327" "0.289059405929258" "0.626066703053709" "SRCAP" "10847"
"ENSG00000080608" "972.716135572056" "0.014464559318832" "0.154676150743605" "0.905029899193273" "0.9726778879669" "PUM3" "9933"
"ENSG00000080709" "194.716904705244" "0.868436298498487" "0.559652027406139" "0.00435922099820366" "0.0530235793318965" "KCNN2" "3781"
"ENSG00000080802" "726.145793156068" "-0.230907112088243" "0.137285336699351" "0.0421788422315577" "0.228539273102508" "CNOT4" "4850"
"ENSG00000080815" "1938.42928346014" "-0.171920113246136" "0.137022722325293" "0.12437570131371" "0.419128735584703" "PSEN1" "5663"
"ENSG00000080819" "634.046324018913" "0.124760177804926" "0.0907098753325362" "0.133728818423938" "0.434181469509873" "CPOX" "1371"
"ENSG00000080822" "1289.21126104059" "0.137402027305452" "0.124298547268867" "0.190199638628265" "0.516592744363094" "CLDND1" "56650"
"ENSG00000080823" "252.245292182143" "0.0291031280886806" "0.182560232390385" "0.796396032126464" "0.935140308638408" "MOK" "5891"
"ENSG00000080824" "38215.8536354649" "0.2946841728798" "0.156649528237632" "0.0202977365832684" "0.147695000120326" "HSP90AA1" "3320"
"ENSG00000080839" "882.530724295152" "0.661461039067931" "0.306140562877868" "0.00223397010368553" "0.0333447553667788" "RBL1" "5933"
"ENSG00000080845" "2500.72484357117" "-0.296053227555579" "0.180125854401225" "0.029095736119556" "0.181527213680962" "DLGAP4" "22839"
"ENSG00000080854" "2.64865742345032" "-0.0470682141319528" "0.23585908000637" "0.075170644567018" "0.317742990440365" "IGSF9B" "22997"
"ENSG00000080947" "42.6451539115344" "0.0743394701687953" "0.234397658852728" "0.293352903659141" "0.629860257312448" "CROCCP3" "114819"
"ENSG00000080986" "1160.73559384948" "0.801665695727121" "0.315402325423303" "0.000723894210730344" "0.0145667532297502" "NDC80" "10403"
"ENSG00000081014" "984.503202045493" "0.0260812567761608" "0.126449248750635" "0.805588434429308" "0.938694840118021" "AP4E1" "23431"
"ENSG00000081019" "487.025874928067" "0.107650955359181" "0.186243186483079" "0.385299435749701" "0.705116963366624" "RSBN1" "54665"
"ENSG00000081026" "402.52400102746" "0.199286644371472" "0.191092697067292" "0.125245674365265" "0.420272236234693" "MAGI3" "260425"
"ENSG00000081041" "68.3844743637819" "0.0463530045852847" "0.235648616168155" NA NA "CXCL2" "2920"
"ENSG00000081051" "24.2800628967203" "-0.0122327885933648" "0.206643423901581" "0.892237855064708" "0.969159860197997" "AFP" "174"
"ENSG00000081052" "22.8872288690035" "-0.103289462017806" "0.229400942802374" "0.305201169285171" "0.639705316445784" "COL4A4" "1286"
"ENSG00000081059" "31.4822551203115" "0.060066016153594" "0.22953096722389" "0.380258388537549" "0.700669045249055" "TCF7" "6932"
"ENSG00000081087" "1817.2237170494" "-0.581082534272594" "0.168784534972623" "7.57812750546632e-05" "0.0024939868747522" "OSTM1" "28962"
"ENSG00000081138" "0.139685242252396" "0.00118397773020363" "0.229723753041475" "0.99586780538137" NA "CDH7" "1005"
"ENSG00000081148" "9.8452241359757" "0.00467162223538853" "0.215049490591222" "0.952387349577775" "0.988372010242007" "IMPG2" "50939"
"ENSG00000081154" "3639.48199938658" "0.146673773412911" "0.0989035424728169" "0.0990966159681214" "0.372119254312676" "PCNP" "57092"
"ENSG00000081177" "553.507493888897" "0.459629611382647" "0.148277485302691" "0.000330679748542946" "0.00793020766285591" "EXD2" "55218"
"ENSG00000081181" "123.637504049166" "-0.0540964999240042" "0.210238987146802" "0.573244773081712" "0.829171650440245" "ARG2" "384"
"ENSG00000081189" "202.654097572391" "0.262878349195349" "0.361101183479244" "0.055972507230632" "0.267928505691738" "MEF2C" "4208"
"ENSG00000081237" "26.6463418656966" "0.179775277089451" "0.330859106267777" "0.0199812739168388" "0.14628961298265" "PTPRC" "5788"
"ENSG00000081307" "1589.05089297295" "-0.0878697414191364" "0.155300240168129" "0.426163975380073" "0.732742183019297" "UBA5" "79876"
"ENSG00000081320" "1935.32779640822" "0.221476147300696" "0.178746508659272" "0.0900943423824475" "0.351834050029386" "STK17B" "9262"
"ENSG00000081377" "749.845248095853" "-0.570443918241368" "0.283906736942991" "0.00390667068837612" "0.0492578948706901" "CDC14B" "8555"
"ENSG00000081386" "428.954254743398" "-0.00251867559695137" "0.170127930519075" "0.978042256767253" "0.995195722095078" "ZNF510" "22869"
"ENSG00000081479" "1.68971352519162" "0.00424158031695319" "0.227443030781088" "0.904562846706685" NA "LRP2" "4036"
"ENSG00000081665" "153.97519350799" "0.871693339854948" "0.342825982468424" "0.000615897105556996" "0.0128531407084286" "ZNF506" "440515"
"ENSG00000081692" "249.000808844803" "-0.407924684661264" "0.208444453215058" "0.00848187438701074" "0.083207138452006" "JMJD4" "65094"
"ENSG00000081721" "345.864973383266" "0.131554058637297" "0.125335958636333" "0.214580480160739" "0.54873708672429" "DUSP12" "11266"
"ENSG00000081760" "873.755002798557" "-0.406822323594211" "0.133644070156323" "0.000495343940971358" "0.01084681161533" "AACS" "65985"
"ENSG00000081791" "984.739070634525" "-0.0696488854582799" "0.146533633232646" "0.538514313764927" "0.809737901611441" "DELE1" "9812"
"ENSG00000081800" "0.146838766794945" "0.000471039398836716" "0.229729329748474" "0.995883725162621" NA "SLC13A1" "6561"
"ENSG00000081803" "592.124048682066" "0.150793153583592" "0.219782947260367" "0.227484036063074" "0.562865678844913" "CADPS2" "93664"
"ENSG00000081818" "6.100886499306" "-4.27326041828285" "1.39836061457582" "0.000126882483104745" "0.00384588323565064" "PCDHB4" "56131"
"ENSG00000081842" "1.15372777340877" "0.0121074816640671" "0.229580152607805" "0.556442825231224" NA "PCDHA6" "56142"
"ENSG00000081853" "85.9792723193999" "-2.77958346671757" "0.503690248039223" "1.54533527440724e-09" "1.75099969381325e-07" "PCDHGA2" "56113"
"ENSG00000081870" "486.834727472202" "0.226125012527178" "0.179406635517703" "0.0799796159589214" "0.329179877190266" "HSPB11" "51668"
"ENSG00000081913" "231.260555939974" "0.0251335415731224" "0.193558228281456" "0.813737427568521" "0.941599762781369" "PHLPP1" "23239"
"ENSG00000081923" "6265.42737191181" "-0.751140344970583" "0.335341561143151" "0.00155710536940958" "0.0256715832195357" "ATP8B1" "5205"
"ENSG00000082014" "444.22602616695" "-0.0518566145983653" "0.172281990395012" "0.653362444198884" "0.87044868759625" "SMARCD3" "6604"
"ENSG00000082068" "544.466054273849" "-0.0297936339030196" "0.147309961112636" "0.790624731836835" "0.933330004740876" "WDR70" "55100"
"ENSG00000082074" "37.8743132254497" "0.00745460380832823" "0.202072997904279" "0.941675568788522" "0.985330562618941" "FYB1" "2533"
"ENSG00000082126" "66.1796704453373" "-0.0847236591606921" "0.20532177986275" "0.441096562032863" "0.742341638674006" "MPP4" "58538"
"ENSG00000082146" "685.085577143334" "-0.0900515274680295" "0.181274628226858" "0.44977224274423" "0.7474337057075" "STRADB" "55437"
"ENSG00000082153" "11487.2798839151" "0.117976486075592" "0.101752594479708" "0.195823484478254" "0.524276544314362" "BZW1" "9689"
"ENSG00000082196" "16.3285109892892" "0.00281079452868047" "0.213062306577859" "0.97299491233815" "0.99390175574309" "C1QTNF3" "114899"
"ENSG00000082212" "1041.26620186662" "0.0280962145334165" "0.116354851094296" "0.778805444581846" "0.92889949282058" "ME2" "4200"
"ENSG00000082213" "837.120191842977" "-0.348569236370058" "0.109714845190068" "0.000408580022900458" "0.00932091080509046" "C5orf22" "55322"
"ENSG00000082258" "988.631962988689" "-0.13021515705774" "0.103337372661953" "0.157850740819287" "0.471013442427009" "CCNT2" "905"
"ENSG00000082269" "256.4794586166" "0.155868486372964" "0.190311380429876" "0.220161160774912" "0.554489420624702" "FAM135A" "57579"
"ENSG00000082293" "7.00556660413887" "0.0207697658787807" "0.229547935757888" "0.442190523022854" "0.742893996543843" "COL19A1" "1310"
"ENSG00000082438" "3389.73333540315" "-1.09081579837617" "0.336016712612714" "6.02169160165055e-05" "0.00204555773260898" "COBLL1" "22837"
"ENSG00000082458" "320.966574647919" "0.00840407125773684" "0.152706404507733" "0.949371855873157" "0.987553873383371" "DLG3" "1741"
"ENSG00000082482" "1037.38559616341" "-0.19446043290728" "0.26396196896" "0.128962951241019" "0.426809509080906" "KCNK2" "3776"
"ENSG00000082497" "385.494684643821" "0.102244496461972" "0.220579306983098" "0.347195593625147" "0.675214974488967" "SERTAD4" "56256"
"ENSG00000082512" "911.03448250324" "0.0213942551883616" "0.170265955794423" "0.853437100427618" "0.954602000345975" "TRAF5" "7188"
"ENSG00000082515" "399.800984303823" "0.0106967050091725" "0.106577792230841" "0.890848778766203" "0.968710545659526" "MRPL22" "29093"
"ENSG00000082516" "794.522661682085" "0.116231036520048" "0.17374715369257" "0.331431606863756" "0.662305470139299" "GEMIN5" "25929"
"ENSG00000082641" "6252.08524062982" "-0.0374198980160526" "0.170010893608945" "0.742332941124921" "0.913869552647808" "NFE2L1" "4779"
"ENSG00000082701" "2984.22579373817" "-0.186421125684516" "0.137140550650852" "0.0948377488859607" "0.362250161638388" "GSK3B" "2932"
"ENSG00000082781" "3761.19592324904" "-0.0478675658639261" "0.181238625565588" "0.654332103516652" "0.870892892781284" "ITGB5" "3693"
"ENSG00000082805" "2948.37940163056" "-0.0435128263923975" "0.150640660316958" "0.702993076044045" "0.89513780095419" "ERC1" "23085"
"ENSG00000082898" "7978.99216709062" "0.302201363626317" "0.137577244326746" "0.00926075536647489" "0.0884328805725088" "XPO1" "7514"
"ENSG00000082996" "987.11202914888" "-0.0736956934014236" "0.165315393193623" "0.52787721730484" "0.803099993588049" "RNF13" "11342"
"ENSG00000083067" "0.954833839717912" "0.0189568726700713" "0.229580582760677" "0.507565312402162" NA "TRPM3" "80036"
"ENSG00000083093" "522.935644650481" "0.0587224379805542" "0.103330023098997" "0.529803911046468" "0.804146658243284" "PALB2" "79728"
"ENSG00000083097" "509.891028926914" "-0.0940593759758771" "0.158466342385094" "0.422450365728047" "0.730451629940092" "DOP1A" "23033"
"ENSG00000083099" "1278.41807119774" "-0.0914291681116435" "0.124300599450097" "0.381716545318216" "0.70190294325932" "LYRM2" "57226"
"ENSG00000083123" "460.478434380776" "-0.0160315520058871" "0.125252865357368" "0.876221239369851" "0.964898653892251" "BCKDHB" "594"
"ENSG00000083168" "2207.01399101782" "0.15022505857217" "0.156476744131686" "0.21413776333902" "0.548186180205107" "KAT6A" "7994"
"ENSG00000083223" "1158.56253147662" "-0.158896357770118" "0.120186778042899" "0.117899259644119" "0.408012760143402" "TUT7" "79670"
"ENSG00000083290" "589.839543085043" "0.0545659639417067" "0.15611643142102" "0.638203777572436" "0.862761533034836" "ULK2" "9706"
"ENSG00000083307" "0.0691073110608022" "-0.00353504942152023" "0.229915785657935" "0.967876061309675" NA "GRHL2" "79977"
"ENSG00000083312" "8685.07990866106" "-0.0209348031691857" "0.107871063574694" "0.824746961265554" "0.945144611809195" "TNPO1" "3842"
"ENSG00000083444" "5979.4417967521" "-0.271696764122608" "0.0998855636903396" "0.00250045248933468" "0.0361830877227973" "PLOD1" "5351"
"ENSG00000083454" "123.211937681391" "-1.97761759746051" "0.348454372641602" "6.7155213555622e-10" "8.5246727102223e-08" "P2RX5" "5026"
"ENSG00000083457" "311.071166553955" "-0.154406166288111" "0.139918757881011" "0.17187064750083" "0.491643429860874" "ITGAE" "3682"
"ENSG00000083520" "1603.88964434185" "-0.0443820567448918" "0.103563271281678" "0.622526034869508" "0.855686978074217" "DIS3" "22894"
"ENSG00000083535" "459.705028813496" "-0.0455494898408889" "0.177297485921035" "0.691236287100035" "0.889492548407766" "PIBF1" "10464"
"ENSG00000083544" "299.068637646978" "0.477655833087763" "0.241649130364914" "0.00595548307592435" "0.0654599093560096" "TDRD3" "81550"
"ENSG00000083635" "291.192991759174" "-0.104747171443261" "0.134589157202598" "0.338983360663521" "0.669598230733851" "NUFIP1" "26747"
"ENSG00000083642" "1297.97992472331" "0.0620758264461765" "0.112948563181326" "0.531794040870606" "0.805226797490443" "PDS5B" "23047"
"ENSG00000083720" "2005.57377143106" "0.27339964975132" "0.154426917752012" "0.0262708859700834" "0.171911382880976" "OXCT1" "5019"
"ENSG00000083750" "351.882654203195" "-0.0993076008459434" "0.168842502039349" "0.406112504954485" "0.718780946882261" "RRAGB" "10325"
"ENSG00000083799" "2269.41885137805" "-0.106423463986727" "0.164349278879419" "0.367685721956585" "0.690477307167453" "CYLD" "1540"
"ENSG00000083807" "24.0917031106069" "0.000171107750324463" "0.202153585210927" "0.998883588862711" "0.999761399274519" "SLC27A5" "10998"
"ENSG00000083812" "158.873416210574" "-0.182049612047295" "0.193557640731743" "0.16216470450261" "0.477638992693224" "ZNF324" "25799"
"ENSG00000083814" "58.573956766252" "-0.023226153728184" "0.178907752740429" "0.835189167846342" "0.948302343037496" "ZNF671" "79891"
"ENSG00000083817" "134.622541092576" "-0.0313260337681087" "0.167186371523727" "0.784027635800806" "0.931377608726781" "ZNF416" "55659"
"ENSG00000083828" "91.4798333330456" "-0.29709848517645" "0.196877559120028" "0.0359832556821377" "0.20726895451434" "ZNF586" "54807"
"ENSG00000083838" "148.959674657199" "0.178149144173278" "0.182392572728264" "0.163833098411656" "0.479190527360114" "ZNF446" "55663"
"ENSG00000083842" "2.77113184087829" "0.0206984228987785" "0.2241591704397" "0.705795913715352" "0.896505807890609" NA NA
"ENSG00000083844" "273.060466085611" "0.117582804775266" "0.156378414135492" "0.318688958132429" "0.651383254255423" "ZNF264" "9422"
"ENSG00000083845" "4316.49703100733" "-0.0375359986115859" "0.124327519669899" "0.716606226629824" "0.903072547898135" "RPS5" "6193"
"ENSG00000083857" "23878.0471528529" "-0.678873424247942" "0.301819087139709" "0.0017269992298991" "0.0276107272711994" "FAT1" "2195"
"ENSG00000083896" "1692.82025169633" "0.366852054712705" "0.152418881063131" "0.00380424440040705" "0.0482992544036299" "YTHDC1" "91746"
"ENSG00000083937" "1610.64229358157" "-0.000961534894127143" "0.114425836291826" "0.978887262364042" "0.995372929573664" "CHMP2B" "25978"
"ENSG00000084070" "1004.21027825404" "0.0964068072893965" "0.144644207207118" "0.390185627574382" "0.708272653061542" "SMAP2" "64744"
"ENSG00000084072" "668.466635560307" "-0.0544763083857275" "0.0814408686491626" "0.473302557577546" "0.763232035211689" "PPIE" "10450"
"ENSG00000084073" "2937.3220610836" "-0.00127397960231719" "0.111260827491673" "0.988833476225993" "0.998507210647115" "ZMPSTE24" "10269"
"ENSG00000084090" "4198.87930122393" "-0.206282312650842" "0.113904799089904" "0.0386719812112301" "0.216876877657287" "STARD7" "56910"
"ENSG00000084092" "380.411231050474" "-0.0375700279591956" "0.131047305096665" "0.732496821690473" "0.909787673111179" "NOA1" "84273"
"ENSG00000084093" "2092.40507195826" "0.0476658550661425" "0.103788238072718" "0.614899616587186" "0.852467583087654" "REST" "5978"
"ENSG00000084110" "2.82672090892681" "0.0989716485049317" "0.260914573099585" "0.00531716987322339" "0.0604103492393206" "HAL" "3034"
"ENSG00000084112" "4309.68321888364" "-0.258652272714338" "0.173559939779595" "0.0477789136246346" "0.246155446666069" "SSH1" "54434"
"ENSG00000084207" "2580.47324235822" "-0.238945441023346" "0.17108068705629" "0.0613999663237662" "0.284380277335711" "GSTP1" "2950"
"ENSG00000084234" "16693.4802169886" "-0.589697731922244" "0.153633569229566" "1.84817345280294e-05" "0.00076853971437616" "APLP2" "334"
"ENSG00000084444" "145.083598156453" "-0.0903871069210246" "0.178454406655905" "0.447153176208919" "0.745755909704157" "FAM234B" "57613"
"ENSG00000084453" "0.385185159566766" "-0.00347510033562092" "0.229915293340604" "0.977814949185721" NA "SLCO1A2" "6579"
"ENSG00000084463" "1912.07055109574" "0.0637122781004722" "0.120445517352173" "0.50258573007478" "0.785080947525214" "WBP11" "51729"
"ENSG00000084623" "3980.26631774404" "-0.00429993076176331" "0.0909671855219294" "0.958477714837715" "0.99023857797189" "EIF3I" "8668"
"ENSG00000084628" "0.715886172380623" "-0.0125620548523528" "0.230236532470092" "0.553520274014267" NA "NKAIN1" "79570"
"ENSG00000084636" "2133.88964747927" "0.0326375469604397" "0.178322759129397" "0.754880150418277" "0.919740039505999" "COL16A1" "1307"
"ENSG00000084652" "3625.87241035214" "-0.131567349755263" "0.0684628951704691" "0.0452080037969517" "0.238663767387097" "TXLNA" "200081"
"ENSG00000084674" "1.38943413140952" "0.00448043859376788" "0.229235884105288" "0.837940020451238" NA "APOB" "338"
"ENSG00000084676" "1314.84171727207" "-0.105426621206208" "0.151089333396862" "0.363616108602349" "0.687919455070348" "NCOA1" "8648"
"ENSG00000084693" "516.969119367368" "0.0149624850738278" "0.124566071919506" "0.887801822467274" "0.968323499076855" "AGBL5" "60509"
"ENSG00000084710" "7.4035581392079" "0.0381374501569738" "0.228730901434712" "0.455988264320052" "0.752169014803657" "EFR3B" "22979"
"ENSG00000084731" "586.249437621237" "-0.214842145774358" "0.1813211019585" "0.0994239985527552" "0.372685472372595" "KIF3C" "3797"
"ENSG00000084733" "3666.34441778378" "-0.100746710861122" "0.107534640776682" "0.290607732520132" "0.627306436688502" "RAB10" "10890"
"ENSG00000084734" "0.700030851348012" "0.00757289596663207" "0.230098682454923" "0.494907693540123" NA "GCKR" "2646"
"ENSG00000084754" "4402.415329486" "-0.0583236708878377" "0.0824197081738571" "0.447142998525496" "0.745755909704157" "HADHA" "3030"
"ENSG00000084764" "255.078651651348" "-0.310937263626108" "0.189069849922482" "0.0263904270234533" "0.172292954151958" "MAPRE3" "22924"
"ENSG00000084774" "2071.61912319347" "0.185179069569495" "0.174556059518351" "0.145226573919324" "0.452790442747911" "CAD" "790"
"ENSG00000085063" "19477.0963393419" "0.0734019885834338" "0.11388887929468" "0.467460903959558" "0.759297381468471" "CD59" "966"
"ENSG00000085117" "247.608982701589" "0.159452603738263" "0.218904343118028" "0.212423771125349" "0.546448750216754" "CD82" "3732"
"ENSG00000085185" "309.240427621964" "-0.255872013880655" "0.219177262528431" "0.0723881225881655" "0.311370362714904" "BCORL1" "63035"
"ENSG00000085224" "3388.64368156309" "-0.131600396469626" "0.158832407803372" "0.266046342629325" "0.604286345030391" "ATRX" "546"
"ENSG00000085231" "2385.13724395318" "-0.0744968999180091" "0.0944235881931415" "0.38313158974851" "0.703181753719685" "AK6" "102157402"
"ENSG00000085274" "612.326480201891" "-0.015566750442443" "0.0957113519020852" "0.853598435146568" "0.954602000345975" "MYNN" "55892"
"ENSG00000085276" "205.684791430864" "0.0872541257616119" "0.151070587755654" "0.449202256704167" "0.746886123688837" "MECOM" "2122"
"ENSG00000085365" "1726.68292124895" "-0.232863338488217" "0.194286906555607" "0.0849886784794859" "0.340196752034116" "SCAMP1" "9522"
"ENSG00000085377" "1124.27116962726" "0.115193604848295" "0.113845208907077" "0.246876764399538" "0.582858399294839" "PREP" "5550"
"ENSG00000085382" "448.186431691477" "0.470598010288372" "0.214736925590369" "0.00383911635331788" "0.0485875572661662" "HACE1" "57531"
"ENSG00000085415" "1610.99903955349" "0.221839041025658" "0.110256479262157" "0.0225898263354893" "0.15788260261493" "SEH1L" "81929"
"ENSG00000085433" "818.509242049986" "-0.00504060705538848" "0.119714333999577" "0.969878649704148" "0.99306643993869" "WDR47" "22911"
"ENSG00000085449" "2594.67806249621" "0.0973773236023929" "0.0939330189022285" "0.255184472197679" "0.593263487209229" "WDFY1" "57590"
"ENSG00000085465" "21.5771967277173" "-0.160448149522258" "0.261186099969317" "0.154609549917712" "0.466079876428441" "OVGP1" "5016"
"ENSG00000085491" "2189.83559469279" "0.259636026101841" "0.110783892465443" "0.00832910646925009" "0.0822930652281713" "SLC25A24" "29957"
"ENSG00000085511" "500.229557843037" "0.189681761931372" "0.17488870715436" "0.136361208430483" "0.43900196753548" "MAP3K4" "4216"
"ENSG00000085514" "3.10453941493039" "0.132915864367908" "0.286366831449386" "0.00635713900368569" "0.0684487103311387" "PILRA" "29992"
"ENSG00000085563" "441.170147051653" "0.0707891767879765" "0.151053085448196" "0.541730266494577" "0.812691673114266" "ABCB1" "5243"
"ENSG00000085644" "124.494497822623" "0.0704851546547251" "0.205578989690796" "0.50520579095061" "0.787061859243254" "ZNF213" "7760"
"ENSG00000085662" "6121.33573101373" "-0.380943020142516" "0.211711979788998" "0.0130754203627135" "0.111042415484755" "AKR1B1" "231"
"ENSG00000085719" "3309.79323465974" "-0.00399465343677816" "0.135963156052502" "0.966197240684866" "0.991469479376144" "CPNE3" "8895"
"ENSG00000085721" "1241.86699462909" "-0.219260910565072" "0.11923525455402" "0.0331042114505823" "0.197198487790169" "RRN3" "54700"
"ENSG00000085733" "6835.61755247497" "-0.15012671078649" "0.136504466341838" "0.176222118484419" "0.497754183080123" "CTTN" "2017"
"ENSG00000085741" "0.664694305930508" "-0.000409835488066216" "0.22939418983202" "0.996302737512204" NA "WNT11" "7481"
"ENSG00000085760" "961.894834585862" "0.189538102367097" "0.124979162364739" "0.074448974822532" "0.316253114330256" "MTIF2" "4528"
"ENSG00000085788" "1062.46966973757" "0.19370783398074" "0.141811985802756" "0.0930369871707589" "0.358617227032859" "DDHD2" "23259"
"ENSG00000085831" "4.6060708312832" "-0.0270986788541718" "0.228984547407894" "0.468781458338875" "0.760711011258672" "TTC39A" "22996"
"ENSG00000085832" "1953.94052016949" "0.0937353314637613" "0.15496728637057" "0.427851454035768" "0.734012407121824" "EPS15" "2060"
"ENSG00000085840" "307.198283349008" "0.667226826286194" "0.402219740838497" "0.00563629797983166" "0.0629349330644828" "ORC1" "4998"
"ENSG00000085871" "313.872075458298" "-0.23469014794934" "0.242794639185367" "0.0968388411936194" "0.366866748179993" "MGST2" "4258"
"ENSG00000085872" "581.000876463417" "-0.119099819059108" "0.21093982304887" "0.31200575193206" "0.645380189888382" "CHERP" "10523"
"ENSG00000085978" "658.480241819904" "-0.0269452223389136" "0.121207830516933" "0.794111169822413" "0.934523024963543" "ATG16L1" "55054"
"ENSG00000085982" "717.424056827949" "0.12549644099983" "0.166303572570403" "0.290172446430574" "0.626869022787893" "USP40" "55230"
"ENSG00000085998" "1843.71777840819" "-0.204980429027341" "0.120541582312403" "0.0481878870264144" "0.247390021971371" "POMGNT1" "55624"
"ENSG00000085999" "310.4368249204" "0.786285052820682" "0.398397699671094" "0.00252968420554473" "0.0364719542632039" "RAD54L" "8438"
"ENSG00000086015" "1633.93627325164" "0.115095202630539" "0.150598243824304" "0.323908258172998" "0.656358894277462" "MAST2" "23139"
"ENSG00000086061" "5897.38119564685" "0.161463302256723" "0.0902330704906061" "0.0508716773734673" "0.255457597083996" "DNAJA1" "3301"
"ENSG00000086062" "4680.61610105694" "0.145985117416666" "0.119861116919792" "0.157374922920976" "0.4704311025348" "B4GALT1" "2683"
"ENSG00000086065" "1650.25758984391" "0.0924248432576034" "0.157975085645624" "0.42875798287443" "0.734820934409603" "CHMP5" "51510"
"ENSG00000086102" "1309.15187105957" "0.0986573044588555" "0.101580634083014" "0.281431923537967" "0.618754416602618" "NFX1" "4799"
"ENSG00000086159" "0.10817182390716" "-0.000821006030690262" "0.229960324216331" "0.995876039416487" NA "AQP6" "363"
"ENSG00000086189" "786.547518092709" "-0.0220169492876794" "0.160039206439679" "0.848652770735312" "0.952707626607882" "DIMT1" "27292"
"ENSG00000086200" "1124.19538790273" "0.199262279001114" "0.156352473467455" "0.10295442357195" "0.380013015558643" "IPO11" "51194"
"ENSG00000086232" "2669.36553344883" "0.214111050787222" "0.1010761513036" "0.0186416917594277" "0.139941165840114" "EIF2AK1" "27102"
"ENSG00000086289" "0.113803840098878" "-0.00580906741393857" "0.230016717018015" "0.741633221771636" NA "EPDR1" "54749"
"ENSG00000086475" "981.687696149517" "0.172386062416305" "0.1143728291099" "0.0837930585160574" "0.338321096270126" "SEPHS1" "22929"
"ENSG00000086504" "662.112868090106" "-0.146289985987215" "0.150542348762246" "0.215531800405814" "0.549952867995615" "MRPL28" "10573"
"ENSG00000086544" "368.625510479146" "-0.562436729778707" "0.222148039674835" "0.00116272665871619" "0.0204623988426493" "ITPKC" "80271"
"ENSG00000086570" "0.479788476471391" "0.00597024507475483" "0.229681189955233" "0.75404558196338" NA "FAT2" "2196"
"ENSG00000086589" "1161.26638262331" "0.103207797400492" "0.0921256444656789" "0.222617497975183" "0.557550989217477" "RBM22" "55696"
"ENSG00000086598" "10019.455701065" "0.0120828843603155" "0.0980254422152431" "0.897730031093479" "0.9712512729863" "TMED2" "10959"
"ENSG00000086619" "164.431252361784" "0.0323253106987278" "0.166374726008579" "0.780098539718124" "0.929509310204094" "ERO1B" "56605"
"ENSG00000086666" "1426.5324772223" "-0.0489211596784299" "0.109655913803866" "0.609743752263271" "0.85041333803054" "ZFAND6" "54469"
"ENSG00000086696" "396.433206901012" "-0.0214550195164208" "0.228235339147196" "0.559550793723398" "0.82154775308772" "HSD17B2" "3294"
"ENSG00000086712" "420.760932478735" "0.030897788010918" "0.129780749429367" "0.783271834079313" "0.931003828130177" "TXLNG" "55787"
"ENSG00000086717" "0.368062043469376" "-0.000631009768665395" "0.229965342899784" "0.995887804149723" NA "PPEF1" "5475"
"ENSG00000086730" "5.25012542497173" "0.0299244772623" "0.224934301698055" "0.5993059364208" "0.845569290037805" "LAT2" "7462"
"ENSG00000086758" "7873.05821696697" "-0.00425892265713284" "0.143105525790785" "0.967731062594035" "0.992008264281559" "HUWE1" "10075"
"ENSG00000086827" "725.351505436831" "0.170486916195116" "0.145649822952658" "0.142163362091305" "0.448792827634161" "ZW10" "9183"
"ENSG00000086848" "780.454814877375" "0.0668677343051964" "0.104680403074258" "0.474057459012518" "0.763905748686557" "ALG9" "79796"
"ENSG00000086991" "31.3330361059807" "0.018673619966792" "0.209165516365165" "0.835018922189204" "0.948302343037496" "NOX4" "50507"
"ENSG00000087008" "347.484794131315" "-0.156548520331552" "0.190814628845093" "0.217970809365232" "0.552379243573099" "ACOX3" "8310"
"ENSG00000087053" "2455.89431359012" "0.104112036911884" "0.119480159827351" "0.316340860830388" "0.648923359222561" "MTMR2" "8898"
"ENSG00000087074" "2860.28025688617" "0.0552704496937076" "0.202067135099885" "0.600571418307717" "0.845658653485337" "PPP1R15A" "23645"
"ENSG00000087076" "97.272072274969" "-1.68767438897088" "0.48708372664297" "2.18695024301663e-05" "0.000887554830597351" "HSD17B14" "51171"
"ENSG00000087077" "1039.71002926286" "-0.323940180907784" "0.238164214749496" "0.035933462073763" "0.207194207715622" "TRIP6" "7205"
"ENSG00000087085" "0.136804350125747" "0.00214173274448036" "0.229737427472428" "0.954342104930491" NA "ACHE" "43"
"ENSG00000087086" "76326.7106343635" "-0.143142231998873" "0.233034179265531" "0.222287913408289" "0.557304253351967" "FTL" "2512"
"ENSG00000087087" "1613.77855798305" "0.057083403844832" "0.170168411068719" "0.659441535087753" "0.874077910430186" "SRRT" "51593"
"ENSG00000087088" "1221.94429727948" "-0.0438194600741372" "0.143754272914679" "0.69500460159618" "0.89137310876337" "BAX" "581"
"ENSG00000087095" "519.420927348568" "-0.165482917871614" "0.163290187843698" "0.176190785743981" "0.497754183080123" "NLK" "51701"
"ENSG00000087111" "1283.82949523288" "-0.320112505512685" "0.119406234086528" "0.00230269157051083" "0.0340323812964436" "PIGS" "94005"
"ENSG00000087116" "1200.4089801228" "0.0147225565316117" "0.189032907127429" "0.895002611070996" "0.970283861301398" "ADAMTS2" "9509"
"ENSG00000087152" "1324.71164136661" "0.103692741032078" "0.080840029038134" "0.170231534413313" "0.489111469622185" "ATXN7L3" "56970"
"ENSG00000087157" "344.75441430505" "-0.23655232894099" "0.175606370897371" "0.0699903160562748" "0.306126037818157" "PGS1" "9489"
"ENSG00000087191" "2681.99284841707" "0.144242691525573" "0.113036218783965" "0.145184497749486" "0.452790442747911" "PSMC5" "5705"
"ENSG00000087206" "514.36793802454" "0.0962119420102867" "0.124424169688989" "0.358568662708954" "0.683784136456682" "UIMC1" "51720"
"ENSG00000087245" "17834.2777926713" "0.111090798989146" "0.187039207290203" "0.330995153880924" "0.662305470139299" "MMP2" "4313"
"ENSG00000087253" "1223.92747484511" "0.40999219660341" "0.1846177570642" "0.00504629288681427" "0.0586349365506438" "LPCAT2" "54947"
"ENSG00000087258" "1166.16861995551" "0.237639789862386" "0.250651225239618" "0.0971828695602793" "0.367713668038143" "GNAO1" "2775"
"ENSG00000087263" "1686.11182778161" "-0.147448710440906" "0.0765593288095135" "0.0399783561205558" "0.220862102874131" "OGFOD1" "55239"
"ENSG00000087266" "994.119060335061" "-0.261945289959218" "0.201127051427856" "0.0602416545942635" "0.281344358095422" "SH3BP2" "6452"
"ENSG00000087269" "1103.55515123178" "-0.0488694806650598" "0.0968037768249665" "0.584525831039727" "0.835936545896967" "NOP14" "8602"
"ENSG00000087274" "6399.80691565672" "-0.129743931402924" "0.110271932292595" "0.17944138752547" "0.502489458549097" "ADD1" "118"
"ENSG00000087299" "117.770053050718" "-0.0631572159064707" "0.142088330240734" "0.572917966717769" "0.828882449643441" "L2HGDH" "79944"
"ENSG00000087301" "192.486468580048" "0.228718648464183" "0.219551426804797" "0.101997887939896" "0.377940552009793" "TXNDC16" "57544"
"ENSG00000087302" "1819.76128956089" "0.154206728930998" "0.10872864020345" "0.107675799821259" "0.38928826381535" "RTRAF" "51637"
"ENSG00000087303" "5717.07202994491" "-1.18109974800243" "0.364464535354584" "5.74975790062772e-05" "0.00196970459122751" "NID2" "22795"
"ENSG00000087338" "493.301391982635" "-0.113974813363464" "0.146019109829141" "0.316177436802701" "0.648923359222561" "GMCL1" "64395"
"ENSG00000087365" "5233.5673270303" "0.168405512268603" "0.0940055890401742" "0.0491679049151678" "0.250181355841705" "SF3B2" "10992"
"ENSG00000087448" "1711.79345197778" "0.0782810852516271" "0.138604480722741" "0.483062249528986" "0.770860533928208" "KLHL42" "57542"
"ENSG00000087460" "14437.5796407308" "-0.0422396979010044" "0.0907133198773443" "0.60181837881091" "0.846393883446041" "GNAS" "2778"
"ENSG00000087470" "2532.24395494436" "-0.0310800972465943" "0.101127588458163" "0.728194070932111" "0.908214592680581" "DNM1L" "10059"
"ENSG00000087494" "9.41106830052764" "0.329267495463437" "0.589841184470515" "0.0204253384296511" "0.148127572468986" "PTHLH" "5744"
"ENSG00000087502" "2161.97846232376" "-0.0786156976430225" "0.0939179177274656" "0.353475627359592" "0.680238118854666" "ERGIC2" "51290"
"ENSG00000087510" "609.778621718002" "0.109829865807294" "0.165108212420543" "0.360181418248253" "0.685253874722251" "TFAP2C" "7022"
"ENSG00000087586" "1990.33917845533" "0.332241615600092" "0.309685467189027" "0.042435133483304" "0.229273150394451" "AURKA" "6790"
"ENSG00000087589" "7.78043752136601" "-0.0568776759797919" "0.227099911405818" "0.421339623180933" "0.729587370068072" "CASS4" "57091"
"ENSG00000087842" "320.683848789912" "-0.128196445813666" "0.220557864203101" "0.272332314268043" "0.610012643813743" "PIR" "8544"
"ENSG00000087884" "238.947087348142" "0.317344217316485" "0.155649843634472" "0.0119546449004846" "0.104955938562081" "AAMDC" "28971"
"ENSG00000087903" "97.5794435825167" "-0.0453940456281567" "0.184105223504367" "0.687034061909128" "0.887985745070271" "RFX2" "5990"
"ENSG00000087995" "429.688889908283" "-0.103963704336411" "0.12746619570253" "0.330393645125218" "0.661895818529975" "METTL2A" "339175"
"ENSG00000088002" "0.969599743203993" "0.00784758576529407" "0.229608053734071" "0.627004749473975" NA "SULT2B1" "6820"
"ENSG00000088035" "182.116106030839" "0.0537258325850656" "0.158284173605879" "0.643989773629324" "0.865305146988001" "ALG6" "29929"
"ENSG00000088038" "819.035088534593" "-0.0640478570555108" "0.132929812889792" "0.560819906982344" "0.822567382158693" "CNOT3" "4849"
"ENSG00000088053" "0.0970743003350691" "-0.000579102462911891" "0.229968065642616" "0.99588210808847" NA "GP6" "51206"
"ENSG00000088179" "468.064809418942" "0.0234913228170506" "0.159344286861327" "0.8430325658278" "0.950720282620393" "PTPN4" "5775"
"ENSG00000088205" "2013.15828709631" "0.0993624367111962" "0.0957832993766463" "0.253275472922054" "0.591026110001458" "DDX18" "8886"
"ENSG00000088247" "2219.4028785359" "0.0981797784870035" "0.142701326767623" "0.382674419767682" "0.702707442782007" "KHSRP" "8570"
"ENSG00000088256" "1153.54811519745" "-0.0673332766656671" "0.170707304797929" "0.564356485602001" "0.824152802215948" "GNA11" "2767"
"ENSG00000088280" "256.462944672362" "-0.110032986704838" "0.176069941295291" "0.363395890529201" "0.687914923386646" "ASAP3" "55616"
"ENSG00000088298" "726.679307190405" "-0.100480955695844" "0.172000701613874" "0.402677142990077" "0.716903744079033" "EDEM2" "55741"
"ENSG00000088305" "74.0957465294814" "0.0460789625016019" "0.207104205741157" "0.637038435581545" "0.862344129112318" "DNMT3B" "1789"
"ENSG00000088325" "4949.59428170429" "0.653719962450223" "0.359230452301324" "0.00442265045334352" "0.053617889190652" "TPX2" "22974"
"ENSG00000088340" "57.8847267275047" "0.0578115486374266" "0.229418253457364" "0.392582674373961" "0.709684102737667" "FER1L4" "80307"
"ENSG00000088356" "320.483277212424" "-0.366239254204111" "0.160836659890848" "0.0051361111031015" "0.0591069272405451" "PDRG1" "81572"
"ENSG00000088367" "726.765667743781" "-0.20633632949192" "0.171316097912038" "0.103467361526894" "0.381239516512125" "EPB41L1" "2036"
"ENSG00000088386" "0.278107360297777" "0.00331204662391672" "0.229768296224473" "0.864826833055385" NA "SLC15A1" "6564"
"ENSG00000088387" "643.074091843322" "-0.147955437631786" "0.184838064296063" "0.237918210591099" "0.57393930594107" "DOCK9" "23348"
"ENSG00000088448" "717.331488114697" "0.219997425631253" "0.170550446707826" "0.0857652158259993" "0.341664497119006" "ANKRD10" "55608"
"ENSG00000088451" "231.90415537478" "-0.0772810392503829" "0.147145414807566" "0.482719058570206" "0.77058867869145" "TGDS" "23483"
"ENSG00000088538" "20.5086440496639" "0.115366741460452" "0.248821749258036" "0.194825649933864" "0.523347883505717" "DOCK3" "1795"
"ENSG00000088543" "412.162876723814" "0.106065200060675" "0.131497666537382" "0.331692613588659" "0.662305470139299" "C3orf18" "51161"
"ENSG00000088682" "507.294035033455" "0.00998635294949764" "0.104945314739919" "0.916031445685736" "0.976512425902234" "COQ9" "57017"
"ENSG00000088726" "5.46162898586777" "0.0627585469514524" "0.2368991644183" "0.196201050681421" "0.52495441183113" "TMEM40" "55287"
"ENSG00000088727" "34.565833619322" "-0.0290899772853498" "0.18859681059603" "0.787541218670882" "0.932337030700547" "KIF9" "64147"
"ENSG00000088756" "55.8711525702482" "-7.59179968337437" "1.39207979584885" "2.4019724111166e-10" "3.27036292071626e-08" "ARHGAP28" "79822"
"ENSG00000088766" "629.549783075782" "-0.0585655829865408" "0.132594171501917" "0.589044602127214" "0.839212201931695" "CRLS1" "54675"
"ENSG00000088808" "214.661780369829" "-0.219354139998578" "0.188986091646754" "0.098717251154791" "0.371361233907916" "PPP1R13B" "23368"
"ENSG00000088812" "2412.21137247708" "-0.0923867632257118" "0.146945202906869" "0.417687445047248" "0.727591532679807" "ATRN" "8455"
"ENSG00000088826" "98.0022530042261" "0.0211296699966867" "0.196122636386013" "0.84239928720693" "0.950683634085201" "SMOX" "54498"
"ENSG00000088827" "0.275990254048775" "-0.00091493015575964" "0.229957040310245" "0.995872837878709" NA "SIGLEC1" "6614"
"ENSG00000088832" "7477.37506199958" "0.28043428285105" "0.150455981109327" "0.0216981818226332" "0.153855692444988" "FKBP1A" "2280"
"ENSG00000088833" "1199.30559305214" "0.00939076078379601" "0.113419103578233" "0.926334145641704" "0.980592186042447" "NSFL1C" "55968"
"ENSG00000088836" "130.205960840473" "-0.0727651956727698" "0.185321615035481" "0.526856240149336" "0.802259995779363" "SLC4A11" "83959"
"ENSG00000088854" "790.575931340748" "-0.209605641833776" "0.146816453310534" "0.0748381551638479" "0.317221334077641" "DNAAF9" "25943"
"ENSG00000088876" "289.09534029587" "0.0441683455088386" "0.169372424760154" "0.704753123996926" "0.896014996534019" "ZNF343" "79175"
"ENSG00000088881" "6.09478880120449" "-0.00119360980218839" "0.229942908058137" "0.990374971076886" "0.998507210647115" "EBF4" "57593"
"ENSG00000088882" "0.611866055318988" "0.00513425303049456" "0.229379345915176" "0.794960942892555" NA "CPXM1" "56265"
"ENSG00000088888" "1979.3571877769" "-0.181723341285702" "0.156477216974724" "0.131763465977115" "0.431697558270843" "MAVS" "57506"
"ENSG00000088899" "320.29876572216" "-1.10341714709751" "0.265747090498654" "1.91419416154585e-06" "0.000109180202801955" "LZTS3" "9762"
"ENSG00000088930" "2861.41006463391" "0.0151175999132326" "0.100629216509202" "0.867356244918904" "0.959793896766458" "XRN2" "22803"
"ENSG00000088970" "264.628671995909" "-0.0391516933418365" "0.176118711815913" "0.722580332019844" "0.905645690026081" "KIZ" "55857"
"ENSG00000088986" "5244.1577836064" "0.0686749214912662" "0.155532578893793" "0.555964437799424" "0.819645568429157" "DYNLL1" "8655"
"ENSG00000089006" "2037.02109508167" "0.413844816491144" "0.174994718629375" "0.00333627104746752" "0.0443404685521913" "SNX5" "27131"
"ENSG00000089009" "12967.4149945113" "0.00991691788405307" "0.0893883891826223" "0.871919398183121" "0.962592713408875" "RPL6" "6128"
"ENSG00000089022" "485.088635825468" "-0.000738519784755067" "0.0971905381455522" "0.990117096917764" "0.998507210647115" "MAPKAPK5" "8550"
"ENSG00000089041" "23.7209350084132" "0.228456447258289" "0.400984534583218" "0.0174099726762443" "0.134399894235498" "P2RX7" "5027"
"ENSG00000089048" "723.913937219493" "-0.0309695728955985" "0.085644977866274" "0.696542347881406" "0.891631242647795" "ESF1" "51575"
"ENSG00000089050" "742.438740391762" "0.240865234948408" "0.15204134572753" "0.0474945321634291" "0.245037956090458" "RBBP9" "10741"
"ENSG00000089053" "2557.85032563394" "0.172056027021842" "0.118851952084042" "0.0908693905793295" "0.353246125063509" "ANAPC5" "51433"
"ENSG00000089057" "1098.49885580862" "-0.0989093006107882" "0.108602628952662" "0.295660300072816" "0.632251012283778" "SLC23A2" "9962"
"ENSG00000089060" "322.521097270044" "-0.0782481236131451" "0.173325307886108" "0.50608164760374" "0.787699498155613" "SLC8B1" "80024"
"ENSG00000089063" "2861.85212391581" "-0.122473957472698" "0.0882606020122386" "0.131304248709514" "0.430532070491885" "TMEM230" "29058"
"ENSG00000089091" "56.3150651923402" "0.26075039277668" "0.305509617826975" "0.0724581339578901" "0.311538502940211" "DZANK1" "55184"
"ENSG00000089094" "749.731271952454" "-0.194279967680166" "0.156419655921355" "0.106717965132065" "0.387691556194103" "KDM2B" "84678"
"ENSG00000089101" "0.222473507264467" "-0.00633059110058642" "0.230061094177491" "0.634586734825975" NA "CFAP61" "26074"
"ENSG00000089123" "154.300110142287" "0.233940529515384" "0.164570223011094" "0.0641943832362133" "0.291156343843793" "TASP1" "55617"
"ENSG00000089127" "764.884356231722" "0.0683384047247103" "0.24163401426511" "0.105386048266444" "0.384901304908564" "OAS1" "4938"
"ENSG00000089154" "3916.83914012202" "-0.0363819622687121" "0.121426863936101" "0.720206674245911" "0.904571438870236" "GCN1" "10985"
"ENSG00000089157" "26996.8414656775" "0.0200069810046428" "0.0936284737263668" "0.82706074220049" "0.945571596311529" "RPLP0" "6175"
"ENSG00000089159" "6299.13424457588" "-0.0825064364670573" "0.164477019919475" "0.497568659560571" "0.781001457731603" "PXN" "5829"
"ENSG00000089163" "11.1731550518069" "-0.127104832978566" "0.267646202801117" "0.0921949679536224" "0.356266341030214" "SIRT4" "23409"
"ENSG00000089169" "0.139807700028595" "0.00499442235518923" "0.229931522407651" "0.875552928156167" NA "RPH3A" "22895"
"ENSG00000089177" "45.0200370077401" "10.8297035134694" "2.87533835488224" "8.98989871610427e-16" "2.86370679290544e-13" "KIF16B" "55614"
"ENSG00000089195" "511.862042629737" "0.0809530316503163" "0.117790426454832" "0.423953372086627" "0.731005202148186" "TRMT6" "51605"
"ENSG00000089199" "0.360009406381153" "0.00615573076344474" "0.229956611715747" "0.832166402212468" NA "CHGB" "1114"
"ENSG00000089220" "4165.10319783481" "-0.299561308353491" "0.124291256048393" "0.00551800649109735" "0.0619370851067275" "PEBP1" "5037"
"ENSG00000089225" "1264.75155960852" "0.0238216011713776" "0.151168395241731" "0.839855298231848" "0.949965520746731" "TBX5" "6910"
"ENSG00000089234" "606.114860237795" "-0.208383709600508" "0.115963899442891" "0.0386789242804057" "0.216876877657287" "BRAP" "8315"
"ENSG00000089248" "2426.70261027073" "0.102477591097373" "0.139458954845184" "0.361723426201801" "0.686408520238846" "ERP29" "10961"
"ENSG00000089280" "7064.81946324957" "0.213282856822991" "0.226316513465143" "0.121196500611553" "0.414034908908305" "FUS" "2521"
"ENSG00000089289" "996.795924653465" "-0.108747063738302" "0.160134112699251" "0.358688926290504" "0.683784136456682" "IGBP1" "3476"
"ENSG00000089327" "3440.41186902941" "0.183585647385656" "0.109396055759097" "0.0553260483513893" "0.266620285357367" "FXYD5" "53827"
"ENSG00000089335" "846.02407286043" "-0.0204921161346506" "0.11854301884705" "0.842167007884059" "0.950675688292763" "ZNF302" "55900"
"ENSG00000089351" "361.470020857819" "0.0508603208448532" "0.154476742975536" "0.66244098542387" "0.875886459238516" "GRAMD1A" "57655"
"ENSG00000089472" "5.1302367460741" "0.00399178604333116" "0.227911116623066" "0.817520536284092" "0.942617280504174" "HEPH" "9843"
"ENSG00000089486" "3.56502527471479" "-0.0081462732634182" "0.227399304295564" "0.818530276105179" "0.942938262744589" "CDIP1" "29965"
"ENSG00000089505" "15.2951066095792" "0.075027254001822" "0.236095673668811" "0.260087237264039" "0.598067172699985" "CMTM1" "113540"
"ENSG00000089597" "16923.450880884" "-0.0396344717560504" "0.0749167993254733" "0.556317784393982" "0.82000289452799" "GANAB" "23193"
"ENSG00000089639" "206.275986269339" "-0.0873569932977741" "0.210959157916348" "0.416928415410757" "0.726944380603099" "GMIP" "51291"
"ENSG00000089682" "404.526694584917" "-0.136377525875776" "0.151723235263534" "0.247196065829734" "0.583161044735444" "RBM41" "55285"
"ENSG00000089685" "2097.03708231098" "0.667683377388668" "0.375916756808201" "0.00471307060728068" "0.0558783504653931" "BIRC5" "332"
"ENSG00000089692" "12.0780185458648" "0.0487706653688731" "0.233815317733961" "0.245667163228585" "0.581303253929671" "LAG3" "3902"
"ENSG00000089693" "3234.82233683343" "-0.268620067736193" "0.117871954407806" "0.0092376396611894" "0.0882620658742845" "MLF2" "8079"
"ENSG00000089723" "37.6547236788862" "-0.178824841081863" "0.235383888123368" "0.165638024740512" "0.482149443395529" "OTUB2" "78990"
"ENSG00000089737" "4632.75577601716" "-0.226750498737849" "0.129066389739244" "0.036915309680872" "0.210287830632122" "DDX24" "57062"
"ENSG00000089775" "270.798634362663" "0.159154474323224" "0.213615693208803" "0.21215521170317" "0.546448750216754" "ZBTB25" "7597"
"ENSG00000089818" "873.419923154546" "-0.120422262914807" "0.103753877718152" "0.192116061153998" "0.519514367293603" "NECAP1" "25977"
"ENSG00000089820" "5.14153439915066" "0.0284353905296259" "0.225678035502596" "0.595352574302222" "0.843303759706721" "ARHGAP4" "393"
"ENSG00000089847" "7.04893132612953" "-0.0514972461176947" "0.230616374697207" "0.364098054762157" "0.6882523881931" "ANKRD24" "170961"
"ENSG00000089876" "840.637847850087" "0.0919812332913937" "0.126250627799313" "0.389151186748412" "0.707531864637657" "DHX32" "55760"
"ENSG00000089902" "1699.79486210954" "-0.114476983477291" "0.130514920300166" "0.289289462411268" "0.626365787761571" "RCOR1" "23186"
"ENSG00000089916" "1645.05054064472" "0.0111281935051193" "0.104748519935452" "0.905967417764779" "0.973132882481286" "GPATCH2L" "55668"
"ENSG00000090006" "250.052734658209" "0.0237406188587667" "0.185683084496121" "0.82299025732942" "0.944564548911802" "LTBP4" "8425"
"ENSG00000090013" "392.436861296497" "-0.0504685901696304" "0.152498608357004" "0.651744912226299" "0.87020061377654" "BLVRB" "645"
"ENSG00000090020" "1333.37778109501" "0.0408806512595215" "0.149086698411522" "0.71890547041385" "0.904461452323689" "SLC9A1" "6548"
"ENSG00000090054" "1638.46636265074" "0.0979322985039108" "0.0842829034991178" "0.212594596297323" "0.546448750216754" "SPTLC1" "10558"
"ENSG00000090060" "5409.89159550324" "0.0880726574379946" "0.0777294733576435" "0.223002987815374" "0.557818930514555" "PAPOLA" "10914"
"ENSG00000090061" "1854.82942052013" "-0.0178213183344703" "0.104209137082073" "0.849439306088062" "0.953139117753106" "CCNK" "8812"
"ENSG00000090097" "745.351672524861" "-0.0350383961914759" "0.167599665241907" "0.763562185694377" "0.922462508677244" "PCBP4" "57060"
"ENSG00000090104" "0.278046191544912" "-0.000633523359099425" "0.229966177760949" "0.995894646582865" NA "RGS1" "5996"
"ENSG00000090238" "132.485608896661" "0.0207399118584637" "0.171944128207933" "0.857841793746297" "0.955999614608004" "YPEL3" "83719"
"ENSG00000090263" "537.667318551793" "-0.0709655448719858" "0.121016244796967" "0.48767052533981" "0.773758818187437" "MRPS33" "51650"
"ENSG00000090266" "824.108903911163" "-0.356337921485207" "0.0975456991833513" "7.55402681867497e-05" "0.00249091083554081" "NDUFB2" "4708"
"ENSG00000090273" "1692.46847822755" "0.0534890597210657" "0.131102142801435" "0.621109982134917" "0.855119855910335" "NUDC" "10726"
"ENSG00000090316" "807.50342696769" "-0.398961947897125" "0.126593231102749" "0.000358389052474758" "0.00843888754941609" "MAEA" "10296"
"ENSG00000090339" "207.622679860217" "-5.74767941692743" "0.91602433151707" "1.75789440416891e-12" "3.29761458062042e-10" "ICAM1" "3383"
"ENSG00000090372" "948.311745865494" "0.0247684837131132" "0.162949369805199" "0.831752117476466" "0.947679418448606" "STRN4" "29888"
"ENSG00000090376" "3.12936895117837" "-0.00190598938100493" "0.224882649886934" "0.96262244837512" "0.991005904949658" "IRAK3" "11213"
"ENSG00000090382" "0.200478348384793" "-0.00541248895746585" "0.229990327447066" "0.820202998539177" NA "LYZ" "4069"
"ENSG00000090432" "882.917353039614" "-0.301251467515415" "0.130606495131391" "0.00745844489287226" "0.0763157121977954" "MUL1" "79594"
"ENSG00000090447" "101.306691942648" "0.222540109789581" "0.228402884977882" "0.109140029304144" "0.391263705410654" "TFAP4" "7023"
"ENSG00000090470" "637.672227911462" "0.00865777760392366" "0.125786310905789" "0.934230859974848" "0.98247287959109" "PDCD7" "10081"
"ENSG00000090487" "1996.40676681431" "0.00364125876178921" "0.14506019211147" "0.981848249629674" "0.996525620269585" "SPG21" "51324"
"ENSG00000090520" "2039.77059801335" "0.119977369868129" "0.136046937781453" "0.277477555656564" "0.614510484662977" "DNAJB11" "51726"
"ENSG00000090530" "409.966991396085" "-0.0836642359341394" "0.188666841450825" "0.459121172151816" "0.754203890692611" "P3H2" "55214"
"ENSG00000090539" "0.136859708217045" "-0.000588967612404398" "0.229967594838175" "0.995880392972997" NA "CHRD" "8646"
"ENSG00000090554" "69.9608212291703" "-0.0562477168888911" "0.19706261244339" "0.603076501576061" "0.846714393023587" "FLT3LG" "2323"
"ENSG00000090565" "874.710171323031" "-0.316141213227357" "0.146162627139712" "0.009824862090435" "0.0918964801511435" "RAB11FIP3" "9727"
"ENSG00000090581" "616.079047401596" "-0.26496415921552" "0.188844811835001" "0.052280086997113" "0.258937402978318" "GNPTG" "84572"
"ENSG00000090612" "448.096529502139" "1.56636841571172" "0.206912869677243" "2.1165696856273e-15" "6.26913087762206e-13" "ZNF268" "10795"
"ENSG00000090615" "4002.37416060906" "0.0473704117327556" "0.100878162654318" "0.596520346254615" "0.843683756874983" "GOLGA3" "2802"
"ENSG00000090621" "4198.02267552124" "0.115595936378192" "0.087119161471402" "0.150049866467365" "0.459886933066007" "PABPC4" "8761"
"ENSG00000090659" "0.0852104345155626" "0.00381188711572685" "0.229893841603108" "0.931227628505625" NA "CD209" "30835"
"ENSG00000090661" "11.1992298104084" "-0.223460949252602" "0.429625111458969" "0.000408270623135644" "0.00932091080509046" "CERS4" "79603"
"ENSG00000090674" "268.216262223326" "-0.612751440075867" "0.381928092254253" "0.00716412519823292" "0.0741819681768383" "MCOLN1" "57192"
"ENSG00000090686" "1745.87596313237" "0.0283466460619567" "0.122791836912344" "0.780583012502141" "0.929509310204094" "USP48" "84196"
"ENSG00000090776" "91.8741342944321" "-0.150875788493203" "0.17192818956704" "0.222834740763013" "0.557818930514555" "EFNB1" "1947"
"ENSG00000090857" "1700.99526424204" "0.23582768685584" "0.152176036039257" "0.0519364452516196" "0.258046793756061" "PDPR" "55066"
"ENSG00000090861" "4530.18470619347" "0.0575226294910324" "0.164610142376499" "0.603716989883313" "0.847050107221805" "AARS1" "16"
"ENSG00000090863" "4949.7555993704" "-0.0787003525555577" "0.158233750962345" "0.49873019155668" "0.781850660101309" "GLG1" "2734"
"ENSG00000090889" "1339.50370655703" "0.778690556448858" "0.317151963890681" "0.000897825357148503" "0.0170123294104806" "KIF4A" "24137"
"ENSG00000090905" "2680.58754990334" "0.146268295271623" "0.166505100764848" "0.24439166231234" "0.579840970955018" "TNRC6A" "27327"
"ENSG00000090920" "0.270713540320747" "-0.0065012518224685" "0.229880222667502" "0.919114437082713" NA NA NA
"ENSG00000090924" "1273.71893775992" "-0.0479231077041123" "0.184153066514503" "0.670034097484519" "0.87883450282551" "PLEKHG2" "64857"
"ENSG00000090932" "0.083441357832093" "-0.000573061563350156" "0.229968570352044" "0.995886733448214" NA "DLL3" "10683"
"ENSG00000090971" "345.944854543831" "-0.116199000795579" "0.156882484102104" "0.325295894298368" "0.656934280315712" "NAT14" "57106"
"ENSG00000090975" "63.0022852455602" "-2.19226219397688" "0.437953740580597" "2.6162733216424e-08" "2.34949694091961e-06" "PITPNM2" "57605"
"ENSG00000090989" "1259.21262327398" "-0.125853730672668" "0.148222405660187" "0.2785437496258" "0.615016455725359" "EXOC1" "55763"
"ENSG00000091009" "1372.00839762152" "0.0180393216767846" "0.136796388363684" "0.861475410810659" "0.957339818151726" "RBM27" "54439"
"ENSG00000091010" "0.254869210645976" "0.00475931926000376" "0.229933465480684" "0.838994485511201" NA "POU4F3" "5459"
"ENSG00000091039" "3969.40615154587" "-0.0396687653743016" "0.142932249141534" "0.717817951357687" "0.903818672958403" "OSBPL8" "114882"
"ENSG00000091073" "141.21934666763" "-0.0940105852958274" "0.198910223667592" "0.415786841616709" "0.726228972378946" "DTX2" "113878"
"ENSG00000091106" "4.10312986391422" "0.0691845352374136" "0.244467534278675" "0.016016163348157" "0.127487452054189" "NLRC4" "58484"
"ENSG00000091127" "541.695876299681" "0.183629675226912" "0.141815804757769" "0.108794011428114" "0.390801977646989" "PUS7" "54517"
"ENSG00000091128" "2.01854648602356" "-0.00781652451222654" "0.228538044093188" "0.755273191483307" NA "LAMB4" "22798"
"ENSG00000091129" "22.24734532489" "0.202319417930846" "0.35637196395113" "0.0229297140705234" "0.159304448359649" "NRCAM" "4897"
"ENSG00000091136" "8902.5854757758" "0.0100725006259362" "0.182374341140079" "0.931209993065683" "0.98137442652484" "LAMB1" "3912"
"ENSG00000091137" "11.7802579380283" "-0.0421470173035658" "0.221851724751811" "0.562960499204881" "0.823665967459006" "SLC26A4" "5172"
"ENSG00000091140" "2038.21632120831" "0.0869798133549804" "0.0946498324968219" "0.312846185200613" "0.646333248302401" "DLD" "1738"
"ENSG00000091157" "913.565121243236" "-0.0241028393896771" "0.134275011560817" "0.819625363231671" "0.943370569555524" "WDR7" "23335"
"ENSG00000091164" "1678.15683811428" "0.156218843325433" "0.0931998447864088" "0.0661812202710765" "0.296320577451627" "TXNL1" "9352"
"ENSG00000091262" "37.1196101181515" "-0.170809441570738" "0.298537996877762" "0.0699394100231878" "0.306061964598621" "ABCC6" "368"
"ENSG00000091317" "3809.85320202249" "0.0510447308498112" "0.075467119826729" "0.473409102217427" "0.763232035211689" "CMTM6" "54918"
"ENSG00000091409" "5074.65560505245" "-0.352557013627547" "0.29474063103885" "0.0351509452532284" "0.204416231544462" "ITGA6" "3655"
"ENSG00000091428" "10.0036292476524" "-0.0736287234157025" "0.235411693058949" "0.275935804675278" "0.613085148584761" "RAPGEF4" "11069"
"ENSG00000091436" "7322.71533249219" "-0.078016303434446" "0.141860697483254" "0.467060275966979" "0.759002562161874" "MAP3K20" "51776"
"ENSG00000091483" "3446.09015857914" "0.171189348543214" "0.142807516434623" "0.138345665433868" "0.441696268819967" "FH" "2271"
"ENSG00000091490" "315.979993576584" "-3.79653003481403" "0.435599838592789" "7.41967176424638e-20" "4.31952822054385e-17" "SEL1L3" "23231"
"ENSG00000091513" "1.57199231162925" "0.0101232386098681" "0.228995954247133" "0.675882264963009" NA "TF" "7018"
"ENSG00000091527" "7067.52073353879" "0.00476185385014471" "0.105019568508676" "0.93207787746753" "0.981640209437765" "CDV3" "55573"
"ENSG00000091536" "4.04449858034901" "-0.0615021291014887" "0.237664299222939" "0.163723266505662" "0.479190527360114" "MYO15A" "51168"
"ENSG00000091542" "1844.95637386225" "-0.062834013337354" "0.106633977153855" "0.504125954507368" "0.786234115964014" "ALKBH5" "54890"
"ENSG00000091592" "914.479230472296" "0.533501836290732" "0.338804906975931" "0.00942794314548163" "0.0894876726644439" "NLRP1" "22861"
"ENSG00000091622" "11.4252419001483" "-0.0661663859400601" "0.220741815365197" "0.454023100043576" "0.750542503983512" "PITPNM3" "83394"
"ENSG00000091640" "653.972374647622" "0.0456563617109549" "0.142463406963048" "0.687119929728011" "0.887985745070271" "SPAG7" "9552"
"ENSG00000091651" "404.870813353785" "0.256133043907783" "0.329260246686296" "0.068277158452091" "0.302076327606565" "ORC6" "23594"
"ENSG00000091656" "1142.3556807617" "-0.664286774218694" "0.344696562773551" "0.0033211694373489" "0.0441854244371643" "ZFHX4" "79776"
"ENSG00000091732" "482.935271335862" "-0.164894538228807" "0.107432471107605" "0.0829575454166882" "0.336813366397562" "ZC3HC1" "51530"
"ENSG00000091831" "6.88491386425293" "2.79073234394708" "1.00684240199728" "0.000215567779866155" "0.00574949577800993" "ESR1" "2099"
"ENSG00000091844" "39.486256101223" "0.0782703777089819" "0.231223110080357" "0.334026696161063" "0.664785183459535" "RGS17" "26575"
"ENSG00000091947" "418.450565601653" "-0.101267782942317" "0.114447784912318" "0.295715780251902" "0.632251012283778" "TMEM101" "84336"
"ENSG00000091972" "0.525795414925525" "-0.0125464521498371" "0.230315368040241" "0.455290226238323" NA "CD200" "4345"
"ENSG00000091986" "8374.51693289103" "0.241823696623861" "0.272819552723886" "0.0944748458871286" "0.361855431747676" "CCDC80" "151887"
"ENSG00000092010" "2114.27214459272" "0.146763586177315" "0.217542364007523" "0.239844545602032" "0.575454413670485" "PSME1" "5720"
"ENSG00000092020" "527.188650193906" "-0.154173911713642" "0.108875632004229" "0.106271904544344" "0.386776036564066" "PPP2R3C" "55012"
"ENSG00000092036" "406.935538633936" "0.50562370885698" "0.191255530464477" "0.0010963031338579" "0.019669379180577" "HAUS4" "54930"
"ENSG00000092068" "338.822140959705" "-0.554057571144684" "0.8179317062409" "0.0133085468827562" "0.112512867812505" "SLC7A8" "23428"
"ENSG00000092094" "435.623143659611" "0.202694196210053" "0.215962050750914" "0.134471235978975" "0.436088720136965" "OSGEP" "55644"
"ENSG00000092096" "267.267312294631" "-0.513000972565526" "0.254445828767681" "0.00470127909148915" "0.0558562244205569" "SLC22A17" "51310"
"ENSG00000092098" "590.823192657697" "0.321019256184693" "0.166393802423182" "0.0147050693238103" "0.119819346232572" "RNF31" "55072"
"ENSG00000092108" "1802.95905311829" "0.0792151069059774" "0.0951077216008702" "0.354227585279653" "0.680531472458822" "SCFD1" "23256"
"ENSG00000092140" "1215.48713772455" "0.177114361741266" "0.194012165762973" "0.170679044402565" "0.489647290849363" "G2E3" "55632"
"ENSG00000092148" "5471.99071015995" "0.0343933109437999" "0.107057957161502" "0.705198469827379" "0.896203533078347" "HECTD1" "25831"
"ENSG00000092199" "12391.4681870113" "0.318475283537462" "0.107160927448095" "0.00123695475761721" "0.0214630083996418" "HNRNPC" "3183"
"ENSG00000092201" "5511.94640377199" "0.288512520585333" "0.117843111801631" "0.00519637201708685" "0.0594993692643724" "SUPT16H" "11198"
"ENSG00000092203" "2267.69111148668" "-0.0148376949256604" "0.0911416761027197" "0.853713826585206" "0.954602000345975" "TOX4" "9878"
"ENSG00000092208" "135.862760707542" "0.0555422379598208" "0.186851903661466" "0.624220864394514" "0.856268806257816" "GEMIN2" "8487"
"ENSG00000092295" "25.1826929889547" "-0.152187574521956" "0.288176371058921" "0.0652813070387554" "0.293826794650842" "TGM1" "7051"
"ENSG00000092330" "998.62580233156" "0.0933660673653594" "0.0948513075035666" "0.280416282502997" "0.617647501304383" "TINF2" "26277"
"ENSG00000092345" "0.167218107893133" "-0.00486840318754185" "0.229961299791992" "0.870744644147943" NA "DAZL" "1618"
"ENSG00000092421" "247.496574067836" "-0.1465332902235" "0.269539653157598" "0.124772661035293" "0.419963484102642" "SEMA6A" "57556"
"ENSG00000092439" "2565.45957084678" "-0.050828399509698" "0.130424210610758" "0.635374659026753" "0.861114064713811" "TRPM7" "54822"
"ENSG00000092445" "659.386348833293" "0.0908503567790806" "0.179241818210405" "0.459142782001934" "0.754203890692611" "TYRO3" "7301"
"ENSG00000092470" "921.041759500465" "0.886483202703636" "0.340154063134429" "0.000517530327581324" "0.0111875345973822" "WDR76" "79968"
"ENSG00000092529" "52.6937167340944" "0.0752226750381056" "0.221921710114097" "0.415779047955964" "0.726228972378946" "CAPN3" "825"
"ENSG00000092531" "1574.1019617797" "-0.0842556375992764" "0.109883436611818" "0.37940716647975" "0.700287656245503" "SNAP23" "8773"
"ENSG00000092607" "370.267429896564" "0.0876041433715677" "0.177932706328817" "0.462542571795392" "0.755232711762244" "TBX15" "6913"
"ENSG00000092621" "2089.3179922514" "1.23316637621699" "0.222946332225375" "1.93905153057319e-09" "2.12812482640394e-07" "PHGDH" "26227"
"ENSG00000092758" "0.86398072492348" "0.0261859591510577" "0.231498740721968" "0.236753666981342" NA "COL9A3" "1299"
"ENSG00000092820" "2579.34226629548" "0.0827485428316516" "0.186577063525213" "0.519799615468089" "0.797337124792738" "EZR" "7430"
"ENSG00000092841" "29534.1208643405" "-0.191877970751292" "0.157763035859117" "0.119281179626856" "0.410733052343507" "MYL6" "4637"
"ENSG00000092847" "1382.39365346284" "0.0625210497800418" "0.158770455065969" "0.600473808598481" "0.845658653485337" "AGO1" "26523"
"ENSG00000092853" "942.692378497865" "0.698929244147324" "0.398508270975643" "0.0044387874903998" "0.0537590022958536" "CLSPN" "63967"
"ENSG00000092871" "642.480060023636" "-0.0727279629955761" "0.144171185561205" "0.51990990076871" "0.797337124792738" "RFFL" "117584"
"ENSG00000092929" "6.23247016113202" "0.0113518947575371" "0.22674281341712" "0.771601754179278" "0.926132924900788" "UNC13D" "201294"
"ENSG00000092931" "464.322361260542" "-0.00357548517795481" "0.108462459397889" "0.970334311532451" "0.99306643993869" "MFSD11" "79157"
"ENSG00000092964" "3664.47828504292" "0.149250662368019" "0.177887884697384" "0.235668572823791" "0.571059783244323" "DPYSL2" "1808"
"ENSG00000092969" "382.556265754022" "-1.58005952514005" "0.640706878269816" "0.000443817846818008" "0.00995083228131265" "TGFB2" "7042"
"ENSG00000092978" "486.265732370716" "0.132155702534947" "0.132510129905919" "0.226466819740931" "0.561692275258724" "GPATCH2" "55105"
"ENSG00000093000" "2053.99445286076" "0.132998861713092" "0.158769942358377" "0.262078165534715" "0.600361691821247" "NUP50" "10762"
"ENSG00000093009" "404.486261117327" "0.76143508572587" "0.440194387645256" "0.00400337744904422" "0.0501386898820042" "CDC45" "8318"
"ENSG00000093010" "1747.84017047404" "-0.315661402813985" "0.225694778616234" "0.0365830958187209" "0.209471369428433" "COMT" "1312"
"ENSG00000093072" "4.24832472241989" "0.0339197538052628" "0.229943189331653" "0.418019778083266" "0.727870040571347" "ADA2" "51816"
"ENSG00000093100" "257.409181968274" "-0.1081179648043" "0.169115300801994" "0.368514313077254" "0.691035831015178" NA NA
"ENSG00000093144" "2218.12645286067" "-0.0429339246222532" "0.0792278947444516" "0.561346216267402" "0.823046580913935" "ECHDC1" "55862"
"ENSG00000093167" "2785.71830269489" "-0.517806751928491" "0.130404588234497" "1.05146542830834e-05" "0.000480363602091869" "LRRFIP2" "9209"
"ENSG00000093183" "2069.16334333288" "0.014461316591207" "0.0750075749507418" "0.843422620652935" "0.950720282620393" "SEC22C" "9117"
"ENSG00000093217" "161.785921477852" "0.0190999640715582" "0.180832982818752" "0.862846165372283" "0.957716805730265" "XYLB" "9942"
"ENSG00000094631" "647.135593035727" "0.158422891777476" "0.210235121998293" "0.209943705454419" "0.543631837298614" "HDAC6" "10013"
"ENSG00000094804" "933.586722792039" "0.569931401213071" "0.36754046459779" "0.00896324901560293" "0.0861768411904466" "CDC6" "990"
"ENSG00000094841" "238.087837225157" "-0.0537638062624563" "0.131906589036435" "0.616632504633019" "0.853620353094686" "UPRT" "139596"
"ENSG00000094880" "1052.73561259205" "0.096688184704017" "0.106577656458243" "0.305556053978868" "0.640020833405979" "CDC23" "8697"
"ENSG00000094914" "872.695701939876" "0.124209925196148" "0.184490576514784" "0.323563013594053" "0.656064432932225" "AAAS" "8086"
"ENSG00000094916" "7350.78825149897" "0.160056721959444" "0.150077539601774" "0.174452714296939" "0.495922743807916" "CBX5" "23468"
"ENSG00000094975" "1554.33588394582" "0.0131011702377077" "0.0921464256445212" "0.878978326590091" "0.96581783845236" "SUCO" "51430"
"ENSG00000095002" "1572.54533963663" "0.387262380757182" "0.172917530755524" "0.00490825642978658" "0.0575458981278381" "MSH2" "4436"
"ENSG00000095015" "316.225664739976" "-0.0938854637201214" "0.181633186069035" "0.440364563216235" "0.742080263081731" "MAP3K1" "4214"
"ENSG00000095059" "544.793098167262" "0.255003385903938" "0.172056769415707" "0.0508060580781128" "0.255285320991898" "DHPS" "1725"
"ENSG00000095066" "141.25149980297" "0.449183535922258" "0.386174891170446" "0.0203979935700786" "0.148120139975758" "HOOK2" "29911"
"ENSG00000095139" "9924.51648341726" "-0.108700474136593" "0.109179169097889" "0.256948241502328" "0.5948247855867" "ARCN1" "372"
"ENSG00000095203" "3.09193088151916" "0.0423090657527587" "0.229440306740146" "0.41520832462526" "0.725865312260828" "EPB41L4B" "54566"
"ENSG00000095209" "567.659271008891" "0.042255638268132" "0.170826543260681" "0.71531502946313" "0.902725642280313" "TMEM38B" "55151"
"ENSG00000095261" "1818.43910382311" "-0.015821405497657" "0.0858184058254549" "0.840502032498915" "0.949965520746731" "PSMD5" "5711"
"ENSG00000095303" "7956.18497654122" "-0.120465009454651" "0.167865177390954" "0.311538817256762" "0.644916245525893" "PTGS1" "5742"
"ENSG00000095319" "2149.38291828219" "0.191972311479559" "0.150310829541163" "0.110880094657576" "0.394518153446544" "NUP188" "23511"
"ENSG00000095321" "690.868548463716" "-0.0880029825281003" "0.13519360521739" "0.419987172253637" "0.729115005568962" "CRAT" "1384"
"ENSG00000095370" "0.302492379750957" "-0.00102368503373208" "0.229957188908024" "0.995886824483282" NA "SH2D3C" "10044"
"ENSG00000095380" "990.232584749233" "-0.24145541241372" "0.119899521129215" "0.02000374239719" "0.146322453195441" "NANS" "54187"
"ENSG00000095383" "599.871449559318" "-0.249213867115701" "0.192806445806364" "0.0655475333439217" "0.294553900837218" "TBC1D2" "55357"
"ENSG00000095397" "48.1836440640121" "0.2474357530709" "0.262174502341194" "0.0899588126984083" "0.351568202497043" "WHRN" "25861"
"ENSG00000095485" "634.296911136594" "0.0263640781526722" "0.123005302402304" "0.797839482128974" "0.935801304486833" "CWF19L1" "55280"
"ENSG00000095539" "43.4402694241643" "-0.362954929881153" "0.560709755159868" "0.0231394775941744" "0.15968424762641" "SEMA4G" "57715"
"ENSG00000095564" "1512.9270860533" "0.170473403183067" "0.164243424743113" "0.165894743727067" "0.482647071918675" "BTAF1" "9044"
"ENSG00000095574" "507.560566077726" "0.0222359292818495" "0.123845676947841" "0.82773873579684" "0.94596311354891" "IKZF5" "64376"
"ENSG00000095587" "2.28015123601208" "-0.0314572289600861" "0.229455756391456" "0.422999925401152" NA "TLL2" "7093"
"ENSG00000095596" "0.781202474978374" "-0.0105536686507561" "0.230013608955717" "0.753033944585402" NA "CYP26A1" "1592"
"ENSG00000095637" "7.53487129304628" "0.0924948131640152" "0.249345160224789" "0.106387120712192" "0.387014384611922" "SORBS1" "10580"
"ENSG00000095739" "199.704036858225" "0.827305728859491" "0.482720369733093" "0.00371764695383794" "0.0474773324672057" "BAMBI" "25805"
"ENSG00000095752" "324.058912437142" "0.0240742333181026" "0.203106920178236" "0.804694993861549" "0.93843099961073" "IL11" "3589"
"ENSG00000095777" "0.541126114329813" "0.0197148794573122" "0.23047771939134" "0.521024201848405" NA "MYO3A" "53904"
"ENSG00000095787" "3294.27362738191" "0.0191197974641206" "0.094145144811016" "0.825185287821509" "0.945216173437978" "WAC" "51322"
"ENSG00000095794" "394.535750771671" "-0.0304459716350379" "0.129031004847115" "0.776427586601456" "0.928095932072528" "CREM" "1390"
"ENSG00000095906" "169.019064819664" "-0.0779867558170198" "0.212658731435577" "0.448513499268085" "0.746696914322362" "NUBP2" "10101"
"ENSG00000095951" "642.793725992262" "0.00893410544809706" "0.15700199610798" "0.939686536988851" "0.984775158534002" "HIVEP1" "3096"
"ENSG00000096060" "198.462327094607" "1.59504949438282" "0.257313877433463" "3.23749982130973e-11" "5.01456050304331e-09" "FKBP5" "2289"
"ENSG00000096063" "2261.53173089711" "-0.0161233656483608" "0.0777516983073069" "0.824783247395894" "0.945144611809195" "SRPK1" "6732"
"ENSG00000096070" "1319.01524228482" "-0.149116037546306" "0.103173748577819" "0.102804806271665" "0.379626759467305" "BRPF3" "27154"
"ENSG00000096080" "434.084539331285" "-0.214093174373199" "0.123591630957436" "0.0427265314194966" "0.230169760674972" "MRPS18A" "55168"
"ENSG00000096092" "643.894520837348" "0.391905762849318" "0.158861550595912" "0.00281411874426439" "0.0392650964953849" "TMEM14A" "28978"
"ENSG00000096093" "439.444197640518" "0.0165925020948679" "0.165935680541032" "0.887035964911059" "0.968323499076855" "EFHC1" "114327"
"ENSG00000096384" "29099.1393661803" "0.199856098560243" "0.0972641108675222" "0.0190917242048083" "0.142118862323536" "HSP90AB1" "3326"
"ENSG00000096401" "2004.48383397831" "0.215096349117287" "0.114940839256594" "0.0321301493193452" "0.193319070191912" "CDC5L" "988"
"ENSG00000096433" "2713.67513922377" "0.111406790072815" "0.155542129966781" "0.34466404506776" "0.674271503230474" "ITPR3" "3710"
"ENSG00000096654" "227.485393341183" "0.34911970722599" "0.18231525705001" "0.0128979564984745" "0.109811497510714" "ZNF184" "7738"
"ENSG00000096696" "5266.23875124236" "0.293188326349672" "0.309372484962078" "0.0580856749425946" "0.274694803937206" "DSP" "1832"
"ENSG00000096717" "807.160243589176" "0.154784683118461" "0.106446956957573" "0.101340090920955" "0.376774062471762" "SIRT1" "23411"
"ENSG00000096746" "4513.5202706778" "0.55567955474085" "0.138784707464554" "8.51195439287995e-06" "0.000404809369056316" "HNRNPH3" "3189"
"ENSG00000096872" "392.417396740613" "0.0253715216149254" "0.152366830836717" "0.832436717816656" "0.947679418448606" "IFT74" "80173"
"ENSG00000096968" "418.36793557504" "0.293265917033412" "0.147587629767848" "0.015228230313884" "0.122778515945226" "JAK2" "3717"
"ENSG00000096996" "4.21990293940697" "0.0060259792648507" "0.22496786987699" "0.902523382831493" "0.972470964333688" "IL12RB1" "3594"
"ENSG00000097007" "2045.01200977432" "0.057576923869717" "0.124149029023052" "0.579704510260632" "0.832658377697999" "ABL1" "25"
"ENSG00000097021" "818.880331744748" "-0.0264801591007979" "0.186239006366298" "0.806757329354694" "0.939212345659169" "ACOT7" "11332"
"ENSG00000097033" "3969.46424943542" "0.0643989944231215" "0.0886960354290088" "0.409173625733757" "0.721470320967418" "SH3GLB1" "51100"
"ENSG00000097046" "381.179062401959" "0.442559918215305" "0.338951854266383" "0.0187868824863111" "0.140593500450528" "CDC7" "8317"
"ENSG00000097096" "222.541159014843" "-0.107554367020411" "0.160904592023246" "0.362254071288573" "0.6868366863838" "SYDE2" "84144"
"ENSG00000099139" "6.57059238243809" "-0.0152683690999428" "0.22218173541847" "0.788144249978133" "0.932684737186632" "PCSK5" "5125"
"ENSG00000099194" "17851.8487109394" "0.0153926133777045" "0.219433067386937" "0.829632689560631" "0.947024718784369" "SCD" "6319"
"ENSG00000099203" "426.336183003669" "-0.532928949665892" "0.253714477742967" "0.00370410565057007" "0.0473964941429372" "TMED1" "11018"
"ENSG00000099204" "162.096941170459" "-0.861135777973036" "0.406422942490964" "0.00167046097896266" "0.0269106800647201" "ABLIM1" "3983"
"ENSG00000099219" "500.407378333333" "-0.000821759671101536" "0.166594284706954" "0.995230813749008" "0.998715770607466" "ERMP1" "79956"
"ENSG00000099246" "2992.87711632177" "-0.107151738478117" "0.085769349769381" "0.176235307419998" "0.497754183080123" "RAB18" "22931"
"ENSG00000099250" "17189.9532226135" "0.0116799586468256" "0.16989444606671" "0.921819066756289" "0.978932652160424" "NRP1" "8829"
"ENSG00000099251" "8.62774770255687" "-0.0387444729492067" "0.222964383869545" "0.570914129283913" "0.827786262856432" "HSD17B7P2" "158160"
"ENSG00000099256" "436.505255663314" "0.0737472512410145" "0.159823090346904" "0.529582791207296" "0.804020094368166" "PRTFDC1" "56952"
"ENSG00000099260" "1.58657202683712" "-0.0259006177524093" "0.231988696257175" "0.0726531084778332" NA "PALMD" "54873"
"ENSG00000099282" "7.80279947466593" "-6.00276382484391" "2.51282183129173" "6.9143453308104e-06" "0.000340334962740734" "TSPAN15" "23555"
"ENSG00000099284" "0.541035249611266" "-0.000652248122115949" "0.229964909300987" "0.995890478813308" NA "MACROH2A2" "55506"
"ENSG00000099290" "1847.42433534014" "-0.0432955083751613" "0.170358764653191" "0.700479940848682" "0.894079477390313" "WASHC2A" "387680"
"ENSG00000099308" "199.35507603333" "-0.391750771649189" "0.208053903498497" "0.0107582551575598" "0.0978618652074792" "MAST3" "23031"
"ENSG00000099326" "200.181926920932" "0.115491299023608" "0.222659153651991" "0.301325714300482" "0.636296743824465" "MZF1" "7593"
"ENSG00000099330" "145.48790386468" "-0.0326617857359155" "0.170248903528406" "0.775047334940228" "0.927431012530716" "OCEL1" "79629"
"ENSG00000099331" "2409.56658140946" "-0.0341606393636493" "0.146468563819679" "0.778236719106673" "0.928704338908585" "MYO9B" "4650"
"ENSG00000099337" "107.640223857057" "0.116206039672142" "0.208539099538298" "0.326413921795263" "0.658377699167536" "KCNK6" "9424"
"ENSG00000099338" "1.23654552105731" "0.00369265772729358" "0.229429027113101" "0.679458248616146" NA "CATSPERG" "57828"
"ENSG00000099341" "2613.27261651204" "-0.148333496974307" "0.0971965516164641" "0.0882165003442149" "0.347331897227467" "PSMD8" "5714"
"ENSG00000099364" "269.697413158485" "0.0165576745320727" "0.154521269091967" "0.887064397027827" "0.968323499076855" "FBXL19" "54620"
"ENSG00000099365" "68.6868572243681" "-0.026752823032422" "0.192405202755489" "0.801472458140961" "0.937132731546079" "STX1B" "112755"
"ENSG00000099377" "394.111335346225" "-0.0431529617893142" "0.18887601991129" "0.688675848943076" "0.88829661224738" "HSD3B7" "80270"
"ENSG00000099381" "494.463575714517" "-0.124756138055546" "0.169415142833059" "0.304493550660146" "0.639398584054135" "SETD1A" "9739"
"ENSG00000099385" "490.70937043831" "0.176947483454946" "0.18075211614764" "0.164358674968057" "0.4801291502418" "BCL7C" "9274"
"ENSG00000099622" "2594.82770128549" "0.295647949981" "0.164489973623652" "0.0224594385532293" "0.157337220371025" "CIRBP" "1153"
"ENSG00000099624" "201.181675198016" "-0.111026342135755" "0.233176970702844" "0.275573553953416" "0.61265582188511" "ATP5F1D" "513"
"ENSG00000099625" "20.296307276905" "-0.0997128012628493" "0.245274707347115" "0.198946280850162" "0.528254059122018" "CBARP" "255057"
"ENSG00000099725" "199.236050000255" "0.583325746812126" "0.384103776991742" "0.00841993003419097" "0.0828401391417518" "PRKY" "5616"
"ENSG00000099769" "0.203342877595854" "0.00713988419329907" "0.230048907569842" "0.762504386412302" NA "IGFALS" "3483"
"ENSG00000099783" "4305.87568849816" "0.417739027862102" "0.155748170778884" "0.00141258749328042" "0.0238011124242049" "HNRNPM" "4670"
"ENSG00000099785" "166.972908239729" "-0.316886067122038" "0.233699510268931" "0.0382537253906078" "0.215223101085258" "MARCHF2" "51257"
"ENSG00000099795" "238.614396282422" "-0.167114481067981" "0.264021418489695" "0.146557820594738" "0.454423449972629" "NDUFB7" "4713"
"ENSG00000099797" "1101.70192679058" "0.171796219495361" "0.153430746122903" "0.153216877538529" "0.463992922597846" "TECR" "9524"
"ENSG00000099800" "299.366644861251" "-0.183328712676686" "0.23146917480455" "0.159995720384172" "0.475006102016399" "TIMM13" "26517"
"ENSG00000099804" "388.921057753185" "-0.235471065957591" "0.182722950209316" "0.0765096137302556" "0.321099415366812" "CDC34" "997"
"ENSG00000099810" "1528.2899469924" "0.086834140837395" "0.0925442884980053" "0.306281412233284" "0.640046109143909" "MTAP" "4507"
"ENSG00000099812" "0.473003416172848" "0.0108059694387529" "0.23013568129503" "0.586776959936468" NA "MISP" "126353"
"ENSG00000099814" "653.400566780089" "-0.058026550942799" "0.1854379704398" "0.60969929464843" "0.85041333803054" "CEP170B" "283638"
"ENSG00000099817" "925.715970921505" "-0.081055375978278" "0.169300978002755" "0.493604977240785" "0.777871694093974" "POLR2E" "5434"
"ENSG00000099821" "255.126218502106" "-0.166147731590881" "0.226207417524703" "0.19097990813205" "0.517795694394315" "POLRMT" "5442"
"ENSG00000099822" "367.416321160249" "-1.04839425217934" "0.280303239858079" "1.06190096355886e-05" "0.000480645414685369" "HCN2" "610"
"ENSG00000099840" "8.77216839345081" "-0.00368903520644482" "0.21715417688261" "0.958136772347506" "0.99023857797189" "IZUMO4" "113177"
"ENSG00000099849" "130.090597219118" "-0.161737078209098" "0.280781207903678" "0.107710375783348" "0.389311555202367" "RASSF7" "8045"
"ENSG00000099860" "301.723963877429" "0.366844774076651" "0.439269396271906" "0.0318632046869142" "0.192398599688545" "GADD45B" "4616"
"ENSG00000099866" "1.62561414871691" "0.0225120068331018" "0.229048838920446" "0.507719620573558" NA "MADCAM1" "8174"
"ENSG00000099875" "499.433299534003" "0.0543796865683537" "0.19622925806006" "0.616557785084775" "0.853620353094686" "MKNK2" "2872"
"ENSG00000099889" "45.3502743369542" "-0.0739664078808017" "0.229985453392416" "0.348857531022817" "0.676360253269407" "ARVCF" "421"
"ENSG00000099899" "336.4753484839" "-0.0464425074428007" "0.194456821587728" "0.666381246053153" "0.877986153981223" "TRMT2A" "27037"
"ENSG00000099901" "1285.40816191143" "0.314616852369006" "0.223746647076848" "0.0368759036242707" "0.210187670792898" "RANBP1" "5902"
"ENSG00000099904" "497.907208024856" "-0.0827274554992006" "0.181453571273571" "0.48312139018217" "0.770860533928208" "ZDHHC8" "29801"
"ENSG00000099910" "568.421031904842" "-0.15507826471514" "0.15805832387013" "0.194476066667497" "0.522954445471841" "KLHL22" "84861"
"ENSG00000099917" "1672.62042904411" "-0.128991908763506" "0.200004834028176" "0.292486229405654" "0.629002375707701" "MED15" "51586"
"ENSG00000099937" "0.544510851500876" "-0.0131674523434639" "0.230355860898144" "0.423487446238567" NA "SERPIND1" "3053"
"ENSG00000099940" "1394.91611981711" "-0.0694515278488422" "0.102625476175515" "0.443972355881014" "0.743687187472807" "SNAP29" "9342"
"ENSG00000099942" "2426.76927568313" "-0.0760763877293845" "0.0873430689250055" "0.346191622399789" "0.674602165394234" "CRKL" "1399"
"ENSG00000099949" "877.540832667655" "-0.017946321991236" "0.174185615598439" "0.871296210365023" "0.962261654974336" "LZTR1" "8216"
"ENSG00000099953" "127.240875099923" "-0.0671303593534488" "0.217425303439646" "0.465000408734484" "0.757268438377958" "MMP11" "4320"
"ENSG00000099956" "1144.72739931496" "-0.0169490051468768" "0.119617345292619" "0.861533403495533" "0.957339818151726" "SMARCB1" "6598"
"ENSG00000099957" "69.3661384076271" "-0.910121452353476" "0.728884714718163" "0.00559070552167727" "0.0626296193701938" "P2RX6" "9127"
"ENSG00000099958" "1.36987375094198" "0.0334602748842155" "0.232791454151173" "0.137678587979174" NA "DERL3" "91319"
"ENSG00000099960" "0.190936711913123" "-0.000601009964498361" "0.229966776030935" "0.995883657502018" NA "SLC7A4" "6545"
"ENSG00000099968" "1808.92627121197" "-0.101140543212323" "0.1676036429756" "0.376353836935183" "0.69752040968522" "BCL2L13" "23786"
"ENSG00000099974" "0.681821959507199" "-0.000385166578885779" "0.229303399761162" "0.992698369445769" NA "DDTL" "100037417"
"ENSG00000099977" "222.565350852388" "0.00603665049098853" "0.140883377213407" "0.95743642221508" "0.989919720513026" "DDT" "1652"
"ENSG00000099984" "50.5016621723234" "0.101429570633327" "0.224899566096012" "0.32767395634709" "0.659527826061983" "GSTT2" "2953"
"ENSG00000099991" "1022.87304403959" "0.0355165175751179" "0.168425636556113" "0.751456770462756" "0.917939704487571" "CABIN1" "23523"
"ENSG00000099992" "211.08167425388" "-0.579048122671784" "0.265221785001665" "0.00265750998949357" "0.0376398835172987" "TBC1D10A" "83874"
"ENSG00000099994" "1.7480300495389" "0.0257138438071197" "0.230355832912462" "0.332005566439859" NA "SUSD2" "56241"
"ENSG00000099995" "3022.90725748556" "0.0605054815184801" "0.143030783877768" "0.558754510556332" "0.821177530579144" "SF3A1" "10291"
"ENSG00000099999" "183.512980741976" "0.129336235699826" "0.188275412797566" "0.296405028673868" "0.63233654354103" "RNF215" "200312"
"ENSG00000100003" "328.585737758837" "-0.0097054234844597" "0.184530406807331" "0.915847580987066" "0.976463119470849" "SEC14L2" "23541"
"ENSG00000100014" "2300.50878902162" "-0.000700072700813704" "0.112354252639417" "0.99283132966293" "0.998531059227275" "SPECC1L" "23384"
"ENSG00000100023" "1007.2505337951" "-0.0800579690884958" "0.132002934463609" "0.453579014508714" "0.750258794291521" "PPIL2" "23759"
"ENSG00000100024" "1.56403553085294" "-0.0145037566339797" "0.229314462747427" "0.564037535148173" NA "UPB1" "51733"
"ENSG00000100027" "9.25926828522628" "0.0326781415965956" "0.225677611672223" "0.549891030645758" "0.817216645849167" "YPEL1" "29799"
"ENSG00000100028" "1569.86275933785" "0.0799253371244378" "0.126717901922294" "0.421946839450254" "0.729890214184286" "SNRPD3" "6634"
"ENSG00000100029" "1281.88968430973" "-0.19024790623839" "0.112189701708141" "0.0516933030823672" "0.257596822886542" "PES1" "23481"
"ENSG00000100030" "5892.52741163637" "0.101660740049093" "0.106429519325612" "0.282194596798766" "0.619822080096875" "MAPK1" "5594"
"ENSG00000100031" "25.3787847281048" "0.222240324190075" "0.362639334819401" "0.0365213992675708" "0.209471369428433" "GGT1" "2678"
"ENSG00000100034" "1221.38692838139" "-0.061664426375324" "0.183719087571023" "0.589746673222297" "0.839651347550827" "PPM1F" "9647"
"ENSG00000100036" "121.114678837005" "-0.0888224135362914" "0.168450638693743" "0.452018521798758" "0.748619649159156" "SLC35E4" "339665"
"ENSG00000100038" "279.282113931476" "0.0696215908608559" "0.174374251086138" "0.548609155816332" "0.81698583202321" "TOP3B" "8940"
"ENSG00000100055" "3.17679096775893" "-0.026574846654537" "0.228520839044245" "0.505960135331034" "0.787655598413449" "CYTH4" "27128"
"ENSG00000100056" "255.181786852589" "-0.181905837405811" "0.198579592916963" "0.163549134847005" "0.479148613350793" "ESS2" "8220"
"ENSG00000100058" "257.667479710437" "-0.152183976858463" "0.13398075068161" "0.165722442038392" "0.482312013262225" "CRYBB2P1" "1416"
"ENSG00000100060" "0.165348932409509" "0.000333915352499146" "0.229737965451799" "0.994854808859121" NA "MFNG" "4242"
"ENSG00000100065" "87.2299953302412" "-0.0373454205741907" "0.212545815796378" "0.668065057089" "0.878448282817116" "CARD10" "29775"
"ENSG00000100068" "33.3777226226146" "0.101412267867928" "0.233035623770299" "0.291015052578865" "0.627415012010411" "LRP5L" "91355"
"ENSG00000100075" "791.508921855112" "-0.435899480096268" "0.17216266613292" "0.00192753972511963" "0.0298009644498121" "SLC25A1" "6576"
"ENSG00000100077" "212.529074468444" "-0.116553857539955" "0.190867106001426" "0.339375618780438" "0.670113835926539" "GRK3" "157"
"ENSG00000100078" "0.586643048684307" "-0.000677100456621" "0.22996477258991" "0.995879763332418" NA "PLA2G3" "50487"
"ENSG00000100083" "544.986143704065" "0.0502784161433125" "0.178779670973814" "0.665795244168955" "0.877856780137423" "GGA1" "26088"
"ENSG00000100084" "784.231593508316" "0.0440318802917587" "0.0970076866467081" "0.610182353029337" "0.85041333803054" "HIRA" "7290"
"ENSG00000100092" "359.970802263781" "-0.0791540919850695" "0.155316694636655" "0.497360682133445" "0.780937909403341" "SH3BP1" "23616"
"ENSG00000100097" "22497.733993774" "-0.106161107295177" "0.128718923021848" "0.33148998791039" "0.662305470139299" "LGALS1" "3956"
"ENSG00000100099" "830.75403589279" "0.0886961060219686" "0.14490823474176" "0.423879889745836" "0.730987147965163" "HPS4" "89781"
"ENSG00000100100" "148.281749108308" "-0.248897695320695" "0.365241148194976" "0.0514073736261161" "0.256550602698705" "PIK3IP1" "113791"
"ENSG00000100101" "215.769338186439" "0.0207253681248076" "0.184703720897636" "0.855037609721268" "0.955177659294923" NA NA
"ENSG00000100104" "551.83526977129" "0.0459207007014137" "0.124747023618313" "0.664661004682899" "0.877088615136891" "SRRD" "402055"
"ENSG00000100105" "503.66155469294" "0.0867460403342558" "0.0958374105282406" "0.315295017920002" "0.648262645981904" "PATZ1" "23598"
"ENSG00000100106" "1944.04979686779" "-0.0667157824292599" "0.132702638790146" "0.537986390843515" "0.809232380311036" "TRIOBP" "11078"
"ENSG00000100109" "950.605696918518" "0.085539262171074" "0.0948846938482188" "0.322505998039666" "0.655376596642235" "TFIP11" "24144"
"ENSG00000100116" "135.203826197899" "-0.592345496836598" "0.294597187921894" "0.00359114371418662" "0.0466738101051677" "GCAT" "23464"
"ENSG00000100122" "0.263838640498687" "-0.00637815216215937" "0.230064996097911" "0.613273632964534" NA "CRYBB1" "1414"
"ENSG00000100124" "412.217338602999" "-0.117008654444797" "0.172709493031359" "0.334258296486716" "0.665089312856243" "ANKRD54" "129138"
"ENSG00000100129" "5095.88227012461" "-0.0180793192756758" "0.103832552887917" "0.841902312600369" "0.950517008882015" "EIF3L" "51386"
"ENSG00000100138" "1592.22860396611" "-0.111392777440963" "0.107223260743703" "0.240711786243323" "0.576521318428312" "SNU13" "4809"
"ENSG00000100139" "1059.46820921976" "-0.0277401953782389" "0.161847403307622" "0.808073179467714" "0.939559754617818" "MICALL1" "85377"
"ENSG00000100142" "368.253826662388" "-0.0413467834354282" "0.138646125856722" "0.708281895056395" "0.89811429522261" "POLR2F" "5435"
"ENSG00000100147" "68.34436434001" "-0.0225210986562369" "0.172741427809667" "0.842478031545078" "0.950708950376015" "CCDC134" "79879"
"ENSG00000100150" "195.236828099477" "0.374865945719459" "0.360789046212302" "0.0319025954395045" "0.192567579122329" "DEPDC5" "9681"
"ENSG00000100151" "166.592845993555" "-0.808843674851631" "0.267986746901271" "0.000170116310583966" "0.00481084367100352" "PICK1" "9463"
"ENSG00000100154" "1017.16179723205" "-0.177054290505465" "0.208517906219496" "0.176095648013226" "0.497754183080123" "TTC28" "23331"
"ENSG00000100162" "122.871105773361" "0.0843749743796936" "0.224059956600784" "0.377744127990958" "0.698695865569595" "CENPM" "79019"
"ENSG00000100167" "1.03697091155378" "-0.0181123042581954" "0.230381891272238" "0.5680475615402" NA "SEPTIN3" "55964"
"ENSG00000100181" "0.619158488579886" "-0.00215838593131762" "0.229438746729748" "0.940732222785342" NA "TPTEP1" "387590"
"ENSG00000100191" "0.131620377739427" "-0.00514521040670393" "0.229975195434375" "0.847069791531881" NA "SLC5A4" "6527"
"ENSG00000100196" "3572.13458167512" "-0.0121990906576309" "0.165647052664528" "0.913035617882091" "0.975063592681596" "KDELR3" "11015"
"ENSG00000100197" "6.67427551207057" "-0.0475571792755714" "0.226499687814935" "0.466046549523607" "0.758167652303629" "CYP2D6" "1565"
"ENSG00000100201" "11525.1652394014" "0.161664587814162" "0.140586691883802" "0.155586139821745" "0.467894691594321" "DDX17" "10521"
"ENSG00000100206" "14.638076319091" "0.104152881781037" "0.258308362831135" "0.0595569986958168" "0.27853208005027" "DMC1" "11144"
"ENSG00000100207" "1371.32044250197" "-0.051912009296551" "0.138529610169861" "0.643611947108867" "0.865098010289863" "TCF20" "6942"
"ENSG00000100209" "138.127109416276" "-0.0480871070931686" "0.147952737562138" "0.670790005461315" "0.879017783850484" "HSCB" "150274"
"ENSG00000100211" "368.650169308646" "0.0109965855721947" "0.121219306388619" "0.919404490813631" "0.977971948075098" "CBY1" "25776"
"ENSG00000100216" "1077.41409110207" "0.105743612432605" "0.119269948669147" "0.307228044213899" "0.640836554294941" "TOMM22" "56993"
"ENSG00000100218" "0.784033150644437" "-0.0134458893236819" "0.230220967693872" "0.598490531252904" NA "RSPH14" "27156"
"ENSG00000100219" "3511.08340080696" "0.0978365488152368" "0.146270303315924" "0.390495522572452" "0.708287054962473" "XBP1" "7494"
"ENSG00000100220" "2003.94074577816" "-0.110664892915011" "0.0772769094865566" "0.137288836432362" "0.44046165077144" "RTCB" "51493"
"ENSG00000100221" "2651.49938477643" "0.139420026110061" "0.0839870235935581" "0.0742485760227899" "0.315805348058901" "JOSD1" "9929"
"ENSG00000100225" "2262.06749121295" "-0.0656784086828767" "0.0963001864313899" "0.481154357196684" "0.769546136088633" "FBXO7" "25793"
"ENSG00000100226" "1255.85332397407" "0.251534096859203" "0.166028819198299" "0.0488221511987989" "0.249014607491669" "GTPBP1" "9567"
"ENSG00000100227" "2038.6602731177" "-0.152350851515917" "0.0889914353889959" "0.0617699693381571" "0.285092656805303" "POLDIP3" "84271"
"ENSG00000100228" "250.757436329379" "-0.17415104076568" "0.148524504671761" "0.13676839510947" "0.439402628855028" "RAB36" "9609"
"ENSG00000100234" "22159.7017094406" "0.496642219715405" "0.452196766351132" "0.0170976920412549" "0.132839546586519" "TIMP3" "7078"
"ENSG00000100239" "829.030328027586" "-0.146526621454887" "0.185096480519465" "0.250154376331833" "0.586577268834768" "PPP6R2" "9701"
"ENSG00000100241" "1241.22439536932" "-0.13279493262616" "0.20083707709463" "0.286840200539244" "0.624223138141796" "SBF1" "6305"
"ENSG00000100242" "2973.9799359812" "-0.00768702532651341" "0.189934691881178" "0.937234786768562" "0.983610051906113" "SUN2" "25777"
"ENSG00000100243" "5183.09753506317" "-0.279046320812261" "0.164251167269463" "0.0304652319938476" "0.18696638013527" "CYB5R3" "1727"
"ENSG00000100246" "168.072082884319" "-0.145828553537867" "0.196159737759929" "0.244298227636284" "0.579840970955018" "DNAL4" "10126"
"ENSG00000100258" "1136.17400786348" "0.0375297707776861" "0.196930137708864" "0.72261760885751" "0.905645690026081" "LMF2" "91289"
"ENSG00000100263" "113.362420584809" "0.00907025275811456" "0.188811919486089" "0.934400931251516" "0.982529329989994" "RHBDD3" "25807"
"ENSG00000100266" "1395.53487126704" "0.0256663952306988" "0.1613112224089" "0.827921078646676" "0.945979397048716" "PACSIN2" "11252"
"ENSG00000100271" "104.273988914329" "-0.104420225603882" "0.182047743502963" "0.38594922936802" "0.70549814199007" "TTLL1" "25809"
"ENSG00000100276" "0.760906216214821" "-0.0117022562773588" "0.229599818594979" "0.553631164567487" NA "RASL10A" "10633"
"ENSG00000100280" "2138.84178207234" "-0.191540525679282" "0.133295313937833" "0.0833105391224188" "0.337564196504416" "AP1B1" "162"
"ENSG00000100281" "1231.90292785903" "0.122920961922823" "0.104283833103148" "0.186020764378005" "0.511080319771174" "HMGXB4" "10042"
"ENSG00000100284" "534.95547788369" "-0.410102802281284" "0.271946942994382" "0.0176608566745454" "0.135493150471909" "TOM1" "10043"
"ENSG00000100285" "0.190194547184869" "0.00819926117777835" "0.230111348224589" "0.619897026628821" NA "NEFH" "4744"
"ENSG00000100288" "509.292171381788" "0.245742555207965" "0.237059107135339" "0.0828121361024095" "0.336571327351223" "CHKB" "1120"
"ENSG00000100290" "0.278152399282116" "0.00506343963147212" "0.229941632777592" "0.839002528208247" NA "BIK" "638"
"ENSG00000100292" "626.202243081452" "0.120930548035244" "0.245271564560557" "0.217088920185916" "0.551642420153343" "HMOX1" "3162"
"ENSG00000100294" "143.622322428865" "-0.149895284547374" "0.158534729006155" "0.212396012719096" "0.546448750216754" "MCAT" "27349"
"ENSG00000100296" "796.793029341131" "0.0154760463040199" "0.130751197485691" "0.859409737697048" "0.956363986611411" "THOC5" "8563"
"ENSG00000100297" "1365.03344655586" "0.537420373139655" "0.43604487008078" "0.0132561419745862" "0.112238437791845" "MCM5" "4174"
"ENSG00000100298" "0.814775230699284" "0.00918982392913814" "0.229591347911642" "0.66674254815392" NA "APOBEC3H" "164668"
"ENSG00000100299" "208.846743528068" "-0.426793807909546" "0.283747359641383" "0.0167231766279745" "0.131208195381112" "ARSA" "410"
"ENSG00000100300" "754.542309732638" "-0.487131323080682" "0.355435038499832" "0.0139316184988275" "0.115751729879776" "TSPO" "706"
"ENSG00000100302" "4.02174132130729" "0.088598397044071" "0.252040309392244" "0.0335624331833012" "0.198679719296519" "RASD2" "23551"
"ENSG00000100304" "442.604159204655" "-0.0268771212368047" "0.190114050316389" "0.805096529491609" "0.938592375620774" "TTLL12" "23170"
"ENSG00000100307" "308.150975992001" "0.226446208584172" "0.163995381681029" "0.0716423362388214" "0.309502958730814" "CBX7" "23492"
"ENSG00000100311" "2.35493041820169" "0.0574626510234523" "0.236898004618835" "0.154614822907359" NA "PDGFB" "5155"
"ENSG00000100312" "0.298186212306413" "-0.000902805242849487" "0.229956672524481" "0.995907344028908" NA "ACR" "49"
"ENSG00000100314" "0.134061402648229" "-0.00513313047681868" "0.229974849420281" "0.847075777980061" NA "CABP7" "164633"
"ENSG00000100316" "22874.4576834477" "-0.0595342333065456" "0.0863643841580923" "0.450919892950349" "0.747947700686793" "RPL3" "6122"
"ENSG00000100319" "144.290486349205" "-0.144002431495009" "0.145385470479963" "0.212530984363341" "0.546448750216754" "ZMAT5" "55954"
"ENSG00000100320" "8488.581415541" "0.0650403062622513" "0.149274327490629" "0.581675220627351" "0.834218718132141" "RBFOX2" "23543"
"ENSG00000100321" "306.279173114923" "-0.484189034949032" "0.233742814007339" "0.00462585112219396" "0.0553888258836884" "SYNGR1" "9145"
"ENSG00000100324" "465.345244543299" "-0.0758406504964353" "0.180328920771536" "0.516769793023159" "0.795168142005055" "TAB1" "10454"
"ENSG00000100325" "962.013180812297" "-0.0305211900350131" "0.131834687344449" "0.773976995517562" "0.927201704060385" "ASCC2" "84164"
"ENSG00000100330" "1377.65242800394" "-0.100993472022777" "0.132526883573456" "0.354148082407007" "0.680531472458822" "MTMR3" "8897"
"ENSG00000100335" "1370.20957594906" "-0.214922095348246" "0.10928346187912" "0.0258809282183007" "0.170783091374285" "MIEF1" "54471"
"ENSG00000100336" "2.54784887792402" "0.0400532657728731" "0.234650139435917" "0.0444969467944285" "0.23638827965083" "APOL4" "80832"
"ENSG00000100342" "316.057530888762" "-0.0787701143062492" "0.241574097761094" "0.184063046399608" "0.508348832384195" "APOL1" "8542"
"ENSG00000100344" "25.7590106440366" "-0.031292131000846" "0.220892376640786" "0.650157311627717" "0.869778596847127" "PNPLA3" "80339"
"ENSG00000100345" "36830.2499029579" "0.0440517581914064" "0.184608551274967" "0.667805878363962" "0.878448282817116" "MYH9" "4627"
"ENSG00000100346" "1.01474026134096" "0.00251873981831732" "0.229103952477808" "0.900880649421615" NA "CACNA1I" "8911"
"ENSG00000100347" "936.760001954858" "0.027749504909102" "0.0987178026969082" "0.755784601279939" "0.919877798719562" "SAMM50" "25813"
"ENSG00000100348" "1147.14407339889" "-0.0630332103517019" "0.110626328296931" "0.511142295557975" "0.790909666932938" "TXN2" "25828"
"ENSG00000100350" "277.253307830919" "7.91817286165272" "0.561700734583015" "1.28244220118646e-44" "2.70643396032887e-41" "FOXRED2" "80020"
"ENSG00000100351" "0.0467415484004368" "-0.000534495556131945" "0.229969950321208" "0.995886942427515" NA "GRAP2" "9402"
"ENSG00000100353" "3690.21560470966" "-0.0427865843072101" "0.0720734989956584" "0.531005603614018" "0.805082226762729" "EIF3D" "8664"
"ENSG00000100354" "1165.64913397846" "-0.0390112317183913" "0.173550897676854" "0.732942090880281" "0.910139844096189" "TNRC6B" "23112"
"ENSG00000100359" "659.598209945536" "-0.0599581144204149" "0.192248548125085" "0.586315880645181" "0.837141178214079" "SGSM3" "27352"
"ENSG00000100360" "286.618344550422" "-0.263065712156166" "0.189680400499767" "0.0544567617550561" "0.264467544794066" "IFT27" "11020"
"ENSG00000100364" "1371.16528581984" "-0.569981071579576" "0.190493544527473" "0.000326039665668701" "0.00787288578518331" "KIAA0930" "23313"
"ENSG00000100368" "0.135020997503432" "0.00513928250251944" "0.229937184199803" "0.871135966317959" NA "CSF2RB" "1439"
"ENSG00000100372" "609.271676051577" "-0.0347357135734819" "0.117846644176855" "0.730834393065904" "0.90939541996843" "SLC25A17" "10478"
"ENSG00000100376" "290.087654169969" "0.399944764592125" "0.153073702019385" "0.00182120381214647" "0.0286022176376454" "FAM118A" "55007"
"ENSG00000100379" "285.372010456295" "0.0407819704958903" "0.173876417224699" "0.722899468801511" "0.905797219220418" "KCTD17" "79734"
"ENSG00000100380" "6140.62891310613" "-0.042650438767144" "0.116217912354353" "0.702935956124071" "0.895132580120885" "ST13" "6767"
"ENSG00000100385" "10.3306594215966" "-0.00860765244582148" "0.226215281072091" "0.831366732664912" "0.947543681062695" "IL2RB" "3560"
"ENSG00000100387" "655.93260884254" "0.15606722351348" "0.10006393714226" "0.0835873052193826" "0.338271526242414" "RBX1" "9978"
"ENSG00000100393" "2591.48060832782" "-0.0847475417254626" "0.153304473866982" "0.457648173758937" "0.753434823751548" "EP300" "2033"
"ENSG00000100395" "691.429851368003" "-0.166649519981416" "0.0879443434202566" "0.0394142369364956" "0.218978368716909" "L3MBTL2" "83746"
"ENSG00000100399" "0.287846199551168" "-0.00491704818247417" "0.229965552475848" "0.863655125303915" NA "CHADL" "150356"
"ENSG00000100401" "3777.50394274506" "0.0898712815056415" "0.202425746569269" "0.419510841844953" "0.728990495150842" "RANGAP1" "5905"
"ENSG00000100403" "4832.39078517962" "0.0887051811014013" "0.116426553026625" "0.38505013339803" "0.704929590430659" "ZC3H7B" "23264"
"ENSG00000100410" "664.669529251422" "0.0483979281446861" "0.10798791747759" "0.61280340331807" "0.851969837624201" "PHF5A" "84844"
"ENSG00000100412" "1596.93736325021" "-0.198944832038169" "0.144388158327175" "0.0871974766875083" "0.345328345136903" "ACO2" "50"
"ENSG00000100413" "1014.00916517201" "-0.390206146270628" "0.19225599868406" "0.00762126519933205" "0.0775831109686845" "POLR3H" "171568"
"ENSG00000100416" "568.620275740509" "0.170623847112867" "0.212596743237851" "0.189795098235818" "0.516417160303532" "TRMU" "55687"
"ENSG00000100417" "675.539421943709" "-0.272218113347428" "0.154399925810077" "0.0282388555645916" "0.178761379263967" "PMM1" "5372"
"ENSG00000100418" "1313.60445649936" "-0.28627095528534" "0.132716933658406" "0.0114675615315956" "0.102600339871716" "DESI1" "27351"
"ENSG00000100422" "1352.24957669153" "0.0206354970487805" "0.173014459304927" "0.859251373779419" "0.956316544336034" "CERK" "64781"
"ENSG00000100425" "504.88983285285" "0.0977128330072759" "0.155174205100173" "0.405161195923873" "0.718509893095032" "BRD1" "23774"
"ENSG00000100426" "625.226687790705" "-0.0843371198330324" "0.100893555331936" "0.351154037519972" "0.678283833689136" "ZBED4" "9889"
"ENSG00000100429" "193.710044103997" "-0.0110748947843442" "0.200956496892075" "0.9127865098566" "0.975032594799854" "HDAC10" "83933"
"ENSG00000100439" "990.885135159702" "-0.284762301216088" "0.230221512092768" "0.0541578566197407" "0.263940088419928" "ABHD4" "63874"
"ENSG00000100441" "1980.92407016929" "0.181596024471654" "0.0905885686302423" "0.0289724038631547" "0.181230490708277" "KHNYN" "23351"
"ENSG00000100442" "1439.11048257445" "0.177416887217248" "0.118342622137473" "0.0827588771089276" "0.336435858952571" "FKBP3" "2287"
"ENSG00000100445" "302.861322308414" "-0.0245020907622388" "0.166136803628233" "0.829258099526539" "0.946775411586162" "SDR39U1" "56948"
"ENSG00000100461" "1595.96217743824" "0.0946787200172686" "0.0962157137287882" "0.278223530464572" "0.614777613186282" "RBM23" "55147"
"ENSG00000100462" "1935.61482842102" "0.0507573755173052" "0.135637966309177" "0.642057333650201" "0.864766969606409" "PRMT5" "10419"
"ENSG00000100478" "130.49405277349" "0.248016606061037" "0.165511651614467" "0.0523047415020073" "0.258937402978318" "AP4S1" "11154"
"ENSG00000100479" "153.072274689868" "0.243362796438658" "0.317478247076545" "0.0750538424046463" "0.31757744895179" "POLE2" "5427"
"ENSG00000100483" "127.196967844767" "0.0405099013068129" "0.185677176163126" "0.71969036011618" "0.904461452323689" "VCPKMT" "79609"
"ENSG00000100485" "827.781648565243" "0.0167016887189905" "0.115931928389535" "0.87597190495239" "0.964898653892251" "SOS2" "6655"
"ENSG00000100490" "73.5974555153113" "0.0394778451348454" "0.206484978368338" "0.685508341330846" "0.887367482678228" "CDKL1" "8814"
"ENSG00000100503" "2690.51056104409" "0.195706161271149" "0.131182718578587" "0.07518706668301" "0.317742990440365" "NIN" "51199"
"ENSG00000100504" "526.556230344307" "0.00732621990852526" "0.193971946086852" "0.94337528855631" "0.986037619599754" "PYGL" "5836"
"ENSG00000100505" "0.659947999865801" "-0.00893486567381534" "0.229936798994863" "0.820290785726701" NA "TRIM9" "114088"
"ENSG00000100519" "1859.65356820694" "0.179017910053388" "0.106453593428454" "0.0584058238613862" "0.275306851422558" "PSMC6" "5706"
"ENSG00000100522" "2185.00185558168" "0.160065621685804" "0.159852340103939" "0.187741468722749" "0.513789084712405" "GNPNAT1" "64841"
"ENSG00000100523" "504.603831191388" "-0.00107064126692044" "0.0938561292561465" "0.986960208310456" "0.998507210647115" "DDHD1" "80821"
"ENSG00000100526" "591.369185308026" "0.981240027534904" "0.322711333116774" "0.000132767286349984" "0.0039884521271295" "CDKN3" "1033"
"ENSG00000100528" "2481.80969409379" "-0.0360802835948056" "0.124163722886855" "0.721234743365194" "0.905104615470643" "CNIH1" "10175"
"ENSG00000100532" "204.886007206765" "0.114063085609406" "0.164000420543387" "0.3360311103419" "0.66668564900402" "CGRRF1" "10668"
"ENSG00000100554" "1972.22577703707" "-0.207904268981546" "0.130886952579648" "0.0579538517010965" "0.274225021936551" "ATP6V1D" "51382"
"ENSG00000100558" "7.92506677927756" "-5.55201221156161" "2.52901247930414" "4.22179164184192e-05" "0.00152953880448964" "PLEK2" "26499"
"ENSG00000100564" "193.171924334751" "-0.246063599199032" "0.180067773870234" "0.0631223244643148" "0.28810332628576" "PIGH" "5283"
"ENSG00000100567" "1439.14550118237" "0.0701505267537466" "0.130090426831442" "0.532434899848561" "0.805374213223888" "PSMA3" "5684"
"ENSG00000100568" "2399.23415494022" "-0.10216199479908" "0.0922811656603682" "0.221700911577836" "0.556245577376818" "VTI1B" "10490"
"ENSG00000100575" "395.384868567237" "-0.0259254005911345" "0.128549119478822" "0.806474710419289" "0.939208976754422" "TIMM9" "26520"
"ENSG00000100577" "230.273510219274" "-0.0975626845454345" "0.151446928648775" "0.398425587828136" "0.714078471263526" "GSTZ1" "2954"
"ENSG00000100578" "883.316612092155" "0.328906301869823" "0.150980545920781" "0.00828152253580765" "0.0819580762485391" "KIAA0586" "9786"
"ENSG00000100580" "844.808962918432" "0.0307341885653581" "0.111433529749073" "0.745225613898273" "0.915095209793043" "TMED8" "283578"
"ENSG00000100583" "34.2154889300869" "0.0496183827268276" "0.211210226081525" "0.599566555699931" "0.845658653485337" "SAMD15" "161394"
"ENSG00000100591" "1879.38425423493" "-0.0183551089409294" "0.123613039733478" "0.823742101537074" "0.9450600259175" "AHSA1" "10598"
"ENSG00000100592" "278.836859728182" "-0.149211452223149" "0.239526995668076" "0.200725945648639" "0.530919025597051" "DAAM1" "23002"
"ENSG00000100593" "0.401881442709244" "-0.00084928570184661" "0.22995345466576" "0.995538037013149" NA "ISM2" "145501"
"ENSG00000100596" "2763.94457417253" "0.0947741258151215" "0.159000920333395" "0.422902022373654" "0.730451629940092" "SPTLC2" "9517"
"ENSG00000100599" "457.835661104545" "0.0245563383594412" "0.17701469631533" "0.83136526113155" "0.947543681062695" "RIN3" "79890"
"ENSG00000100600" "1226.47586725908" "-0.246897900185671" "0.159521231322291" "0.0465424984344407" "0.242056903995987" "LGMN" "5641"
"ENSG00000100601" "271.768129380474" "0.0221364787822702" "0.150663815856451" "0.847394178430947" "0.952190308606385" "ALKBH1" "8846"
"ENSG00000100603" "1806.30053774772" "0.0517974807244817" "0.0966384603502338" "0.543043666515485" "0.813361091357429" "SNW1" "22938"
"ENSG00000100605" "811.6563855526" "-0.144156344323212" "0.175097788959269" "0.244471229212653" "0.579840970955018" "ITPK1" "3705"
"ENSG00000100612" "1338.50595266646" "0.0139607946229236" "0.165895110770116" "0.90225855669427" "0.972421574204788" "DHRS7" "51635"
"ENSG00000100614" "1549.00901932966" "-0.000871954014923608" "0.121675352417931" "0.98512094750261" "0.998316376118021" "PPM1A" "5494"
"ENSG00000100625" "669.823153645418" "0.0320086152118174" "0.187980548670748" "0.771268689460292" "0.926125838133578" "SIX4" "51804"
"ENSG00000100626" "8.3895245337373" "-0.011441220472202" "0.225746904521184" "0.759440988700851" "0.920972356366528" "GALNT16" "57452"
"ENSG00000100628" "2.72169988666656" "0.00329064377572255" "0.228021759974472" "0.909228715760901" "0.974285614047356" "ASB2" "51676"
"ENSG00000100629" "308.24385546258" "0.57978005064531" "0.272032445579577" "0.00296945157791101" "0.0408251229559215" "CEP128" "145508"
"ENSG00000100632" "2129.84388118038" "0.110834830753325" "0.102560123385635" "0.227155246951344" "0.562408276034542" "ERH" "2079"
"ENSG00000100644" "10914.0736912251" "-0.395918165953067" "0.142915091239993" "0.00107983740322077" "0.0194410593480518" "HIF1A" "3091"
"ENSG00000100647" "843.213323866402" "-0.222248287947786" "0.135824952952418" "0.0484745971340587" "0.2480741507773" "SUSD6" "9766"
"ENSG00000100650" "3010.28649793387" "0.107787007606218" "0.108756047288597" "0.261178663339204" "0.598869940670348" "SRSF5" "6430"
"ENSG00000100664" "6473.35656824849" "0.277156989314205" "0.157424321650252" "0.0271588445014138" "0.175410394689124" "EIF5" "1983"
"ENSG00000100678" "0.736268064804206" "-0.0201494000988203" "0.230997341178162" "0.249406825867161" NA "SLC8A3" "6547"
"ENSG00000100697" "1689.61737650367" "-0.125255698252138" "0.129246727038778" "0.242696933629782" "0.578522864983435" "DICER1" "23405"
"ENSG00000100711" "679.339135694114" "-0.464873348049645" "0.0949526080609534" "1.82509288501292e-07" "1.36946858567436e-05" "ZFYVE21" "79038"
"ENSG00000100714" "2929.09606505585" "0.314436571172972" "0.206892787677298" "0.0316978359918991" "0.191593053736775" "MTHFD1" "4522"
"ENSG00000100722" "2082.91600082658" "0.080813913751343" "0.0906984346433926" "0.332880667656566" "0.663599517303791" "ZC3H14" "79882"
"ENSG00000100726" "244.51453019365" "0.0640754430641202" "0.217769615563745" "0.483528337825138" "0.770860533928208" "TELO2" "9894"
"ENSG00000100731" "2296.10660247299" "-0.142357285635524" "0.156955280019819" "0.230961457108535" "0.566514932495045" "PCNX1" "22990"
"ENSG00000100739" "146.47801051719" "0.917995918266572" "0.559661023835114" "0.00363940186902359" "0.0469755518002487" "BDKRB1" "623"
"ENSG00000100744" "907.333038242745" "-0.197398807521746" "0.124383317571478" "0.0621393785329825" "0.285728473122143" "GSKIP" "51527"
"ENSG00000100749" "416.28647779331" "0.382293960494819" "0.275644664313348" "0.024303728140618" "0.164399374603801" "VRK1" "7443"
"ENSG00000100764" "3040.05113807175" "0.178729403192878" "0.108716973060293" "0.0622367161403744" "0.286072006152448" "PSMC1" "5700"
"ENSG00000100767" "0.903301169494465" "-0.00896519484302625" "0.230002290370805" "0.764333460417381" NA "PAPLN" "89932"
"ENSG00000100784" "50.6772122700746" "1.22547230637606" "0.403237203786387" "0.000119728296134725" "0.00368191771155293" "RPS6KA5" "9252"
"ENSG00000100796" "1642.49632158657" "0.316784852933349" "0.104778569186522" "0.000851181012673238" "0.0163741100736792" "PPP4R3A" "55671"
"ENSG00000100802" "117.523635352326" "0.406327742136393" "0.24190809076696" "0.0144586613218655" "0.118728394502459" "C14orf93" "60686"
"ENSG00000100804" "2667.89086026248" "-0.124083982166775" "0.115909918780322" "0.21261661538775" "0.546448750216754" "PSMB5" "5693"
"ENSG00000100811" "2769.23136900806" "0.0988853712208118" "0.0919431660050692" "0.242470241126045" "0.578277310486089" "YY1" "7528"
"ENSG00000100813" "4112.8800982845" "0.218015934185172" "0.18914464841101" "0.101249196659609" "0.37668360229268" "ACIN1" "22985"
"ENSG00000100814" "611.457954143027" "-0.087199755979136" "0.154084969458569" "0.454389956679706" "0.75077603920922" "CCNB1IP1" "57820"
"ENSG00000100815" "2558.95689120333" "0.089465346060369" "0.146877945447333" "0.448422603375346" "0.746619212306308" "TRIP11" "9321"
"ENSG00000100823" "2979.59543769331" "0.0779425974141022" "0.0940458129529079" "0.361402051317471" "0.686338676309659" "APEX1" "328"
"ENSG00000100836" "2021.4678200142" "0.273211977486507" "0.14685490967788" "0.0232530144427059" "0.160041028469712" "PABPN1" "8106"
"ENSG00000100842" "723.818806665269" "-0.903427632503111" "0.225710615283166" "4.39099872865282e-06" "0.000228102250879525" "EFS" "10278"
"ENSG00000100852" "3876.54841181281" "-0.415980002952056" "0.239578752317511" "0.0121639156007966" "0.106240758969606" "ARHGAP5" "394"
"ENSG00000100865" "471.767062568578" "-0.155544349443204" "0.113396000851431" "0.115529614576392" "0.40332640258338" "CINP" "51550"
"ENSG00000100867" "31.4136636318401" "2.8160239831924" "1.34594935052682" "0.000821865453507942" "0.0159672663424334" "DHRS2" "10202"
"ENSG00000100883" "1970.05345848952" "-0.0469980734986809" "0.0765834838763789" "0.515219027429461" "0.794103720546605" "SRP54" "6729"
"ENSG00000100888" "2676.08570626222" "-0.0874464897464238" "0.132051874862259" "0.456857751715468" "0.752720739944594" "CHD8" "57680"
"ENSG00000100889" "952.618254433574" "0.322360412219517" "0.320756530291419" "0.0463287462520376" "0.241484477608259" "PCK2" "5106"
"ENSG00000100890" "750.125794649965" "-0.00862210873209544" "0.125308712660346" "0.951113026714316" "0.987921734742311" "PRORP" "9692"
"ENSG00000100897" "1261.18757806924" "-0.0882554584394713" "0.143091359550364" "0.434636974448242" "0.737855810921033" "DCAF11" "80344"
"ENSG00000100902" "2378.68363390304" "0.0194932439308958" "0.0998710547925892" "0.765951130104018" "0.923606112730748" "PSMA6" "5687"
"ENSG00000100906" "825.915301999937" "0.260219261536592" "0.265298058821197" "0.0769816707653515" "0.321942419502459" "NFKBIA" "4792"
"ENSG00000100908" "125.084328063997" "0.382335469278577" "0.276459820415495" "0.0247556886933748" "0.166050970286153" "EMC9" "51016"
"ENSG00000100911" "1921.56927512112" "0.221769483073655" "0.222149252264087" "0.109807731419633" "0.392144514853033" "PSME2" "5721"
"ENSG00000100916" "352.509347594701" "0.0305847317583475" "0.128946216273109" "0.774970756353873" "0.927431012530716" "BRMS1L" "84312"
"ENSG00000100918" "77.3099194224567" "0.13497082111155" "0.262594685183819" "0.142405088056906" "0.448800653661516" "REC8" "9985"
"ENSG00000100926" "1818.91970043606" "0.0354673839603656" "0.106041693357059" "0.718933489418756" "0.904461452323689" "TM9SF1" "10548"
"ENSG00000100934" "8135.52697634137" "-0.0262681925638198" "0.140039230119502" "0.778256766385042" "0.928704338908585" "SEC23A" "10484"
"ENSG00000100938" "1222.855016354" "-0.102699197792265" "0.12706217158522" "0.317700487848956" "0.649992406247446" "GMPR2" "51292"
"ENSG00000100941" "2454.21776645254" "0.164195204765898" "0.182244148754186" "0.195628500293174" "0.524170127035337" "PNN" "5411"
"ENSG00000100949" "333.106961119957" "-0.146367337403857" "0.202262119367053" "0.244008861495367" "0.57981725666802" "RABGGTA" "5875"
"ENSG00000100968" "2396.64881160902" "-0.0944230697251073" "0.191540047728064" "0.414430267521733" "0.725489482974379" "NFATC4" "4776"
"ENSG00000100979" "69.9530963691387" "-2.263596998943" "0.398056711096246" "7.05343762220789e-10" "8.8490418690638e-08" "PLTP" "5360"
"ENSG00000100982" "415.439503636454" "-0.00691972579954825" "0.143176345329047" "0.945619758559124" "0.986771932308966" "PCIF1" "63935"
"ENSG00000100983" "1202.94508106958" "0.0103228775431569" "0.0973151959859155" "0.909550904666463" "0.974317502318988" "GSS" "2937"
"ENSG00000100985" "0.264849214421473" "0.00506781557513936" "0.229941728847369" "0.838979581661824" NA "MMP9" "4318"
"ENSG00000100991" "2620.00903726176" "-0.218327647425793" "0.0852714937083159" "0.00579975273000774" "0.0642198626674781" "TRPC4AP" "26133"
"ENSG00000100994" "2239.46516604806" "-0.136231181768623" "0.116465150335514" "0.167831841209409" "0.485257676680949" "PYGB" "5834"
"ENSG00000100997" "1025.14570315236" "-0.13543944756179" "0.125503585838003" "0.194405569721635" "0.522885014116673" "ABHD12" "26090"
"ENSG00000101000" "562.511704730707" "0.222132003995704" "0.188125880582136" "0.0955271330990817" "0.364224161723531" "PROCR" "10544"
"ENSG00000101003" "588.516445660286" "0.574991803521764" "0.301355879813391" "0.0047664516117643" "0.05641793890896" "GINS1" "9837"
"ENSG00000101004" "109.709665677022" "-0.12185709356108" "0.213018597478044" "0.300687409708393" "0.635654552592835" "NINL" "22981"
"ENSG00000101017" "28.8841892854184" "5.91375014904442" "1.26236242302415" "1.47157173284243e-07" "1.12929752570812e-05" "CD40" "958"
"ENSG00000101019" "990.280349023601" "-0.208916111582466" "0.135313009632069" "0.0629927515400549" "0.287745298769141" "UQCC1" "55245"
"ENSG00000101040" "970.617779865407" "-0.0271812492004962" "0.114939865185083" "0.785068084503095" "0.931826804743093" "ZMYND8" "23613"
"ENSG00000101049" "2.10819372154411" "0.0180858367171519" "0.228721140239935" "0.580186139705745" NA "SGK2" "10110"
"ENSG00000101052" "590.787002753929" "0.258392488360113" "0.161191046619235" "0.0406130385972823" "0.222982024194412" "IFT52" "51098"
"ENSG00000101057" "888.273799276372" "0.173405617633825" "0.280476117836599" "0.117935335515003" "0.408012760143402" "MYBL2" "4605"
"ENSG00000101076" "0.448363875403686" "0.00671012236362465" "0.230035873319824" "0.646708123094043" NA "HNF4A" "3172"
"ENSG00000101079" "1286.11348022436" "-0.165477599083563" "0.145379979429884" "0.150790841806134" "0.460650666855592" "NDRG3" "57446"
"ENSG00000101082" "1.03728291140073" "0.0063370883174962" "0.228792385522261" "0.805016180915762" NA "SLA2" "84174"
"ENSG00000101084" "1112.31146526505" "-0.192602267502397" "0.11511259552726" "0.0535559830469291" "0.261881562729229" "RAB5IF" "55969"
"ENSG00000101096" "53.4641889967714" "1.44968661300985" "0.487637875814851" "0.00012598401996924" "0.0038302181559441" "NFATC2" "4773"
"ENSG00000101104" "397.738727762644" "0.118752894767363" "0.25291542873319" "0.175990108439222" "0.497695310013299" "PABPC1L" "80336"
"ENSG00000101109" "2640.01028006044" "0.200534492233364" "0.161752859665188" "0.104267201713033" "0.382953467406805" "STK4" "6789"
"ENSG00000101115" "9.17539598079085" "-9.57006187782708e-05" "0.222002666500906" "0.998007614763742" "0.999250537306147" "SALL4" "57167"
"ENSG00000101126" "3396.07637628888" "0.114751895576255" "0.113896546775959" "0.247359602647015" "0.58326426976111" "ADNP" "23394"
"ENSG00000101132" "299.285494790957" "0.0835619157714787" "0.13623533981864" "0.450049804116729" "0.747593706280668" "PFDN4" "5203"
"ENSG00000101138" "786.551069775772" "-0.0489139179473803" "0.12583877899924" "0.641436457444299" "0.864482454780242" "CSTF1" "1477"
"ENSG00000101144" "0.0931016503232004" "0.00525843991862185" "0.2299413171125" "0.868671394493285" NA "BMP7" "655"
"ENSG00000101146" "802.292895450055" "0.0533788590732568" "0.10433402082806" "0.566890071461119" "0.825643674918181" "RAE1" "8480"
"ENSG00000101150" "3701.2985873875" "-0.424953855497172" "0.115677945073069" "4.90102692834851e-05" "0.00172025026260515" "TPD52L2" "7165"
"ENSG00000101152" "1816.29314882131" "-0.36710263791796" "0.170637526002415" "0.00624722724862121" "0.0675236476558719" "DNAJC5" "80331"
"ENSG00000101158" "1148.73885157187" "0.13615404100339" "0.148574394083093" "0.24208316488177" "0.578089119193624" "NELFCD" "51497"
"ENSG00000101160" "5465.43852364445" "-0.398175788041116" "0.123553579950345" "0.000288451791905431" "0.00717221149151605" "CTSZ" "1522"
"ENSG00000101161" "1730.10756913542" "-0.139756131371237" "0.101337901437192" "0.119925204460913" "0.412025709981969" "PRPF6" "24148"
"ENSG00000101162" "0.409893157562208" "0.0072992779568785" "0.22992310989373" "0.788802680803476" NA "TUBB1" "81027"
"ENSG00000101166" "1606.88123916358" "0.0195519248580848" "0.107332898303994" "0.836638966660458" "0.94894025355247" "PRELID3B" "51012"
"ENSG00000101181" "327.457648412969" "-0.0648427344545255" "0.176353223868436" "0.576421392950275" "0.831100288206922" "MTG2" "26164"
"ENSG00000101182" "2722.65376107506" "0.0357291139030255" "0.121024065321484" "0.71794777131109" "0.903818672958403" "PSMA7" "5688"
"ENSG00000101187" "54.1259049033819" "-0.183301777570306" "0.250860628185808" "0.14889264282485" "0.45812912134353" "SLCO4A1" "28231"
"ENSG00000101188" "0.967628975768581" "-0.0120788115716355" "0.229690333156556" "0.527549430395128" NA "NTSR1" "4923"
"ENSG00000101189" "456.09473307384" "-0.059400518240667" "0.105094343521617" "0.523598544536863" "0.7996751407369" "MRGBP" "55257"
"ENSG00000101190" "395.54066566798" "-0.169689493437119" "0.138173297073285" "0.126190756324667" "0.421793963847035" "TCFL5" "10732"
"ENSG00000101191" "1556.92404917008" "-0.0917305392017532" "0.129716254603474" "0.392527889398696" "0.709684102737667" "DIDO1" "11083"
"ENSG00000101193" "552.473547916137" "0.0106256762339396" "0.102354971650259" "0.913992317442549" "0.975529921316384" "GID8" "54994"
"ENSG00000101194" "932.82979334677" "0.0230712851168535" "0.200111501144568" "0.821588244411133" "0.94404541940669" "SLC17A9" "63910"
"ENSG00000101199" "1110.62281213334" "-0.0513480377559496" "0.160660159850021" "0.656788717765783" "0.872771658562748" "ARFGAP1" "55738"
"ENSG00000101210" "4.81949962627305" "-0.136853348671661" "0.290560608335116" "0.00221304425156388" "0.0331548083777167" "EEF1A2" "1917"
"ENSG00000101213" "1.0182431190176" "0.00431246051031448" "0.22819967155438" "0.883663202206294" NA "PTK6" "5753"
"ENSG00000101216" "280.976999696843" "-0.167174179477922" "0.206098490532218" "0.19551922474393" "0.524126877000917" "GMEB2" "26205"
"ENSG00000101220" "389.470614890532" "-0.148566197657896" "0.221298970839637" "0.228546696371132" "0.564198548740141" "C20orf27" "54976"
"ENSG00000101222" "0.944091910956265" "-0.0225991334282109" "0.230139371802805" "0.387618069276659" NA "SPEF1" "25876"
"ENSG00000101224" "2670.23312078042" "0.459661516158709" "0.195143880111123" "0.00280751083435988" "0.0392377528282268" "CDC25B" "994"
"ENSG00000101230" "5.71956569357546" "1.5748929908944" "1.35869408716563" "0.00502706975455285" "0.0585324266662867" "ISM1" "140862"
"ENSG00000101236" "953.748637559484" "-0.074596583879349" "0.1527522875452" "0.518517076659498" "0.796271954188393" "RNF24" "11237"
"ENSG00000101246" "308.600325370064" "-0.127606331661474" "0.177045196607916" "0.294706952014175" "0.631428175866374" "ARFRP1" "10139"
"ENSG00000101247" "163.228181703387" "0.213119154336077" "0.163854568767785" "0.0884892977800681" "0.347838140726633" "NDUFAF5" "79133"
"ENSG00000101251" "1.47058260257977" "-0.00812615905937417" "0.229801053612196" "0.442923051132969" NA "SEL1L2" "80343"
"ENSG00000101255" "707.37869043215" "0.0783143427288514" "0.241134317742144" "0.191241471051054" "0.51817200381238" "TRIB3" "57761"
"ENSG00000101265" "337.466760725432" "1.27513557085193" "0.474939221842187" "0.000303470786648132" "0.00747955808902251" "RASSF2" "9770"
"ENSG00000101266" "3317.93995190227" "-0.00834629623251646" "0.128338319517808" "0.93996474954788" "0.984891475535294" "CSNK2A1" "1457"
"ENSG00000101276" "0.643787129237712" "0.00383430861109912" "0.22924353708098" "0.861614488689051" NA "SLC52A3" "113278"
"ENSG00000101290" "1434.9051781119" "0.0526461392176482" "0.130593981039258" "0.623980012016737" "0.856266777538484" "CDS2" "8760"
"ENSG00000101294" "3002.63010891921" "-0.0338876202517317" "0.114604600324341" "0.715437128016222" "0.902744770724804" "HM13" "81502"
"ENSG00000101298" "321.286501137134" "-0.363312792270753" "0.185237709206652" "0.0106432497870123" "0.0971297222454754" "SNPH" "9751"
"ENSG00000101306" "3.69636217940359" "0.0309077370921614" "0.229174210161075" "0.450787576995949" "0.747947700686793" "MYLK2" "85366"
"ENSG00000101307" "10.0927244672165" "-0.0395410045646315" "0.220454845354098" "0.590073980468176" "0.839680510603227" "SIRPB1" "10326"
"ENSG00000101310" "1433.4518561782" "0.00430668823641534" "0.106615943839592" "0.961727047976439" "0.990981297864736" "SEC23B" "10483"
"ENSG00000101311" "51.4952144356567" "8.27757540957523" "0.992760492012012" "6.97782676966426e-16" "2.26551248754311e-13" "FERMT1" "55612"
"ENSG00000101333" "1625.28932583338" "-0.00848463079856739" "0.187869456755547" "0.938715451466852" "0.984185118742773" "PLCB4" "5332"
"ENSG00000101335" "16663.2356440406" "-0.710361596120337" "0.382309186074463" "0.00352765454189605" "0.0460614011065979" "MYL9" "10398"
"ENSG00000101337" "2624.62748667193" "-0.192267212830407" "0.12089003294375" "0.0628557158395184" "0.287508277030233" "TM9SF4" "9777"
"ENSG00000101342" "6.19325230506964" "-0.153809073230571" "0.294419849909856" "0.0487188789921867" "0.248796380527855" "TLDC2" "140711"
"ENSG00000101343" "951.251856505479" "0.178231751243362" "0.171778739112311" "0.156752817833485" "0.469479833862466" "CRNKL1" "51340"
"ENSG00000101346" "3024.46135025207" "-0.0484874920564567" "0.0649783583339997" "0.446420753120782" "0.745313963000966" "POFUT1" "23509"
"ENSG00000101347" "2947.85052922223" "0.0879817580526197" "0.237857017053653" "0.265110741259358" "0.603458899830917" "SAMHD1" "25939"
"ENSG00000101349" "0.24724580584489" "0.00765958619258453" "0.230083826717337" "0.617778748638018" NA "PAK5" "57144"
"ENSG00000101350" "2310.08305510365" "0.0632492020058612" "0.114089567724884" "0.519306549307764" "0.79689624358871" "KIF3B" "9371"
"ENSG00000101353" "30.8660949134117" "0.0147964367978023" "0.207274585128814" "0.87286805427752" "0.963241477244746" "MROH8" "140699"
"ENSG00000101361" "2548.29653493951" "0.272984590572613" "0.214699813726644" "0.0585842576222073" "0.275970430088093" "NOP56" "10528"
"ENSG00000101363" "1024.58868581917" "-0.185406691104134" "0.107440043070514" "0.0506086958914869" "0.254900540792355" "MANBAL" "63905"
"ENSG00000101365" "924.080109463085" "0.148937628092619" "0.111270820773952" "0.120412039690501" "0.412782530711497" "IDH3B" "3420"
"ENSG00000101367" "4171.46715812445" "0.0423028764033636" "0.141801224452" "0.707214747942227" "0.897556196316694" "MAPRE1" "22919"
"ENSG00000101384" "1071.00415981855" "-0.0349303310625563" "0.207515969601614" "0.708745568934676" "0.898428951469259" "JAG1" "182"
"ENSG00000101391" "458.152750726613" "0.00215315764923376" "0.162054146843627" "0.984115105937637" "0.998058167881661" "CDK5RAP1" "51654"
"ENSG00000101400" "320.552519485097" "-0.430337849900354" "0.316742049719248" "0.0191261761885351" "0.142186134676811" "SNTA1" "6640"
"ENSG00000101407" "693.753998673465" "0.233591866284713" "0.149648660160459" "0.0519730358736997" "0.258116728820987" "TTI1" "9675"
"ENSG00000101412" "608.2932027601" "0.22565807877596" "0.311806859340907" "0.0826076947566038" "0.336145025446069" "E2F1" "1869"
"ENSG00000101413" "907.281211274673" "0.155696618921625" "0.136513451569683" "0.161745171244067" "0.477185166841312" "RPRD1B" "58490"
"ENSG00000101417" "138.495339101651" "-0.105768024896611" "0.194660856117973" "0.376555679953318" "0.69752040968522" "PXMP4" "11264"
"ENSG00000101421" "1903.87901666289" "-0.0817017354956555" "0.101003470453665" "0.36545385844607" "0.689226708237825" "CHMP4B" "128866"
"ENSG00000101425" "1.79234296411224" "0.0240755768855134" "0.23145202168662" "0.187743801687744" NA "BPI" "671"
"ENSG00000101439" "1362.60307439204" "-0.142845391296244" "0.16050037076557" "0.234589133959877" "0.57019411872223" "CST3" "1471"
"ENSG00000101441" "0.204368306315131" "-0.00602134969944367" "0.230033853266803" "0.70010354009014" NA "CST4" "1472"
"ENSG00000101442" "129.350672643693" "0.124514275726235" "0.160010763064091" "0.29758932904938" "0.633409057279461" "ACTR5" "79913"
"ENSG00000101444" "2607.28155084081" "-0.182620134161043" "0.102435164792039" "0.0459766644285249" "0.24070587487324" "AHCY" "191"
"ENSG00000101447" "973.939926532535" "0.604062022084907" "0.412160362728749" "0.00851677738496309" "0.0834172394443967" "FAM83D" "81610"
"ENSG00000101452" "298.960993621419" "0.17066215039389" "0.170913289673145" "0.171787342643616" "0.491541346766188" "DHX35" "60625"
"ENSG00000101457" "295.282492589409" "0.00868742082087413" "0.127620691235148" "0.9359436402292" "0.983171756967993" "DNTTIP1" "116092"
"ENSG00000101460" "70.4606351657645" "0.0387905701563334" "0.194963850169985" "0.716929351269713" "0.903408920109369" "MAP1LC3A" "84557"
"ENSG00000101464" "548.50441649891" "-0.035808582254132" "0.114927824923526" "0.727368526014208" "0.908189963790072" "PIGU" "128869"
"ENSG00000101470" "0.922267546694545" "0.00922380307485723" "0.228770809224854" "0.728592875353186" NA "TNNC2" "7125"
"ENSG00000101473" "201.434087632456" "-0.0816013969874594" "0.156302324557252" "0.48357424123874" "0.770860533928208" "ACOT8" "10005"
"ENSG00000101474" "2751.25545335102" "-0.112884076695126" "0.0998233447578362" "0.209222166726943" "0.542595674477877" "APMAP" "57136"
"ENSG00000101489" "0.0813696797003903" "-0.00539360551669356" "0.229988432918292" "0.796694086753026" NA "CELF4" "56853"
"ENSG00000101493" "843.938690840697" "-0.841896661090291" "0.311878011635565" "0.000420136485421952" "0.00951988659505938" "ZNF516" "9658"
"ENSG00000101542" "0.106667046395555" "-0.00567496296867413" "0.230007211273493" "0.761850930162727" NA "CDH20" "28316"
"ENSG00000101544" "865.915575860384" "0.0538859850548205" "0.1411219462562" "0.631401730315722" "0.858937103719314" "ADNP2" "22850"
"ENSG00000101546" "340.903236146358" "0.106409169276384" "0.14791224509832" "0.360156911610783" "0.685253874722251" "RBFA" "79863"
"ENSG00000101557" "3394.56545596461" "-0.0701599509951399" "0.103771635865658" "0.441912916072195" "0.742893996543843" "USP14" "9097"
"ENSG00000101558" "4147.56557962943" "0.178165092033386" "0.0945451531784251" "0.0388658918485873" "0.217491830321412" "VAPA" "9218"
"ENSG00000101574" "493.216598983185" "0.495294360358102" "0.13582033904934" "4.25599312940043e-05" "0.00153862809429695" "METTL4" "64863"
"ENSG00000101577" "1603.0045446213" "-0.0912611439444015" "0.126104817125213" "0.387128516437733" "0.706506403958301" "LPIN2" "9663"
"ENSG00000101596" "2622.2754072161" "0.449803066257497" "0.134507456759802" "0.000149654553687454" "0.00437131112440361" "SMCHD1" "23347"
"ENSG00000101605" "28.8899689451142" "-0.0978169545634467" "0.236067456082" "0.274100410290401" "0.611878517378401" "MYOM1" "8736"
"ENSG00000101608" "10725.0729190078" "-0.271918809511254" "0.149571967283342" "0.0287639512954155" "0.180235339487294" "MYL12A" "10627"
"ENSG00000101624" "222.154316361443" "0.285366759721262" "0.214037339518665" "0.0495572894115897" "0.251556138645781" "CEP76" "79959"
"ENSG00000101638" "0.176568081896479" "0.00515281186279979" "0.229942623866458" "0.847822202812295" NA "ST8SIA5" "29906"
"ENSG00000101639" "1188.17729516363" "0.320494258995277" "0.187336225507427" "0.0225061804632855" "0.157533932322408" "CEP192" "55125"
"ENSG00000101654" "1418.90817720435" "-0.135458971314725" "0.146972240685435" "0.219686637261831" "0.554489420624702" "RNMT" "8731"
"ENSG00000101665" "386.606111492277" "0.224820067340978" "0.281434109984218" "0.0991499404101689" "0.37215394485213" "SMAD7" "4092"
"ENSG00000101670" "2.12250203541642" "-0.0753126246796733" "0.247214445730638" "0.00804410218412132" NA "LIPG" "9388"
"ENSG00000101680" "492.326157156385" "-0.649195472439337" "0.381581149697635" "0.005311366640723" "0.0603850525221054" "LAMA1" "284217"
"ENSG00000101695" "2.54222790568603" "0.040621748849917" "0.233459236427279" "0.207077526313361" "0.539605591898259" "RNF125" "54941"
"ENSG00000101745" "1721.2882304791" "0.0274126279773729" "0.161121606922024" "0.814037347195587" "0.941599762781369" "ANKRD12" "23253"
"ENSG00000101751" "645.914003287702" "0.0292753518042686" "0.147243702402349" "0.79588387312882" "0.935017645755265" "POLI" "11201"
"ENSG00000101752" "3267.74037792576" "0.0302048624409202" "0.125074360818472" "0.776117306265597" "0.927856428387061" "MIB1" "57534"
"ENSG00000101773" "1019.59469087856" "0.358742885899894" "0.215043356332424" "0.0191268540876233" "0.142186134676811" "RBBP8" "5932"
"ENSG00000101782" "1746.28501439546" "-0.375279867648603" "0.127864542272871" "0.000737050592959036" "0.0147087767859662" "RIOK3" "8780"
"ENSG00000101811" "519.127184046462" "0.112387578320405" "0.13582380844199" "0.300828044495454" "0.635654552592835" "CSTF2" "1478"
"ENSG00000101825" "9817.50388097963" "-0.142117902821458" "0.234809978023923" "0.22148441904916" "0.556032928893229" "MXRA5" "25878"
"ENSG00000101842" "4.65451414847436" "0.080559033598365" "0.241609296511061" "0.197486631749491" "0.526391980395745" "VSIG1" "340547"
"ENSG00000101843" "1316.40368084462" "0.019903201461108" "0.0945150749980239" "0.815832287648506" "0.942617280504174" "PSMD10" "5716"
"ENSG00000101844" "340.287651429703" "-0.0764658375804194" "0.157791783580405" "0.512079791645149" "0.791779752939377" "ATG4A" "115201"
"ENSG00000101846" "834.461832536289" "-0.433071445571566" "0.188881640896761" "0.00351687335072706" "0.0459561708826045" "STS" "412"
"ENSG00000101849" "1162.52838069982" "0.151763895376063" "0.123797032398438" "0.147042819372986" "0.455216339086623" "TBL1X" "6907"
"ENSG00000101856" "3910.46578020192" "0.0622909661128824" "0.104915136406041" "0.506017367025985" "0.787672064124995" "PGRMC1" "10857"
"ENSG00000101868" "774.875664658711" "0.487386229957734" "0.279881174548618" "0.00875870188471328" "0.0848870056943825" "POLA1" "5422"
"ENSG00000101871" "1450.1996595717" "-0.234548693699165" "0.181859778454566" "0.0742573313167277" "0.315805348058901" "MID1" "4281"
"ENSG00000101882" "281.880498807661" "0.00595832598405365" "0.141953459436794" "0.962148915175474" "0.990981889889067" "NKAP" "79576"
"ENSG00000101888" "262.07732995137" "0.368243031843774" "0.185494713885808" "0.0100129533442198" "0.0930614718629144" "NXT2" "55916"
"ENSG00000101890" "0.227617266084275" "-0.000893065132309366" "0.229957780842931" "0.995874513619979" NA "GUCY2F" "2986"
"ENSG00000101898" "31.7520808125999" "-0.0151730246130502" "0.187889496889674" "0.890778931787858" "0.968696985853424" "MCTS2P" "100101490"
"ENSG00000101901" "528.099222680624" "0.2144457315025" "0.155025922427875" "0.078376487088341" "0.325357814485483" "ALG13" "79868"
"ENSG00000101911" "1189.25394357228" "0.384940797143185" "0.166014952804876" "0.00447707148168178" "0.0540652523139019" "PRPS2" "5634"
"ENSG00000101928" "816.28497575022" "-0.331299120062689" "0.211566981354972" "0.0264195160647424" "0.172416192393137" "MOSPD1" "56180"
"ENSG00000101935" "1352.20457289186" "-0.0612556688541744" "0.167351491983907" "0.605389230086221" "0.847916573050081" "AMMECR1" "9949"
"ENSG00000101938" "6.76987176621242" "0.0432128344665044" "0.227795361815913" "0.470375868595775" "0.761843398033996" "CHRDL1" "91851"
"ENSG00000101940" "450.751847460452" "-0.0305557384148161" "0.181964193581371" "0.786788416519436" "0.931968626681937" "WDR13" "64743"
"ENSG00000101945" "349.938673124311" "0.104912963401087" "0.218658149971538" "0.337718753350877" "0.668530280490598" "SUV39H1" "6839"
"ENSG00000101955" "714.223441695933" "-0.274149861383121" "0.351530518190119" "0.0565669271985455" "0.270077636680257" "SRPX" "8406"
"ENSG00000101966" "2445.57401666306" "-0.0803528331925848" "0.139647495722805" "0.472923130253612" "0.762958548310725" "XIAP" "331"
"ENSG00000101972" "3586.18636329273" "-0.0535983455661199" "0.1235981796871" "0.610303207575887" "0.85041333803054" "STAG2" "10735"
"ENSG00000101974" "1395.36196742104" "0.0347515451260159" "0.147345233106829" "0.755210679965531" "0.91980835045862" "ATP11C" "286410"
"ENSG00000101977" "0.856000406392315" "-0.0175359979428388" "0.230838237702874" "0.194029273136427" NA "MCF2" "4168"
"ENSG00000101986" "239.610771536543" "-0.339307069313029" "0.335047921921835" "0.0413162448101092" "0.225668767754472" "ABCD1" "215"
"ENSG00000101997" "192.793335791319" "-0.329111585143578" "0.254556043901451" "0.0374648426020805" "0.212254677064069" "CCDC22" "28952"
"ENSG00000102003" "7.7349422904512" "0.0479849606420247" "0.222249136505457" "0.526620553067346" "0.802259995779363" "SYP" "6855"
"ENSG00000102007" "3537.64428824249" "0.618120906381398" "0.191879603583207" "0.000150779754151299" "0.00438899067126961" "PLP2" "5355"
"ENSG00000102024" "11504.9326624715" "0.142455425542276" "0.192097888291351" "0.25624364501023" "0.594410487876845" "PLS3" "5358"
"ENSG00000102030" "687.410272799609" "-0.137354879296163" "0.165126465890564" "0.258519310627174" "0.596620174559919" "NAA10" "8260"
"ENSG00000102032" "0.25016065004118" "-0.000978775050258711" "0.229957781872908" "0.995907872006862" NA "RENBP" "5973"
"ENSG00000102034" "1587.82826551049" "0.118698007534719" "0.098484718005769" "0.184305158537689" "0.508518383982973" "ELF4" "2000"
"ENSG00000102038" "3497.63750611057" "-0.040622784423076" "0.15051312681257" "0.725743236462308" "0.907407469539594" "SMARCA1" "6594"
"ENSG00000102048" "0.523813296223733" "-0.000692596190479369" "0.22996470927542" "0.99589763680033" NA "ASB9" "140462"
"ENSG00000102053" "58.3397411715611" "1.25376946734331" "0.448905416255516" "0.000229692804827091" "0.00603095431399033" "ZC3H12B" "340554"
"ENSG00000102054" "3362.40488908269" "0.259858858240474" "0.152509608559945" "0.034062805859547" "0.20056198007165" "RBBP7" "5931"
"ENSG00000102057" "97.9175811880233" "0.132440739217877" "0.228853471959804" "0.250250134371153" "0.586681835770039" "KCND1" "3750"
"ENSG00000102069" "0.147915947047896" "-0.000840219394072062" "0.229958820598574" "0.995892500265272" NA NA NA
"ENSG00000102078" "199.033461656281" "0.0483409323058804" "0.134851523080998" "0.660232439604943" "0.874447273072363" "SLC25A14" "9016"
"ENSG00000102081" "1239.77592687889" "0.0425191423241505" "0.133315466353423" "0.689186723557745" "0.888610460840193" "FMR1" "2332"
"ENSG00000102096" "179.169643013677" "-0.199867149082318" "0.204844924424682" "0.132667710032862" "0.432566343401932" "PIM2" "11040"
"ENSG00000102098" "157.097251444686" "0.628085013154527" "0.342211673938822" "0.0046109496394836" "0.0552495832245576" "SCML2" "10389"
"ENSG00000102100" "752.504407619324" "-0.270831362442827" "0.128222717656157" "0.0136957508954294" "0.114298251293887" "SLC35A2" "7355"
"ENSG00000102103" "606.359449491456" "-0.137101279057246" "0.138053659053649" "0.21973594702201" "0.554489420624702" "PQBP1" "10084"
"ENSG00000102119" "1147.64982989354" "0.0179088318484144" "0.118044383422452" "0.863213029618811" "0.957778427835153" "EMD" "2010"
"ENSG00000102125" "264.59468244922" "0.0180400008492394" "0.176455040717201" "0.875440001658764" "0.964692484041832" "TAFAZZIN" "6901"
"ENSG00000102128" "0.197897098110879" "0.0082489887919648" "0.230115337774901" "0.611824295845206" NA "RAB40AL" "282808"
"ENSG00000102144" "9587.60772981501" "-0.127170394114644" "0.14307733206905" "0.266754806610926" "0.605244106976516" "PGK1" "5230"
"ENSG00000102158" "3963.14240998769" "-0.130119270331354" "0.117908248116153" "0.198597975825779" "0.527746802607532" "MAGT1" "84061"
"ENSG00000102172" "2550.10802015713" "0.234694948070217" "0.208939199489815" "0.0931300507524658" "0.358812105626171" "SMS" "6611"
"ENSG00000102174" "7.86665210156426" "0.0853716245658405" "0.242818098434079" "0.188080905050234" "0.513980239553755" "PHEX" "5251"
"ENSG00000102178" "866.304776195227" "0.00786702155012776" "0.145956231048019" "0.944199615866181" "0.986448215731679" "UBL4A" "8266"
"ENSG00000102181" "2601.31292233015" "-0.529190319519082" "0.175508301597378" "0.000317670464858539" "0.00773914929034157" "CD99L2" "83692"
"ENSG00000102189" "3061.85227862254" "-0.19743334286952" "0.192951334316422" "0.132693306431239" "0.432566343401932" "EEA1" "8411"
"ENSG00000102218" "1027.6073398862" "-0.169540680390587" "0.107389289955604" "0.0745160746790119" "0.316253114330256" "RP2" "6102"
"ENSG00000102221" "404.021514466957" "-0.0766507417492282" "0.130719260163405" "0.466037866803346" "0.758167652303629" "JADE3" "9767"
"ENSG00000102225" "2052.30204224435" "0.081136964172274" "0.154737267714938" "0.486599631510703" "0.773055573425727" "CDK16" "5127"
"ENSG00000102226" "1801.7297089771" "-0.0489105325416462" "0.125091736688624" "0.637588669169461" "0.86258350026202" "USP11" "8237"
"ENSG00000102230" "0.258594196201975" "-0.00108218702005116" "0.229952139780275" "0.995879640824028" NA "PCYT1B" "9468"
"ENSG00000102241" "1884.33496378546" "0.241673293610128" "0.0939259380991652" "0.00404793744620376" "0.0503992093689219" "HTATSF1" "27336"
"ENSG00000102265" "4180.97679466107" "0.100360710348502" "0.198382993480175" "0.395370966980159" "0.711718307780307" "TIMP1" "7076"
"ENSG00000102287" "421.061395644363" "0.0881625045422393" "0.231796902301193" "0.316452720667331" "0.648923359222561" "GABRE" "2564"
"ENSG00000102302" "511.696453188579" "-0.0116084554179534" "0.124261130418229" "0.910422387136345" "0.974535830376265" "FGD1" "2245"
"ENSG00000102309" "377.968816088317" "0.206341983724703" "0.136296686197484" "0.066912140357415" "0.298225360521182" "PIN4" "5303"
"ENSG00000102312" "134.297635060265" "-0.0695014246300336" "0.183890231206264" "0.543977975653351" "0.813712491185113" "PORCN" "64840"
"ENSG00000102316" "4478.57623699375" "-0.130351227207854" "0.154226255915132" "0.267184112603267" "0.605666155550136" "MAGED2" "10916"
"ENSG00000102317" "5931.21339751397" "0.129613464134258" "0.102731202148293" "0.159467621612136" "0.474162003465602" "RBM3" "5935"
"ENSG00000102349" "217.028734177641" "0.0661394551610237" "0.176231855874605" "0.572702559599737" "0.828800281069865" "KLF8" "11279"
"ENSG00000102359" "494.412164378334" "-0.361215300254295" "0.331720588818131" "0.0337883018372881" "0.199527072374584" "SRPX2" "27286"
"ENSG00000102362" "314.096362646396" "0.19787517823797" "0.18573618382473" "0.129034196297819" "0.426819031366785" "SYTL4" "94121"
"ENSG00000102384" "618.626745590078" "0.456385355930989" "0.390613884063424" "0.0197606908378608" "0.145431448742635" "CENPI" "2491"
"ENSG00000102385" "16.7209816965125" "0.0958119874484486" "0.242225285071092" "0.225672032748767" "0.561287703137511" "DRP2" "1821"
"ENSG00000102387" "2.33045383103535" "-0.0400861131130056" "0.229496121245289" "0.415304237051412" NA "TAF7L" "54457"
"ENSG00000102390" "542.741527101038" "-0.226484413408701" "0.12085442196688" "0.0286593810897935" "0.179889330424534" "PBDC1" "51260"
"ENSG00000102393" "715.013837709263" "0.111517556510271" "0.160754889362674" "0.350409074147723" "0.677813519573328" "GLA" "2717"
"ENSG00000102401" "2578.99655456475" "-0.390020901360807" "0.195584503906476" "0.00851347361851672" "0.0834172394443967" "ARMCX3" "51566"
"ENSG00000102409" "76.1389974107298" "1.10405457608601" "0.655846054850413" "0.00282818020621176" "0.0393636986162186" "BEX4" "56271"
"ENSG00000102452" "60.9624148897239" "-0.246168154718767" "0.30092980465174" "0.080052219873926" "0.329398398277234" "NALCN" "259232"
"ENSG00000102466" "1.2451088212765" "0.0558771272231651" "0.238054795139961" "0.0748790072067601" NA "FGF14" "2259"
"ENSG00000102468" "0.371189933380713" "0.0023872928251445" "0.229708221418488" "0.854813362336273" NA "HTR2A" "3356"
"ENSG00000102471" "2410.17238525417" "-0.538148690915855" "0.15862573718552" "9.08102362803521e-05" "0.0029147323557437" "NDFIP2" "54602"
"ENSG00000102524" "20.8968484338192" "0.0525998365648073" "0.227385139462738" "0.43886825046771" "0.740991993361713" "TNFSF13B" "10673"
"ENSG00000102531" "4380.50392521637" "-0.11145055848722" "0.102174020404339" "0.221408745469242" "0.555925617156041" "FNDC3A" "22862"
"ENSG00000102543" "146.14551948969" "-0.438786986581907" "0.204765136651856" "0.00496019712976539" "0.0579135602640589" "CDADC1" "81602"
"ENSG00000102547" "389.052820431325" "-0.0919176484879629" "0.179853238038867" "0.439515191524216" "0.7415885447235" "CAB39L" "81617"
"ENSG00000102554" "1117.55671642986" "-0.352773414442698" "0.200071086473753" "0.0160872068366594" "0.127873374592714" "KLF5" "688"
"ENSG00000102572" "2690.61601831515" "0.311148907826489" "0.139269605910223" "0.00792326514775197" "0.0795294206239575" "STK24" "8428"
"ENSG00000102575" "204.501707111286" "0.198162616805173" "0.298392734684779" "0.0947380373101007" "0.362115074463761" "ACP5" "54"
"ENSG00000102580" "2842.46047200287" "-0.0775554936738976" "0.119793910668965" "0.47593492523345" "0.765476740279731" "DNAJC3" "5611"
"ENSG00000102595" "978.643551810553" "0.0982906073684547" "0.09837418554576" "0.268237531211926" "0.606002173083227" "UGGT2" "55757"
"ENSG00000102606" "1251.19086628879" "-0.223098332957327" "0.133785273253114" "0.0460629347773645" "0.240842529528103" "ARHGEF7" "8874"
"ENSG00000102678" "0.234152263202719" "0.00417106102157013" "0.229904586936584" "0.92481220866739" NA "FGF9" "2254"
"ENSG00000102683" "0.592523690100513" "-0.000117685449555728" "0.229382625474587" "0.993175216827634" NA "SGCG" "6445"
"ENSG00000102699" "4234.13460212942" "0.193568974606514" "0.187129374026203" "0.135220647299888" "0.437342947962452" "PARP4" "143"
"ENSG00000102710" "1111.62156006539" "0.176407554453252" "0.102998267393044" "0.0553665021762692" "0.266620285357367" "SUPT20H" "55578"
"ENSG00000102738" "308.852968719797" "0.146060959176881" "0.128888455963016" "0.175084956141767" "0.497134092590222" "MRPS31" "10240"
"ENSG00000102743" "94.6591639431073" "0.30669665482543" "0.217731384057704" "0.0390928563537" "0.218107582574732" "SLC25A15" "10166"
"ENSG00000102753" "3075.15884857546" "0.0115444599429382" "0.107330266282647" "0.900502551080439" "0.972018698197579" "KPNA3" "3839"
"ENSG00000102755" "2702.65811361634" "-0.38451632179506" "0.25763409651794" "0.020984789903247" "0.150339473822784" "FLT1" "2321"
"ENSG00000102760" "82.2049794554183" "0.0305121173093975" "0.227703462919271" "0.533862513647883" "0.805973425549245" "RGCC" "28984"
"ENSG00000102763" "775.644060023919" "0.0427739924251455" "0.152728950060238" "0.713695324651834" "0.902054375109127" "VWA8" "23078"
"ENSG00000102780" "788.609240121843" "-0.147069575032532" "0.157178284017512" "0.217952212481475" "0.552379243573099" "DGKH" "160851"
"ENSG00000102781" "2994.04616562017" "0.0166813651682368" "0.164134318343425" "0.895507813865456" "0.970464114771075" "KATNAL1" "84056"
"ENSG00000102786" "994.179557565455" "0.0236069826709628" "0.135307410188207" "0.82220031042714" "0.944302587798489" "INTS6" "26512"
"ENSG00000102796" "43.1114555125487" "0.0989321653836144" "0.216884339124243" "0.360960552559021" "0.686117654678446" "DHRS12" "79758"
"ENSG00000102802" "0.0852702496948148" "0.00521669068578517" "0.229939073160808" "0.883553272025281" NA "MEDAG" "84935"
"ENSG00000102804" "1905.88615340575" "0.127723978174" "0.21442333394391" "0.275948234561132" "0.613085148584761" "TSC22D1" "8848"
"ENSG00000102805" "848.949515586085" "-0.191254319998611" "0.210014964132074" "0.149844085951295" "0.459801315725819" "CLN5" "1203"
"ENSG00000102837" "1260.37038504752" "-0.124400254146273" "0.210372316643514" "0.29779759009822" "0.633511763359057" "OLFM4" "10562"
"ENSG00000102854" "44.5982837548669" "-1.24851954419342" "0.435178495656971" "0.000182843462608011" "0.00509758465029961" "MSLN" "10232"
"ENSG00000102858" "693.072498303406" "-0.149269737478312" "0.187028738702256" "0.23551146859948" "0.571059783244323" "MGRN1" "23295"
"ENSG00000102870" "1032.54259505567" "-0.171014413463205" "0.113446308010962" "0.0837799286199263" "0.338321096270126" "ZNF629" "23361"
"ENSG00000102871" "252.018782560927" "-0.0922994606027639" "0.13186056117833" "0.394813633220421" "0.711322182353363" "TRADD" "8717"
"ENSG00000102878" "112.835717176391" "0.147847243078092" "0.264537177266699" "0.147032833116013" "0.455216339086623" "HSF4" "3299"
"ENSG00000102879" "21.0199829119719" "0.212221553775268" "0.371397740019365" "0.0210321840727888" "0.150524105002498" "CORO1A" "11151"
"ENSG00000102882" "1002.96488726205" "-0.143524064957099" "0.116124501147804" "0.150964166453803" "0.460807814543402" "MAPK3" "5595"
"ENSG00000102886" "18.6115859468733" "0.0722794220533346" "0.229571619443826" "0.358841879346455" "0.683784136456682" "GDPD3" "79153"
"ENSG00000102890" "10.8380263168409" "0.151091063533156" "0.290573005850318" "0.0541120307446997" "0.263886023992711" "ELMO3" "79767"
"ENSG00000102893" "2049.4406034466" "-0.253521925475193" "0.151829435794986" "0.0370505354999548" "0.210614205671965" "PHKB" "5257"
"ENSG00000102897" "479.781171716241" "-0.100431182775921" "0.15939601175742" "0.394342032225176" "0.710986387233836" "LYRM1" "57149"
"ENSG00000102898" "1857.23533548373" "-0.0283895237235928" "0.10419324334881" "0.757690093163987" "0.920844225900821" "NUTF2" "10204"
"ENSG00000102900" "1284.38059347464" "0.0844342513976058" "0.169749650660852" "0.47832758141335" "0.767570055793327" "NUP93" "9688"
"ENSG00000102901" "804.354913621323" "-0.0540461874182484" "0.206787452974449" "0.587614083707434" "0.838065506919062" "CENPT" "80152"
"ENSG00000102904" "17.2915074398557" "-0.133221004636788" "0.258446091506427" "0.152708249497493" "0.463034011542056" "TSNAXIP1" "55815"
"ENSG00000102908" "4974.11940629101" "-0.247291240732206" "0.196363318320079" "0.0655210149216015" "0.294553900837218" "NFAT5" "10725"
"ENSG00000102910" "2648.95378139693" "-0.0622957361136128" "0.0822541665570899" "0.411011753261357" "0.722598295356815" "LONP2" "83752"
"ENSG00000102921" "1170.72173997753" "0.201534348841162" "0.13351664324742" "0.0697935137217819" "0.305502694364751" "N4BP1" "9683"
"ENSG00000102931" "2297.31850666128" "-0.0167257767217214" "0.0989578587826096" "0.850114124482706" "0.953526226657024" "ARL2BP" "23568"
"ENSG00000102935" "0.357555764561946" "-0.00605823474937512" "0.230035053628825" "0.705649729258582" NA "ZNF423" "23090"
"ENSG00000102967" "84.4729737889199" "-0.789479729225426" "0.293850385611501" "0.00048083862899819" "0.0106256525829535" "DHODH" "1723"
"ENSG00000102974" "1575.85591024621" "0.187347664325978" "0.0957880886965123" "0.0310664315128291" "0.1896220402137" "CTCF" "10664"
"ENSG00000102977" "231.497803904623" "0.087331247018139" "0.207344528920774" "0.4324630013398" "0.736535140887707" "ACD" "65057"
"ENSG00000102978" "1523.91558673423" "-0.0136418753257431" "0.110437608617756" "0.888645469750885" "0.968323499076855" "POLR2C" "5432"
"ENSG00000102981" "5.85336936906756" "-0.0817523537727681" "0.240683447063204" "0.211414840026068" "0.545350151896121" "PARD6A" "50855"
"ENSG00000102984" "48.3659802159052" "-0.118652307635651" "0.229290725751639" "0.273716067001901" "0.611586601269599" "ZNF821" "55565"
"ENSG00000102996" "69.0201828231968" "-1.19206301302471" "0.554128134877608" "0.00113480940369667" "0.0201461484359735" "MMP15" "4324"
"ENSG00000103005" "1089.88661732463" "-0.0295786780972782" "0.117255898186195" "0.7696560012263" "0.924997525800302" "USB1" "79650"
"ENSG00000103018" "2697.75844452698" "0.0484791798245234" "0.0968693719594715" "0.582194848861532" "0.834740817938935" "CYB5B" "80777"
"ENSG00000103021" "49.9569448311479" "0.166601746359912" "0.293920102823883" "0.0780331217739469" "0.324474386500826" "CCDC113" "29070"
"ENSG00000103024" "72.221764802038" "-0.140300758477323" "0.252522926250715" "0.181960170520151" "0.505268677449293" "NME3" "4832"
"ENSG00000103034" "195.62775145787" "-0.228606774411511" "0.276439931948253" "0.0985902327941647" "0.371291300527299" "NDRG4" "65009"
"ENSG00000103035" "2276.67891848923" "-0.0544077865768973" "0.0785202412588256" "0.458692646208372" "0.753757830050218" "PSMD7" "5713"
"ENSG00000103037" "190.003723396897" "0.0944867631313349" "0.191934561764882" "0.422743925213683" "0.730451629940092" "SETD6" "79918"
"ENSG00000103042" "847.43181993831" "-0.295887165137965" "0.205720335229639" "0.039799355156957" "0.220377997085899" "SLC38A7" "55238"
"ENSG00000103043" "964.257109569167" "-0.0856979864619262" "0.174986790115889" "0.468939175935528" "0.760802841039402" "VAC14" "55697"
"ENSG00000103044" "55.9911917815375" "-0.696814259168533" "0.359963355222946" "0.00328371354156397" "0.0438946442772958" "HAS3" "3038"
"ENSG00000103047" "618.113624061646" "0.0552856645455424" "0.142628149922657" "0.601466692328307" "0.846143001964736" "TANGO6" "79613"
"ENSG00000103051" "1509.75325191182" "0.108010633479008" "0.107704410360118" "0.25637797658989" "0.594564475105372" "COG4" "25839"
"ENSG00000103056" "7.47963007612985" "-0.024133980944257" "0.228043041671807" "0.548052257655556" "0.816740140826936" "SMPD3" "55512"
"ENSG00000103061" "444.789392530124" "0.126318256349712" "0.147458634823567" "0.27707015952263" "0.614059265339109" "SLC7A6OS" "84138"
"ENSG00000103064" "1798.68956383732" "0.00430428741363191" "0.171882029702587" "0.972371160621328" "0.99390175574309" "SLC7A6" "9057"
"ENSG00000103066" "734.618415738923" "-0.658277666821387" "0.187781947484034" "4.43243238462741e-05" "0.00158767253290711" "PLA2G15" "23659"
"ENSG00000103067" "3.69054799377352" "0.0310516723245812" "0.230108525251881" "0.361319836140089" "0.686259736028026" "ESRP2" "80004"
"ENSG00000103091" "528.371822297744" "-0.0603321170474828" "0.147776445485715" "0.595967491527135" "0.843404950972744" "WDR59" "79726"
"ENSG00000103111" "1113.18533017484" "-0.0778780916674852" "0.128131556110018" "0.461212305772781" "0.755073705447875" "MON1B" "22879"
"ENSG00000103121" "438.628186213787" "0.198263514256566" "0.211470853101271" "0.139731600849363" "0.444047574917871" "CMC2" "56942"
"ENSG00000103126" "398.053784670004" "-0.113210001260614" "0.180691679734251" "0.35140074458855" "0.678487965563643" "AXIN1" "8312"
"ENSG00000103145" "283.162470301905" "0.276307366854845" "0.197419446658108" "0.049103829824367" "0.249930647851911" "HCFC1R1" "54985"
"ENSG00000103148" "506.650843305235" "-0.0256227267042168" "0.139561952848811" "0.818111446697169" "0.942938262744589" "NPRL3" "8131"
"ENSG00000103150" "108.943716760209" "-1.01094036451053" "0.245033818911364" "2.43513900594916e-06" "0.00013219437889852" "MLYCD" "23417"
"ENSG00000103152" "416.066445118252" "-0.434501598183123" "0.299087813779494" "0.0167912889913126" "0.131367022530319" "MPG" "4350"
"ENSG00000103154" "0.949280182553319" "-0.0307888969285988" "0.232316088310818" "0.162201147420876" NA "NECAB2" "54550"
"ENSG00000103160" "727.417792438377" "-0.43726289955567" "0.16699040758254" "0.00151793722950345" "0.0252277578226262" "HSDL1" "83693"
"ENSG00000103168" "465.158883963852" "0.0218062849397311" "0.194407037109238" "0.845025725868771" "0.951239888436688" "TAF1C" "9013"
"ENSG00000103174" "249.857765912033" "-0.247559388003303" "0.21960067856565" "0.0796901872922208" "0.328709853910228" "NAGPA" "51172"
"ENSG00000103175" "325.036440584991" "-0.0485052673002193" "0.229927341328543" "0.387441103333542" "0.706624273548625" "WFDC1" "58189"
"ENSG00000103184" "0.397112051917393" "-2.22374096595746e-05" "0.229335817554938" "0.978580719892469" NA "SEC14L5" "9717"
"ENSG00000103187" "6528.73196211928" "-0.0234832181905606" "0.161013050765576" "0.845253637720263" "0.951239888436688" "COTL1" "23406"
"ENSG00000103194" "1882.20664475406" "0.103989403450746" "0.123806585122742" "0.31079892291243" "0.644463057667718" "USP10" "9100"
"ENSG00000103196" "2243.66664313516" "0.276376998762204" "0.288420448852153" "0.0674128211771474" "0.299665787239015" "CRISPLD2" "83716"
"ENSG00000103197" "1128.82202775153" "-0.0614662431778995" "0.143734856946622" "0.58026174670903" "0.832995452651876" "TSC2" "7249"
"ENSG00000103199" "169.447172193303" "0.159067060366885" "0.158698111869489" "0.187797929382234" "0.513789084712405" "ZNF500" "26048"
"ENSG00000103202" "1812.11862156351" "-0.714282585243555" "0.185404527565938" "1.05743433979456e-05" "0.000480363602091869" "NME4" "4833"
"ENSG00000103222" "2447.0906603039" "0.0197699896532736" "0.122940339302173" "0.846667584731859" "0.952155282944047" "ABCC1" "4363"
"ENSG00000103226" "3035.64536564821" "-0.169549865214278" "0.150014518286705" "0.150624287508159" "0.460593220516108" "NOMO3" "408050"
"ENSG00000103227" "177.757556344598" "-1.11378055737788" "0.296202893752768" "9.10418823720131e-06" "0.000426961138912972" "LMF1" "64788"
"ENSG00000103241" "644.180971722335" "0.57529335131736" "0.214350333703299" "0.00079381158734826" "0.0155836291037217" "FOXF1" "2294"
"ENSG00000103245" "206.935741225569" "-0.0868073321543839" "0.188383004146957" "0.458393678369158" "0.753633311121482" "CIAO3" "64428"
"ENSG00000103248" "256.530583058655" "0.173823386175034" "0.159874892554302" "0.153989527275074" "0.464856818477611" "MTHFSD" "64779"
"ENSG00000103249" "854.30030645546" "-0.375620360840183" "0.343553964530602" "0.0297523528618178" "0.18359246102561" "CLCN7" "1186"
"ENSG00000103253" "49.6654091056609" "-0.0597022789340338" "0.188468782307691" "0.598681215798407" "0.845282196676051" "HAGHL" "84264"
"ENSG00000103254" "34.9962127715362" "-0.0335588495587624" "0.203180514468492" "0.732233841067559" "0.909787673111179" "ANTKMT" "65990"
"ENSG00000103257" "2312.07148818691" "1.17517187163233" "0.50726632480176" "0.000794880487698401" "0.0155864892843346" "SLC7A5" "8140"
"ENSG00000103260" "274.160353534431" "-0.75826830240958" "0.355896962589505" "0.00190961079773916" "0.0295508332706051" "METRN" "79006"
"ENSG00000103264" "509.469049732052" "-0.212873962975844" "0.203581027887853" "0.113051137392025" "0.399047115322926" "FBXO31" "79791"
"ENSG00000103266" "845.234346648701" "-0.293724549941545" "0.160321801787862" "0.0206618659810263" "0.149385972673763" "STUB1" "10273"
"ENSG00000103269" "4.19851478655159" "-0.0553906406285921" "0.234223468662539" "0.264500006115432" "0.602801512317338" "RHBDL1" "9028"
"ENSG00000103274" "306.741733901478" "0.0385615335311513" "0.16170566745297" "0.740091065198931" "0.913307320645681" "NUBP1" "4682"
"ENSG00000103275" "1944.02178420748" "0.155998093719616" "0.120907453753236" "0.136209741288888" "0.43900196753548" "UBE2I" "7329"
"ENSG00000103310" "0.144932456161539" "0.0051376214261905" "0.229937460405519" "0.865396745025631" NA "ZP2" "7783"
"ENSG00000103313" "0.6129317664718" "0.00729162378587113" "0.230080000951085" "0.532402412625888" NA "MEFV" "4210"
"ENSG00000103316" "6.0350699484174" "0.0129254726041868" "0.226672004438998" "0.759680276137922" "0.920972356366528" "CRYM" "1428"
"ENSG00000103319" "1069.67996293913" "0.0151701198768958" "0.156292720644712" "0.897412898672639" "0.971029490274754" "EEF2K" "29904"
"ENSG00000103326" "238.575033685741" "0.0944228039840816" "0.204770249834144" "0.409064086778799" "0.721470320967418" "CAPN15" "6650"
"ENSG00000103335" "3618.54157583106" "-0.0108061779832933" "0.172340583498887" "0.913175611762617" "0.975105515965095" "PIEZO1" "9780"
"ENSG00000103342" "5849.14718448706" "0.0976774638465881" "0.106745772742022" "0.302766776483937" "0.637676083754779" "GSPT1" "2935"
"ENSG00000103343" "187.011994138229" "-0.155058970347578" "0.168230317716354" "0.209557746441003" "0.543132243347167" "ZNF174" "7727"
"ENSG00000103351" "533.969101835295" "-0.00288307224044954" "0.137714838730074" "0.970373432265311" "0.99306643993869" "CLUAP1" "23059"
"ENSG00000103353" "2975.18400054138" "-0.196492241636195" "0.125287113753835" "0.0630290472267488" "0.287833217292183" "UBFD1" "56061"
"ENSG00000103356" "734.757502966292" "-0.0395374466277058" "0.114766984999494" "0.690773494964339" "0.889371533248146" "EARS2" "124454"
"ENSG00000103363" "752.404709703903" "-0.237720474215154" "0.275811582892372" "0.0909703042105806" "0.353542689246624" "ELOB" "6923"
"ENSG00000103365" "1309.90301618336" "0.216716825970451" "0.14456959787202" "0.0644158926283533" "0.291824482097096" "GGA2" "23062"
"ENSG00000103375" "0.325594990285486" "-0.00313116029912233" "0.229777932681144" "0.75160444574587" NA "AQP8" "343"
"ENSG00000103381" "639.98955819641" "-0.276507395273898" "0.193717844713526" "0.0458254208750787" "0.240433720508146" "CPPED1" "55313"
"ENSG00000103404" "547.133643225281" "-0.0750493863048429" "0.167594436675017" "0.524343047691351" "0.800043712080712" "USP31" "57478"
"ENSG00000103415" "621.978767492223" "-0.0686587450973994" "0.130935489996996" "0.524221111935571" "0.799929955966038" "HMOX2" "3163"
"ENSG00000103423" "1049.98572658808" "-0.0130459032457832" "0.136148151695279" "0.902504439349076" "0.972470964333688" "DNAJA3" "9093"
"ENSG00000103426" "1.97054610441173" "-0.0133315706707615" "0.230473233342317" "0.278544470536506" NA "CORO7-PAM16" "100529144"
"ENSG00000103429" "1903.48867746742" "-0.0669983201442245" "0.0978728404505103" "0.441535355371667" "0.742696164664726" "BFAR" "51283"
"ENSG00000103449" "896.757686874894" "0.213549300760562" "0.195943819410581" "0.108132704132934" "0.390253194501139" "SALL1" "6299"
"ENSG00000103472" "0.363514061039027" "0.00838489551645837" "0.229989923490961" "0.714283329958644" NA "RRN3P2" "653390"
"ENSG00000103479" "1616.27415264575" "0.135035935875151" "0.125001999945824" "0.20132593841669" "0.532043199580079" "RBL2" "5934"
"ENSG00000103485" "26.1315125421419" "-0.128618038238979" "0.279240723275725" "0.0170949104799211" "0.132839546586519" "QPRT" "23475"
"ENSG00000103489" "1945.22491907469" "0.24791104010609" "0.319456370897297" "0.0747525062501905" "0.316937861130579" "XYLT1" "64131"
"ENSG00000103490" "115.007881936811" "0.184554049198041" "0.191047501510361" "0.157376939354176" "0.4704311025348" "PYCARD" "29108"
"ENSG00000103494" "483.117850658914" "0.195682288889667" "0.151926704986472" "0.102018151932228" "0.377940552009793" "RPGRIP1L" "23322"
"ENSG00000103495" "2849.31891800083" "0.311661079352542" "0.221200793345754" "0.0362776432347607" "0.208537776892225" "MAZ" "4150"
"ENSG00000103496" "823.005968530358" "-0.0428538239923108" "0.121343805896631" "0.670478273663928" "0.878929266971134" "STX4" "6810"
"ENSG00000103502" "1098.55805088684" "-0.535759859984619" "0.190619214252506" "0.000600662088039043" "0.0125898203301626" "CDIPT" "10423"
"ENSG00000103507" "561.194336068627" "-0.0437367255079264" "0.149892378250061" "0.695925024158831" "0.891516972674219" "BCKDK" "10295"
"ENSG00000103510" "398.490154072452" "0.0751038163872218" "0.0986057343827569" "0.399219537262935" "0.714632080060923" "KAT8" "84148"
"ENSG00000103512" "4602.2151936899" "-0.11731362638142" "0.128872457481377" "0.273557913671373" "0.611395056461979" "NOMO1" "23420"
"ENSG00000103522" "7.14863635087231" "0.0541818071886761" "0.235975115950444" "0.159091722060987" "0.473461227490859" "IL21R" "50615"
"ENSG00000103528" "0.422154441595192" "-0.000917115374648454" "0.229957140843488" "0.995887984561416" NA "SYT17" "51760"
"ENSG00000103540" "1049.92980528721" "0.743317690383418" "0.222599932662188" "6.5179157741331e-05" "0.00220083944029378" "CCP110" "9738"
"ENSG00000103544" "1759.15726192841" "0.181444296199359" "0.131683613246242" "0.0987379055596989" "0.371361233907916" "VPS35L" "57020"
"ENSG00000103549" "1946.84770682389" "-0.0113184621723488" "0.104294238308333" "0.898622102754459" "0.971656011323398" "RNF40" "9810"
"ENSG00000103550" "483.405389289746" "0.0999532731744932" "0.120266325842386" "0.328897799976684" "0.660584630347037" "KNOP1" "400506"
"ENSG00000103591" "1467.51070254062" "-0.0596828310101852" "0.129937299275628" "0.576525145941" "0.831100288206922" "AAGAB" "79719"
"ENSG00000103599" "28.8109094287944" "0.0418374190783809" "0.212309638954844" "0.641087524589044" "0.864482454780242" "IQCH" "64799"
"ENSG00000103642" "609.130717599053" "-0.0871110435027325" "0.187697796341917" "0.451733434075938" "0.74844117443612" "LACTB" "114294"
"ENSG00000103647" "117.103821372476" "0.254375971647716" "0.23888780259163" "0.0799530657928431" "0.329179877190266" "CORO2B" "10391"
"ENSG00000103653" "699.369752463687" "-0.329782031068287" "0.240538319601865" "0.033749746468946" "0.199491863373816" "CSK" "1445"
"ENSG00000103657" "2180.04399940627" "-0.494650040216419" "0.209419407818556" "0.00238996273454577" "0.0349954387227548" "HERC1" "8925"
"ENSG00000103671" "524.41808857927" "0.0438064862241051" "0.114833697001792" "0.641263228252055" "0.864482454780242" "TRIP4" "9325"
"ENSG00000103707" "251.68565357631" "0.0299386545263795" "0.147963119214761" "0.79380958443052" "0.93438522024266" "MTFMT" "123263"
"ENSG00000103710" "0.651959158089186" "0.00742205688182531" "0.229324653924491" "0.775924683650141" NA "RASL12" "51285"
"ENSG00000103723" "0.843089152365086" "-0.00819153071278464" "0.229803171690606" "0.506941853535259" NA "AP3B2" "8120"
"ENSG00000103740" "8.71471217480707" "-0.00667860311701738" "0.225071665358209" "0.886695820958139" "0.968323499076855" "ACSBG1" "23205"
"ENSG00000103742" "3.35822212654791" "-0.00144607581743575" "0.229929065646407" "0.98964528829675" "0.998507210647115" "IGDCC4" "57722"
"ENSG00000103769" "2904.1132130447" "-0.222004281306656" "0.099106967697826" "0.0125748189271688" "0.108371959135983" "RAB11A" "8766"
"ENSG00000103811" "2.61456413806893" "0.0584744628164971" "0.237413447860298" "0.155959308249901" "0.468211659579491" "CTSH" "1512"
"ENSG00000103832" "0.251848521904468" "-0.0060251835058658" "0.230034290676798" "0.711764974504392" NA NA NA
"ENSG00000103852" "470.79571575399" "-0.0587445631816752" "0.124893441154851" "0.57557509827026" "0.830492707915523" "TTC23" "64927"
"ENSG00000103855" "2172.50582226178" "-0.162343928026125" "0.15143265065778" "0.16821924502341" "0.485810043402365" "CD276" "80381"
"ENSG00000103876" "725.110756723048" "-0.0168329533972078" "0.0988919457911127" "0.852031605542594" "0.954265273810845" "FAH" "2184"
"ENSG00000103888" "2090.59943944706" "-0.0438413653257893" "0.23203965452278" "0.308783057139448" "0.642492525719164" "CEMIP" "57214"
"ENSG00000103932" "667.356062500726" "-0.110255435341803" "0.159552963942595" "0.35837823558401" "0.683784136456682" "RPAP1" "26015"
"ENSG00000103942" "10.4356743180416" "-0.0676958371254851" "0.239971096170666" "0.144254559620504" "0.451510888037257" "HOMER2" "9455"
"ENSG00000103966" "1745.1290137812" "0.0703418941979498" "0.187738938428712" "0.540519489187382" "0.81159645463808" "EHD4" "30844"
"ENSG00000103978" "1740.51489568236" "0.00138688666278003" "0.0997513504163905" "0.988857357304075" "0.998507210647115" "TMEM87A" "25963"
"ENSG00000103994" "3146.60248322499" "0.0406739224150756" "0.157393599595762" "0.74144073218878" "0.913733620261364" "ZNF106" "64397"
"ENSG00000103995" "454.881343964956" "0.722887986937925" "0.449792217025694" "0.00547141642150933" "0.0616277238902436" "CEP152" "22995"
"ENSG00000104043" "7.15179476462715" "0.0205904180549161" "0.223311344574596" "0.717923063709841" "0.903818672958403" "ATP8B4" "79895"
"ENSG00000104047" "623.569414874162" "0.199652342409187" "0.101271780445564" "0.0284337350475421" "0.179255694102933" "DTWD1" "56986"
"ENSG00000104064" "558.061667900066" "0.143147691454316" "0.1749527593188" "0.249330303532839" "0.585318169043024" "GABPB1" "2553"
"ENSG00000104067" "3503.32483982385" "0.0292043528870575" "0.136379105241035" "0.750730047778051" "0.917649536391314" "TJP1" "7082"
"ENSG00000104081" "93.4484423728721" "0.927769496638586" "0.716470043620145" "0.00536177025658035" "0.0607943366298496" "BMF" "90427"
"ENSG00000104093" "1270.84397644328" "0.134226447792834" "0.135492228015697" "0.232027296862529" "0.567503427580311" "DMXL2" "23312"
"ENSG00000104112" "0.346081416209637" "-0.00658628172896782" "0.230085103825631" "0.552622776165419" NA "SCG3" "29106"
"ENSG00000104129" "169.400076671019" "0.0010216209293145" "0.138951178081294" "0.995111044606357" "0.998715770607466" "DNAJC17" "55192"
"ENSG00000104131" "1946.05078644934" "0.0202726742718218" "0.132641085710701" "0.835992842909824" "0.948880380879187" "EIF3J" "8669"
"ENSG00000104133" "1790.27019273307" "0.00432221527694783" "0.151418267680601" "0.984991781430062" "0.998296088719158" "SPG11" "80208"
"ENSG00000104140" "2.9208955734114" "0.00145527205923168" "0.226048112125065" "0.978563841463478" "0.995372929573664" "RHOV" "171177"
"ENSG00000104142" "995.968695312584" "-0.514007022024638" "0.218697053131331" "0.00223205777532443" "0.0333447553667788" "VPS18" "57617"
"ENSG00000104147" "138.177313862566" "0.393432505904746" "0.407702458740171" "0.029166160892008" "0.181655582376404" "OIP5" "11339"
"ENSG00000104154" "670.401410410254" "-0.16149157170549" "0.148004208706235" "0.166663411044" "0.483573194270193" "SLC30A4" "7782"
"ENSG00000104164" "2417.96238985101" "-0.00145796388236486" "0.108104211718689" "0.985844999130915" "0.998316376118021" "BLOC1S6" "26258"
"ENSG00000104177" "282.193922151305" "0.148988636296199" "0.182081757044698" "0.235123726713782" "0.570753972409601" "MYEF2" "50804"
"ENSG00000104205" "393.543017707806" "-0.314566821285213" "0.271048742925478" "0.046144496132089" "0.24111963113527" "SGK3" "23678"
"ENSG00000104213" "214.256399485716" "-0.314242215442727" "0.430112112654325" "0.0367433113524968" "0.209786041787015" "PDGFRL" "5157"
"ENSG00000104218" "358.761103270189" "0.136162901608352" "0.127604972004507" "0.202483042055673" "0.533227452663535" "CSPP1" "79848"
"ENSG00000104219" "1806.24317957628" "0.220715483997885" "0.129694015551112" "0.0434748676759253" "0.233159526992582" "ZDHHC2" "51201"
"ENSG00000104221" "247.677624536687" "-0.298896671828938" "0.177883581750641" "0.0263790157793099" "0.172285076751292" "BRF2" "55290"
"ENSG00000104228" "471.979540746341" "-0.0133745854269925" "0.16599583652393" "0.906351890232711" "0.973220057418995" "TRIM35" "23087"
"ENSG00000104231" "637.437125193773" "-0.0212883188914634" "0.1078393561464" "0.824041259968138" "0.945101494388252" "ZFAND1" "79752"
"ENSG00000104290" "1.12313979903867" "0.00255564123421995" "0.228818212473047" "0.911554322591423" NA "FZD3" "7976"
"ENSG00000104299" "324.924142570777" "-0.0448259696264182" "0.155652225273205" "0.695886390320384" "0.891516972674219" "INTS9" "55756"
"ENSG00000104312" "724.037627459125" "0.309867557711964" "0.215500386270622" "0.0366375261934243" "0.209471369428433" "RIPK2" "8767"
"ENSG00000104313" "32.1272920982001" "-0.302975741507905" "0.554407531898588" "0.0134860214961694" "0.113332255311014" "EYA1" "2138"
"ENSG00000104320" "2270.50420706846" "0.454640403012922" "0.143936753619557" "0.000284308059474036" "0.00709006346839019" "NBN" "4683"
"ENSG00000104321" "55.3432459117089" "0.0495165657153742" "0.218126549897465" "0.555675854438044" "0.819645568429157" "TRPA1" "8989"
"ENSG00000104324" "917.189934492985" "-0.0618255978007094" "0.186010865789047" "0.578190695941622" "0.831787406527808" "CPQ" "10404"
"ENSG00000104325" "1147.74022399697" "0.0822707059011033" "0.162056562811973" "0.498097430530445" "0.781302195366843" "DECR1" "1666"
"ENSG00000104327" "0.471222623050791" "0.000460986477781906" "0.229669242243469" "0.995322525341499" NA "CALB1" "793"
"ENSG00000104331" "5970.47117778319" "-0.0874472494748911" "0.0796174691569728" "0.248598672847476" "0.584598705929959" "BPNT2" "54928"
"ENSG00000104332" "2606.53958987532" "-0.0117664092036031" "0.225928094534205" "0.78705153117491" "0.932018727700498" "SFRP1" "6422"
"ENSG00000104341" "1304.58363986" "-0.439295034975258" "0.194193398267378" "0.00374154238130555" "0.0477103172383546" "LAPTM4B" "55353"
"ENSG00000104343" "966.90871880695" "-0.37483165821003" "0.152240795229896" "0.00311782387490551" "0.0423818200322301" "UBE2W" "55284"
"ENSG00000104356" "477.035100222015" "-0.0567422747333983" "0.156141467319277" "0.625861996842443" "0.85683004319583" "POP1" "10940"
"ENSG00000104361" "1191.27073331905" "-0.127367954166767" "0.197315656918354" "0.299329156942967" "0.634791377549066" "NIPAL2" "79815"
"ENSG00000104365" "971.523047538578" "-0.0292788845453458" "0.120745453997884" "0.77702646793952" "0.928466786685921" "IKBKB" "3551"
"ENSG00000104368" "1519.68412549439" "-0.941772145471213" "0.408448602425888" "0.000979844439433766" "0.0181788062318245" "PLAT" "5327"
"ENSG00000104369" "61.3721597883379" "-0.331393220996904" "0.376468985199951" "0.0410919196922582" "0.224952944281581" "JPH1" "56704"
"ENSG00000104375" "1002.67527163586" "0.261153638675744" "0.135998990265441" "0.0219381654245882" "0.155036436527134" "STK3" "6788"
"ENSG00000104381" "332.884998450661" "-0.0412016229653841" "0.169325068931201" "0.721201911284893" "0.905104615470643" "GDAP1" "54332"
"ENSG00000104388" "3639.54002667289" "-0.100252000412035" "0.109616936730599" "0.304228738445315" "0.639203337730548" "RAB2A" "5862"
"ENSG00000104408" "4674.38301458246" "0.00358059137696308" "0.123538685848227" "0.98601703321495" "0.998316376118021" "EIF3E" "3646"
"ENSG00000104412" "543.698846769747" "0.0890829795496908" "0.11508318883434" "0.375712614414037" "0.697176659090004" "EMC2" "9694"
"ENSG00000104413" "0.761628856255276" "0.00831167370564937" "0.230144944104926" "0.439711621654729" NA "ESRP1" "54845"
"ENSG00000104415" "0.263394365528574" "0.00790715013928616" "0.230099067982831" "0.602301489509812" NA "CCN4" "8840"
"ENSG00000104419" "1053.72483177939" "0.0139246170858265" "0.194609853667261" "0.898892182651971" "0.971670572799911" "NDRG1" "10397"
"ENSG00000104427" "490.405506647728" "0.196842814754482" "0.154514086037021" "0.102788272407839" "0.379626759467305" "ZC2HC1A" "51101"
"ENSG00000104432" "84.7285890971508" "0.257063408299731" "0.301821050632523" "0.0758176030819311" "0.319288748523882" "IL7" "3574"
"ENSG00000104435" "240.781017391873" "-8.56552790171668" "0.769690180949871" "5.75224476664348e-28" "5.7126557879554e-25" "STMN2" "11075"
"ENSG00000104442" "1294.55353115379" "-0.00671305230482382" "0.107684132020235" "0.941951605214947" "0.985436172440448" "ARMC1" "55156"
"ENSG00000104447" "910.402637593872" "-0.135857775442057" "0.20417584635012" "0.271069655867167" "0.608965545260191" "TRPS1" "7227"
"ENSG00000104450" "169.724284882516" "0.0708273361935244" "0.169338862879649" "0.548827603775795" "0.817124291736806" "SPAG1" "6674"
"ENSG00000104472" "749.606800346892" "6.12355867178126e-05" "0.102890481715196" "0.997373388759279" "0.999030253481039" "CHRAC1" "54108"
"ENSG00000104490" "10.0229172604114" "-0.163429145447345" "0.317676263755745" "0.00299032149689012" "0.0410452014894275" "NCALD" "83988"
"ENSG00000104497" "389.620073974091" "-0.0996686178460756" "0.148187532311603" "0.396254143315706" "0.712531547725963" "SNX16" "64089"
"ENSG00000104517" "3719.41206860521" "0.105662360808813" "0.120684518222608" "0.299114409421737" "0.634654841556766" "UBR5" "51366"
"ENSG00000104518" "555.560014104728" "0.265678016174022" "0.256353490249051" "0.070060961559625" "0.306355662784551" "GSDMD" "79792"
"ENSG00000104522" "638.444669456532" "-0.0505778906517576" "0.155552980779563" "0.657986489995245" "0.873538248847191" "GFUS" "7264"
"ENSG00000104524" "149.146432440967" "-0.0426321598743851" "0.20505685262923" "0.663536434428605" "0.876701019131174" "PYCR3" "65263"
"ENSG00000104529" "3431.69850845186" "0.00584044443423957" "0.153544684877488" "0.966331649528838" "0.991469479376144" "EEF1D" "1936"
"ENSG00000104549" "1626.90787727173" "-0.0401998405522032" "0.144877460245035" "0.711517072060764" "0.90049045934047" "SQLE" "6713"
"ENSG00000104611" "1048.6438460521" "0.272929481770889" "0.172180867963273" "0.0382377937383492" "0.215223101085258" "SH2D4A" "63898"
"ENSG00000104613" "806.951724412109" "0.335354964054024" "0.105125549974763" "0.000440397626559706" "0.00988727809735042" "INTS10" "55174"
"ENSG00000104626" "755.301786349168" "0.293128809143446" "0.185675521188763" "0.0336008659694966" "0.198767841682905" "ERI1" "90459"
"ENSG00000104635" "4282.29568269093" "0.0667183471381467" "0.169387727398475" "0.573442099006322" "0.829315128556356" "SLC39A14" "23516"
"ENSG00000104643" "798.954731421905" "-0.124731038358867" "0.0974491898452545" "0.15625077189788" "0.468773890078242" "MTMR9" "66036"
"ENSG00000104660" "1269.74862902676" "-0.0533208657729299" "0.13788952642011" "0.626671884889458" "0.857046513796695" "LEPROTL1" "23484"
"ENSG00000104671" "781.44350620018" "-0.0302577755583769" "0.111698892727411" "0.758032114752314" "0.920858199351909" "DCTN6" "10671"
"ENSG00000104679" "338.100737837505" "0.0595997438846962" "0.138835613953641" "0.590194717957183" "0.839680510603227" "R3HCC1" "203069"
"ENSG00000104687" "1376.95131225932" "0.325249446541763" "0.230499496149945" "0.0342546758320816" "0.201218819920422" "GSR" "2936"
"ENSG00000104689" "11.8356935833725" "-0.0833478940263338" "0.242098373157867" "0.189313536414188" "0.515672378400092" "TNFRSF10A" "8797"
"ENSG00000104691" "324.052752661587" "-0.124438101675553" "0.146974714795773" "0.280072805373936" "0.617293625734747" "UBXN8" "7993"
"ENSG00000104695" "2221.47970300525" "-0.0669529648268531" "0.095288757579815" "0.437187059900288" "0.739844927454979" "PPP2CB" "5516"
"ENSG00000104714" "230.60203972035" "-0.0874776796134641" "0.139908195280494" "0.429281207816947" "0.734987151796545" "ERICH1" "157697"
"ENSG00000104723" "4045.51252400311" "0.1086867862521" "0.131684525099278" "0.330740322530405" "0.662225909070306" "TUSC3" "7991"
"ENSG00000104728" "1538.44010653162" "0.017371483771036" "0.14746773425215" "0.893229547189286" "0.969517854569626" "ARHGEF10" "9639"
"ENSG00000104731" "178.669035395244" "-0.159921154920386" "0.183305402252595" "0.206681708835499" "0.538987842179446" "KLHDC4" "54758"
"ENSG00000104738" "3819.54632087874" "0.646104341128596" "0.261113591405152" "0.000962804918950624" "0.0180011466740237" "MCM4" "4173"
"ENSG00000104756" "2456.71655647144" "0.157510005547648" "0.139589870812348" "0.168715990184549" "0.486661893436825" "KCTD9" "54793"
"ENSG00000104763" "2027.87481438182" "-0.268837988090691" "0.265301632855068" "0.0702072223071911" "0.306505873146929" "ASAH1" "427"
"ENSG00000104765" "3926.47811667988" "-0.162842429251257" "0.188600840196507" "0.199393233306066" "0.528688597906137" "BNIP3L" "665"
"ENSG00000104774" "958.769254546629" "-0.109779933367906" "0.137313927162981" "0.321099193480068" "0.653851243481238" "MAN2B1" "4125"
"ENSG00000104783" "37.9016406193171" "0.0503429924671613" "0.222938104300373" "0.50992988230917" "0.789835852676293" "KCNN4" "3783"
"ENSG00000104805" "3105.38573052634" "-0.169180391003083" "0.14525647229233" "0.141978206834206" "0.448375994384941" "NUCB1" "4924"
"ENSG00000104808" "0.181295272575539" "-0.0056037680613739" "0.230004679006018" "0.775156547026698" NA "DHDH" "27294"
"ENSG00000104812" "1227.63242910786" "-0.322275723942501" "0.14822435287833" "0.00868176029455168" "0.0843711284400681" "GYS1" "2997"
"ENSG00000104814" "2.43030842952726" "-0.0500118106797452" "0.235317436121039" "0.14997801100783" "0.459876273128441" "MAP4K1" "11184"
"ENSG00000104823" "543.274214090516" "-0.0738213428153528" "0.152057295834804" "0.521799212919359" "0.798399140086781" "ECH1" "1891"
"ENSG00000104824" "4776.91961314277" "0.100933625435956" "0.123972959684029" "0.336023511165286" "0.66668564900402" "HNRNPL" "3191"
"ENSG00000104825" "227.961676436512" "-0.276923045630301" "0.210046368138046" "0.0532822304678867" "0.260970089059858" "NFKBIB" "4793"
"ENSG00000104826" "0.420833762578816" "0.000263414323732973" "0.229448490629716" "0.993748921414804" NA "LHB" "3972"
"ENSG00000104835" "207.323727792676" "-0.107039142544504" "0.197479708278606" "0.366849875671759" "0.690203576766182" "SARS2" "54938"
"ENSG00000104852" "1951.97841813055" "0.0848242896028384" "0.144369588214318" "0.488059930865172" "0.774064425814626" "SNRNP70" "6625"
"ENSG00000104853" "2154.37279833559" "-0.100064001741954" "0.129429559431715" "0.36495492143459" "0.688978412007177" "CLPTM1" "1209"
"ENSG00000104856" "178.113515360655" "-0.0150732968579965" "0.197893073700055" "0.884584662424123" "0.967606538181805" "RELB" "5971"
"ENSG00000104859" "265.961612619428" "0.021899937847132" "0.187833812411461" "0.843853355059003" "0.950827596649838" "CLASRP" "11129"
"ENSG00000104863" "24.177970453552" "0.014015462691698" "0.213623594995763" "0.864142397198165" "0.958121500748448" "LIN7B" "64130"
"ENSG00000104866" "257.478892488606" "-0.127182516311849" "0.201032582301087" "0.299702823367406" "0.635184881610836" "PPP1R37" "284352"
"ENSG00000104870" "150.491942007561" "1.42184040531866" "0.330183617769944" "8.51975665460445e-07" "5.34168279302161e-05" "FCGRT" "2217"
"ENSG00000104872" "498.980225703941" "0.0771070553167378" "0.123723629444246" "0.463150980814722" "0.755860609869013" "PIH1D1" "55011"
"ENSG00000104880" "780.632501582531" "-0.158981814984306" "0.190787726167647" "0.211204858284969" "0.545058334213563" "ARHGEF18" "23370"
"ENSG00000104881" "39.6650569307711" "0.261985116876122" "0.381707588677367" "0.0474421997227163" "0.245035491988018" "PPP1R13L" "10848"
"ENSG00000104883" "9.14307676055411" "-0.0644399176469936" "0.2314613741881" "0.3452776779396" "0.674373066348292" "PEX11G" "92960"
"ENSG00000104884" "740.484647002161" "0.0259076535069482" "0.182512324332757" "0.823625234901495" "0.9450600259175" "ERCC2" "2068"
"ENSG00000104885" "338.971298718065" "0.0151930262597031" "0.205478002313027" "0.877318763878254" "0.965027551182525" "DOT1L" "84444"
"ENSG00000104886" "320.188444952432" "0.00179930666298241" "0.156152776085697" "0.989873193618377" "0.998507210647115" "PLEKHJ1" "55111"
"ENSG00000104888" "1.93977379293702" "0.0541133403881989" "0.237119253535646" "0.122633217728379" NA "SLC17A7" "57030"
"ENSG00000104889" "493.836415150095" "0.354082353847684" "0.355153357898072" "0.0370148800235846" "0.210578641650744" "RNASEH2A" "10535"
"ENSG00000104894" "2.71156329846182" "0.0325317239191072" "0.232621973965988" "0.0803385637105694" "0.330174287031534" "CD37" "951"
"ENSG00000104897" "383.830610960225" "0.12923941470344" "0.200109357186935" "0.29592534627197" "0.632251012283778" "SF3A2" "8175"
"ENSG00000104899" "19.9922481836588" "0.091969079565778" "0.251621850964204" "0.0848929934249213" "0.340196752034116" "AMH" "268"
"ENSG00000104901" "0.585240597680408" "-0.0127717375742449" "0.229945832846602" "0.459609745310427" NA "DKKL1" "27120"
"ENSG00000104903" "3.32430277916185" "0.0918746207737639" "0.253410509459019" "0.0381265874202108" "0.2149937125636" "LYL1" "4066"
"ENSG00000104904" "9378.78853441067" "-0.242260255861746" "0.130903244830009" "0.0286074050989344" "0.179679620641856" "OAZ1" "4946"
"ENSG00000104907" "450.37079410799" "-0.111344357895888" "0.188876750440638" "0.358029648705869" "0.683686647476735" "TRMT1" "55621"
"ENSG00000104915" "402.441336220517" "-0.118585300137853" "0.165634486475433" "0.324105404599696" "0.656441211806753" "STX10" "8677"
"ENSG00000104936" "969.485036955723" "-0.305287176717184" "0.33493753911492" "0.0511149603090609" "0.255695962932704" "DMPK" "1760"
"ENSG00000104938" "0.386344130885403" "-0.00674664062320296" "0.23010179172779" "0.475109343562366" NA "CLEC4M" "10332"
"ENSG00000104946" "558.882055181792" "-0.294761807316581" "0.227311990647268" "0.0476025923656303" "0.245451024067705" "TBC1D17" "79735"
"ENSG00000104951" "6.43948565189369" "0.0523225183939457" "0.231006451571049" "0.359161156624589" "0.684160871859746" "IL4I1" "259307"
"ENSG00000104953" "0.545196068920527" "-0.00680221481828362" "0.230107825405234" "0.463674294389934" NA "TLE6" "79816"
"ENSG00000104957" "233.279028663697" "0.0294544762521602" "0.190540093049026" "0.787982751444385" "0.932684737186632" "YJU2B" "81576"
"ENSG00000104960" "1031.06368182276" "-0.356169360216913" "0.230424725021553" "0.0230630246232215" "0.159522967940503" "PTOV1" "53635"
"ENSG00000104964" "3195.68087156273" "-0.336290115684012" "0.125825057559918" "0.00216289321511683" "0.032632820510114" "TLE5" "166"
"ENSG00000104969" "712.990237244167" "-0.125502065740722" "0.200423495563573" "0.301358097708963" "0.636296743824465" "SGTA" "6449"
"ENSG00000104973" "283.855083170164" "-0.252145793208388" "0.170165255000629" "0.0502664466331107" "0.25393429638145" "MED25" "81857"
"ENSG00000104976" "270.526185922948" "-0.136536336246599" "0.219726168199624" "0.254530298754661" "0.592885628294004" "SNAPC2" "6618"
"ENSG00000104979" "829.846909256901" "-0.174484250278325" "0.154733928491272" "0.144877989670325" "0.452371943703364" "C19orf53" "28974"
"ENSG00000104980" "462.414107947868" "0.029980951252508" "0.146755976738763" "0.792560527310082" "0.934035257630278" "TIMM44" "10469"
"ENSG00000104983" "44.1737655684344" "0.0970540503012261" "0.220087591091404" "0.358224117924591" "0.683784136456682" "CCDC61" "729440"
"ENSG00000104998" "197.045517771906" "-0.220719652460785" "0.216154960032937" "0.108699861179718" "0.390801977646989" "IL27RA" "9466"
"ENSG00000105011" "804.383434206578" "0.513433279784781" "0.324936771658688" "0.0100187460945165" "0.0930614718629144" "ASF1B" "55723"
"ENSG00000105048" "125.958531031073" "4.19043107007015" "0.435440281579115" "2.03608149951701e-23" "1.6369125693498e-20" "TNNT1" "7138"
"ENSG00000105053" "473.695764866495" "-0.0418203961721289" "0.127451790353891" "0.694255307901329" "0.89137310876337" "VRK3" "51231"
"ENSG00000105058" "1418.42905548567" "-0.206698546227313" "0.0741460878127299" "0.00306635321884209" "0.0418844995094749" "FAM32A" "26017"
"ENSG00000105063" "1393.75362740898" "-0.0080084487278984" "0.12227833616056" "0.947911793379119" "0.987208711497062" "PPP6R1" "22870"
"ENSG00000105072" "100.085186068108" "0.0704527943319466" "0.189381425017931" "0.539366435075523" "0.810441751813818" "C19orf44" "84167"
"ENSG00000105085" "143.424847087349" "-0.0880929205273427" "0.157219853267684" "0.450066819065906" "0.747593706280668" "MED26" "9441"
"ENSG00000105088" "42.8846435136334" "-2.17515544653316" "1.20062609419898" "0.00207144335590525" "0.031534876625562" "OLFM2" "93145"
"ENSG00000105122" "37.5008776532894" "10.4073872388732" "2.77093160981787" "2.14490971286037e-14" "5.65820479409714e-12" "RASAL3" "64926"
"ENSG00000105127" "495.004281736618" "-0.0275001690395725" "0.131491573558583" "0.804097296173979" "0.938214001496859" "AKAP8" "10270"
"ENSG00000105131" "0.417032906305322" "0.000733078854798982" "0.22963518868918" "0.994332287821471" NA "EPHX3" "79852"
"ENSG00000105135" "686.168114931558" "-0.158531723940254" "0.194788144508944" "0.214360895683578" "0.548424761604158" "ILVBL" "10994"
"ENSG00000105136" "177.109569417679" "0.0464742107018242" "0.172215596137529" "0.686922280161984" "0.887985745070271" "ZNF419" "79744"
"ENSG00000105137" "1184.12072899257" "-0.181772258680968" "0.180491143879128" "0.154732528959723" "0.46624117194842" "SYDE1" "85360"
"ENSG00000105146" "5.31284714309036" "0.105871138541065" "0.253537556996281" "0.132231140780005" "0.432132796145701" "AURKC" "6795"
"ENSG00000105171" "548.951546581721" "0.0567940409220819" "0.111906772780537" "0.563261497919733" "0.823752679356235" "POP4" "10775"
"ENSG00000105173" "160.410858309762" "-0.0457007253038093" "0.190375743216453" "0.679729647946875" "0.883679257563198" "CCNE1" "898"
"ENSG00000105176" "1539.50999945479" "-0.00356341140413243" "0.0943497610096966" "0.987127812190452" "0.998507210647115" "URI1" "8725"
"ENSG00000105185" "752.818497197889" "0.0988858792632912" "0.141776634913772" "0.382899706890699" "0.703022080823075" "PDCD5" "9141"
"ENSG00000105186" "918.092324551799" "-0.0107103779613057" "0.122169128632937" "0.91833076131084" "0.97747108928299" "ANKRD27" "84079"
"ENSG00000105193" "5431.97223496457" "-0.01856698326372" "0.110431197721015" "0.784490854870866" "0.931559614532037" "RPS16" "6217"
"ENSG00000105197" "739.643227207867" "-0.0938217147117771" "0.160815007418785" "0.426362870943832" "0.732873584824345" "TIMM50" "92609"
"ENSG00000105202" "1273.80793782599" "0.327141249670463" "0.174136700035658" "0.0153746038119312" "0.123545662140331" "FBL" "2091"
"ENSG00000105204" "24.3453635516087" "1.68738122117729" "0.892995765669839" "0.00141106647600474" "0.0238011124242049" "DYRK1B" "9149"
"ENSG00000105219" "1.05125085563344" "0.021171308690586" "0.228793393773988" "0.549010641717079" NA "CCNP" "79935"
"ENSG00000105220" "3561.23697691913" "-0.309964944591002" "0.0988695507793576" "0.000535172399134265" "0.0114953124867478" "GPI" "2821"
"ENSG00000105221" "1716.33390891294" "-0.110216140850175" "0.125901279830809" "0.296552542108156" "0.632421301163424" "AKT2" "208"
"ENSG00000105223" "1590.0455648803" "-0.123124204150458" "0.166095679715659" "0.306155792502323" "0.640023309165023" "PLD3" "23646"
"ENSG00000105227" "74.2727007104573" "0.11517391697397" "0.206012716724176" "0.324697155704959" "0.656463958987021" "PRX" "57716"
"ENSG00000105229" "187.258743381362" "0.0438236650290902" "0.180485433876776" "0.703615336529697" "0.895592410029468" "PIAS4" "51588"
"ENSG00000105245" "467.878601221208" "-0.0904007086303542" "0.150949260796977" "0.434178156765923" "0.737700137477087" "NUMBL" "9253"
"ENSG00000105246" "4.40328227344584" "-0.0754035446449296" "0.243606607271512" "0.0809916411665603" "0.331808269307216" "EBI3" "10148"
"ENSG00000105248" "163.214437053977" "-0.00758999017088131" "0.148547323432509" "0.949049391677175" "0.987500554364075" "YJU2" "55702"
"ENSG00000105254" "814.897508298229" "-0.0761304901211913" "0.120668439568619" "0.458525490122816" "0.753644312213556" "TBCB" "1155"
"ENSG00000105255" "55.6063946725902" "0.034448828715337" "0.206761824665643" "0.723369933354273" "0.905986088884089" "FSD1" "79187"
"ENSG00000105258" "165.493436374263" "-0.0245407297060128" "0.14756210843703" "0.827695326459612" "0.94596311354891" "POLR2I" "5438"
"ENSG00000105261" "0.103557248478849" "-0.000565156853137952" "0.229967887438498" "0.995930242390131" NA "OVOL3" "728361"
"ENSG00000105270" "1746.62617488673" "-0.149420594197199" "0.198835051524804" "0.237772641352748" "0.573879790370539" "CLIP3" "25999"
"ENSG00000105281" "7518.50305918166" "0.19052388378985" "0.180510094030293" "0.140410111398068" "0.445590960664208" "SLC1A5" "6510"
"ENSG00000105287" "427.537405992996" "-0.0356818175199293" "0.144020115128781" "0.746863687538232" "0.91590757875412" "PRKD2" "25865"
"ENSG00000105290" "248.163321201794" "0.398044966479709" "0.150914922545021" "0.00177192865183341" "0.0280940878029278" "APLP1" "333"
"ENSG00000105298" "236.284468341332" "-0.130674866490073" "0.224015432863965" "0.262872015464234" "0.60085182609204" "CACTIN" "58509"
"ENSG00000105321" "204.585280283311" "0.0294304734363558" "0.169365271507901" "0.800249746140376" "0.93711675540938" "CCDC9" "26093"
"ENSG00000105323" "6568.06247754847" "0.342291706189419" "0.11094003392374" "0.000574226545326948" "0.0121884981236431" "HNRNPUL1" "11100"
"ENSG00000105325" "592.431465632539" "0.0242240211521393" "0.180364437048602" "0.83130530296116" "0.947543681062695" "FZR1" "51343"
"ENSG00000105327" "56.6660624543828" "0.066219591792895" "0.205070931348895" "0.532038443268258" "0.80535879376871" "BBC3" "27113"
"ENSG00000105329" "1432.40629304873" "0.37433814011376" "0.235130473059724" "0.0195900246101499" "0.144743275926985" "TGFB1" "7040"
"ENSG00000105339" "1554.54870933144" "-0.193959342942593" "0.254285116092117" "0.133869604622904" "0.434387955957811" "DENND3" "22898"
"ENSG00000105341" "546.612587436721" "-0.129228845382329" "0.122098421424464" "0.224424799018729" "0.559917819097562" "DMAC2" "55101"
"ENSG00000105355" "3335.96419363394" "-0.209656513404658" "0.141316048611286" "0.0671956261220817" "0.298936431045878" "PLIN3" "10226"
"ENSG00000105364" "342.068322809544" "-0.0493939411085902" "0.192372977645145" "0.651361901220101" "0.87020061377654" "MRPL4" "51073"
"ENSG00000105369" "1.31079109556824" "0.00715070248802799" "0.227133178255149" "0.849196912437295" NA "CD79A" "973"
"ENSG00000105371" "0.14599107643731" "-0.00524517396652581" "0.229980751410811" "0.840939894766993" NA "ICAM4" "3386"
"ENSG00000105372" "6035.6656012534" "-0.155674351639317" "0.153560390100944" "0.18708784085128" "0.512804963010431" "RPS19" "6223"
"ENSG00000105373" "679.719217097688" "-0.113896278446259" "0.155676384116668" "0.333628738905295" "0.664384760431481" "NOP53" "29997"
"ENSG00000105376" "101.939134360848" "-0.572618570164834" "1.08420749584414" "0.0118256481868268" "0.10421607060157" "ICAM5" "7087"
"ENSG00000105379" "469.258334370782" "-0.213303123687406" "0.215584509331896" "0.117653404473699" "0.40753845460186" "ETFB" "2109"
"ENSG00000105383" "313.487034663645" "2.01729639570057" "0.223208866952196" "7.21016901740578e-21" "4.58972723136789e-18" "CD33" "945"
"ENSG00000105393" "1062.49142811918" "0.0558999872191407" "0.114505929806961" "0.580802826464189" "0.833360755733938" "BABAM1" "29086"
"ENSG00000105397" "1015.41342125735" "0.107904662345725" "0.198862250610439" "0.367096145235447" "0.690406849477451" "TYK2" "7297"
"ENSG00000105401" "2800.46213208762" "-0.133661309528997" "0.144422925149047" "0.227317103773066" "0.562643991057127" "CDC37" "11140"
"ENSG00000105402" "1381.13931485193" "-0.260932322251755" "0.11576853318498" "0.0102001461292992" "0.0942062730311586" "NAPA" "8775"
"ENSG00000105404" "627.828078285555" "-0.31604938071125" "0.198099650914845" "0.0275892793414376" "0.176636254501893" "RABAC1" "10567"
"ENSG00000105409" "116.519348458397" "-3.05308447867309" "0.4401697570076" "1.78919969493488e-13" "3.72926647525748e-11" "ATP1A3" "478"
"ENSG00000105419" "777.522966864208" "-0.31659522341673" "0.19653994035275" "0.0260914840233911" "0.171268477747633" "MEIS3" "56917"
"ENSG00000105426" "1200.09878965829" "-0.784089313624781" "0.217975246264141" "2.51974179997696e-05" "0.00100096001903555" "PTPRS" "5802"
"ENSG00000105427" "1.80521594286085" "-0.0316789309364333" "0.229807829946181" "0.41456391700675" NA "CNFN" "84518"
"ENSG00000105429" "1385.37836718332" "-0.302745936057533" "0.192048035805288" "0.0306337541803464" "0.187795814025704" "MEGF8" "1954"
"ENSG00000105438" "4990.9910758948" "-0.104039210899007" "0.113093643432352" "0.294605832166357" "0.631428175866374" "KDELR1" "10945"
"ENSG00000105443" "1096.72251868467" "0.153092412131263" "0.192853755028838" "0.215876109907077" "0.550133790726216" "CYTH2" "9266"
"ENSG00000105447" "780.209918685792" "-0.0632916509067381" "0.191218379732374" "0.573637501067754" "0.829315128556356" "GRWD1" "83743"
"ENSG00000105464" "0.5153173772315" "0.0174355763592166" "0.230594617002356" "0.390815549466146" NA "GRIN2D" "2906"
"ENSG00000105467" "0.212883079236096" "0.00459387591827981" "0.229822064395834" "0.88894077723874" NA "SYNGR4" "23546"
"ENSG00000105472" "827.707662796468" "-0.131748764656126" "0.164396950073548" "0.272402110462673" "0.610012643813743" "CLEC11A" "6320"
"ENSG00000105479" "1.13702833301055" "-0.0118798560434516" "0.22776921356246" "0.728389873894344" NA "ODAD1" "93233"
"ENSG00000105483" "489.137638801876" "0.30879344593508" "0.151755601356711" "0.0127116199456657" "0.109019592596132" "CARD8" "22900"
"ENSG00000105486" "574.255272289295" "0.596295776910891" "0.391911288321026" "0.00811428274977394" "0.0808220859377189" "LIG1" "3978"
"ENSG00000105497" "445.643598261886" "0.184670481186684" "0.147406117052446" "0.115448904847579" "0.403127995975528" "ZNF175" "7728"
"ENSG00000105499" "102.432435037884" "-0.187028330593605" "0.254107011424155" "0.143119591141622" "0.449207670058377" "PLA2G4C" "8605"
"ENSG00000105514" "165.086285471786" "0.743290805291493" "0.189098927809961" "7.51609825234838e-06" "0.000363593944969621" "RAB3D" "9545"
"ENSG00000105516" "63.3913830369031" "0.0993459056449236" "0.218623787459758" "0.355706991925607" "0.682002926450261" "DBP" "1628"
"ENSG00000105518" "248.629232020111" "-0.00346882136058989" "0.158368456146725" "0.975969238690712" "0.994602636296485" "TMEM205" "374882"
"ENSG00000105519" "40.5122556224138" "0.0907427478069724" "0.221846046616369" "0.369514164805677" "0.69163388874978" "CAPS" "828"
"ENSG00000105520" "1014.57388846775" "-0.0999871124948652" "0.16732238931073" "0.400607775776277" "0.715064312800751" "PLPPR2" "64748"
"ENSG00000105523" "0.374119582034224" "0.00691969423504254" "0.230021358966725" "0.721235555999688" NA "FAM83E" "54854"
"ENSG00000105538" "0.464370417874641" "-0.00128406565862774" "0.229945875879382" "0.995402199861056" NA "RASIP1" "54922"
"ENSG00000105550" "0.142451009862344" "-0.000602768690278138" "0.229967428694407" "0.995895254356474" NA "FGF21" "26291"
"ENSG00000105552" "333.058375577088" "-0.143591762888816" "0.150912711328577" "0.224461612935475" "0.559926922457096" "BCAT2" "587"
"ENSG00000105556" "244.332455047084" "-0.288170679944932" "0.23848369009373" "0.0549443919044992" "0.265567182514646" "MIER2" "54531"
"ENSG00000105559" "384.204913170575" "0.16387452554773" "0.248418051466361" "0.173517057545897" "0.494261596515503" "PLEKHA4" "57664"
"ENSG00000105568" "4231.48567835596" "-0.212540045534394" "0.128192414884768" "0.0503593292997709" "0.254016332641693" "PPP2R1A" "5518"
"ENSG00000105576" "1859.74328003521" "-0.195476865584697" "0.200430832423776" "0.137467147659704" "0.44046165077144" "TNPO2" "30000"
"ENSG00000105583" "1161.65055019197" "-0.173001443769082" "0.0786290937019612" "0.0188614326498675" "0.140945966922767" "WDR83OS" "51398"
"ENSG00000105607" "187.834832723164" "-0.0301765653043466" "0.164511234314361" "0.792688964065623" "0.934035257630278" "GCDH" "2639"
"ENSG00000105612" "1056.51532536635" "-0.166585598244548" "0.232340609275542" "0.183955583789624" "0.508135163795849" "DNASE2" "1777"
"ENSG00000105613" "13.1856936621381" "1.64745333360008" "0.619675333270046" "0.000301357707702536" "0.00743833651921332" "MAST1" "22983"
"ENSG00000105617" "72.0155273325604" "-0.0498822691395295" "0.19004132979674" "0.651042124835843" "0.87020061377654" "LENG1" "79165"
"ENSG00000105618" "669.213051847376" "0.184182208607608" "0.13621646181246" "0.101340461866035" "0.376774062471762" "PRPF31" "26121"
"ENSG00000105619" "108.650130182496" "-0.230900593627567" "0.224423338495097" "0.0987627755876646" "0.371361233907916" "TFPT" "29844"
"ENSG00000105639" "0.798204477905469" "0.00845513352874453" "0.229928559333754" "0.796950658200075" NA "JAK3" "3718"
"ENSG00000105640" "3755.70281582041" "-0.158564262243546" "0.183441139555259" "0.208124741459574" "0.541246150656498" "RPL18A" "6142"
"ENSG00000105643" "200.501441190949" "0.113136842771832" "0.153360795463348" "0.341510416235415" "0.671682241065065" "ARRDC2" "27106"
"ENSG00000105647" "1436.4573530326" "-0.16059738148235" "0.154168888827204" "0.175041463768815" "0.497094202322776" "PIK3R2" "5296"
"ENSG00000105649" "22.7773195609043" "-0.189812978043237" "0.276107223599652" "0.12025558380821" "0.412573668245073" "RAB3A" "5864"
"ENSG00000105650" "1.11246997286216" "0.000595345018301853" "0.229025135742515" "0.9231707900422" NA "PDE4C" "5143"
"ENSG00000105655" "70.2877830561493" "-2.43339131325676" "0.331251764013713" "1.44500240175083e-14" "3.93483476592891e-12" "ISYNA1" "51477"
"ENSG00000105656" "275.821541135287" "-0.104729033816311" "0.201908043100757" "0.370617317543954" "0.692914476606585" "ELL" "8178"
"ENSG00000105662" "189.044596548437" "-0.245502184995102" "0.222848962815735" "0.0829922730255278" "0.336816958050478" "CRTC1" "23373"
"ENSG00000105663" "202.836772083098" "0.104330505115865" "0.214272483148882" "0.352741535964062" "0.67952251844834" NA NA
"ENSG00000105664" "0.350962821425895" "0.00690861021044999" "0.230035504272116" "0.628264343374873" NA "COMP" "1311"
"ENSG00000105668" "1.24891465660828" "-0.0444279227656352" "0.233040726799578" "0.249480117731772" NA "UPK1A" "11045"
"ENSG00000105669" "1016.42412398313" "-0.220490894309009" "0.2059098768133" "0.105481339244231" "0.384949062915895" "COPE" "11316"
"ENSG00000105671" "321.804064626936" "-0.155013543236598" "0.179936700290055" "0.217547935741259" "0.552379243573099" "DDX49" "54555"
"ENSG00000105672" "4.32955065279081" "-0.0197429299466005" "0.225380768819125" "0.681869789950138" "0.88533474303839" "ETV2" "2116"
"ENSG00000105676" "415.465348195627" "-0.134665102147598" "0.188096187784972" "0.278238424951997" "0.614777613186282" "ARMC6" "93436"
"ENSG00000105677" "925.857784621922" "-0.189525012210131" "0.160080953125081" "0.118591835431817" "0.409361267142785" "TMEM147" "10430"
"ENSG00000105696" "4.02272696941596" "0.0436669514569672" "0.232046848887575" "0.296607593277051" "0.632421301163424" "TMEM59L" "25789"
"ENSG00000105698" "772.849967973334" "-0.026509371510518" "0.12406164725195" "0.796729460009409" "0.935140308638408" "USF2" "7392"
"ENSG00000105699" "16.7451057408672" "-0.0406211432576497" "0.211893596101823" "0.650419009106939" "0.869921898974289" "LSR" "51599"
"ENSG00000105700" "1127.01943810394" "-0.107370568070908" "0.135726540193343" "0.326449986147279" "0.658377699167536" "KXD1" "79036"
"ENSG00000105701" "1895.35200734419" "-0.458109685520953" "0.245837545788911" "0.00795966003805291" "0.0797162068012595" "FKBP8" "23770"
"ENSG00000105705" "405.737107815128" "0.0190399880230119" "0.126309830049675" "0.859088487393969" "0.95629797135381" "SUGP1" "57794"
"ENSG00000105708" "120.566978199425" "-0.0782370661053004" "0.19337475256405" "0.49337053464643" "0.7778106953437" "ZNF14" "7561"
"ENSG00000105711" "100.086724216575" "-0.116748836126553" "0.229691759338585" "0.276594628367564" "0.613552372977215" "SCN1B" "6324"
"ENSG00000105717" "12.0200378700242" "-0.0679673351848805" "0.235531313604473" "0.268781935190859" "0.606501658891643" "PBX4" "80714"
"ENSG00000105722" "562.170937764127" "0.104805279591224" "0.198678764956692" "0.376107736504682" "0.697399990709341" "ERF" "2077"
"ENSG00000105723" "1001.81465237914" "-0.0260666861514373" "0.136485307957727" "0.815443775597548" "0.942373691793647" "GSK3A" "2931"
"ENSG00000105726" "867.585911406743" "-0.0307879833462988" "0.119296537187686" "0.761120927473019" "0.921240811092806" "ATP13A1" "57130"
"ENSG00000105732" "268.576764278888" "-0.293648732879327" "0.275607390952695" "0.0566416628800888" "0.270288636066857" "ZNF574" "64763"
"ENSG00000105737" "2.87691933982911" "-0.100053574157695" "0.258730944674412" "0.0305237352398596" "0.187257348130287" "GRIK5" "2901"
"ENSG00000105738" "954.249085714296" "0.0270989470419335" "0.169173487289166" "0.816188340000639" "0.942617280504174" "SIPA1L3" "23094"
"ENSG00000105750" "138.175174102555" "0.0539402198068197" "0.205064826206607" "0.598233117524957" "0.845118115716661" "ZNF85" "7639"
"ENSG00000105755" "787.402578142366" "-0.00478601897769933" "0.173095938566986" "0.963936451147816" "0.991238526916641" "ETHE1" "23474"
"ENSG00000105767" "25.5627994747827" "-0.194570687910887" "0.277734843201631" "0.116884430664549" "0.406463979046771" "CADM4" "199731"
"ENSG00000105771" "682.229101254931" "-0.0136837353420147" "0.176928504614992" "0.899987525805507" "0.972018698197579" "SMG9" "56006"
"ENSG00000105778" "1422.80283401157" "-0.00851581956023248" "0.140187548222205" "0.940078090772363" "0.984891475535294" "AVL9" "23080"
"ENSG00000105784" "111.040558903336" "0.111823528282197" "0.198666095666472" "0.352225979781891" "0.679057843808104" "RUNDC3B" "154661"
"ENSG00000105792" "26.162689261294" "-0.0562355933205551" "0.218613669520521" "0.509345782662747" "0.789287273859125" "CFAP69" "79846"
"ENSG00000105793" "530.880102860457" "0.0926343022840518" "0.117169245768565" "0.36191349969107" "0.686462156210817" "GTPBP10" "85865"
"ENSG00000105808" "974.975044633731" "0.106037765681527" "0.236366713803694" "0.269726079638624" "0.607900868046842" "RASA4" "10156"
"ENSG00000105810" "4155.75410562869" "-0.0101742983054259" "0.131724555722693" "0.907417521568998" "0.973683107706203" "CDK6" "1021"
"ENSG00000105819" "1317.2440676426" "0.0417469778502435" "0.106407962910411" "0.664129881588386" "0.876936085629339" "PMPCB" "9512"
"ENSG00000105821" "614.989146818549" "-0.0253164761957065" "0.117611255577666" "0.801412021441187" "0.937132731546079" "DNAJC2" "27000"
"ENSG00000105825" "202.727532929251" "0.111132017435347" "0.214535426882251" "0.329007927903234" "0.660584630347037" "TFPI2" "7980"
"ENSG00000105829" "709.075049535275" "0.0269813240268691" "0.128977158318774" "0.802407622084752" "0.937576848477878" "BET1" "10282"
"ENSG00000105835" "2071.57682611374" "0.0294271967920427" "0.18979704019055" "0.797080729151711" "0.935301219785122" "NAMPT" "10135"
"ENSG00000105849" "806.421115285287" "0.0074735561103197" "0.135577832787678" "0.94735598242551" "0.987208711497062" "POLR1F" "221830"
"ENSG00000105851" "0.533223582116493" "0.00790459168258837" "0.230112216051354" "0.545604085073544" NA "PIK3CG" "5294"
"ENSG00000105854" "1966.77206211294" "-0.149478004273514" "0.162052744115915" "0.214758547809135" "0.548801867564816" "PON2" "5445"
"ENSG00000105855" "43.7519105948758" "-0.0111866869138791" "0.219697200561731" "0.859843827241853" "0.9567366858503" "ITGB8" "3696"
"ENSG00000105856" "1307.24624527865" "-0.108811757593816" "0.199409347773904" "0.358272071305729" "0.683784136456682" "HBP1" "26959"
"ENSG00000105865" "156.511047921577" "0.250669486643257" "0.224842923019084" "0.0799680300051048" "0.329179877190266" "DUS4L" "11062"
"ENSG00000105866" "205.457584035155" "0.482303555651748" "0.225765266748711" "0.00422494971046475" "0.0516508515291646" "SP4" "6671"
"ENSG00000105875" "242.890991727277" "-0.0441419327911901" "0.157581273893453" "0.696425580387882" "0.891597842609924" "WDR91" "29062"
"ENSG00000105877" "36.5719720748145" "0.095980170371409" "0.243417541146602" "0.210028013504015" "0.543683371969992" "DNAH11" "8701"
"ENSG00000105879" "825.182953598887" "0.0899509819630505" "0.13332042375789" "0.413323429199078" "0.724625073226171" "CBLL1" "79872"
"ENSG00000105887" "10356.6334212035" "-0.0412224174856414" "0.0848040693142614" "0.597997098984874" "0.845118115716661" "MTPN" "136319"
"ENSG00000105889" "214.44695791299" "-0.0161980468398067" "0.17177737750809" "0.887496227475718" "0.968323499076855" "STEAP1B" "256227"
"ENSG00000105894" "934.947928177046" "1.07555541171385" "0.485095262053347" "0.00108012282582909" "0.0194410593480518" "PTN" "5764"
"ENSG00000105926" "410.451894033554" "-0.140639136703338" "0.154574714260195" "0.235081633140524" "0.570733852791411" "PALS2" "51678"
"ENSG00000105928" "1457.24391945317" "-0.108620923469135" "0.0977162393241217" "0.218185646688275" "0.5523890329224" "GSDME" "1687"
"ENSG00000105929" "17.2806699920544" "-0.0544101263592836" "0.230944755738953" "0.357398920302748" "0.683116265308648" "ATP6V0A4" "50617"
"ENSG00000105939" "2549.72839785551" "0.162045519919061" "0.12440444121931" "0.125000500400234" "0.420227338504802" "ZC3HAV1" "56829"
"ENSG00000105948" "299.039842526012" "-0.0204191360420997" "0.162032677736584" "0.858086949659522" "0.955999614608004" "TTC26" "79989"
"ENSG00000105953" "1920.67225127856" "-0.10784264637023" "0.1306387996981" "0.318021411663171" "0.650254994926646" "OGDH" "4967"
"ENSG00000105963" "0.275584582701406" "-0.00113212040591475" "0.22995133240742" "0.995895676093506" NA "ADAP1" "11033"
"ENSG00000105967" "4.49699800863007" "-0.105703527255121" "0.255992229815571" "0.097831004559852" "0.369409413618167" "TFEC" "22797"
"ENSG00000105968" "3647.52963591616" "0.611698232694549" "0.20835539089645" "0.000334745565731869" "0.00799364835396202" "H2AZ2" "94239"
"ENSG00000105971" "4951.90544748882" "-0.0473761546926966" "0.145659712635201" "0.728425929528001" "0.908279523025197" "CAV2" "858"
"ENSG00000105974" "59090.767417506" "-0.0337326926127565" "0.190653394032197" "0.751811790448543" "0.91810766424179" "CAV1" "857"
"ENSG00000105976" "6192.62866055395" "0.0218212558588374" "0.159317121045082" "0.834911972098845" "0.948302343037496" "MET" "4233"
"ENSG00000105982" "16.6492033535035" "0.0407522848400409" "0.219847564354607" "0.592558010279818" "0.841064883947709" "RNF32" "140545"
"ENSG00000105983" "994.626598801277" "0.0734642484695991" "0.131698853816804" "0.499616452064897" "0.782179577170963" "LMBR1" "64327"
"ENSG00000105988" "16.0022783631384" "0.0166435426546459" "0.206598214455801" "0.858146704498578" "0.955999614608004" NA NA
"ENSG00000105989" "0.388578528896476" "-0.000643393631383093" "0.229965746187538" "0.99588934194051" NA "WNT2" "7472"
"ENSG00000105991" "51.4524645391495" "-0.0656216321134528" "0.210774483340973" "0.511044669999964" "0.790903580860702" "HOXA1" "3198"
"ENSG00000105993" "2897.44762351038" "-0.231848986425515" "0.074237965534604" "0.000868948586234425" "0.0165955418341581" "DNAJB6" "10049"
"ENSG00000105996" "2.53091297191322" "0.0369850555704259" "0.228076905258442" "0.479363763453753" "0.768382015560733" "HOXA2" "3199"
"ENSG00000105997" "8.11714823034475" "0.0776898353939937" "0.241714173018641" "0.164494163957335" "0.480310441039725" "HOXA3" "3200"
"ENSG00000106003" "49.3215193380563" "0.150897499405809" "0.267015418555842" "0.140584159879708" "0.445808108799608" "LFNG" "3955"
"ENSG00000106004" "17.6623215993653" "0.0239489696858711" "0.213279917647956" "0.775333448258374" "0.927529334344475" "HOXA5" "3202"
"ENSG00000106006" "3.35359163761516" "0.00185899005175039" "0.224600851259635" "0.964465751445813" "0.991238526916641" "HOXA6" "3203"
"ENSG00000106009" "269.414495427431" "0.00579423073016535" "0.197155830178215" "0.959228290314607" "0.990238905060803" "BRAT1" "221927"
"ENSG00000106012" "686.210453118743" "-0.196311353501707" "0.20587580735536" "0.141114170335665" "0.446231604753145" "IQCE" "23288"
"ENSG00000106025" "9.54182336832425" "0.13167042171116" "0.280502390449098" "0.0277633028419912" "0.177481197228829" "TSPAN12" "23554"
"ENSG00000106028" "1400.13009698177" "0.0403244644370782" "0.0832143615889775" "0.599644678449481" "0.845658653485337" "SSBP1" "6742"
"ENSG00000106031" "1299.07862572128" "0.0597265383171475" "0.173801000310682" "0.612027217766248" "0.851351694615438" "HOXA13" "3209"
"ENSG00000106034" "2695.20395983366" "-0.132726588111335" "0.163902820477461" "0.269883234971843" "0.608034844897514" "CPED1" "79974"
"ENSG00000106038" "0.501147078116849" "0.00782600659023603" "0.229518164249529" "0.690052048038588" NA "EVX1" "2128"
"ENSG00000106049" "1480.96932774829" "-0.0224146605346715" "0.154873150366236" "0.843442637267332" "0.950720282620393" "HIBADH" "11112"
"ENSG00000106052" "3984.43447435978" "-0.144420636629047" "0.156836968955954" "0.241504327603497" "0.577619439935115" "TAX1BP1" "8887"
"ENSG00000106070" "610.202297878803" "-0.0422893770856972" "0.186497796211923" "0.698421955914951" "0.893089288927677" "GRB10" "2887"
"ENSG00000106077" "192.437216183812" "0.117413103358941" "0.218929355842377" "0.306318016324676" "0.640046109143909" "ABHD11" "83451"
"ENSG00000106078" "0.108574365551244" "-0.000577661096805287" "0.229967837909911" "0.995871284361213" NA "COBL" "23242"
"ENSG00000106080" "2051.36020738291" "-0.0701234595236533" "0.130740660983154" "0.553670971786655" "0.819137360433056" "FKBP14" "55033"
"ENSG00000106086" "508.109399310896" "-0.225272551282209" "0.159696403639052" "0.0679880149416771" "0.301191722975685" "PLEKHA8" "84725"
"ENSG00000106089" "93.1688502201401" "0.273886546733842" "0.373418097257211" "0.051579922352618" "0.257183647099601" "STX1A" "6804"
"ENSG00000106100" "108.281585806835" "0.162656599794134" "0.242911748109535" "0.181913177160361" "0.505225746513224" "NOD1" "10392"
"ENSG00000106105" "5515.03581506859" "0.190387640058684" "0.176757218463548" "0.136585581733172" "0.439160536587733" "GARS1" "2617"
"ENSG00000106123" "96.2722071961673" "0.0295092633200588" "0.20405708210025" "0.763267549698072" "0.922422766038121" "EPHB6" "2051"
"ENSG00000106125" "63.5318118726259" "-1.0062484545136" "0.373601069036441" "0.000361269278248605" "0.00848304481873601" "MINDY4" "84182"
"ENSG00000106133" "86.3872736088221" "0.0214684630575071" "0.196664695865653" "0.838445347347181" "0.949521921066706" "NSUN5P2" "260294"
"ENSG00000106144" "1046.37788212006" "0.310216599471602" "0.195160970951736" "0.0293449920923989" "0.182412187590564" "CASP2" "835"
"ENSG00000106153" "2690.27428813701" "0.0532332562383706" "0.129613131628668" "0.61806496970008" "0.853940539214826" "CHCHD2" "51142"
"ENSG00000106211" "2766.04878346844" "-0.101568843688961" "0.223746903526382" "0.325186708788722" "0.656792344117716" "HSPB1" "3315"
"ENSG00000106244" "2126.01172793802" "0.0971750573708283" "0.112304316019328" "0.324588153194655" "0.656463958987021" "PDAP1" "11333"
"ENSG00000106245" "938.383213203344" "0.134928646376311" "0.137395202851125" "0.222894288277877" "0.557818930514555" "BUD31" "8896"
"ENSG00000106246" "184.369079741177" "-0.0188486681888481" "0.174723215707125" "0.867074326061472" "0.959674047748981" "PTCD1" "26024"
"ENSG00000106258" "0.16860464498726" "0.00679204064927751" "0.230024797669994" "0.800354512779732" NA "CYP3A5" "1577"
"ENSG00000106261" "2925.57973291574" "-0.16265592015275" "0.182183031439737" "0.200058196205251" "0.529567658597248" "ZKSCAN1" "7586"
"ENSG00000106263" "3701.7501611855" "-0.0497394077050226" "0.0906864304869296" "0.547466807713383" "0.816509020726594" "EIF3B" "8662"
"ENSG00000106266" "492.562736995713" "-0.293206297998147" "0.234069246785947" "0.0509972533522616" "0.255561480660799" "SNX8" "29886"
"ENSG00000106268" "179.540839263733" "0.253950293888299" "0.282996071083576" "0.0819970261820467" "0.334779999282214" "NUDT1" "4521"
"ENSG00000106278" "0.15003864441403" "0.00671730226115266" "0.230018878009382" "0.791393574643105" NA "PTPRZ1" "5803"
"ENSG00000106290" "1201.43498768547" "0.185157513386254" "0.129640756026885" "0.0891882522578067" "0.349446568314818" "TAF6" "6878"
"ENSG00000106299" "1770.78169268773" "-0.0107553262357595" "0.13153799330169" "0.918074479182013" "0.977441054289498" "WASL" "8976"
"ENSG00000106305" "479.654768456669" "-0.0482597254244869" "0.155204364949259" "0.677437036517751" "0.883110917112901" "AIMP2" "7965"
"ENSG00000106327" "0.119801666808946" "-0.00083195265629642" "0.229959517794156" "0.995882320478691" NA "TFR2" "7036"
"ENSG00000106328" "1.77797731318076" "-0.025418994347063" "0.231836299322205" "0.110538776477852" NA "FSCN3" "29999"
"ENSG00000106330" "97.4420458669253" "0.0113984698726189" "0.159872600401917" "0.920426986218677" "0.978132202758315" "MOSPD3" "64598"
"ENSG00000106333" "5364.14646653744" "-0.0126633554049772" "0.140979044802153" "0.901027313714842" "0.972018698197579" "PCOLCE" "5118"
"ENSG00000106336" "4.13621501370358" "0.114918612459571" "0.267170849760736" "0.0397502962828328" "0.220323129396936" "FBXO24" "26261"
"ENSG00000106344" "917.790352467938" "0.0200366550134376" "0.132212660083846" "0.854523385557128" "0.954792741122501" "RBM28" "55131"
"ENSG00000106346" "285.949555843141" "-0.078969433328967" "0.15382198824991" "0.494777898382345" "0.778723832902215" "USP42" "84132"
"ENSG00000106348" "1316.35844048031" "-0.0808559624597153" "0.155435319431266" "0.487163261996765" "0.773437096585964" "IMPDH1" "3614"
"ENSG00000106351" "226.896087685842" "-0.266453108244125" "0.290755761191727" "0.0712315232798103" "0.308389719883414" "AGFG2" "3268"
"ENSG00000106355" "641.667836047347" "0.177496593604421" "0.159287076480296" "0.14497711233146" "0.452514066831586" "LSM5" "23658"
"ENSG00000106366" "29856.1343540398" "0.0210096249949659" "0.216803960626363" "0.788477483091061" "0.932684737186632" "SERPINE1" "5054"
"ENSG00000106367" "1151.08362671484" "-0.220178806397619" "0.141665771515351" "0.0568370104774273" "0.270838060369858" "AP1S1" "1174"
"ENSG00000106392" "1297.39695100226" "0.10360228468699" "0.122544453915833" "0.320140860438703" "0.653173419460847" "C1GALT1" "56913"
"ENSG00000106397" "2189.95763648653" "-0.0211866808079231" "0.0986609659969447" "0.81012605232302" "0.940347758086597" "PLOD3" "8985"
"ENSG00000106399" "361.648834970278" "0.474700490179549" "0.314921025268237" "0.0128420730335517" "0.109612092530563" "RPA3" "6119"
"ENSG00000106400" "553.150491042012" "-0.491964239163975" "0.143467265449093" "9.42377236155442e-05" "0.00301328690871446" "ZNHIT1" "10467"
"ENSG00000106404" "84.055489306695" "0.1415105537258" "0.231136414683929" "0.236449567891273" "0.57191662674905" "CLDN15" "24146"
"ENSG00000106415" "407.167401857204" "-0.00129762080940862" "0.178953823235694" "0.987878392764138" "0.998507210647115" "GLCCI1" "113263"
"ENSG00000106443" "561.176393271126" "0.363185519547538" "0.171193880095987" "0.00773920549426182" "0.0784029543933007" "PHF14" "9678"
"ENSG00000106459" "296.803470388758" "0.107825543807522" "0.143252564429962" "0.343964082231203" "0.67415859821123" "NRF1" "4899"
"ENSG00000106460" "3490.65853563106" "0.0092607122627508" "0.167664617996249" "0.945485379356427" "0.986771932308966" "TMEM106B" "54664"
"ENSG00000106462" "739.570321686996" "0.771156884854892" "0.341120467367928" "0.00141513611524388" "0.0238202821871011" "EZH2" "2146"
"ENSG00000106477" "534.277202607435" "0.123188508901377" "0.131180843912969" "0.257625693880438" "0.595657982714795" "CEP41" "95681"
"ENSG00000106479" "308.627354592957" "-0.0877462243946202" "0.185795344950951" "0.455542362679875" "0.751812740633228" "ZNF862" "643641"
"ENSG00000106484" "43.0968285874058" "-0.0654295762388987" "0.242596711852223" "0.0305757831834955" "0.187508517067546" "MEST" "4232"
"ENSG00000106511" "8.08031027377674" "-0.0332597736563409" "0.226713939805403" "0.533989569666785" "0.806093160290087" "MEOX2" "4223"
"ENSG00000106524" "711.534146765512" "0.0701153517477361" "0.122978311169685" "0.505392969509474" "0.787108716940747" "ANKMY2" "57037"
"ENSG00000106526" "0.0437473080547062" "-0.00363815576632133" "0.22991769209652" "0.95849087678563" NA "ACTR3C" "653857"
"ENSG00000106537" "345.714839069525" "0.798474545939396" "0.325492812054614" "0.000863464800060286" "0.0165282043304057" "TSPAN13" "27075"
"ENSG00000106538" "0.694782784407504" "-0.0142648580760513" "0.23029211835694" "0.560154143085816" NA "RARRES2" "5919"
"ENSG00000106540" "1.10557115614504" "-0.0266184938104113" "0.230688897593665" "0.329496190110783" NA NA NA
"ENSG00000106546" "2907.87823537563" "0.00650714426613613" "0.176137029111545" "0.907631127857687" "0.973748137791013" "AHR" "196"
"ENSG00000106554" "1163.05274618902" "0.0631823461686073" "0.0778384200616383" "0.389249357054151" "0.707531864637657" "CHCHD3" "54927"
"ENSG00000106560" "45.9775400941784" "3.00447608202434" "0.568061881676021" "5.8711057148424e-09" "6.0073865323445e-07" "GIMAP2" "26157"
"ENSG00000106571" "661.134699021536" "0.0167152336081729" "0.173147053406594" "0.885971105590522" "0.968270984961469" "GLI3" "2737"
"ENSG00000106588" "2026.45002759667" "0.119580317006479" "0.120813580569016" "0.245791423421351" "0.581352844161203" "PSMA2" "5683"
"ENSG00000106591" "834.22346297624" "-0.0655015592068439" "0.0992452806676513" "0.461277087619266" "0.755073705447875" "MRPL32" "64983"
"ENSG00000106603" "863.315992541752" "0.141538362399222" "0.116967727474348" "0.161991980737731" "0.477433121712425" "COA1" "55744"
"ENSG00000106605" "589.043920902413" "-0.151042873145406" "0.131935615709932" "0.16608845276278" "0.48296203002925" "BLVRA" "644"
"ENSG00000106608" "1512.50896658134" "-0.228461399056025" "0.171201674894305" "0.0725967338395818" "0.311711764347319" "URGCP" "55665"
"ENSG00000106609" "3612.92533699627" "-0.0799343105400422" "0.0977712438733376" "0.378696862211713" "0.699379982255725" "TMEM248" "55069"
"ENSG00000106610" "170.907123996402" "0.0125512589265069" "0.132153262746245" "0.910660708868306" "0.974535830376265" "STAG3L4" "64940"
"ENSG00000106615" "1828.2827541581" "0.0424731352129156" "0.101110203897562" "0.641400723019898" "0.864482454780242" "RHEB" "6009"
"ENSG00000106617" "376.910434444317" "-0.374994478652803" "0.144560236178933" "0.00213206214925192" "0.0322252509094182" "PRKAG2" "51422"
"ENSG00000106624" "647.574537938444" "-0.0986315341009678" "0.221963384300926" "0.345444089932283" "0.674373066348292" "AEBP1" "165"
"ENSG00000106628" "1503.74688313875" "0.0925026400808374" "0.183175042842114" "0.440400303534663" "0.742080263081731" "POLD2" "5425"
"ENSG00000106631" "0.728912725667743" "-0.00702980721564391" "0.229418652713875" "0.605861554922923" NA "MYL7" "58498"
"ENSG00000106633" "1.19785455638146" "-0.0302804296641936" "0.232034289580378" "0.234561957782561" NA "GCK" "2645"
"ENSG00000106635" "805.418547271703" "-0.0477716113979305" "0.128495403310657" "0.652694684140504" "0.87020061377654" "BCL7B" "9275"
"ENSG00000106636" "3558.5636931266" "-0.0991494838464949" "0.0955224773395566" "0.251639239824218" "0.588506065376405" "YKT6" "10652"
"ENSG00000106638" "1222.34050062007" "-0.0413907223119566" "0.101596554797775" "0.64776763267942" "0.868079409589519" "TBL2" "26608"
"ENSG00000106665" "1023.40382471342" "-0.141933333169375" "0.187722578040569" "0.252530328064535" "0.589773070786213" "CLIP2" "7461"
"ENSG00000106682" "8190.2588261191" "0.190591828830312" "0.0868149076783742" "0.0178098445905953" "0.136157612092876" "EIF4H" "7458"
"ENSG00000106683" "1000.46981565564" "-0.246943103031548" "0.224650446125254" "0.0785890871687969" "0.325780321858961" "LIMK1" "3984"
"ENSG00000106686" "7.51408372776928" "0.0430026325960175" "0.229634736106675" "0.40665816208402" "0.719514750625079" "SPATA6L" "55064"
"ENSG00000106688" "452.92286501024" "-0.430091157573699" "0.160679867719589" "0.00132950455634248" "0.0226727529542728" "SLC1A1" "6505"
"ENSG00000106689" "15.5077029692544" "0.0724528904802152" "0.228587849148583" "0.368996572066507" "0.691351584307939" "LHX2" "9355"
"ENSG00000106692" "1840.25463297367" "0.0285639807980384" "0.129532495940191" "0.795452462909985" "0.934955429222705" "FKTN" "2218"
"ENSG00000106701" "170.743778510689" "0.0607116209628073" "0.175313763604285" "0.602803788342216" "0.846542701595545" "FSD1L" "83856"
"ENSG00000106723" "4732.90405704377" "0.394930470079398" "0.123979301149303" "0.000385736829238277" "0.00897024089260307" "SPIN1" "10927"
"ENSG00000106733" "339.922737244613" "-0.0845180774193678" "0.166197310695596" "0.468754418715997" "0.760711011258672" "NMRK1" "54981"
"ENSG00000106771" "2879.23219664151" "-0.103987691395162" "0.0965054439055829" "0.235858548158661" "0.571059783244323" "TMEM245" "23731"
"ENSG00000106772" "43.7817324087997" "0.125986839438723" "0.266331560535183" "0.0978778595803702" "0.369409413618167" "PRUNE2" "158471"
"ENSG00000106780" "645.061322551694" "0.27805878417182" "0.242082203610959" "0.0623331191634854" "0.2863591975067" "MEGF9" "1955"
"ENSG00000106785" "2101.14514879492" "0.217114530410764" "0.310251013290753" "0.0851499656069708" "0.340303952637483" "TRIM14" "9830"
"ENSG00000106789" "34.6574432938231" "0.925940166030197" "0.352675023291869" "0.000489727832627076" "0.0107657226539621" "CORO2A" "7464"
"ENSG00000106799" "1617.05245237735" "-0.072914227444755" "0.177126500146902" "0.532525138541478" "0.805374213223888" "TGFBR1" "7046"
"ENSG00000106803" "1129.37339345518" "-0.145961733991904" "0.10139003331078" "0.110453146471184" "0.393321205536774" "SEC61B" "10952"
"ENSG00000106804" "255.343334320986" "1.24315253079497" "0.224308814111757" "1.83905133345142e-09" "2.04267787254344e-07" "C5" "727"
"ENSG00000106809" "0.140411579150447" "0.00649470155035607" "0.230001436301875" "0.791296539457381" NA "OGN" "4969"
"ENSG00000106819" "123.712228207363" "-0.0887605538839827" "0.241417554308806" "0.21606189811058" "0.550373492733111" "ASPN" "54829"
"ENSG00000106823" "24.5089000559937" "0.0837078416039745" "0.233977131599138" "0.301437632070912" "0.636385087189347" "ECM2" "1842"
"ENSG00000106829" "6788.75615901013" "-0.101043416148226" "0.16263543174922" "0.390212699489748" "0.708272653061542" "TLE4" "7091"
"ENSG00000106852" "5.94228036020999" "-4.50729443903105" "2.42568921811675" "0.000307847196094114" "0.00755433751694321" "LHX6" "26468"
"ENSG00000106853" "2279.21275956531" "0.110379035436491" "0.163147244842364" "0.360243216241002" "0.685294221948939" "PTGR1" "22949"
"ENSG00000106868" "81.0862330315504" "1.24890682895364" "0.357330916033628" "2.30731136540575e-05" "0.000929697799096545" "SUSD1" "64420"
"ENSG00000106927" "5.47666104453145" "-0.00872009452940558" "0.224843293372593" "0.855267684376995" "0.955298375703626" "AMBP" "259"
"ENSG00000106948" "245.014628194272" "0.109409866308796" "0.163684860564813" "0.35562211844177" "0.681959135126353" "AKNA" "80709"
"ENSG00000106976" "668.534618021862" "0.222037822888524" "0.207343999824636" "0.105109258345679" "0.38435339152049" "DNM1" "1759"
"ENSG00000106991" "2577.28837846772" "-0.333108323098422" "0.173460477326857" "0.013843159010631" "0.115084085724764" "ENG" "2022"
"ENSG00000106992" "433.951451558649" "-0.24669633808583" "0.232944231352895" "0.0842252253221918" "0.339388879408814" "AK1" "203"
"ENSG00000106993" "343.503906989945" "-0.27361434999925" "0.161284650467632" "0.0296652089298516" "0.183572668407819" "CDC37L1" "55664"
"ENSG00000107014" "0.185271558682426" "0.00813965031807862" "0.230107386243248" "0.62174004462127" NA "RLN2" "6019"
"ENSG00000107018" "0.385344228976067" "-0.0024562409931157" "0.229738324908316" "0.805628116941561" NA "RLN1" "6013"
"ENSG00000107020" "226.679416323799" "0.320065434750132" "0.182515523529047" "0.0206426805434879" "0.149318926999017" "PLGRKT" "55848"
"ENSG00000107021" "909.758042632761" "-0.40824793881448" "0.120788237869587" "0.000153708545352879" "0.00443236264771367" "TBC1D13" "54662"
"ENSG00000107036" "1698.9570939417" "-0.076672797241076" "0.106456874573695" "0.414210214595974" "0.7253512138807" "RIC1" "57589"
"ENSG00000107077" "408.46956395586" "-0.14339461259018" "0.182283822395657" "0.250437406636567" "0.58680091880508" "KDM4C" "23081"
"ENSG00000107099" "0.0682401257957749" "-0.000540883942449701" "0.229968898976986" "0.995871865647315" NA "DOCK8" "81704"
"ENSG00000107104" "3243.58687125133" "-0.152943304471939" "0.202929783145346" "0.224681993824192" "0.560145614550183" "KANK1" "23189"
"ENSG00000107130" "1499.84212861414" "-0.284557483622418" "0.198315454013049" "0.0437133567180619" "0.233696200592476" "NCS1" "23413"
"ENSG00000107140" "442.694919901281" "0.0445698327205178" "0.185656966670113" "0.693991712118515" "0.89137310876337" "TESK1" "7016"
"ENSG00000107147" "0.119453277088144" "-0.00503500383680651" "0.229969569214627" "0.848941642756432" NA "KCNT1" "57582"
"ENSG00000107159" "2.99992013493871" "0.0304661558884654" "0.231140191485097" "0.242237594849436" "0.578192220929069" "CA9" "768"
"ENSG00000107164" "1766.75757229824" "-0.021343280558769" "0.102537851567646" "0.818100919184155" "0.942938262744589" "FUBP3" "8939"
"ENSG00000107165" "0.631531306343214" "0.00437392502710385" "0.229416351494547" "0.930271938683962" NA "TYRP1" "7306"
"ENSG00000107175" "1514.59806522303" "-0.295504112223318" "0.125963571295287" "0.00514292934409529" "0.0591069272405451" "CREB3" "10488"
"ENSG00000107185" "1818.34389758872" "-0.0048116074174248" "0.116540084546613" "0.959761078024081" "0.990396762245029" "RGP1" "9827"
"ENSG00000107186" "1066.0947561627" "-0.36131068165809" "0.224150067957485" "0.0201804794621346" "0.147364634411427" "MPDZ" "8777"
"ENSG00000107201" "1581.42786742742" "0.0642278770428781" "0.231992339580549" "0.339825868089789" "0.670162642015141" "DDX58" "23586"
"ENSG00000107223" "1441.36168752831" "-0.169587398610584" "0.15998363459271" "0.159434213753291" "0.474146174175939" "EDF1" "8721"
"ENSG00000107242" "0.430279950488745" "-0.000970222948495894" "0.229954621400757" "0.99546054566378" NA "PIP5K1B" "8395"
"ENSG00000107249" "596.12841470035" "-0.507751750244771" "0.219271941838235" "0.00244168729358127" "0.0355548752496822" "GLIS3" "169792"
"ENSG00000107262" "464.187099085076" "0.0114709676946264" "0.126695328695741" "0.920406274294073" "0.978132202758315" "BAG1" "573"
"ENSG00000107263" "1620.45423600901" "-0.465774302943945" "0.201031786814092" "0.00292588581828347" "0.0404174731879016" "RAPGEF1" "2889"
"ENSG00000107281" "365.579723695731" "-1.25190236710809" "0.355622682274777" "2.12576870347384e-05" "0.000866892585042242" "NPDC1" "56654"
"ENSG00000107282" "376.424367603021" "-0.162393336469981" "0.254539506152112" "0.163808326323761" "0.479190527360114" "APBA1" "320"
"ENSG00000107290" "3057.78868665394" "0.260546079378329" "0.142724270812998" "0.0275550065333277" "0.176636254501893" "SETX" "23064"
"ENSG00000107295" "862.068409765477" "-0.751986107161054" "0.34303853144616" "0.0017564873882454" "0.0279498365464157" "SH3GL2" "6456"
"ENSG00000107331" "710.979426764718" "-0.241411954033265" "0.308943900849869" "0.0868462357201683" "0.344184271752019" "ABCA2" "20"
"ENSG00000107338" "401.741963434537" "-0.0354018822871296" "0.131505238161171" "0.738892293732831" "0.912825611470973" "SHB" "6461"
"ENSG00000107341" "1856.53873142486" "-0.0124830996071013" "0.0995115553718268" "0.888206985025986" "0.968323499076855" "UBE2R2" "54926"
"ENSG00000107362" "365.630261767984" "0.054388326634365" "0.133852416457336" "0.600387859113326" "0.845658653485337" "ABHD17B" "51104"
"ENSG00000107371" "473.202037003428" "-0.0155266924410964" "0.169689300936511" "0.897096918385204" "0.971029490274754" "EXOSC3" "51010"
"ENSG00000107372" "8111.77709810976" "-0.597811777518072" "0.267619488097729" "0.00221428148214306" "0.0331548083777167" "ZFAND5" "7763"
"ENSG00000107404" "415.453916541682" "-0.0321666037151525" "0.204578105634527" "0.735136979031326" "0.911092719294942" "DVL1" "1855"
"ENSG00000107438" "2103.85590528068" "-0.144858831457219" "0.198519989866929" "0.250029630748797" "0.586447659896074" "PDLIM1" "9124"
"ENSG00000107443" "183.922219899498" "-0.0896807880681921" "0.150053527906763" "0.43717010202958" "0.739844927454979" "CCNJ" "54619"
"ENSG00000107485" "4.91511367666261" "-0.0592141354543955" "0.235289694312068" "0.243581993721058" "0.579373739080392" "GATA3" "2625"
"ENSG00000107518" "3.24548759272455" "-0.0204564207736476" "0.230072155672475" "0.523071017808225" "0.799552899804945" "ATRNL1" "26033"
"ENSG00000107521" "1259.36064737503" "-0.419664115000703" "0.231507436801496" "0.0104074187127291" "0.095545649878741" "HPS1" "3257"
"ENSG00000107537" "509.92116412192" "0.0136348538059754" "0.165012325172581" "0.907851188635811" "0.973777104049454" "PHYH" "5264"
"ENSG00000107551" "32.998729432257" "-0.191539439237425" "0.282414615414988" "0.112868013227919" "0.398720949251694" "RASSF4" "83937"
"ENSG00000107554" "2696.2149339852" "-0.274240704652725" "0.140347814490778" "0.0181058106088732" "0.137818034494863" "DNMBP" "23268"
"ENSG00000107560" "1020.59526951895" "0.061907408554229" "0.136894746858776" "0.589263477588693" "0.839212201931695" "RAB11FIP2" "22841"
"ENSG00000107562" "5408.75447480996" "0.252923110728586" "0.322790642660808" "0.073338891890125" "0.31378117379143" "CXCL12" "6387"
"ENSG00000107566" "3024.09412022575" "0.224335130605451" "0.114098944366207" "0.0289984952716345" "0.181259383810072" "ERLIN1" "10613"
"ENSG00000107581" "9938.33326945386" "-0.0173541387855471" "0.11047808794079" "0.858633130412496" "0.956157452724369" "EIF3A" "8661"
"ENSG00000107593" "0.105302345244502" "-0.000821229908391366" "0.229959936097968" "0.995879545638183" NA "PKD2L1" "9033"
"ENSG00000107611" "29.2609711069499" "-0.0590325739729435" "0.22202992621195" "0.471527675439936" "0.762503269971557" "CUBN" "8029"
"ENSG00000107614" "200.06902422195" "0.264930207962966" "0.2135743013356" "0.0620692039437884" "0.285690940616952" "TRDMT1" "1787"
"ENSG00000107625" "1373.48783147601" "0.149469758047539" "0.0923409083027463" "0.0765556401708512" "0.321099415366812" "DDX50" "79009"
[truncated: 2,726,946 more chars]
