# Supplementary material for: Inactivation of RB1 , CDKN2A , and TP53 have distinct effects on genomic stability at side‐by‐side comparison in karyotypically normal cells
Source: Genes Chromosomes Cancer. 2022 Sep 30;62(2):93–100. doi: 10.1002/gcc.23096 (PMC10091693; doi:10.1002/gcc.23096)
Supplement: Supplementary file 7 — Dataset S2: The complete results tables obtained from DESeq2. [file GCC-62-93-s004.zip › GCC_23096_Supplementary_Dataset_2_RB1_DESeq2output.txt]

"baseMean" "log2FoldChange" "lfcSE" "pvalue" "padj" "SYMBOL" "ENTREZID"
"ENSG00000000003" "357.942656129384" "-0.364730449940472" "0.225583164695791" "0.0284057106899242" "0.116735602165958" "TSPAN6" "7105"
"ENSG00000000419" "519.356520374329" "-0.0912718173005923" "0.111807579210188" "0.377520371084527" "0.59602008726598" "DPM1" "8813"
"ENSG00000000457" "271.833589627611" "0.00226204799473226" "0.174796707265541" "0.987175213794128" "0.99403883085512" "SCYL3" "57147"
"ENSG00000000460" "373.105859282264" "0.480137706933832" "0.279463461120037" "0.013630807495062" "0.0715120171975412" "C1orf112" "55732"
"ENSG00000000938" "0.41122770728419" "-0.00940472429085449" "0.274631127546243" "0.727315267069119" NA "FGR" "2268"
"ENSG00000000971" "1316.42953632497" "-0.0713238705661484" "0.235888692817084" "0.583482883785538" "0.766199156294225" "CFH" "3075"
"ENSG00000001036" "3575.45229322796" "-0.0100885918864964" "0.148506847545302" "0.92858706708851" "0.966118973692328" "FUCA2" "2519"
"ENSG00000001084" "413.240623488043" "0.148406010862477" "0.214430255648808" "0.313286818143288" "0.533809104888255" "GCLC" "2729"
"ENSG00000001167" "1165.07236380094" "0.0491088496952498" "0.130316791076033" "0.662895592924794" "0.818416414773636" "NFYA" "4800"
"ENSG00000001460" "345.6307445885" "0.0985041121851242" "0.183722208165599" "0.479381533202882" "0.687352117671312" "STPG1" "90529"
"ENSG00000001461" "4905.40303127358" "-0.646667825029786" "0.217201915444018" "0.000355831275681946" "0.00557962206218922" "NIPAL3" "57185"
"ENSG00000001497" "791.899229533637" "0.193878498239174" "0.144595882632475" "0.116425969833886" "0.289073698346188" "LAS1L" "81887"
"ENSG00000001561" "1.17523817110837" "-0.00145544815370712" "0.274495709906745" "0.982938645127855" NA "ENPP4" "22875"
"ENSG00000001617" "29.503398357604" "3.337389747092" "0.521702944814038" "1.19063551624482e-11" "3.17386477873467e-09" "SEMA3F" "6405"
"ENSG00000001626" "0.138207456211648" "-0.00680045324443442" "0.274500773314121" "0.891895774309255" NA "CFTR" "1080"
"ENSG00000001629" "2720.40035247564" "-0.123232759889874" "0.160512990414687" "0.346534009993689" "0.56653931780823" "ANKIB1" "54467"
"ENSG00000001630" "2834.17548110606" "-0.29488823324093" "0.211675418641607" "0.0585374839252359" "0.187032039464367" "CYP51A1" "1595"
"ENSG00000001631" "1021.86658387652" "0.034893588739989" "0.10155615699912" "0.714048995915463" "0.848505996914071" "KRIT1" "889"
"ENSG00000002016" "181.127955938235" "0.669693089722438" "0.227511586967392" "0.000366054266683563" "0.00567659480159936" "RAD52" "5893"
"ENSG00000002079" "0.289609046246268" "0.0183498750019642" "0.274962623215207" "0.568872799180116" NA NA NA
"ENSG00000002330" "274.961205240262" "-0.143140788267047" "0.183027294194525" "0.307107056861457" "0.526814845904248" "BAD" "572"
"ENSG00000002549" "1763.81508830472" "0.140377167819224" "0.237228070744709" "0.326114825008047" "0.546634089342201" "LAP3" "51056"
"ENSG00000002586" "3563.97905022506" "-0.324419821812302" "0.143567864933422" "0.00922023375131055" "0.0545139709479971" "CD99" "4267"
"ENSG00000002745" "0.825082573222378" "0.0134720447446102" "0.274812443469662" "0.529280820892963" NA "WNT16" "51384"
"ENSG00000002746" "210.103606166083" "-0.00956673991547975" "0.157139600849572" "0.950656147131888" "0.976104026227408" "HECW1" "23072"
"ENSG00000002822" "249.160570852625" "-0.123190181667945" "0.193599073324951" "0.384363850000471" "0.602525863225574" "MAD1L1" "8379"
"ENSG00000002834" "22315.9941793351" "-0.262377923760061" "0.173641514555273" "0.0634996217975847" "0.196626220157766" "LASP1" "3927"
"ENSG00000002919" "513.434182122424" "-0.172508150141337" "0.111078439667311" "0.0892337658084926" "0.243470653275569" "SNX11" "29916"
"ENSG00000003056" "3417.49989515773" "-0.106789645520377" "0.136500237594109" "0.371490160889858" "0.591208444878327" "M6PR" "4074"
"ENSG00000003096" "1.26039173256682" "0.0011341947793286" "0.27053714678565" "0.983349598528965" NA "KLHL13" "90293"
"ENSG00000003137" "1.882482348651" "0.014517088855527" "0.272368510614804" "0.630416015183478" NA "CYP26B1" "56603"
"ENSG00000003249" "64.5271566102882" "-0.962904548929142" "0.554939622835921" "0.00354592671639983" "0.0279426977381538" "DBNDD1" "79007"
"ENSG00000003393" "2281.68040100748" "-0.234461306121134" "0.169633997046783" "0.0852764127595681" "0.236917141471667" "ALS2" "57679"
"ENSG00000003400" "80.4538964194788" "-0.000787043180319627" "0.249330045972596" "0.987065330456478" "0.994015978527856" "CASP10" "843"
"ENSG00000003402" "2147.87313818528" "0.311544189599031" "0.176085114700975" "0.0298557627475076" "0.120711283430757" "CFLAR" "8837"
"ENSG00000003436" "2095.36461088414" "-0.185995246242903" "0.217299362307689" "0.216109767407899" "0.424320849738678" "TFPI" "7035"
"ENSG00000003509" "276.886815719714" "0.110970002750244" "0.144499049438911" "0.367813315170265" "0.587778983550126" "NDUFAF7" "55471"
"ENSG00000003756" "2235.36565175967" "0.357673117261367" "0.189058029916804" "0.0202978093708133" "0.0936509790158592" "RBM5" "10181"
"ENSG00000003987" "0.925955364479894" "0.000626103033153805" "0.271605690564764" "0.982372045580854" NA "MTMR7" "9108"
"ENSG00000003989" "150.029625004379" "0.0641933408780874" "0.203676465591382" "0.644292744275966" "0.80762037492422" "SLC7A2" "6542"
"ENSG00000004059" "918.268544486377" "-0.129210069521208" "0.114587437508" "0.214592630527682" "0.42216778987002" "ARF5" "381"
"ENSG00000004139" "469.271010675734" "0.828675914237828" "0.180423026716688" "4.38669358201087e-07" "3.19219403165369e-05" "SARM1" "23098"
"ENSG00000004142" "2129.13269379217" "-0.0169081966605314" "0.102664824912431" "0.85803899569997" "0.931807326860801" "POLDIP2" "26073"
"ENSG00000004399" "1753.4920889493" "-0.20290120939722" "0.154148358503872" "0.113644261360193" "0.284589233056357" "PLXND1" "23129"
"ENSG00000004455" "2537.04638789497" "0.0888658321280236" "0.0798031017919651" "0.24400396421986" "0.45857578746372" "AK2" "204"
"ENSG00000004468" "0.61609903377459" "0.0100557702564289" "0.274530806132799" "0.752736837735691" NA "CD38" "952"
"ENSG00000004478" "1685.61036741263" "0.0572476057149071" "0.171614775763476" "0.672925054939742" "0.824805317458645" "FKBP4" "2288"
"ENSG00000004487" "2040.94376317856" "-0.0913935844385805" "0.112853011002871" "0.370207124112853" "0.589923636715838" "KDM1A" "23028"
"ENSG00000004534" "1526.02540071006" "0.41831281071454" "0.24722164006803" "0.0191709212899057" "0.0901190678209887" "RBM6" "10180"
"ENSG00000004660" "187.777842274524" "0.25464796282567" "0.244416586172505" "0.115724929882307" "0.287887874643661" "CAMKK1" "84254"
"ENSG00000004700" "3062.87456415992" "0.23308113069264" "0.116807003980277" "0.02754398231535" "0.114539405749765" "RECQL" "5965"
"ENSG00000004766" "793.846011584082" "-0.0997096040559323" "0.159865357238561" "0.443553933230936" "0.65668748077023" "VPS50" "55610"
"ENSG00000004776" "50.2657574539739" "1.2111739177787" "0.664573335209575" "0.00254458401190803" "0.0225052420270812" "HSPB6" "126393"
"ENSG00000004777" "129.918776446022" "0.33518945525229" "0.573676178176971" "0.0222397069958629" "0.0993276196274584" "ARHGAP33" "115703"
"ENSG00000004779" "640.337645915621" "0.00844910023118847" "0.0954057219127746" "0.923447622715371" "0.963395720823848" "NDUFAB1" "4706"
"ENSG00000004799" "0.158834914345495" "0.0063098858867264" "0.274432458827202" "0.872364332304833" NA "PDK4" "5166"
"ENSG00000004809" "0.85984096757682" "-0.00299094542083661" "0.272940673396984" "0.919245218458974" NA "SLC22A16" "85413"
"ENSG00000004838" "8.15317647156202" "-0.0780228435544839" "0.273481502004255" "0.374159837438721" "0.593382423493698" "ZMYND10" "51364"
"ENSG00000004846" "0.425903745485365" "-0.00306629474167345" "0.274146953561128" "0.780779950048103" NA "ABCB5" "340273"
"ENSG00000004864" "366.892746220954" "0.0826503073101258" "0.160711482602941" "0.526980974833085" "0.723359141031271" "SLC25A13" "10165"
"ENSG00000004866" "596.894611648933" "0.0581274498058475" "0.141856375754875" "0.629685250012301" "0.797547934505614" "ST7" "7982"
"ENSG00000004897" "5015.30853489146" "0.0757744348440949" "0.0971997938022226" "0.392063913603205" "0.609644993283633" "CDC27" "996"
"ENSG00000004939" "0.0553927784687155" "-0.00101715222204222" "0.274516065560853" "0.988731823999312" NA "SLC4A1" "6521"
"ENSG00000004961" "830.887613855205" "-0.121533750613059" "0.0885791465308261" "0.145642791350237" "0.332317473002658" "HCCS" "3052"
"ENSG00000004975" "776.695196879891" "0.000887161450578405" "0.153417504060636" "0.999845942591495" "0.999966544588254" "DVL2" "1856"
"ENSG00000005007" "1552.56771238798" "0.188751205573696" "0.139642022394796" "0.118747476385193" "0.292631819171338" "UPF1" "5976"
"ENSG00000005020" "1282.9896709545" "-0.341474229889598" "0.195620309457304" "0.0260204583373167" "0.110361504538121" "SKAP2" "8935"
"ENSG00000005022" "4218.93668701977" "0.28949005142476" "0.165305125449111" "0.0329786718626648" "0.12820800746006" "SLC25A5" "292"
"ENSG00000005059" "300.743954318085" "0.897335062063398" "0.257443608743646" "3.93783564415229e-05" "0.00109306662755129" "MCUB" "55013"
"ENSG00000005073" "847.880217528958" "-0.703826241288712" "0.196184350958855" "3.8578884560976e-05" "0.00108055821412545" "HOXA11" "3207"
"ENSG00000005075" "480.292126308844" "-0.0473057991797988" "0.118456429480791" "0.656781620553132" "0.814176108660312" "POLR2J" "5439"
"ENSG00000005100" "850.345677282149" "0.313808183181767" "0.158658081686585" "0.0202321371377336" "0.0934595375818642" "DHX33" "56919"
"ENSG00000005102" "0.860197030692502" "0.0324410996322531" "0.276095818230006" "0.224905471768301" NA "MEOX1" "4222"
"ENSG00000005108" "7.32092152977863" "0.0138735958180578" "0.271873076764076" "0.721780407272196" "0.852945405988411" "THSD7A" "221981"
"ENSG00000005156" "671.250115001574" "0.178924691483192" "0.100380720723419" "0.0544717179090209" "0.17890180826429" "LIG3" "3980"
"ENSG00000005175" "955.916930960993" "-0.079142902181434" "0.130149297552251" "0.489681462561973" "0.694838940223078" "RPAP3" "79657"
"ENSG00000005187" "8.0418262954711" "0.0487690844160523" "0.265960646249582" "0.559989557017199" "0.749221057549578" "ACSM3" "6296"
"ENSG00000005189" "182.650811696581" "0.830419342682978" "0.347104417943057" "0.00117455934491261" "0.0129581585914213" "REXO5" "81691"
"ENSG00000005194" "824.003428624545" "-0.0438913527691187" "0.12012582542226" "0.673631048658698" "0.825474331720071" "CIAPIN1" "57019"
"ENSG00000005206" "259.465837943253" "0.193619236097941" "0.295565455772989" "0.178597159579431" "0.378353478820657" "SPPL2B" "56928"
"ENSG00000005238" "895.183899622702" "-0.0639563800612341" "0.198478477966729" "0.640238533623684" "0.805167396157132" "FAM214B" "80256"
"ENSG00000005243" "1250.89154375304" "-0.276506128363506" "0.154394877079699" "0.0341574804544374" "0.131272385112119" "COPZ2" "51226"
"ENSG00000005249" "274.196534668174" "1.50699744574586" "0.299025752823404" "2.60830971397057e-08" "2.83993496392246e-06" "PRKAR2B" "5577"
"ENSG00000005302" "621.048574348937" "0.122939382355161" "0.148342863793011" "0.325751988987868" "0.546430671774051" "MSL3" "10943"
"ENSG00000005339" "2301.07210876982" "-0.156888024980882" "0.186768075959685" "0.25661861795952" "0.472668626670495" "CREBBP" "1387"
"ENSG00000005379" "21.0871466369098" "0.0852353834413088" "0.283128199340357" "0.255822468438857" "0.47182049201159" "TSPOAP1" "9256"
"ENSG00000005436" "304.29821181439" "0.324248599303819" "0.181175258136798" "0.026509913136384" "0.111650712885218" "GCFC2" "6936"
"ENSG00000005448" "285.19277419003" "0.238265661321609" "0.197596921625914" "0.109406088903172" "0.277937486120925" "WDR54" "84058"
"ENSG00000005469" "645.471264660094" "-0.033456929474603" "0.167215550638921" "0.779966299867248" "0.888184523631211" "CROT" "54677"
"ENSG00000005471" "94.1479272239097" "-0.0303780963020791" "0.247943408236024" "0.77686215255426" "0.886820347113051" "ABCB4" "5244"
"ENSG00000005483" "2240.1210824516" "-0.186556704828181" "0.180530488256971" "0.185598625252924" "0.386382464863044" "KMT2E" "55904"
"ENSG00000005486" "629.96728647628" "-0.13866094950556" "0.18080008694988" "0.31892152220824" "0.539008051471535" "RHBDD2" "57414"
"ENSG00000005513" "0.312180802689254" "-0.000875254262831826" "0.274522082563176" "0.98867240031467" NA "SOX8" "30812"
"ENSG00000005700" "2909.99478161084" "-0.0938178644351832" "0.103781908377089" "0.332013533906524" "0.55291482633873" "IBTK" "25998"
"ENSG00000005801" "305.702858436244" "0.252484347168767" "0.161897565815763" "0.0597294071902538" "0.189367935347384" "ZNF195" "7748"
"ENSG00000005810" "3097.0092151373" "-0.248935413655839" "0.202618686699447" "0.0975924571577519" "0.258005258510825" "MYCBP2" "23077"
"ENSG00000005812" "1517.07056369615" "-0.00341437216224819" "0.124206850090257" "0.980275556822106" "0.99128349042545" "FBXL3" "26224"
"ENSG00000005844" "0.85849682224673" "-0.00483617935312167" "0.273817811641288" "0.668723027608858" NA "ITGAL" "3683"
"ENSG00000005882" "457.29610623835" "-0.190410476949764" "0.150373810777303" "0.132647081978169" "0.313299195610214" "PDK2" "5164"
"ENSG00000005884" "5800.8988358339" "-0.136846219985898" "0.121593770712378" "0.210878713061854" "0.417571912678937" "ITGA3" "3675"
"ENSG00000005889" "1079.58396190047" "-0.0490282872460294" "0.126740516891809" "0.662556136391387" "0.818193324660322" "ZFX" "7543"
"ENSG00000005893" "4888.27297621228" "-0.0649334726873367" "0.150279614709843" "0.655702330243098" "0.813496074048522" "LAMP2" "3920"
"ENSG00000005955" "1838.38794573941" "0.271775863427664" "0.116399912521482" "0.0104386810307137" "0.0595397683021457" NA NA
"ENSG00000005961" "5.35077753344294" "0.131499040402607" "0.316728709172746" "0.0244269451896011" "0.105877487966477" "ITGA2B" "3674"
"ENSG00000006007" "2382.44122427015" "-0.469448639090875" "0.227969979250073" "0.00751438071842885" "0.0473430482019676" "GDE1" "51573"
"ENSG00000006015" "104.783253787212" "0.0672871539667467" "0.212685628669167" "0.625057608230475" "0.794868866659925" "REX1BD" "55049"
"ENSG00000006016" "1.91302881003052" "0.00669681706144032" "0.271979936385447" "0.884961453083769" NA "CRLF1" "9244"
"ENSG00000006025" "195.000746719296" "0.374009321265053" "0.231078863632818" "0.0273386755797699" "0.113965909834216" "OSBPL7" "114881"
"ENSG00000006042" "1891.92039515841" "-0.35406111300645" "0.15464802619853" "0.00742219192507335" "0.0469222031001271" "TMEM98" "26022"
"ENSG00000006047" "0.0450669680909462" "-0.000964644354648186" "0.274516979969411" "0.988768212209554" NA "YBX2" "51087"
"ENSG00000006062" "137.749892869519" "-0.0185473536760495" "0.194485205116879" "0.892165628416145" "0.947555911846991" "MAP3K14" "9020"
"ENSG00000006114" "1273.27968534899" "-0.0882958251003126" "0.124845085195653" "0.440390252202827" "0.654007654337519" NA NA
"ENSG00000006118" "539.818341596859" "0.633995814840573" "0.410193690787887" "0.0098369828772226" "0.0571335808657921" "TMEM132A" "54972"
"ENSG00000006125" "8409.80698197372" "-0.110559665206002" "0.127164782123956" "0.327531369645212" "0.547870010395394" "AP2B1" "163"
"ENSG00000006194" "638.632840449251" "-0.0466660915221096" "0.141891541711453" "0.701636468260368" "0.840669671092184" "ZNF263" "10127"
"ENSG00000006210" "0.127278506027761" "-0.00117562699657719" "0.274511230823193" "0.988678025770945" NA "CX3CL1" "6376"
"ENSG00000006282" "1640.14098937622" "-0.077606737871238" "0.179073437949227" "0.574955122035995" "0.758984362908942" "SPATA20" "64847"
"ENSG00000006283" "4.18627371446077" "0.0888611421609834" "0.28879817614192" "0.100560918009585" NA "CACNA1G" "8913"
"ENSG00000006327" "3603.0732763574" "0.0326772521899054" "0.195831882642757" "0.815165216559891" "0.909193929614727" "TNFRSF12A" "51330"
"ENSG00000006432" "1.24481812254266" "-0.0581349599451878" "0.2805109747484" "0.149838977754522" NA "MAP3K9" "4293"
"ENSG00000006451" "2101.52698351565" "0.286138009447218" "0.179916180819213" "0.0479006853664716" "0.164247615092264" "RALA" "5898"
"ENSG00000006453" "221.432874293302" "0.0642487067600737" "0.204475558658499" "0.650040203562035" "0.811356388735983" "BAIAP2L1" "55971"
"ENSG00000006459" "158.069961062224" "0.178855408886744" "0.292380420389759" "0.195672764406805" "0.39901036804189" "KDM7A" "80853"
"ENSG00000006468" "271.504903972499" "0.672971356396106" "0.424568625454115" "0.00831130295006995" "0.0507909307948741" "ETV1" "2115"
"ENSG00000006530" "613.225560883853" "0.139672760159374" "0.131798308743844" "0.231826407347276" "0.443817246656295" "AGK" "55750"
"ENSG00000006534" "644.373639524011" "-0.325717262642579" "0.168282345088556" "0.0188851525388434" "0.0891536978518017" "ALDH3B1" "221"
"ENSG00000006576" "3300.17248058693" "0.0598753068050499" "0.152844785216825" "0.604510590093517" "0.780636761062652" "PHTF2" "57157"
"ENSG00000006606" "5.12237164467644" "-0.0578396777140093" "0.269462270804789" "0.476371534778316" NA "CCL26" "10344"
"ENSG00000006607" "1304.18800552219" "-0.0525108592987706" "0.149749128498727" "0.673770656204603" "0.825535953840211" "FARP2" "9855"
"ENSG00000006625" "463.709602748713" "0.343172903197664" "0.185736111108003" "0.0211018297508834" "0.0960704916897549" "GGCT" "79017"
"ENSG00000006634" "614.859257779055" "0.367157733689101" "0.23696340730306" "0.0316171485419154" "0.124780924719632" "DBF4" "10926"
"ENSG00000006638" "59.3134303826097" "0.116503350615034" "0.238468728172907" "0.402800839236811" "0.61893299298751" "TBXA2R" "6915"
"ENSG00000006652" "961.635191262625" "0.225165663111085" "0.212640593649417" "0.140913791452369" "0.325514437418957" "IFRD1" "3475"
"ENSG00000006695" "340.838843614435" "-0.0386439830616788" "0.104441687409633" "0.684580924496898" "0.83224282520542" "COX10" "1352"
"ENSG00000006704" "306.905560374698" "0.176845779470121" "0.16016346709287" "0.179669958090956" "0.379472940832404" "GTF2IRD1" "9569"
"ENSG00000006712" "1310.40240594433" "-0.0112120946353182" "0.0918757998264555" "0.890355449003366" "0.946770959066638" "PAF1" "54623"
"ENSG00000006715" "1810.49713815877" "-0.255349352659496" "0.200742633459448" "0.092406274914032" "0.248856618168433" "VPS41" "27072"
"ENSG00000006740" "103.553919117718" "0.234640427488438" "0.190567344266007" "0.110115589044843" "0.278936784062111" "ARHGAP44" "9912"
"ENSG00000006744" "1323.41334622978" "0.075463858412459" "0.144759410789179" "0.544693440800571" "0.737241117763952" "ELAC2" "60528"
"ENSG00000006747" "113.500993149863" "0.0237025924664922" "0.234486296767288" "0.851557306884386" "0.927898463019138" "SCIN" "85477"
"ENSG00000006756" "582.253193676903" "-0.426878276725497" "0.282193497888814" "0.0238403212341465" "0.104034774654569" "ARSD" "414"
"ENSG00000006757" "36.7734294317947" "-0.00135739773198242" "0.274496731787433" "0.967738100247891" "0.985652092749186" "PNPLA4" "8228"
"ENSG00000006831" "2434.99425229137" "-0.207305564578747" "0.0876786652232193" "0.0121558821776731" "0.0659909039146784" "ADIPOR2" "79602"
"ENSG00000006837" "33.7821624382385" "-0.0916121935159029" "0.233974647814003" "0.494365067824822" "0.698483598497631" "CDKL3" "51265"
"ENSG00000007047" "442.450716981937" "-0.233898151134258" "0.187379655034561" "0.10566978422163" "0.271388792998442" "MARK4" "57787"
"ENSG00000007062" "0.0827383423325334" "-0.000796636791297259" "0.27452684373591" "0.988747222300662" NA "PROM1" "8842"
"ENSG00000007080" "300.269544754949" "-0.218941432895483" "0.270364672440521" "0.162126686766697" "0.356614127770651" "CCDC124" "115098"
"ENSG00000007168" "5922.38058284202" "-0.065235004295137" "0.0920059437852996" "0.448620799766372" "0.66171781961342" "PAFAH1B1" "5048"
"ENSG00000007171" "0.323650862404277" "-0.001674228555082" "0.274487549685697" "0.985570542644469" NA "NOS2" "4843"
"ENSG00000007202" "6715.4647312849" "-0.185453772987391" "0.107483315557033" "0.0599146703630552" "0.189605063977797" "KIAA0100" "9703"
"ENSG00000007255" "17.6072777585177" "-1.80344448621597" "0.65557233348325" "0.000261686165037768" "0.00439774978005319" "TRAPPC6A" "79090"
"ENSG00000007312" "0.783318229925407" "-0.0191457914402829" "0.274849076497678" "0.647436146095017" NA "CD79B" "974"
"ENSG00000007341" "300.074404388557" "-0.100746556008519" "0.127837063135813" "0.371972049598166" "0.591555416485474" "ST7L" "54879"
"ENSG00000007350" "0.262798380742007" "-0.00902636704020438" "0.274677585503121" "0.735227406693446" NA "TKTL1" "8277"
"ENSG00000007372" "0.243538339224972" "0.0101282656645127" "0.27466622954783" "0.738033128142974" NA "PAX6" "5080"
"ENSG00000007376" "163.97102465647" "-0.0493603414332614" "0.234626077831433" "0.692099004464338" "0.836437325726814" "RPUSD1" "113000"
"ENSG00000007384" "759.656436313393" "0.133244789440799" "0.214637567144665" "0.361215540931794" "0.581805758760961" "RHBDF1" "64285"
"ENSG00000007392" "560.911698787521" "0.313531633027573" "0.228977886987069" "0.0558598096229946" "0.181820740332867" "LUC7L" "55692"
"ENSG00000007402" "0.396663776655436" "-0.00139199324326619" "0.274504338150645" "0.988662596234592" NA "CACNA2D2" "9254"
"ENSG00000007516" "0.851590425646007" "-0.00149808960152024" "0.273820707501052" "0.997814277683412" NA "BAIAP3" "8938"
"ENSG00000007520" "323.025634143854" "-0.196645702962829" "0.235558665784592" "0.199016243146636" "0.403592620053796" "TSR3" "115939"
"ENSG00000007541" "286.842029394494" "0.237251416151515" "0.265399470105431" "0.140886604746389" "0.325500268377753" "PIGQ" "9091"
"ENSG00000007545" "682.264023885816" "0.0469159419403247" "0.14991162384708" "0.714336170997785" "0.848531903648486" "CRAMP1" "57585"
"ENSG00000007866" "1569.6864845326" "0.0365046752764819" "0.158650884162957" "0.777681865174578" "0.887073894085841" "TEAD3" "7005"
"ENSG00000007923" "1217.94353149281" "-0.0174899854343804" "0.106372674283519" "0.839786154459732" "0.922350908155283" "DNAJC11" "55735"
"ENSG00000007933" "2.98512354960548" "-0.0385052612992691" "0.275499787897929" "0.366477838920634" NA "FMO3" "2328"
"ENSG00000007944" "32.0900268835058" "0.160490642501184" "0.296392957691772" "0.200105098873002" "0.404739002312334" "MYLIP" "29116"
"ENSG00000007952" "0.0858567841355979" "-0.000841752836182936" "0.27452680187967" "0.988788616444687" NA "NOX1" "27035"
"ENSG00000007968" "209.214046826439" "0.193114282695808" "0.263613236901383" "0.203476970963053" "0.408747413149935" "E2F2" "1870"
"ENSG00000008018" "2200.41218964147" "-0.316766154171776" "0.104028717064238" "0.00101112743436432" "0.01167516151061" "PSMB1" "5689"
"ENSG00000008056" "0.687062285623956" "-0.0107409478210767" "0.273181807329147" "0.726413786058712" NA "SYN1" "6853"
"ENSG00000008083" "458.474839492527" "-0.0277712414683998" "0.16425577219424" "0.834489518627242" "0.919603880790861" "JARID2" "3720"
"ENSG00000008086" "137.887854520342" "0.115497091812348" "0.198920498532784" "0.418400086919754" "0.633087076127062" "CDKL5" "6792"
"ENSG00000008118" "16.7134253891872" "0.177271823487991" "0.348230374318131" "0.0389311507213277" "0.143040523123205" "CAMK1G" "57172"
"ENSG00000008128" "515.475328492837" "0.218615030780485" "0.164474758971486" "0.105192809111428" "0.270737553927631" "CDK11A" "728642"
"ENSG00000008130" "1070.83822092586" "0.105733029823273" "0.155475898312962" "0.395423661005959" "0.612207621246594" "NADK" "65220"
"ENSG00000008196" "0.347180749793455" "-0.00127734012527954" "0.274507892449278" "0.988678834613377" NA "TFAP2B" "7021"
"ENSG00000008226" "2.56280237859888" "0.0679749587468501" "0.277907557358718" "0.310298886291183" NA "DLEC1" "9940"
"ENSG00000008256" "1753.83168493498" "-0.0548884103391859" "0.155117971947877" "0.667793859986575" "0.821838801978224" "CYTH3" "9265"
"ENSG00000008277" "107.642580156801" "0.17240634390284" "0.274373709666588" "0.227505662448224" "0.43842266572504" "ADAM22" "53616"
"ENSG00000008282" "3495.12862904928" "0.0723194755877607" "0.110124437631089" "0.473340636889551" "0.68261538913808" "SYPL1" "6856"
"ENSG00000008283" "284.841454489541" "-0.45261180923912" "0.229221269956312" "0.00933765971518808" "0.0549374549688767" "CYB561" "1534"
"ENSG00000008294" "3514.83381860955" "0.182126348090908" "0.108452307486525" "0.0669332184233287" "0.203071917198407" "SPAG9" "9043"
"ENSG00000008300" "170.845265297266" "-0.0336374182510926" "0.197920746356287" "0.80582268620472" "0.902948813669018" "CELSR3" "1951"
"ENSG00000008311" "659.266677809421" "-0.0511964521950962" "0.172913907450406" "0.703796631729497" "0.841704776089863" "AASS" "10157"
"ENSG00000008324" "190.532621670593" "0.179909563720359" "0.14465325953161" "0.147387125833619" "0.335012107102849" "SS18L2" "51188"
"ENSG00000008382" "100.791011458302" "-0.40822438730143" "0.295656542530708" "0.0313604613329949" "0.124268584110503" "MPND" "84954"
"ENSG00000008394" "3452.2241347084" "-0.167204430358441" "0.132832983105416" "0.149223485740035" "0.337795653444609" "MGST1" "4257"
"ENSG00000008405" "519.119361603585" "-0.0972697436724676" "0.161463853074719" "0.457567762176851" "0.668347205575465" "CRY1" "1407"
"ENSG00000008441" "2730.0386570567" "-0.336695377529061" "0.202669834562362" "0.0303486743590693" "0.121812267462505" "NFIX" "4784"
"ENSG00000008513" "1623.79452056018" "0.11742316842825" "0.191423828101534" "0.407449066059433" "0.623936996636277" "ST3GAL1" "6482"
"ENSG00000008516" "1.56337495955726" "0.0694254614821317" "0.283763858907866" "0.141741335125453" NA "MMP25" "64386"
"ENSG00000008517" "61.723702845137" "0.361463404137821" "0.407654374360846" "0.0520358978971695" "0.173240098490124" "IL32" "9235"
"ENSG00000008710" "1135.60937340447" "0.31468121999911" "0.305205352759877" "0.073516685931695" "0.215558786495342" "PKD1" "5310"
"ENSG00000008735" "2.94193137603764" "-0.0110943512374222" "0.26945707015686" "0.825610929886322" NA "MAPK8IP2" "23542"
"ENSG00000008838" "941.556925713006" "0.173463464023902" "0.153699649147473" "0.175900017500538" "0.374547606469608" "MED24" "9862"
"ENSG00000008853" "560.82835792164" "0.294338957405078" "0.181522291273567" "0.0421876854449011" "0.151548281752699" "RHOBTB2" "23221"
"ENSG00000008869" "699.387568112348" "-0.0698799678314562" "0.164526080708358" "0.595515106597556" "0.774891353568828" "HEATR5B" "54497"
"ENSG00000008952" "5408.78648447196" "-0.395058797758907" "0.133867358337568" "0.000968040414845029" "0.0112363910314707" "SEC62" "7095"
"ENSG00000008988" "7973.06126872802" "-0.126300537786761" "0.088756706649343" "0.130870090538478" "0.310553916951489" "RPS20" "6224"
"ENSG00000009307" "16940.8956122477" "-0.21239866957984" "0.0863785513161229" "0.00851521324658203" "0.0517506729580994" "CSDE1" "7812"
"ENSG00000009335" "3697.74434311503" "0.176098905205167" "0.120633487892545" "0.104260533635295" "0.268975823550025" "UBE3C" "9690"
"ENSG00000009413" "2424.91638655019" "-0.184873245829003" "0.217953925007646" "0.219028729973775" "0.428271496021983" "REV3L" "5980"
"ENSG00000009694" "4.79177426517585" "-0.154935727206917" "0.338231904097729" "0.00467055597845429" NA "TENM1" "10178"
"ENSG00000009724" "0.393881581034556" "0.0118611625930842" "0.274764481648271" "0.553531912997947" NA "MASP2" "10747"
"ENSG00000009780" "287.801390315254" "0.412741496954148" "0.183198596755721" "0.0062380742964813" "0.0414290664509869" "FAM76A" "199870"
"ENSG00000009790" "0.163660957444975" "-0.00118526330120475" "0.274510905657874" "0.988802995617103" NA "TRAF3IP3" "80342"
"ENSG00000009830" "565.253950993317" "0.124317825700612" "0.195728379254178" "0.381287524751742" "0.599520636650735" "POMT2" "29954"
"ENSG00000009844" "2307.2595688964" "-0.266605308199609" "0.136517194052646" "0.0260190990833907" "0.110361504538121" "VTA1" "51534"
"ENSG00000009950" "0.248944761672282" "0.00328530532238442" "0.274157701723495" "0.950895568373293" NA "MLXIPL" "51085"
"ENSG00000009954" "4695.57452242205" "0.524064809823326" "0.107309228588416" "2.53702828880901e-07" "1.98106032188263e-05" "BAZ1B" "9031"
"ENSG00000010017" "1534.29287493577" "0.236143946327016" "0.0988607882718737" "0.0104413249021548" "0.0595397683021457" "RANBP9" "10048"
"ENSG00000010030" "38.9169226855123" "1.07180120595521" "0.75367155305666" "0.00496666874261792" "0.0353543579326039" "ETV7" "51513"
"ENSG00000010072" "428.613117463116" "-0.149532558922067" "0.143022221272239" "0.220969364455966" "0.430766277121888" "SPRTN" "83932"
"ENSG00000010165" "1112.24524480646" "-0.104978774543209" "0.10425867888576" "0.272843662647991" "0.492968470716626" "EEF1AKNMT" "51603"
"ENSG00000010219" "333.297598764907" "-0.459113160505911" "0.173114519184251" "0.00177105520685386" "0.017452061538029" "DYRK4" "8798"
"ENSG00000010244" "5021.23093794983" "0.0602268548340193" "0.103496793428159" "0.5304723458898" "0.726269612792572" "ZNF207" "7756"
"ENSG00000010256" "2538.24893710541" "-0.0776734800368355" "0.101097910583594" "0.406977887338134" "0.623537047260746" "UQCRC1" "7384"
"ENSG00000010270" "909.72958143383" "-0.0499884941422818" "0.108057682778623" "0.610870922075208" "0.784294747289485" "STARD3NL" "83930"
"ENSG00000010278" "1758.81227236112" "-0.0523289897519367" "0.137038857371999" "0.648922312137715" "0.810549997411634" "CD9" "928"
"ENSG00000010292" "3872.18201876041" "0.612733908113537" "0.280012790656302" "0.00325650610028859" "0.0263292369388903" "NCAPD2" "9918"
"ENSG00000010295" "557.576770907828" "0.19134513524711" "0.227368729821847" "0.207269218830864" "0.413787483248567" "IFFO1" "25900"
"ENSG00000010310" "31.8626561673072" "-0.0658064088653923" "0.263899551860249" "0.499915658859972" "0.703373528087312" "GIPR" "2696"
"ENSG00000010318" "56.1910249412701" "0.580623579556571" "0.434138775540092" "0.0150619746372334" "0.076401965179221" "PHF7" "51533"
"ENSG00000010319" "0.493751382564483" "-0.000248563298394006" "0.273159066471687" "0.952551713345523" NA "SEMA3G" "56920"
"ENSG00000010322" "1191.70463309271" "0.173157262448873" "0.15923904776944" "0.186610134390833" "0.387676324157833" "NISCH" "11188"
"ENSG00000010327" "0.170402912520602" "-0.00032651367604441" "0.27411224367651" "0.965057894299414" NA "STAB1" "23166"
"ENSG00000010361" "68.9244821597064" "-0.0526610734572979" "0.200996452019511" "0.695747210526725" "0.838408620933671" "FUZ" "80199"
"ENSG00000010379" "0.395067174369621" "-0.00464209340856963" "0.273412181243922" "0.830747426917463" NA "SLC6A13" "6540"
"ENSG00000010404" "3925.30495584477" "-0.234114310330671" "0.172981784451228" "0.0894305715863561" "0.24386122590059" "IDS" "3423"
"ENSG00000010438" "105.663898741532" "0.0239619706945101" "0.251952064537701" "0.821441238363906" "0.912241484487784" "PRSS3" "5646"
"ENSG00000010539" "220.398369625728" "0.251434375303041" "0.183646452847475" "0.0818963746442001" "0.230511532563986" "ZNF200" "7752"
"ENSG00000010610" "93.4702794031297" "-2.3186235391752" "0.487311492606318" "8.51212189940155e-08" "7.78733234832233e-06" "CD4" "920"
"ENSG00000010626" "122.212903384555" "-0.469612246946005" "0.208195688810426" "0.00489092140106068" "0.0349492553276997" "LRRC23" "10233"
"ENSG00000010671" "0.52758776262097" "0.0179835205582858" "0.274733620832023" "0.671258560034049" NA "BTK" "695"
"ENSG00000010704" "800.801130722411" "-0.437624239932101" "0.220443276937057" "0.0100571866060841" "0.0579670499116418" "HFE" "3077"
"ENSG00000010803" "790.858676536729" "0.141622379104111" "0.131635444610447" "0.222652119003413" "0.432737198229009" "SCMH1" "22955"
"ENSG00000010810" "862.483183844737" "0.164247926075103" "0.220721493881691" "0.27151685474713" "0.491042471779785" "FYN" "2534"
"ENSG00000010818" "2043.36413075464" "0.0276058913564797" "0.17356573722092" "0.861010869580654" "0.933395670634307" "HIVEP2" "3097"
"ENSG00000010932" "3.60087452442576" "-0.0167946161145627" "0.274615382510615" "0.75491684768789" NA "FMO1" "2326"
"ENSG00000011007" "2398.22904344021" "-0.0470846470782841" "0.0933722724669294" "0.586073788121565" "0.768166059524204" "ELOA" "6924"
"ENSG00000011009" "568.171731414827" "-0.221282911140662" "0.218254008557233" "0.149211385366983" "0.337795653444609" "LYPLA2" "11313"
"ENSG00000011021" "467.124716376586" "-0.0679178200070983" "0.182898274686083" "0.618391470010883" "0.79003061624841" "CLCN6" "1185"
"ENSG00000011028" "6711.6409692314" "-0.18713832452048" "0.205239158869617" "0.208110603112878" "0.414832967824644" "MRC2" "9902"
"ENSG00000011052" "110.944857043363" "0.0663237341622648" "0.189852050026411" "0.63428891718437" "0.800942579923844" "NME1-NME2" "654364"
"ENSG00000011105" "1146.98637670077" "-0.356396131931301" "0.277195218002894" "0.0469466295061194" "0.162526161843733" "TSPAN9" "10867"
"ENSG00000011114" "1587.79393313301" "-0.00282300673206655" "0.125581323150816" "0.97798381625411" "0.990670758245744" "BTBD7" "55727"
"ENSG00000011132" "106.934397055104" "0.10211807803474" "0.226436850935908" "0.466220581284161" "0.676793058729744" "APBA3" "9546"
"ENSG00000011143" "161.387605498828" "0.101809966653937" "0.193203220783034" "0.470243921514435" "0.680144843414516" "MKS1" "54903"
"ENSG00000011198" "662.585892664615" "0.364473440569839" "0.205085703235272" "0.0218454707185444" "0.0983078642531387" "ABHD5" "51099"
"ENSG00000011243" "679.306487578391" "0.0267189613031736" "0.150465323288204" "0.833061402069258" "0.918684902809758" "AKAP8L" "26993"
"ENSG00000011258" "333.718347971147" "0.00203974292575562" "0.186679064368421" "0.992021558078607" "0.996332600000838" "MBTD1" "54799"
"ENSG00000011260" "822.229274299425" "0.289590999873596" "0.162109365564702" "0.0307875975917051" "0.122861428066001" "UTP18" "51096"
"ENSG00000011275" "1689.22795127185" "-0.00145312034048755" "0.10405762035743" "0.983761534507445" "0.992491816314493" "RNF216" "54476"
"ENSG00000011295" "624.109077447308" "-0.110542519752512" "0.150186129072199" "0.387510329533827" "0.605977263570598" "TTC19" "54902"
"ENSG00000011304" "4678.29686617709" "0.0744998651428622" "0.185076838438736" "0.612464848850427" "0.785314233544241" "PTBP1" "5725"
"ENSG00000011332" "52.5520730450046" "0.837957362485777" "0.564428119261605" "0.00636148832899437" "0.0420320389122145" "DPF1" "8193"
"ENSG00000011347" "50.1764488897205" "0.900290600174473" "0.723583809571643" "0.00740682525655761" "0.0469222031001271" "SYT7" "9066"
"ENSG00000011376" "890.969288287975" "-0.121015997419101" "0.121750012461703" "0.278779431036533" "0.498059716114611" "LARS2" "23395"
"ENSG00000011405" "2733.76931869852" "-0.338619164297472" "0.203159659356566" "0.0294741498520357" "0.119637655779029" "PIK3C2A" "5286"
"ENSG00000011422" "1165.70156420965" "0.494026044554943" "0.136377851910941" "6.428693616933e-05" "0.00159276693608028" "PLAUR" "5329"
"ENSG00000011426" "11094.0602719875" "0.492438032825217" "0.401717379319353" "0.025044781620305" "0.107500657587878" "ANLN" "54443"
"ENSG00000011451" "839.294862627134" "-0.145051714704902" "0.223081099966756" "0.318238265456631" "0.538206281144714" "WIZ" "58525"
"ENSG00000011454" "1485.43411045505" "-0.0697212915002699" "0.162735150936726" "0.592281544446466" "0.772561936800315" "RABGAP1" "23637"
"ENSG00000011465" "4381.11709714041" "-0.261211376645902" "0.354144538572144" "0.0913906644129112" "0.247156036817915" "DCN" "1634"
"ENSG00000011478" "199.350670533366" "-1.08261253909771" "0.226511273792576" "1.26330891202061e-07" "1.09117425076819e-05" "QPCTL" "54814"
"ENSG00000011485" "1144.58525757539" "0.622496035101499" "0.170329433310272" "3.66349646928352e-05" "0.00104120071528663" "PPP5C" "5536"
"ENSG00000011523" "423.826626078064" "-0.0310410355389793" "0.165821077776668" "0.81061588603097" "0.906016931535085" "CEP68" "23177"
"ENSG00000011566" "824.497828318079" "0.0251898833280961" "0.188868347736027" "0.862534455528549" "0.933789370291617" "MAP4K3" "8491"
"ENSG00000011638" "280.731988919819" "0.0736109665842208" "0.219047021047703" "0.594679150428882" "0.77442148313486" "LDAF1" "57146"
"ENSG00000011677" "21.546273835718" "-5.35787777541214" "0.869119028183253" "4.32373641686718e-10" "7.51115603833523e-08" "GABRA3" "2556"
"ENSG00000012048" "1447.05448197581" "0.606003971470845" "0.280649651340978" "0.00357763652366456" "0.0281370731454496" "BRCA1" "672"
"ENSG00000012061" "1025.59880509562" "-0.0302903924093718" "0.160124469871237" "0.815381361508523" "0.909239901210478" "ERCC1" "2067"
"ENSG00000012124" "12.8078874685135" "0.144553445163741" "0.29863518539649" "0.185034733962498" "0.385815512042372" "CD22" "933"
"ENSG00000012171" "282.481370290551" "-0.507571521010425" "0.343155663520482" "0.0172521321689414" "0.0836722407884572" "SEMA3B" "7869"
"ENSG00000012174" "1681.84835211403" "0.0388482360220504" "0.132636328626505" "0.712264327637148" "0.847362170636961" "MBTPS2" "51360"
"ENSG00000012211" "166.481397251953" "0.0249619711234685" "0.185136968271469" "0.855705705139946" "0.929883201886681" "PRICKLE3" "4007"
"ENSG00000012223" "3.31090011392569" "0.102046636409027" "0.299689281312633" "0.0353162192623807" NA "LTF" "4057"
"ENSG00000012232" "2244.01899275491" "-0.331712345936617" "0.121749277493911" "0.0025819415424003" "0.0226990152481892" "EXTL3" "2137"
"ENSG00000012504" "0.497058080190685" "0.0065859238775659" "0.27444256918085" "0.89737613784146" NA "NR1H4" "9971"
"ENSG00000012660" "3607.39048769809" "0.187850286819031" "0.135616657358202" "0.112300453392082" "0.282413355545704" "ELOVL5" "60481"
"ENSG00000012817" "915.755086274924" "0.112252332917217" "0.175630879509959" "0.413348332407814" "0.628518741872267" "KDM5D" "8284"
"ENSG00000012822" "1599.04555471946" "-0.450860239567269" "0.179419975100826" "0.00268254460761079" "0.0233004618979047" "CALCOCO1" "57658"
"ENSG00000012963" "1637.75174133045" "0.958856150117807" "0.163919059864596" "4.46625946637537e-10" "7.67253751218107e-08" "UBR7" "55148"
"ENSG00000012983" "2030.89918589492" "0.0384737016316015" "0.108604405881431" "0.700397460792612" "0.840031428230128" "MAP4K5" "11183"
"ENSG00000013016" "4146.91084291317" "0.092233610904052" "0.237530709281572" "0.489591431123321" "0.694835262061094" "EHD3" "30845"
"ENSG00000013275" "1477.87980402978" "-0.182864621965398" "0.137254148549784" "0.126518472171697" "0.304167640840711" "PSMC4" "5704"
"ENSG00000013288" "1977.50724824643" "-0.397406525606028" "0.199384443724751" "0.0123359965059614" "0.0668044980660837" "MAN2B2" "23324"
"ENSG00000013293" "1.39435076925214" "-0.00189088125629313" "0.274476839582374" "0.978786074713679" NA "SLC7A14" "57709"
"ENSG00000013297" "39.5461328536846" "-0.0872066318047928" "0.278767824847983" "0.311364355345452" "0.53169917141551" "CLDN11" "5010"
"ENSG00000013306" "1078.14356536051" "-0.00750050831622136" "0.197165003418128" "0.954146917503795" "0.978002632048954" "SLC25A39" "51629"
"ENSG00000013364" "4695.65745995589" "-0.210729520361375" "0.16990514398528" "0.128999388936778" "0.308072220011048" "MVP" "9961"
"ENSG00000013374" "1260.3714909805" "-0.081771919630679" "0.144267895253143" "0.505289967385411" "0.706869701896775" "NUB1" "51667"
"ENSG00000013375" "3340.8000701173" "0.103208367121898" "0.10143292646012" "0.264292004974442" "0.48191163164166" "PGM3" "5238"
"ENSG00000013392" "277.438293448516" "-0.0918429777815484" "0.167586810689314" "0.493144996717911" "0.697756106816821" "RWDD2A" "112611"
"ENSG00000013441" "810.414854967531" "0.447787926320353" "0.232395678660037" "0.0109113028335863" "0.061343891988514" "CLK1" "1195"
"ENSG00000013503" "584.31619467943" "-0.135900945670626" "0.105922772851055" "0.16030243689062" "0.354062282395124" "POLR3B" "55703"
"ENSG00000013523" "417.46230142823" "-0.236694564011269" "0.161882525239038" "0.0763928371712" "0.221098774897777" "ANGEL1" "23357"
"ENSG00000013561" "1184.96338169665" "-0.235905798258976" "0.144393788600822" "0.0549793645596485" "0.179863723118224" "RNF14" "9604"
"ENSG00000013563" "1848.83178985662" "-0.593541357939127" "0.20828039194019" "0.000610596805269449" "0.0081791346255284" "DNASE1L1" "1774"
"ENSG00000013573" "617.266989852061" "1.55554799698499" "0.479351685948158" "5.43088643166063e-05" "0.00140648132529154" "DDX11" "1663"
"ENSG00000013583" "817.957454217097" "-0.229213365249303" "0.129959103801558" "0.0452653912323112" "0.158444241304678" "HEBP1" "50865"
"ENSG00000013588" "2074.03288324521" "-0.957486696899711" "0.230716225646688" "2.58694878871241e-06" "0.000138303715438809" "GPRC5A" "9052"
"ENSG00000013619" "1187.18389963653" "-0.768830404190463" "0.478591348509882" "0.00588298155382955" "0.0396844580295631" "MAMLD1" "10046"
"ENSG00000013810" "1800.53264109314" "0.560297615945924" "0.387565542572235" "0.0144293467567153" "0.0741909312289908" "TACC3" "10460"
"ENSG00000014123" "1225.02321751018" "-0.0398138059217287" "0.119722822081614" "0.710476195139508" "0.846407185471717" "UFL1" "23376"
"ENSG00000014138" "734.246948042535" "0.308373475350382" "0.324285766266303" "0.0786575365780925" "0.224916621607895" "POLA2" "23649"
"ENSG00000014164" "234.157440936479" "-0.200937277524782" "0.236685199097963" "0.191426599745979" "0.393989171814774" "ZC3H3" "23144"
"ENSG00000014216" "2879.01658987017" "-0.328483079490189" "0.214581313508661" "0.0377744637319984" "0.140398435287338" "CAPN1" "823"
"ENSG00000014257" "152.999368289008" "-0.113038504668918" "0.300322010201827" "0.102066096182329" "0.265663958430134" "ACP3" "55"
"ENSG00000014641" "3130.37541115219" "-0.129196300106179" "0.105731422610907" "0.188409994910134" "0.389908570647248" "MDH1" "4190"
"ENSG00000014824" "2205.4567867503" "-0.0142970697177138" "0.111797745825956" "0.887848932439605" "0.945778720163203" "SLC30A9" "10463"
"ENSG00000014914" "449.331991672339" "0.787538304282154" "0.26051963318297" "0.000227228603803383" "0.00398319891542416" "MTMR11" "10903"
"ENSG00000014919" "946.394181517427" "-0.014604839779227" "0.0782484499405729" "0.847522390006438" "0.926322102879813" "COX15" "1355"
"ENSG00000015133" "3.28672980758236" "0.00578627100840114" "0.271126006555656" "0.907131580003993" NA "CCDC88C" "440193"
"ENSG00000015153" "428.86623145769" "-0.232961615902869" "0.138749384043092" "0.052560214640656" "0.174235308438933" "YAF2" "10138"
"ENSG00000015171" "2759.53641238482" "0.0207675496521386" "0.114437077324206" "0.828276899589288" "0.916131852962462" "ZMYND11" "10771"
"ENSG00000015285" "2.11467832668254" "0.0726791312680604" "0.28380132164917" "0.165224686005092" NA "WAS" "7454"
"ENSG00000015475" "496.784515909098" "-0.504864058859502" "0.201317358078433" "0.00219075723118391" "0.0201375134074521" "BID" "637"
"ENSG00000015479" "9685.60859145529" "0.0788842527562807" "0.106994863694131" "0.422506848764348" "0.636808187633611" "MATR3" "9782"
"ENSG00000015520" "0.365679577611717" "0.0114503579718565" "0.274722514515311" "0.625025269183647" NA "NPC1L1" "29881"
"ENSG00000015532" "608.498629178293" "-0.323457481597906" "0.193374387942549" "0.0325384533503105" "0.127071742169525" "XYLT2" "64132"
"ENSG00000015568" "46.7037613856626" "0.0747681351092572" "0.24213576989103" "0.560815832904909" "0.74940967630934" "RGPD5" "84220"
"ENSG00000015676" "2001.71896897074" "0.0437980124927162" "0.100265679700166" "0.644682292921301" "0.807733624866793" "NUDCD3" "23386"
"ENSG00000016082" "13.5558313821596" "-0.573179502158671" "0.912796190768218" "0.0158507105648394" "0.0790196635116061" "ISL1" "3670"
"ENSG00000016391" "2.26898853348911" "-0.0620606149112884" "0.279905382053019" "0.231526419951602" NA "CHDH" "55349"
"ENSG00000016402" "0.532759876915064" "0.0324302416265806" "0.276467071775303" "0.295032196310952" NA "IL20RA" "53832"
"ENSG00000016864" "1432.14474579839" "-0.108685067457733" "0.138954213122211" "0.35985616484371" "0.580287756283953" "GLT8D1" "55830"
"ENSG00000017260" "6830.01710485699" "0.0513066259329596" "0.095913233622816" "0.556712393724946" "0.746587972884408" "ATP2C1" "27032"
"ENSG00000017373" "5.30563828789122" "-0.0180163386411395" "0.271849442424554" "0.690768037017087" "0.835550305285687" NA NA
"ENSG00000017427" "0.283776581649985" "-0.00102784264402302" "0.273621360983736" "0.989954943707297" NA "IGF1" "3479"
"ENSG00000017483" "1.25913085779073" "0.0283083021203767" "0.274009584472223" "0.454071862642257" NA "SLC38A5" "92745"
"ENSG00000017621" "10.4910419389793" "-0.0627131242620046" "0.268202159666816" "0.47110227222909" "0.680720769246165" NA NA
"ENSG00000017797" "2391.36395071048" "0.0501731560085575" "0.102893668251813" "0.574614719868052" "0.758807497769043" "RALBP1" "10928"
"ENSG00000018189" "573.017819898883" "0.2981923132337" "0.184470781185429" "0.0423314168745249" "0.151854580823553" "RUFY3" "22902"
"ENSG00000018236" "0.811572696371101" "-0.0187983343199433" "0.275275343191884" "0.356149657249943" NA "CNTN1" "1272"
"ENSG00000018280" "1.44266375381083" "0.00102500885469089" "0.272805167288212" "0.88609953819038" NA "SLC11A1" "6556"
"ENSG00000018408" "1753.65791293578" "0.104614672017845" "0.197940475131302" "0.454983151700014" "0.666145313298666" "WWTR1" "25937"
"ENSG00000018510" "1392.79227444706" "0.747722006068589" "0.11895705313229" "3.84044055879839e-11" "8.86224648948984e-09" "AGPS" "8540"
"ENSG00000018610" "516.213961147163" "0.0203008360879735" "0.1297658459444" "0.861164434718504" "0.933407757927411" "STEEP1" "63932"
"ENSG00000018625" "0.562558407339864" "0.0050934888805307" "0.27362424139076" "0.862169894354404" NA "ATP1A2" "477"
"ENSG00000018699" "552.556458156864" "-0.261062577369762" "0.0988476821636107" "0.00400329767905418" "0.0304518476669899" "TTC27" "55622"
"ENSG00000018869" "40.1851630777961" "-0.317280023305786" "0.414917857155558" "0.059558352118154" "0.189062555434035" "ZNF582" "147948"
"ENSG00000019144" "2140.57713685746" "-0.0994220671591961" "0.149889460483305" "0.442292205931147" "0.655509949760493" "PHLDB1" "23187"
"ENSG00000019485" "137.722460267985" "-0.163148226039507" "0.218693054574572" "0.271426054734967" "0.490935684634689" "PRDM11" "56981"
"ENSG00000019549" "2076.56601369196" "0.405811698193689" "0.197194889672317" "0.0101011578568104" "0.0580788403213634" "SNAI2" "6591"
"ENSG00000019991" "84.0387026410898" "-0.0159904337936454" "0.265641682317835" "0.823089817391806" "0.91315956276512" "HGF" "3082"
"ENSG00000019995" "1184.99706765266" "0.0180075278150064" "0.106628361580962" "0.847535894659972" "0.926322102879813" "ZRANB1" "54764"
"ENSG00000020129" "602.073615170058" "-0.53140983429064" "0.31562819467924" "0.0116450992237827" "0.0642030437722605" "NCDN" "23154"
"ENSG00000020181" "2982.14090450894" "-0.169161056489369" "0.207568883093598" "0.25494568176252" "0.471245930447321" "ADGRA2" "25960"
"ENSG00000020256" "295.483797663328" "-0.267784197397047" "0.181366933857254" "0.0597298578341108" "0.189367935347384" "ZFP64" "55734"
"ENSG00000020426" "667.136442411224" "-0.000573610279269688" "0.0985177462686123" "0.995742757596994" "0.998029857324381" "MNAT1" "4331"
"ENSG00000020577" "2528.61295407792" "-0.349060649646018" "0.124828768395008" "0.00195176303731442" "0.0185695083212429" "SAMD4A" "23034"
"ENSG00000020633" "0.190531531242042" "-0.000892431083322455" "0.274524309462409" "0.988717909548755" NA "RUNX3" "864"
"ENSG00000020922" "580.07380973623" "0.349080042497262" "0.167277519282116" "0.0121269066125195" "0.0659725908290516" "MRE11" "4361"
"ENSG00000021300" "0.914568398154013" "-0.0102783442296602" "0.274385172055226" "0.892711446678564" NA "PLEKHB1" "58473"
"ENSG00000021355" "1198.08842200776" "-0.103157997855744" "0.16982293464152" "0.442578713743237" "0.655651810838052" "SERPINB1" "1992"
"ENSG00000021488" "0.416056007898186" "0.00949991976320337" "0.274578823360077" "0.778402305548454" NA "SLC7A9" "11136"
"ENSG00000021574" "672.152160818606" "-0.44571816373423" "0.193768532982458" "0.00481695814377045" "0.0345591600282296" "SPAST" "6683"
"ENSG00000021645" "291.935788450181" "-0.348085137304252" "0.521581939969183" "0.0320137707669147" "0.125791681676204" "NRXN3" "9369"
"ENSG00000021762" "413.564196525275" "0.235526419328091" "0.250379047563149" "0.141261244046968" "0.325976133464206" "OSBPL5" "114879"
"ENSG00000021776" "1664.99274314976" "-0.138644082823993" "0.113077274777558" "0.178763898009886" "0.378533100239309" "AQR" "9716"
"ENSG00000021826" "851.186925414514" "-0.0522923628052833" "0.144668232619315" "0.661193748659293" "0.817294255518175" "CPS1" "1373"
"ENSG00000022267" "19145.8837501409" "-1.34367194550503" "0.277952012951867" "7.93642874299351e-08" "7.30387647591801e-06" "FHL1" "2273"
"ENSG00000022277" "2522.75387216809" "-0.288718184738334" "0.100870549129404" "0.00206929584086893" "0.0193547386543705" "RTF2" "51507"
"ENSG00000022567" "124.456656578111" "-0.257530017472747" "0.236945649020796" "0.10906394845854" "0.277341728144323" "SLC45A4" "57210"
"ENSG00000022840" "3104.28742944433" "-0.287241786811597" "0.129604088352428" "0.0127299966050407" "0.0683160282924449" "RNF10" "9921"
"ENSG00000022976" "203.013726864441" "0.330369788781297" "0.207761045317799" "0.0363483539724363" "0.137236117403623" "ZNF839" "55778"
"ENSG00000023041" "839.726713565123" "0.770130580776305" "0.173811352168457" "1.00390412223253e-06" "6.46723401409883e-05" "ZDHHC6" "64429"
"ENSG00000023171" "817.580913527243" "0.185497649247537" "0.228625501436815" "0.227217530449567" "0.438144999697435" "GRAMD1B" "57476"
"ENSG00000023191" "1351.84338920967" "-0.37190328734471" "0.276618759609019" "0.0399217555151348" "0.145573175004599" "RNH1" "6050"
"ENSG00000023228" "3379.5971712454" "0.0185210735878502" "0.108876394629448" "0.852549237257729" "0.928454163361396" "NDUFS1" "4719"
"ENSG00000023287" "2232.25971174208" "-0.204889618041343" "0.209175517617921" "0.170097435870236" "0.367147348316309" "RB1CC1" "9821"
"ENSG00000023318" "2206.99165629679" "-0.313942105256805" "0.185208031308426" "0.0324797976363385" "0.126880274998246" "ERP44" "23071"
"ENSG00000023330" "842.586573368671" "-0.0951216834379575" "0.136699485869293" "0.41738554770006" "0.632479049667173" "ALAS1" "211"
"ENSG00000023445" "184.345851161319" "2.36197879817378" "0.419742866816368" "8.96650826451589e-10" "1.49065789545893e-07" "BIRC3" "330"
"ENSG00000023516" "2672.40151389174" "-0.00586354199010312" "0.136529262544176" "0.961297178438952" "0.981474392345328" "AKAP11" "11215"
"ENSG00000023572" "274.190544196085" "-0.0544280608254559" "0.142792976138737" "0.651727492197573" "0.812062047186147" "GLRX2" "51022"
"ENSG00000023608" "580.640970931937" "0.142524469592889" "0.22624282127232" "0.319799102220357" "0.539606451973038" "SNAPC1" "6617"
"ENSG00000023697" "683.43878334412" "0.260366260729182" "0.165344121358704" "0.0563015023154722" "0.18256659549067" "DERA" "51071"
"ENSG00000023734" "3129.1131091892" "-0.205446363792338" "0.12311309767513" "0.0608840413485742" "0.19156047279005" "STRAP" "11171"
"ENSG00000023839" "67.8827827669749" "0.628419003645628" "0.421637873965464" "0.0106480756522644" "0.0604026174596098" "ABCC2" "1244"
"ENSG00000023892" "25.1918476006354" "0.0819167289785905" "0.264260475192616" "0.439953265665328" "0.65367369435349" "DEF6" "50619"
"ENSG00000023902" "697.913246529256" "-0.0961537356859824" "0.161250185053621" "0.452619010168308" "0.664878923806109" "PLEKHO1" "51177"
"ENSG00000023909" "1425.24264409849" "0.64289925137437" "0.252207860455128" "0.00123314407749944" "0.0133982013929858" "GCLM" "2730"
"ENSG00000024048" "1220.49517442956" "-0.222488162072607" "0.138358469175037" "0.0636274992191353" "0.196697414178981" "UBR2" "23304"
"ENSG00000024422" "8938.86476540599" "-0.963484634328702" "0.127073696771528" "3.65685583469501e-15" "2.09402400223036e-12" "EHD2" "30846"
"ENSG00000024526" "1917.42836937783" "0.568879239533262" "0.329592122361767" "0.00938185723579968" "0.0550903512049749" "DEPDC1" "55635"
"ENSG00000024862" "203.886604851033" "-0.120640578990807" "0.172903214851317" "0.372987441708779" "0.592495513845621" "CCDC28A" "25901"
"ENSG00000025039" "0.54212140172123" "-0.0069591119000315" "0.274515879750767" "0.871226723305204" NA "RRAGD" "58528"
"ENSG00000025156" "492.549027971648" "0.354928086170048" "0.202030133836615" "0.0236720972194803" "0.103622393859112" "HSF2" "3298"
"ENSG00000025293" "1458.62723399034" "-0.262926046387223" "0.199077303254475" "0.0809778649311062" "0.229010201152338" "PHF20" "51230"
"ENSG00000025423" "73.4452824666159" "0.0289471127695178" "0.253243190349873" "0.777889110577288" "0.887204451064875" "HSD17B6" "8630"
"ENSG00000025434" "125.047300972054" "0.0675099380320774" "0.22739962642441" "0.615154253777345" "0.787260981512419" "NR1H3" "10062"
"ENSG00000025708" "1.18938346385654" "0.0228576303569859" "0.272874444924804" "0.57480083273417" NA "TYMP" "1890"
"ENSG00000025770" "567.389477247923" "0.784249757669008" "0.391698997413501" "0.00314252643424435" "0.0256936019036763" "NCAPH2" "29781"
"ENSG00000025772" "2065.24225933261" "0.162288321487773" "0.17975819516761" "0.24763907011471" "0.462688539340607" "TOMM34" "10953"
"ENSG00000025796" "3594.2003677636" "-0.0345905276051721" "0.11634201031793" "0.748278002105056" "0.868487815520326" "SEC63" "11231"
"ENSG00000025800" "3900.52995231899" "-0.261992730477336" "0.0801207813755683" "0.000608965042370671" "0.00817018647212076" "KPNA6" "23633"
"ENSG00000026025" "109850.854838235" "0.296486135558242" "0.163511629054504" "0.0298023402550903" "0.120589893400668" "VIM" "7431"
"ENSG00000026036" "84.5709635299033" "0.120455097334937" "0.285248539447549" "0.256296225687213" "0.472406235170481" "RTEL1-TNFRSF6B" "100533107"
"ENSG00000026103" "1057.06785735686" "0.121162617220371" "0.210994732484999" "0.401365534170275" "0.617894306861159" "FAS" "355"
"ENSG00000026297" "175.426004254917" "-0.707612506737565" "0.233537768063138" "0.00026078509326718" "0.00438737576387799" "RNASET2" "8635"
"ENSG00000026508" "33778.2567755459" "0.274610941777513" "0.187111058725719" "0.0618910101664277" "0.193664624202214" "CD44" "960"
"ENSG00000026559" "1.1708358292686" "0.0315513532614345" "0.275841768205887" "0.428458480274417" NA "KCNG1" "3755"
"ENSG00000026652" "56.8482929848481" "0.0541207521638606" "0.230045963578301" "0.681534268373852" "0.829831573738236" "AGPAT4" "56895"
"ENSG00000026751" "3.23966908942074" "0.0320819042625359" "0.271807827708743" "0.531397023853473" NA "SLAMF7" "57823"
"ENSG00000026950" "866.94090106701" "-0.13816486552306" "0.258713505334207" "0.3114546671308" "0.531760836312977" "BTN3A1" "11119"
"ENSG00000027001" "267.517272629914" "0.0319530584461467" "0.147817361942524" "0.81869715837744" "0.911002124363572" "MIPEP" "4285"
"ENSG00000027075" "13.3131006274742" "0.0850571370757569" "0.263217768806728" "0.438247870330359" "0.652392675060436" "PRKCH" "5583"
"ENSG00000027697" "1066.79544720697" "0.0623998440843806" "0.102063390719562" "0.512852313389295" "0.712972689869615" "IFNGR1" "3459"
"ENSG00000027847" "339.695732831724" "-0.392829479391033" "0.202666026444986" "0.0136081319722634" "0.0714213314001197" "B4GALT7" "11285"
"ENSG00000027869" "0.650675401955189" "-0.00135844223818084" "0.274505950701373" "0.988836038622879" NA "SH2D2A" "9047"
"ENSG00000028116" "569.511856983547" "0.359760334295839" "0.121791710527433" "0.00112174374247161" "0.012628352952558" "VRK2" "7444"
"ENSG00000028137" "1.82871751885125" "-0.0626737059062385" "0.281114751306955" "0.193148809814534" NA "TNFRSF1B" "7133"
"ENSG00000028203" "1786.12862395079" "-0.273575600992349" "0.109332635080001" "0.00621970201344229" "0.0413603496042285" "VEZT" "55591"
"ENSG00000028277" "319.791265896115" "0.195636700184683" "0.328020027061177" "0.126668866427239" "0.30448186315789" "POU2F2" "5452"
"ENSG00000028310" "761.572404349391" "0.128369165137207" "0.143444445786671" "0.292193310477067" "0.511561632123875" "BRD9" "65980"
"ENSG00000028528" "2652.33112261882" "-0.281473085709876" "0.0731307813182544" "5.87393704288729e-05" "0.00149533205824408" "SNX1" "6642"
"ENSG00000028839" "418.168166454245" "0.0251079610811745" "0.142674089822633" "0.840951320131692" "0.922793516392533" "TBPL1" "9519"
"ENSG00000029153" "1288.75736817295" "1.10492612817326" "0.180834458364796" "7.09686236069734e-11" "1.44374459156239e-08" "ARNTL2" "56938"
"ENSG00000029363" "6229.58831233295" "0.0686856444219545" "0.0914102334430281" "0.427791309495079" "0.64286107367147" "BCLAF1" "9774"
"ENSG00000029364" "2741.02489896673" "-0.411041366075326" "0.115099875549365" "0.000107344083714093" "0.00229550052324147" "SLC39A9" "55334"
"ENSG00000029534" "635.125607437211" "-0.0585321537620728" "0.244379624825492" "0.624611743371053" "0.794743725929725" "ANK1" "286"
"ENSG00000029639" "233.606647961677" "0.186040141269821" "0.176535549521263" "0.184788034526301" "0.385519985443624" "TFB1M" "51106"
"ENSG00000029725" "2114.16620613264" "-0.0619246423085405" "0.111240433201538" "0.5413607356594" "0.73511139417091" "RABEP1" "9135"
"ENSG00000029993" "1112.21910473144" "0.376347467526984" "0.292838274390143" "0.0404842913149807" "0.146931368080027" "HMGB3" "3149"
"ENSG00000030066" "1462.59057493744" "0.582673036170893" "0.157498716220941" "3.47915914774509e-05" "0.00101301844789617" "NUP160" "23279"
"ENSG00000030110" "403.195194063425" "-0.0940649587509319" "0.156678658084278" "0.466281111228438" "0.676793058729744" "BAK1" "578"
"ENSG00000030304" "5.0148255882402" "0.159625973058789" "0.327267686448012" "0.0775019248215897" NA "MUSK" "4593"
"ENSG00000030419" "545.356077914856" "-0.117266421650289" "0.231385331164659" "0.406088652567296" "0.62243845120878" "IKZF2" "22807"
"ENSG00000030582" "4820.18417571031" "-0.369916722244325" "0.256496618403004" "0.0353609385541313" "0.134624221098516" "GRN" "2896"
"ENSG00000031003" "1963.05589859374" "0.0316913421824792" "0.117162254471742" "0.768209381920131" "0.881202081563825" "FAM13B" "51306"
"ENSG00000031081" "1034.95347350515" "0.139194108380445" "0.142079099429748" "0.25109046696336" "0.466886513742303" "ARHGAP31" "57514"
"ENSG00000031544" "3.00124070935171" "0.0221067097461025" "0.271426946249048" "0.636841451510639" NA NA NA
"ENSG00000031691" "320.386913449727" "0.751846757408656" "0.206348342934695" "2.88259377631698e-05" "0.000873108131480602" "CENPQ" "55166"
"ENSG00000031698" "3333.94634784442" "0.160772089459536" "0.121722302808364" "0.141190641743896" "0.325956924872645" "SARS1" "6301"
"ENSG00000031823" "886.173573806296" "0.21598101789813" "0.13896917087838" "0.0718449772147919" "0.212389138186979" "RANBP3" "8498"
"ENSG00000032219" "588.899510451672" "-0.264133445470711" "0.194815039016167" "0.0760764452715874" "0.220377001727628" "ARID4A" "5926"
"ENSG00000032389" "409.386854524573" "-0.175175019031951" "0.135116713286681" "0.136856201930096" "0.319917408231209" "EIPR1" "7260"
"ENSG00000032444" "1064.91301505566" "-0.239982997608628" "0.154229262232275" "0.0649338149858138" "0.199155269489321" "PNPLA6" "10908"
"ENSG00000032742" "239.919713439013" "0.214646052203078" "0.225009795332046" "0.163109837791633" "0.357809478163513" "IFT88" "8100"
"ENSG00000033011" "772.633964860114" "-0.341408578667886" "0.13287155612504" "0.00379830793428474" "0.0293042110638604" "ALG1" "56052"
"ENSG00000033030" "570.605315009253" "0.680135112698753" "0.178939376766814" "1.88934331549671e-05" "0.000635038606686817" "ZCCHC8" "55596"
"ENSG00000033050" "2159.19939388621" "-0.127360174421128" "0.0863202669181256" "0.118211394878846" "0.29172647665153" "ABCF2" "10061"
"ENSG00000033100" "2459.85878837368" "-0.823386532642349" "0.200009084487582" "3.58800681454555e-06" "0.000177633495743908" "CHPF2" "54480"
"ENSG00000033122" "0.465976250984584" "0.0112155617813402" "0.274464303355506" "0.801041537336374" NA "LRRC7" "57554"
"ENSG00000033170" "1521.20458679807" "0.205113481362315" "0.122731915717441" "0.0613483437221222" "0.19253720274414" "FUT8" "2530"
"ENSG00000033178" "2810.71118576294" "0.250643710933839" "0.129255165444649" "0.0290469301692787" "0.118400893052259" "UBA6" "55236"
"ENSG00000033327" "529.054201296744" "-0.0875242569996053" "0.18204803908433" "0.522894100006799" "0.720604838239159" "GAB2" "9846"
"ENSG00000033627" "1095.16678997329" "-0.778523473375821" "0.216213960917317" "3.08010159489452e-05" "0.000919333026229039" "ATP6V0A1" "535"
"ENSG00000033800" "795.15064506039" "-0.323879782046928" "0.145219001205838" "0.0100251865606087" "0.0578571890308218" "PIAS1" "8554"
"ENSG00000033867" "2628.27721199222" "-0.000909283713454384" "0.165920940050296" "0.992875291525047" "0.996484575285216" "SLC4A7" "9497"
"ENSG00000034053" "566.145465224512" "0.00473189167224281" "0.167881416825649" "0.971675798991881" "0.987420096668022" "APBA2" "321"
"ENSG00000034063" "1816.65200503964" "0.56818198927733" "0.396769064830854" "0.0141747668870794" "0.0733496131720437" NA NA
"ENSG00000034152" "1844.13291547205" "-0.152732608942646" "0.225114688267501" "0.298127825994329" "0.517672317800799" "MAP2K3" "5606"
"ENSG00000034239" "0.729263869140121" "-0.000947772475791636" "0.274519394664101" "0.988369532712674" NA "EFCAB1" "79645"
"ENSG00000034510" "15386.9020781502" "-0.0985178384130165" "0.0891540353508772" "0.256769464886643" "0.472783463826609" "TMSB10" "9168"
"ENSG00000034533" "160.979674239549" "0.319720348957249" "0.17580622187816" "0.0255640827625921" "0.108980369785537" "ASTE1" "28990"
"ENSG00000034677" "1373.92074981385" "-0.0191189337459341" "0.118747862616981" "0.856567660289798" "0.930501064440138" "RNF19A" "25897"
"ENSG00000034693" "418.116783264264" "-0.0507344615616872" "0.14990586437199" "0.685113559949611" "0.832550558074426" "PEX3" "8504"
"ENSG00000034713" "1226.01339887546" "-0.30797770593134" "0.159112017825954" "0.0215205566024894" "0.0973990442620909" "GABARAPL2" "11345"
"ENSG00000034971" "0.13206000056586" "-0.000842859661189122" "0.274525004734353" "0.98872523272036" NA "MYOC" "4653"
"ENSG00000035115" "253.1917556288" "-0.130131727435817" "0.191326295332496" "0.346457302142645" "0.566481531763566" "SH3YL1" "26751"
"ENSG00000035141" "997.073098316739" "-0.0403660727215107" "0.119512838561179" "0.73044185574436" "0.857565310301085" "FAM136A" "84908"
"ENSG00000035403" "21437.1833081706" "-0.287671869113627" "0.1483838289696" "0.0188239290830409" "0.0890020695880416" "VCL" "7414"
"ENSG00000035499" "251.867411976579" "0.515273196086834" "0.368987287663925" "0.0181094255609207" "0.0865501788554543" "DEPDC1B" "55789"
"ENSG00000035664" "131.674587354555" "0.0879188178321395" "0.244764870273904" "0.494712611964595" "0.698771395357628" "DAPK2" "23604"
"ENSG00000035681" "1756.30409616682" "0.0820435476178954" "0.170500358696645" "0.545481679160039" "0.73785847593288" "NSMAF" "8439"
"ENSG00000035687" "1342.49993429983" "0.0241471292762069" "0.0923356891406835" "0.785082734863011" "0.891329313628299" "ADSS2" "159"
"ENSG00000035862" "36550.2603889013" "-0.334994234050259" "0.138611188573721" "0.00595593830491158" "0.0400291376767825" "TIMP2" "7077"
"ENSG00000035928" "2208.89399410838" "0.325919356422608" "0.129466622591068" "0.00490421019782589" "0.0350226299623954" "RFC1" "5981"
"ENSG00000036054" "1883.15772999985" "-0.14106481152099" "0.107188571366717" "0.160876438862108" "0.354823198466056" "TBC1D23" "55773"
"ENSG00000036257" "2441.22316608371" "-0.244344639197882" "0.107580328086616" "0.0118969006128647" "0.0651107895134515" "CUL3" "8452"
"ENSG00000036448" "0.42687810717404" "0.0114733488872607" "0.274783789394002" "0.514056480106129" NA "MYOM2" "9172"
"ENSG00000036530" "15.7529381210885" "0.0024611957620745" "0.257655837540954" "0.981303693092936" "0.991694646637681" "CYP46A1" "10858"
"ENSG00000036549" "1696.42054164273" "0.0822147847359484" "0.131306252102144" "0.465553858008632" "0.676100690847577" "ZZZ3" "26009"
"ENSG00000036672" "7.79107996946059" "-0.0712875855231265" "0.278439877293755" "0.303431006579829" "0.522857194390046" "USP2" "9099"
"ENSG00000037042" "337.672775761508" "0.31990684842593" "0.254207188669128" "0.0595639555465226" "0.189062555434035" "TUBG2" "27175"
"ENSG00000037241" "404.729218537203" "-0.214594861105458" "0.148155583956321" "0.0879071431179151" "0.241658951479138" "RPL26L1" "51121"
"ENSG00000037474" "1828.87455672507" "0.107166602196645" "0.142246440882007" "0.376365889105047" "0.595289989522711" "NSUN2" "54888"
"ENSG00000037637" "742.542513309537" "-0.0850970983050259" "0.154436049677557" "0.503343634790395" "0.705804093732478" "FBXO42" "54455"
"ENSG00000037749" "1850.10359126968" "-0.363581575763566" "0.127667095238232" "0.00151505391505564" "0.0155849957289922" "MFAP3" "4238"
"ENSG00000037757" "634.147185472438" "0.312971444049609" "0.232290919324414" "0.057498103541439" "0.184933383661334" "MRI1" "84245"
"ENSG00000037897" "315.858192035416" "0.180367989251269" "0.179169546521374" "0.198109413526745" "0.402503613280019" "METTL1" "4234"
"ENSG00000037965" "14.7081425565101" "0.110317454196872" "0.272579526414481" "0.331190713608475" "0.551841752678159" "HOXC8" "3224"
"ENSG00000038002" "1708.1546645105" "-0.0841636780728579" "0.163510751655045" "0.52039599292425" "0.718763841933342" "AGA" "175"
"ENSG00000038210" "1492.05666967902" "0.543248789089194" "0.127033059683677" "4.20815833725365e-06" "0.000202056944261735" "PI4K2B" "55300"
"ENSG00000038219" "2049.14612545287" "0.0416657345904443" "0.150962678882362" "0.742792906047278" "0.865695848062489" "BOD1L1" "259282"
"ENSG00000038274" "1571.0898756076" "-0.141116524648614" "0.146217906174105" "0.275912568889673" "0.495744825985268" "MAT2B" "27430"
"ENSG00000038295" "113.147214534419" "-0.0119515206272283" "0.263229034546538" "0.867206007026329" "0.936070533475476" "TLL1" "7092"
"ENSG00000038358" "1052.27725434409" "0.100686861910156" "0.166617581921264" "0.438646265957818" "0.652797181439391" "EDC4" "23644"
"ENSG00000038382" "8488.91557309167" "0.0985411608865993" "0.167902007669879" "0.463220074532995" "0.673739000221508" "TRIO" "7204"
"ENSG00000038427" "162.766225982829" "1.0665611896562" "0.802382596566567" "0.0052376190380652" "0.0366657112432635" "VCAN" "1462"
"ENSG00000038532" "799.001824860147" "-0.123438135011185" "0.147549933583627" "0.31868194193818" "0.538720916718368" "CLEC16A" "23274"
"ENSG00000038945" "310.034809205365" "0.0692813287266515" "0.272353601332109" "0.397247946318212" "0.613510188595133" "MSR1" "4481"
"ENSG00000039068" "4.42166121352546" "-0.14878957934282" "0.329322926911065" "0.0271513639249265" NA "CDH1" "999"
"ENSG00000039123" "2081.09699383997" "-0.105464843324823" "0.100381343295129" "0.251377732734779" "0.467133548775532" "MTREX" "23517"
"ENSG00000039139" "177.299015863914" "-0.251638191107892" "0.231881842844868" "0.113378506868775" "0.28419991807687" "DNAH5" "1767"
"ENSG00000039319" "1570.24393013838" "0.439172221666266" "0.166880940011563" "0.0021016155769207" "0.0196022504733812" "ZFYVE16" "9765"
"ENSG00000039523" "2061.11478467059" "0.0117932898156381" "0.154787280444825" "0.928402358302968" "0.966015806024779" "RIPOR1" "79567"
"ENSG00000039537" "1.5658547440115" "-0.0464724742429549" "0.278170585315707" "0.197334521207542" NA "C6" "729"
"ENSG00000039560" "6077.02749715049" "0.110594172201691" "0.14567580290782" "0.380777044208618" "0.599281693169253" "RAI14" "26064"
"ENSG00000039600" "2.1001068285002" "-0.0425206826042511" "0.273158743251936" "0.441097969976917" NA "SOX30" "11063"
"ENSG00000039650" "302.107744199577" "0.288917815052032" "0.314855620328308" "0.092406751964582" "0.248856618168433" "PNKP" "11284"
"ENSG00000040199" "1018.01607542587" "0.0306145306589466" "0.121096173269151" "0.779762762411462" "0.888098952622479" "PHLPP2" "23035"
"ENSG00000040275" "1815.37206303488" "0.146602995544336" "0.259857149564571" "0.299039426281775" "0.518490648991697" "SPDL1" "54908"
"ENSG00000040341" "1076.99655865419" "-0.301782485519515" "0.203649919091739" "0.0509330390785165" "0.170781981607665" "STAU2" "27067"
"ENSG00000040487" "219.496038720992" "0.0890144415636746" "0.158247324777437" "0.493686349235877" "0.698044199427502" "SLC66A1" "54896"
"ENSG00000040531" "220.596644942727" "-0.255792553860212" "0.289679948511934" "0.118449687853929" "0.292128030612473" "CTNS" "1497"
"ENSG00000040608" "2.36391987764406" "0.0589537718425766" "0.27625083531988" "0.333597702040249" NA "RTN4R" "65078"
"ENSG00000040633" "1102.26738709404" "-0.559902513668031" "0.122376561685479" "8.56504511927881e-07" "5.65915224740042e-05" "PHF23" "79142"
"ENSG00000040731" "0.211057755500517" "-0.00684063882153145" "0.274508936664977" "0.874053708170644" NA "CDH10" "1008"
"ENSG00000040933" "767.800253145727" "-0.044119574163197" "0.121415508284573" "0.68352436982969" "0.831599801852127" "INPP4A" "3631"
"ENSG00000041353" "888.539447820877" "-0.0265366826997443" "0.254286376664646" "0.783788848656306" "0.890520357342749" "RAB27B" "5874"
"ENSG00000041357" "2818.33824920218" "0.0489179468879162" "0.124748855093488" "0.659300393328358" "0.816154989810767" "PSMA4" "5685"
"ENSG00000041515" "0.540843269705729" "0.0125421348639435" "0.274177984083519" "0.583033392646999" NA "MYO16" "23026"
"ENSG00000041802" "1026.87582343839" "0.0201977109533612" "0.157034440851759" "0.882274014434691" "0.943075234244049" "LSG1" "55341"
"ENSG00000041880" "726.214589992292" "0.0108447567630327" "0.17121318934182" "0.938401868855638" "0.971126592662451" "PARP3" "10039"
"ENSG00000041982" "15736.5027319566" "1.5384733083043" "0.389104766148755" "3.34671548080364e-06" "0.000168956096868534" "TNC" "3371"
"ENSG00000041988" "157.94643922117" "-0.150953391711115" "0.185758412654865" "0.284214608838809" "0.503809070654129" "THAP3" "90326"
"ENSG00000042062" "6.94490452314325" "0.044047886545224" "0.276371728822834" "0.308835420983127" "0.528723778520665" "RIPOR3" "140876"
"ENSG00000042088" "514.993794717872" "0.0621405839919946" "0.176483327747261" "0.656615732158031" "0.814174018357151" "TDP1" "55775"
"ENSG00000042286" "492.557231284408" "-0.05668597061545" "0.15920321530362" "0.665999994627365" "0.820619157850778" "AIFM2" "84883"
"ENSG00000042317" "201.39404588102" "-0.0963325878702793" "0.154597445722066" "0.450561168496994" "0.66293549925124" "SPATA7" "55812"
"ENSG00000042429" "817.077126006439" "0.254311694181436" "0.121644530067787" "0.0202167493157546" "0.0934442933246284" "MED17" "9440"
"ENSG00000042445" "1393.34161010642" "-0.20523623918773" "0.192963828367976" "0.15888478799903" "0.351939551446117" "RETSAT" "54884"
"ENSG00000042493" "104.105064715447" "2.57514094516478" "0.342987493965827" "2.7767515862514e-15" "1.71725425100132e-12" "CAPG" "822"
"ENSG00000042753" "2085.45930638372" "0.0885909354843951" "0.104176103878718" "0.355970339077848" "0.576118225948143" "AP2S1" "1175"
"ENSG00000042781" "15.1294106160556" "-0.129755006069201" "0.265226309371013" "0.32033261101069" "0.540094056579747" "USH2A" "7399"
"ENSG00000042832" "7.52288155468133" "0.0203757473030297" "0.26826040158129" "0.747363413298555" "0.868151126454087" "TG" "7038"
"ENSG00000042980" "2.24768123858038" "-0.0160314342962255" "0.273305733183454" "0.481746887195622" NA "ADAM28" "10863"
"ENSG00000043093" "1567.50782118741" "-0.0743352734623554" "0.120299334826041" "0.484853235407741" "0.691414487422901" "DCUN1D1" "54165"
"ENSG00000043143" "1266.07230734429" "-0.132788681772303" "0.15507691285352" "0.30121567276897" "0.520753160760488" "JADE2" "23338"
"ENSG00000043355" "0.0413345465801859" "-0.000991083299642585" "0.2745178971881" "0.98890243701058" NA "ZIC2" "7546"
"ENSG00000043514" "484.986687686753" "-0.0633617505085329" "0.140083049346873" "0.597649742855589" "0.77655791867302" "TRIT1" "54802"
"ENSG00000043591" "0.507280098241418" "0.000774626283212091" "0.273026167118516" "0.992080648711304" NA "ADRB1" "153"
"ENSG00000044090" "1559.75409620527" "-0.224728339113133" "0.158207157339003" "0.0868951622406793" "0.23982258182848" "CUL7" "9820"
"ENSG00000044115" "12860.8634615449" "0.010717676255318" "0.141052557534349" "0.938038237229104" "0.970945249099496" "CTNNA1" "1495"
"ENSG00000044446" "395.026518282278" "0.722066102826847" "0.227723129047215" "0.000161526827212247" "0.00311004517500443" "PHKA2" "5256"
"ENSG00000044459" "635.565148164432" "0.47094144026641" "0.142930603852219" "0.000222211630431667" "0.00391746182223945" "CNTLN" "54875"
"ENSG00000044574" "24096.1931863284" "0.0559344554778847" "0.173643718842491" "0.681138919383075" "0.829546186103327" "HSPA5" "3309"
"ENSG00000046647" "131.568881731261" "-0.195058362903662" "0.167957006563504" "0.150016519813905" "0.33874768699325" "GEMIN8" "54960"
"ENSG00000046651" "255.933808681986" "0.137695430778041" "0.186844050414122" "0.332576804667516" "0.553419729703495" "OFD1" "8481"
"ENSG00000046653" "0.0828046312816974" "-0.00111500603630153" "0.274515426511453" "0.988781969135044" NA "GPM6B" "2824"
"ENSG00000046774" "156.951893669287" "-2.58374293496808" "0.369587959179748" "1.70759998576754e-13" "6.60030084498798e-11" "MAGEC2" "51438"
"ENSG00000046889" "0.0565868120463055" "0.00147773593626083" "0.274128365289474" "0.984799279981375" NA "PREX2" "80243"
"ENSG00000047056" "620.653352225884" "-0.142264646616457" "0.134751128320586" "0.225446320971551" "0.436193914221142" "WDR37" "22884"
"ENSG00000047188" "1104.79181493118" "0.0456261028733374" "0.139779445722671" "0.665387547607274" "0.82043236270108" "YTHDC2" "64848"
"ENSG00000047230" "325.966117547797" "0.0406340323888367" "0.152126904898733" "0.749338106938304" "0.869391900898479" "CTPS2" "56474"
"ENSG00000047249" "1107.78919013283" "-0.358479687511397" "0.176748048360949" "0.0132375942607491" "0.0699459932211853" "ATP6V1H" "51606"
"ENSG00000047315" "3646.46038722693" "-0.0320094803637523" "0.100627639208564" "0.725727918777581" "0.854503034972217" "POLR2B" "5431"
"ENSG00000047346" "978.033857120914" "-0.263455914925953" "0.214769572540096" "0.0883857840465662" "0.242207126399142" "FAM214A" "56204"
"ENSG00000047410" "4755.66579669485" "0.355376225207329" "0.1283290311721" "0.00213540796808881" "0.0197981642125318" "TPR" "7175"
"ENSG00000047457" "2.82782469516925" "0.0906150356486075" "0.286755612752885" "0.197744118534664" NA "CP" "1356"
"ENSG00000047578" "629.024455330596" "-0.173297718036925" "0.221394723804187" "0.243902676427582" "0.458533472792661" "KATNIP" "23247"
"ENSG00000047579" "246.004620826262" "-0.0977319031379759" "0.132131097285348" "0.381388515835256" "0.599618450613067" "DTNBP1" "84062"
"ENSG00000047597" "0.450176690799919" "-0.000914431703592999" "0.274521171546394" "0.988650746220497" NA "XK" "7504"
"ENSG00000047617" "0.841217709263674" "0.018165497889313" "0.27255659712456" "0.669776261082093" NA "ANO2" "57101"
"ENSG00000047621" "684.2726927205" "-0.136184919747289" "0.136895329206993" "0.252236415727497" "0.468278965365374" "C12orf4" "57102"
"ENSG00000047634" "502.465814015204" "0.419963970851263" "0.1495259525379" "0.00134994508693088" "0.0144040724562032" "SCML1" "6322"
"ENSG00000047644" "1064.92611290755" "0.476705164339547" "0.211178190339193" "0.004656061407326" "0.0337493508760747" "WWC3" "55841"
"ENSG00000047648" "7.27030541123838" "0.0555565823610953" "0.273624302181145" "0.412636261042645" "0.628261536087201" "ARHGAP6" "395"
"ENSG00000047662" "1.59549564328262" "-0.0123746820971882" "0.271180885837528" "0.783027290750939" NA "FAM184B" "27146"
"ENSG00000047849" "16226.4711306156" "-0.00175403990774477" "0.105730264843912" "0.952481024919964" "0.977193704465001" "MAP4" "4134"
"ENSG00000047932" "3464.32089073996" "-0.205933718323971" "0.114714741111039" "0.04757221596727" "0.163592978440828" "GOPC" "57120"
"ENSG00000047936" "12.6414536684173" "0.123740082837979" "0.300906231357127" "0.142074543759332" "0.327020711014525" "ROS1" "6098"
"ENSG00000048028" "848.937168525239" "0.0137495071591394" "0.131559328445964" "0.910282363565991" "0.956856315903571" "USP28" "57646"
"ENSG00000048052" "787.503853870775" "0.0949287089164805" "0.224387449752432" "0.497703075706853" "0.701393423890589" "HDAC9" "9734"
"ENSG00000048140" "1151.12347952203" "-0.2316034019629" "0.139726989123256" "0.0559597896453559" "0.181978540562151" "TSPAN17" "26262"
"ENSG00000048162" "288.738120098434" "-0.100517396592738" "0.197583165438164" "0.475819509947619" "0.684211815783123" "NOP16" "51491"
"ENSG00000048342" "289.338120593633" "0.126752134160854" "0.181865456985402" "0.364093989525943" "0.584448170726124" "CC2D2A" "57545"
"ENSG00000048392" "1624.17520915334" "-0.422141913413012" "0.182030901283612" "0.00480198767402563" "0.0345037980150574" "RRM2B" "50484"
"ENSG00000048405" "709.485337275003" "-0.0466387532907591" "0.12253356349014" "0.669402544912597" "0.822657678123345" "ZNF800" "168850"
"ENSG00000048462" "0.562880512747917" "-0.00138382050815057" "0.273528655451399" "0.959363201646899" NA "TNFRSF17" "608"
"ENSG00000048471" "1586.98312350605" "-0.227789950193241" "0.179442693033186" "0.107828844948927" "0.275442011029335" "SNX29" "92017"
"ENSG00000048544" "1430.31231042441" "-0.0259331299467082" "0.113032578966812" "0.799516179526468" "0.899843902448549" "MRPS10" "55173"
"ENSG00000048649" "1938.34862116955" "-0.0765764806542987" "0.174369262980002" "0.570643229158948" "0.755955776789039" "RSF1" "51773"
"ENSG00000048707" "1635.38934051943" "-0.327779829024305" "0.1700914828528" "0.0179000937239309" "0.0858459782973772" "VPS13D" "55187"
"ENSG00000048740" "36.0297659019439" "6.64714066131318" "0.828620506499787" "7.47537068974117e-16" "6.08298453863622e-13" "CELF2" "10659"
"ENSG00000048828" "6209.6455391819" "-0.0825882050924848" "0.0939280251387092" "0.368496147695041" "0.588190522166487" "FAM120A" "23196"
"ENSG00000048991" "1448.12797188917" "0.0148004787705821" "0.127240915999352" "0.878348156278503" "0.940993536159397" "R3HDM1" "23518"
"ENSG00000049089" "2.00491548763021" "0.0206382097377781" "0.272312342913214" "0.570594839600674" NA "COL9A2" "1298"
"ENSG00000049130" "5176.87003111278" "0.456055302088328" "0.211212962581179" "0.00639369082642146" "0.0421907186800265" "KITLG" "4254"
"ENSG00000049167" "274.49894985003" "-0.02771770941362" "0.137163767694024" "0.812001421632883" "0.907040963793513" "ERCC8" "1161"
"ENSG00000049192" "937.278064583564" "0.806354158533836" "0.427578223170497" "0.00385092338828476" "0.0295479536011269" "ADAMTS6" "11174"
"ENSG00000049239" "2759.63979962418" "-0.144930538298081" "0.196383408269264" "0.320265626441942" "0.540040009861367" "H6PD" "9563"
"ENSG00000049245" "3932.84768170257" "-0.0220371665683449" "0.0856217451632477" "0.79231877829726" "0.895778499601453" "VAMP3" "9341"
"ENSG00000049246" "706.799551059583" "0.632190136625249" "0.351181655312406" "0.00659119639455882" "0.043061364674496" "PER3" "8863"
"ENSG00000049247" "0.343348047757559" "0.0130664219113821" "0.274112729863226" "0.685157467062688" NA "UTS2" "10911"
"ENSG00000049249" "0.938997730623181" "0.0337193718087853" "0.27660057365539" "0.292302087789422" NA "TNFRSF9" "3604"
"ENSG00000049319" "1.34486750185585" "-0.00232241158251366" "0.272020860192529" "0.917660796164098" NA NA NA
"ENSG00000049323" "621.837907994733" "1.37408682509699" "0.229743909853835" "1.37977916257192e-10" "2.66659570406556e-08" "LTBP1" "4052"
"ENSG00000049449" "11940.5225790661" "-0.0293617011628861" "0.171243020595766" "0.809564963143874" "0.905300440848216" "RCN1" "5954"
"ENSG00000049540" "0.532747920314778" "-0.00180679590165183" "0.27448988550447" "0.987431685934135" NA "ELN" "2006"
"ENSG00000049541" "613.22115455183" "1.164555000733" "0.285263084864595" "2.90150094621191e-06" "0.000151554412599264" "RFC2" "5982"
"ENSG00000049618" "1445.21527971516" "-0.182603169766379" "0.143645753061423" "0.136534071520202" "0.319479445252548" "ARID1B" "57492"
"ENSG00000049656" "2072.78583054282" "-0.368730913989692" "0.118911490322188" "0.000626847166808816" "0.00833912775326574" "CLPTM1L" "81037"
"ENSG00000049759" "1337.04126220966" "0.146667846708698" "0.193334497801911" "0.307337036557813" "0.527092392925164" "NEDD4L" "23327"
"ENSG00000049768" "1.62234113153874" "0.00717399162595415" "0.270646872425359" "0.873488350892522" NA "FOXP3" "50943"
"ENSG00000049769" "63.8723401455894" "-0.136212483543198" "0.253717197519397" "0.324447315388428" "0.545083115663798" "PPP1R3F" "89801"
"ENSG00000049860" "5994.52690086875" "-0.012622579313874" "0.172700388365226" "0.929280646844824" "0.966336995421083" "HEXB" "3074"
"ENSG00000049883" "211.924293171894" "0.195850740245912" "0.155721032834734" "0.131809149364643" "0.31222633037027" "PTCD2" "79810"
"ENSG00000050130" "1486.99603871531" "-0.088942655131361" "0.0900393495797264" "0.308074205747314" "0.527771223829277" "JKAMP" "51528"
"ENSG00000050165" "15898.7514113705" "-0.12149487004571" "0.184423347906552" "0.42163602703501" "0.635805580219281" "DKK3" "27122"
"ENSG00000050327" "164.490398176903" "-0.595630834318447" "0.163000642626295" "4.03461880360909e-05" "0.00111391502361786" "ARHGEF5" "7984"
"ENSG00000050344" "116.666463152255" "0.156186345539462" "0.278853427191943" "0.24571046491755" "0.460364699235366" "NFE2L3" "9603"
"ENSG00000050393" "1083.90952704995" "0.254439594424776" "0.168036842856134" "0.0642496194771548" "0.197848655334505" "MCUR1" "63933"
"ENSG00000050405" "12995.8932167134" "-0.544960141316394" "0.143257904903238" "2.5916355908786e-05" "0.0007997859854406" "LIMA1" "51474"
"ENSG00000050426" "661.034301002907" "0.307402694749753" "0.188775363417672" "0.0399978767422756" "0.145773428436766" "LETMD1" "25875"
"ENSG00000050438" "451.257686732127" "-0.231263070966655" "0.16411416912119" "0.084176619108713" "0.234879081257883" "SLC4A8" "9498"
"ENSG00000050628" "0.360381556527347" "0.0216765526664037" "0.274994603431848" "0.577528911826102" NA "PTGER3" "5733"
"ENSG00000050730" "5.9126559755315" "-0.0374272167962591" "0.260946453476242" "0.669031816897941" "0.822642032850252" "TNIP3" "79931"
"ENSG00000050748" "1134.60258125795" "0.324667320646153" "0.0984410572511468" "0.000398811974108011" "0.00605106175827669" "MAPK9" "5601"
"ENSG00000050820" "871.206963120535" "-0.0808450146265112" "0.228206815395155" "0.538499007593136" "0.733261779692879" "BCAR1" "9564"
"ENSG00000051009" "362.359849595187" "0.35568217755883" "0.299462903592953" "0.0521512251114747" "0.173473758219292" "FHIP1B" "84067"
"ENSG00000051108" "1952.84554340563" "-0.135741642013867" "0.111220556161875" "0.194148458688273" "0.397422126278218" "HERPUD1" "9709"
"ENSG00000051128" "682.328859573929" "0.159236141799696" "0.162419602207647" "0.231822291448807" "0.443817246656295" "HOMER3" "9454"
"ENSG00000051180" "369.435215302968" "0.236638922228421" "0.281863476899003" "0.137580626456256" "0.320979940491952" "RAD51" "5888"
"ENSG00000051341" "498.40897646745" "1.10763225801569" "0.387121985965362" "0.000237956174176624" "0.00411986607944544" "POLQ" "10721"
"ENSG00000051382" "639.410079688287" "-0.229470598188036" "0.132610240727156" "0.0488948877061457" "0.166401905970662" "PIK3CB" "5291"
"ENSG00000051523" "387.656084084588" "-0.218114439892055" "0.174258390825244" "0.117502136106885" "0.290579098904117" "CYBA" "1535"
"ENSG00000051596" "322.488283760274" "0.115368321065027" "0.212151171512114" "0.418992197527642" "0.633610951288623" "THOC3" "84321"
"ENSG00000051620" "570.625759143966" "-0.114905055269466" "0.165233553992512" "0.384837809865459" "0.603140129582348" "HEBP2" "23593"
"ENSG00000051825" "698.895408196408" "0.553200620847469" "0.230870066039916" "0.00245897004595943" "0.0219631056502477" "MPHOSPH9" "10198"
"ENSG00000052126" "997.183042674687" "-0.189973793871612" "0.245241131555631" "0.214848565774878" "0.422617515959973" "PLEKHA5" "54477"
"ENSG00000052723" "1142.78583870798" "-0.0486646317560537" "0.176331990738686" "0.713542341854109" "0.848190337568247" "SIKE1" "80143"
"ENSG00000052749" "551.432559662027" "-0.342538110270049" "0.195943377963582" "0.0258293732748149" "0.109801468298574" "RRP12" "23223"
"ENSG00000052795" "796.757141324061" "-0.202808045321936" "0.238656145593281" "0.18425491852183" "0.38497128991327" "FNIP2" "57600"
"ENSG00000052802" "1910.7726696183" "-0.317306068974102" "0.266920983323767" "0.0624790387177742" "0.194638004758313" "MSMO1" "6307"
"ENSG00000052841" "2209.05388851715" "-0.106336607952391" "0.151483530687251" "0.365976440404791" "0.586358730062019" "TTC17" "55761"
"ENSG00000052850" "44.5527855824004" "-0.636464856398391" "0.417251986501499" "0.0107023150112383" "0.0605889756092112" "ALX4" "60529"
"ENSG00000053108" "0.289525960868492" "-0.00130846793127209" "0.274507177127658" "0.988758371077992" NA "FSTL4" "23105"
"ENSG00000053254" "1150.31273088229" "-0.198158005605443" "0.212017268491945" "0.189367918796391" "0.391001254341746" "FOXN3" "1112"
"ENSG00000053328" "1.32919059612369" "0.00211667086417906" "0.270577381438038" "0.961105680494866" NA "METTL24" "728464"
"ENSG00000053371" "601.852268284015" "0.169100804061471" "0.103920333774378" "0.0767282345433791" "0.221792525740751" "AKR7A2" "8574"
"ENSG00000053372" "903.082620930232" "0.0879725345153268" "0.161022340357677" "0.501802401580924" "0.704793507525679" "MRTO4" "51154"
"ENSG00000053501" "152.46785752907" "-0.143026061631742" "0.16716988833916" "0.286340616544444" "0.506476635670249" "USE1" "55850"
"ENSG00000053524" "1.04172570384129" "0.0211286183913681" "0.275077549341641" "0.463128810760282" NA "MCF2L2" "23101"
"ENSG00000053702" "0.0729577777185294" "0.00709968433847727" "0.274459611388939" "0.900121768502098" NA "NRIP2" "83714"
"ENSG00000053747" "231.961245015156" "-0.278755588996746" "0.300151651071173" "0.0966010602405685" "0.256359250322593" "LAMA3" "3909"
"ENSG00000053770" "1010.01849854386" "-0.319952815793925" "0.0989735651030179" "0.000538556998343345" "0.00747453299047259" "AP5M1" "55745"
"ENSG00000053900" "584.216175796138" "0.519734783121041" "0.192999731890133" "0.00126330036231173" "0.0136777919479703" "ANAPC4" "29945"
"ENSG00000054116" "1247.61416474769" "-0.130420435085972" "0.0856131287391985" "0.110496157592565" "0.279473197545596" "TRAPPC3" "27095"
"ENSG00000054118" "4185.11078476304" "0.0495323181272883" "0.126592533153823" "0.666275466435828" "0.82075412210695" "THRAP3" "9967"
"ENSG00000054148" "549.20279194317" "-0.300573450084537" "0.219824067790624" "0.0605464131501192" "0.190847725527827" "PHPT1" "29085"
"ENSG00000054179" "0.177827799234347" "0.000156703098522767" "0.274119940397466" "0.988773707479643" NA "ENTPD2" "954"
"ENSG00000054219" "0.866054993529416" "-0.0219405997267511" "0.273945565638627" "0.525170390325173" NA "LY75" "4065"
"ENSG00000054267" "1394.19123190356" "-0.0967168823239101" "0.138535293350172" "0.417110979703126" "0.632289790860983" "ARID4B" "51742"
"ENSG00000054277" "683.945248369179" "-1.00609415263615" "0.345389468091683" "0.000226077209798785" "0.00397202243261252" "OPN3" "23596"
"ENSG00000054282" "382.052756520573" "0.186276469151948" "0.142604373329793" "0.127126600008698" "0.305249939856263" "SDCCAG8" "10806"
"ENSG00000054356" "0.660402084846635" "0.017519221562022" "0.275039784920423" "0.55954750588466" NA "PTPRN" "5798"
"ENSG00000054392" "139.247603663124" "-0.153693767317512" "0.189622635204587" "0.280760782341146" "0.499966485443564" "HHAT" "55733"
"ENSG00000054523" "2523.35537985098" "-0.0738991801433365" "0.137286450770464" "0.533583948445838" "0.728904526146059" "KIF1B" "23095"
"ENSG00000054598" "664.945848458294" "-0.310723013364097" "0.180129908476372" "0.0307928357645529" "0.122861428066001" "FOXC1" "2296"
"ENSG00000054611" "415.842864329177" "-0.505596721184329" "0.127186811101175" "1.50644264806993e-05" "0.000532977340544832" "TBC1D22A" "25771"
"ENSG00000054654" "851.977870964712" "0.33771834784746" "0.314262318215579" "0.062257781781807" "0.194222672342316" "SYNE2" "23224"
"ENSG00000054690" "10.4818193938541" "0.170964996457825" "0.34281400450094" "0.038061104016109" "0.140982925058232" "PLEKHH1" "57475"
"ENSG00000054793" "2166.09643599365" "-0.257718354876509" "0.259361684225994" "0.114223842508509" "0.285624264762099" "ATP9A" "10079"
"ENSG00000054965" "2623.0359901125" "-0.0226864132730641" "0.15121778015086" "0.860392796135495" "0.933154448247614" "FAM168A" "23201"
"ENSG00000054967" "168.428091220486" "0.174921977794133" "0.292912196623242" "0.198729805170188" "0.403170386791272" "RELT" "84957"
"ENSG00000054983" "475.370013740634" "-0.3052641410683" "0.193513944839379" "0.0430218048778985" "0.153474878914903" "GALC" "2581"
"ENSG00000055044" "1663.77497375469" "0.325714094657407" "0.143717731085425" "0.00932337415097798" "0.0549265805311209" "NOP58" "51602"
"ENSG00000055070" "5057.08878305791" "0.0162753192833774" "0.119428329451897" "0.881988726242689" "0.943033922172813" "SZRD1" "26099"
"ENSG00000055130" "2034.66369517516" "0.014977171495724" "0.0940567902975288" "0.870915528718355" "0.937704823049133" "CUL1" "8454"
"ENSG00000055147" "737.393936504286" "-0.365318514514045" "0.129657788907745" "0.00171069872904392" "0.0170309807145834" "FAM114A2" "10827"
"ENSG00000055163" "311.566742066527" "-0.000965831256126013" "0.201551867918187" "0.99087626061634" "0.995835794682087" "CYFIP2" "26999"
"ENSG00000055208" "2500.6476225115" "-0.0641168512184732" "0.123934202797952" "0.547129924457962" "0.738947273016089" "TAB2" "23118"
"ENSG00000055211" "1516.70306735489" "-0.154973826255561" "0.145162686588309" "0.209667638097941" "0.41623925945458" "GINM1" "116254"
"ENSG00000055332" "6249.65677822897" "0.236636715877098" "0.314550509780335" "0.140667253548636" "0.325236489773511" "EIF2AK2" "5610"
"ENSG00000055483" "1276.3457947404" "0.275341930141951" "0.167544212888979" "0.0464413174803291" "0.161173784413775" "USP36" "57602"
"ENSG00000055609" "1767.71049374745" "-0.223590891763215" "0.216830495923325" "0.140513818067448" "0.325027549542312" "KMT2C" "58508"
"ENSG00000055732" "255.650629248331" "0.686338303863869" "0.34577877305387" "0.0040934447210783" "0.0308717454742284" "MCOLN3" "55283"
"ENSG00000055813" "614.466480510861" "0.0442198125180606" "0.257147069688618" "0.660752859733597" "0.817271997147292" "CCDC85A" "114800"
"ENSG00000055917" "3603.47287825986" "0.100199327454665" "0.141693422109562" "0.395770127523145" "0.612451400423916" "PUM2" "23369"
"ENSG00000055950" "604.486254770369" "-0.293995878902297" "0.145563068057063" "0.0188893909521263" "0.0891536978518017" "MRPL43" "84545"
"ENSG00000055955" "7.81800840004412" "-0.0106072514388441" "0.264010670429349" "0.877962644395875" "0.940865180044681" "ITIH4" "3700"
"ENSG00000055957" "0.407614121273663" "-0.00916909799901247" "0.274703503032785" "0.588910735901195" NA "ITIH1" "3697"
"ENSG00000056050" "595.516418612963" "0.531588896257444" "0.144519092622143" "4.59760286776608e-05" "0.00123838916269219" "HPF1" "54969"
"ENSG00000056097" "3844.61994093677" "-0.157722482408139" "0.104966724828436" "0.102341656109238" "0.266168794143261" "ZFR" "51663"
"ENSG00000056277" "225.30183581801" "0.0475093837380052" "0.160975371532176" "0.720308027532015" "0.852311232321806" "ZNF280C" "55609"
"ENSG00000056291" "0.444800034938311" "-0.000986035715958327" "0.274521501464039" "0.988778190985956" NA "NPFFR2" "10886"
"ENSG00000056558" "75.5636835085624" "0.194074825841252" "0.24266688895736" "0.207236418636964" "0.413787483248567" "TRAF1" "7185"
"ENSG00000056586" "2346.4026861569" "-0.20506736177593" "0.112770732203069" "0.046217016501801" "0.160649897464507" "RC3H2" "54542"
"ENSG00000056661" "853.968355812599" "0.0674649229602879" "0.130285625739738" "0.558156676134175" "0.747415587191277" NA NA
"ENSG00000056736" "2.16677800343888" "0.018427752535993" "0.266653620853525" "0.788315025290537" NA "IL17RB" "55540"
"ENSG00000056972" "696.870531235304" "0.050670843615083" "0.161496894937136" "0.698198994441683" "0.839196973019175" "TRAF3IP2" "10758"
"ENSG00000056998" "1.73826600897522" "-0.00160007862024096" "0.274490078944329" "0.982017073588064" NA "GYG2" "8908"
"ENSG00000057019" "5852.89004607399" "0.477835854534716" "0.413323702444302" "0.0269514575813863" "0.112830405372968" "DCBLD2" "131566"
"ENSG00000057252" "1577.16193268381" "-0.0917404517610955" "0.136283247680406" "0.42431864316772" "0.638916102650576" "SOAT1" "6646"
"ENSG00000057468" "0.660636717515137" "-0.0444888899589078" "0.278474418821891" "0.196502445041466" NA "MSH4" "4438"
"ENSG00000057608" "8030.62708910614" "-0.0207320661452203" "0.109981876342185" "0.836085185980146" "0.920527107914963" "GDI2" "2665"
"ENSG00000057657" "681.476537230494" "0.179332773800463" "0.199233228165475" "0.219357542871268" "0.428651032650742" "PRDM1" "639"
"ENSG00000057663" "1041.6432949178" "-0.0347137494687268" "0.10916973364851" "0.731877313155795" "0.858313630578802" "ATG5" "9474"
"ENSG00000057704" "0.69714749287922" "0.00865173323214572" "0.27455555364595" "0.78185997387367" NA "TMCC3" "57458"
"ENSG00000057757" "826.83891973016" "0.106298139146844" "0.159852576091483" "0.421138598162843" "0.635524314147076" "PITHD1" "57095"
"ENSG00000057935" "571.292712431756" "-0.292345986210057" "0.116466122699575" "0.00556113097889112" "0.0381288896073772" "MTA3" "57504"
"ENSG00000058056" "1413.24444253229" "0.416945033156227" "0.149132162187258" "0.00136495149224457" "0.014474290138267" "USP13" "8975"
"ENSG00000058063" "2281.05191904169" "-0.0635154406410553" "0.13340670191698" "0.58215226874644" "0.764906622511151" "ATP11B" "23200"
"ENSG00000058085" "167.136552771815" "0.294357355057963" "0.210503992337988" "0.0611342215836482" "0.192113048761135" "LAMC2" "3918"
"ENSG00000058091" "703.94040428176" "0.201015105673055" "0.157127684517201" "0.123596645382381" "0.2998944969016" "CDK14" "5218"
"ENSG00000058262" "14363.0038812314" "-0.113212714710645" "0.122127639346335" "0.299051079905936" "0.518490648991697" "SEC61A1" "29927"
"ENSG00000058272" "4435.59185349302" "0.172948586579088" "0.158423403840096" "0.187928197605208" "0.389369677584821" "PPP1R12A" "4659"
"ENSG00000058335" "9.34280661011383" "-0.021751834561714" "0.261714660206689" "0.791031178455066" "0.894996930120291" "RASGRF1" "5923"
"ENSG00000058404" "1.22611636898599" "0.05173071729307" "0.280910445386105" "0.0723230758224586" NA "CAMK2B" "816"
"ENSG00000058453" "110.662853148048" "0.154294547429509" "0.266622781942487" "0.267242091634184" "0.485469390054767" "CROCC" "9696"
"ENSG00000058600" "465.232646377924" "-0.145379373039218" "0.140351032271061" "0.224937157655115" "0.435535803945614" "POLR3E" "55718"
"ENSG00000058668" "39107.2034681036" "-0.941048260627522" "0.295136217161086" "0.000101258199412147" "0.00219881042290899" "ATP2B4" "493"
"ENSG00000058673" "5417.45083082703" "-0.0088755007331586" "0.130870075950735" "0.93053576969752" "0.967195041804949" "ZC3H11A" "9877"
"ENSG00000058729" "892.913973877598" "-0.0394345201818083" "0.120044928763358" "0.754384169849377" "0.872822992594569" "RIOK2" "55781"
"ENSG00000058799" "463.684664642908" "-0.123417847210347" "0.13920756389561" "0.302829726763907" "0.522317091197765" "YIPF1" "54432"
"ENSG00000058804" "1592.7512152384" "0.237901065702216" "0.22641783845542" "0.14031327733565" "0.324806644840019" "NDC1" "55706"
"ENSG00000058866" "4.29064354026983" "0.130863574631281" "0.319143937136132" "0.00850239009070595" NA "DGKG" "1608"
"ENSG00000059122" "333.881141990838" "-0.0961507415159478" "0.231611518621481" "0.48089924172682" "0.688518691898274" "FLYWCH1" "84256"
"ENSG00000059145" "294.93220882795" "-0.0407032458785031" "0.214382266950527" "0.767662615927048" "0.881034742680733" "UNKL" "64718"
"ENSG00000059377" "7.64908350431434" "0.0562124099394805" "0.272268177741467" "0.439631256734204" "0.653382568525188" "TBXAS1" "6916"
"ENSG00000059378" "477.690195189327" "0.445874039506661" "0.405697568204593" "0.0319899480631946" "0.125766170839548" "PARP12" "64761"
"ENSG00000059573" "3088.30467614946" "-0.512938859596088" "0.167616688965839" "0.000420112332627038" "0.00629395036312658" "ALDH18A1" "5832"
"ENSG00000059588" "419.286172995957" "0.541271826611011" "0.21902836894717" "0.00206769155621295" "0.0193514401638065" "TARBP1" "6894"
"ENSG00000059691" "540.053221326049" "-0.230672104586072" "0.111146579397083" "0.0203677167246988" "0.0937665363431373" "GATB" "5188"
"ENSG00000059728" "224.503319345194" "0.0992810608966576" "0.238107111830151" "0.465477816161962" "0.676068813121663" "MXD1" "4084"
"ENSG00000059758" "1046.7963966618" "0.129647360857276" "0.131238339595843" "0.260877542028006" "0.477554780641132" "CDK17" "5128"
"ENSG00000059769" "832.137849476634" "0.157368289365951" "0.12510823767556" "0.158098771903096" "0.350899384495229" "DNAJC25" "548645"
"ENSG00000059804" "916.290244580593" "-0.441602018070974" "0.318065534984345" "0.0250269103261665" "0.107500657587878" "SLC2A3" "6515"
"ENSG00000059915" "1.49127112909078" "0.0176081875007799" "0.274425849128795" "0.693760990937516" NA "PSD" "5662"
"ENSG00000060069" "241.424596714538" "-0.40542561240956" "0.208397325509852" "0.0131668920259886" "0.0697407734202842" "CTDP1" "9150"
"ENSG00000060138" "2381.71298109752" "-0.0875573181593657" "0.134842989435826" "0.447258948521536" "0.660339056826917" "YBX3" "8531"
"ENSG00000060140" "72.1075485655236" "0.27023071913156" "0.312629727539031" "0.104087867434689" "0.268795478403431" "STYK1" "55359"
"ENSG00000060237" "6024.65124753098" "-0.0899978245695179" "0.121799050289124" "0.4311736484412" "0.646279765249578" "WNK1" "65125"
"ENSG00000060303" "0.134072760279763" "-0.0072538032938902" "0.274533582897649" "0.853257071481254" NA "RPS17P5" "442216"
"ENSG00000060339" "2576.23556717552" "0.233083191979275" "0.116006706636722" "0.0268033346506917" "0.112406713442605" "CCAR1" "55749"
"ENSG00000060491" "454.679033252755" "0.217135022396268" "0.156386126531145" "0.0959049754016794" "0.255212878603333" "OGFR" "11054"
"ENSG00000060558" "0.213505018490555" "-0.00133158578448056" "0.274508324906977" "0.987177539687205" NA "GNA15" "2769"
"ENSG00000060566" "0.743066414248501" "0.0198738534160319" "0.275112090768369" "0.536073776917578" NA "CREB3L3" "84699"
"ENSG00000060642" "403.097493194902" "0.0214011779569481" "0.124620934308032" "0.849434490993233" "0.927086451026851" "PIGV" "55650"
"ENSG00000060656" "207.646003395556" "0.0323169418819142" "0.210855868189295" "0.814027717098136" "0.90840606248492" "PTPRU" "10076"
"ENSG00000060688" "872.135882591391" "0.189599855687519" "0.13981726540124" "0.116037967175081" "0.288388202940674" "SNRNP40" "9410"
"ENSG00000060709" "0.373757744197146" "-0.0214683983758075" "0.275300641330404" "0.44343671665222" NA "RIMBP2" "23504"
"ENSG00000060718" "6107.90589970258" "-1.08297097255543" "0.359883701541505" "0.000152526831761372" "0.0029850852479273" "COL11A1" "1301"
"ENSG00000060749" "2934.1064308571" "0.0570690906515467" "0.13057839052792" "0.620225303256841" "0.791327233343293" "QSER1" "79832"
"ENSG00000060762" "332.541374659974" "-0.0178083797189269" "0.124093431964234" "0.873966258704676" "0.939600328616438" "MPC1" "51660"
"ENSG00000060971" "714.52714612156" "-0.341452969738094" "0.183529444299242" "0.0208324652544724" "0.0951333721253673" "ACAA1" "30"
"ENSG00000060982" "3801.21840969378" "0.293414471041162" "0.170979276164329" "0.0368942720611914" "0.138552912396911" "BCAT1" "586"
"ENSG00000061273" "1986.34425904794" "0.172940699716211" "0.151181888210522" "0.17340239987943" "0.371171882117662" "HDAC7" "51564"
"ENSG00000061337" "76.3735785526214" "1.3480854295324" "0.492450230866819" "0.000284715728172222" "0.00471826788538139" "LZTS1" "11178"
"ENSG00000061455" "32.156957116602" "-0.0203322106299936" "0.256063947779557" "0.820712980029885" "0.911962295834559" "PRDM6" "93166"
"ENSG00000061656" "16.5469252102406" "0.0062402696894402" "0.248041541543578" "0.955098373554318" "0.9783209191416" "SPAG4" "6676"
"ENSG00000061676" "9166.57885616721" "-0.00825359232392806" "0.082359015403895" "0.915198298349252" "0.959509113092683" "NCKAP1" "10787"
"ENSG00000061794" "1180.97052833157" "-0.0692039886980167" "0.112406682701404" "0.497278910844959" "0.700995487646907" "MRPS35" "60488"
"ENSG00000061918" "233.470050866473" "-0.306417236954972" "0.183800122078358" "0.0374651184895258" "0.139645177667926" "GUCY1B1" "2983"
"ENSG00000061936" "700.767091427846" "0.27890728513671" "0.211238120903798" "0.0738153040186218" "0.216106497904168" "SFSWAP" "6433"
"ENSG00000061938" "376.140461647436" "0.0249123044488691" "0.221986195011275" "0.852483762423952" "0.928448256610082" "TNK2" "10188"
"ENSG00000061987" "1772.9821990265" "-0.0410781779872884" "0.125922192060468" "0.716923624324161" "0.850770401243408" "MON2" "23041"
"ENSG00000062038" "1.239513143277" "-0.00171805598995482" "0.274491501532002" "0.982496038640011" NA "CDH3" "1001"
"ENSG00000062096" "0.29397246836106" "-0.000911937689036511" "0.274522655377516" "0.988732041922329" NA "ARSF" "416"
"ENSG00000062194" "1754.01808312576" "0.120847028332052" "0.128110214950099" "0.291474922594832" "0.510940337668786" "GPBP1" "65056"
"ENSG00000062282" "54.4052276134107" "0.416387417730472" "0.339794585420039" "0.0348894390662118" "0.133356147689172" "DGAT2" "84649"
"ENSG00000062370" "219.797592135496" "0.103985476140477" "0.170386543139317" "0.4318312473809" "0.646763820183677" "ZNF112" "7771"
"ENSG00000062485" "5287.27349138241" "0.143506717533195" "0.119403058742528" "0.168802511376092" "0.3657055201767" "CS" "1431"
"ENSG00000062524" "26.408365461998" "1.45324386314306" "0.7358359234573" "0.00193745599812946" "0.0185132767228852" "LTK" "4058"
"ENSG00000062582" "1417.40853321166" "-0.590580801029308" "0.141621091186825" "4.91419396919394e-06" "0.000227455670081387" "MRPS24" "64951"
"ENSG00000062598" "1052.40369848246" "0.0633250555601088" "0.106408208070978" "0.522832437071887" "0.720584088925695" "ELMO2" "63916"
"ENSG00000062650" "2420.10057109068" "0.0747328362080552" "0.109813272651449" "0.460796321827536" "0.671667005918312" "WAPL" "23063"
"ENSG00000062716" "3831.10356153292" "0.509900753751958" "0.215639516726552" "0.00315673292793537" "0.025796114058567" "VMP1" "81671"
"ENSG00000062725" "2060.50177968756" "-0.25219375751441" "0.199149849731091" "0.0922989482483397" "0.248742206530866" "APPBP2" "10513"
"ENSG00000062822" "264.242046552814" "0.230599390500137" "0.309232025619033" "0.130480865639745" "0.31019016083366" "POLD1" "5424"
"ENSG00000063015" "0.733689829481303" "-0.00144780700700333" "0.274498867383708" "0.986294046217161" NA "SEZ6" "124925"
"ENSG00000063046" "11362.6143034625" "-0.253684866857181" "0.172767940305068" "0.0607738761983713" "0.191378170407101" "EIF4B" "1975"
"ENSG00000063127" "11.0730948216976" "-0.0719919640614411" "0.26974177219864" "0.41927949594862" "0.633866126231509" "SLC6A16" "28968"
"ENSG00000063169" "133.424504852727" "0.0802058141074945" "0.188660055923996" "0.568026027401723" "0.754639359503448" "BICRA" "29998"
"ENSG00000063176" "159.045756366754" "-0.141877438276445" "0.216532932795156" "0.328446021230726" "0.548687621204566" "SPHK2" "56848"
"ENSG00000063177" "4125.81108736774" "-0.28015394801105" "0.10113004544014" "0.00284668986900778" "0.0242227143999611" "RPL18" "6141"
"ENSG00000063180" "83.7108217462379" "-0.282933225083458" "0.383754482961338" "0.0728256685903182" "0.21426406509513" "CA11" "770"
"ENSG00000063241" "245.466769269744" "-0.37287003537449" "0.255663334293758" "0.034678039021603" "0.132706866190919" "ISOC2" "79763"
"ENSG00000063244" "2956.03350082824" "0.0970550635161901" "0.183352538677222" "0.480939962647489" "0.688518691898274" "U2AF2" "11338"
"ENSG00000063245" "1152.47259909211" "-0.106631575342611" "0.186955224062636" "0.444583717407241" "0.657773645425463" "EPN1" "29924"
"ENSG00000063322" "1179.79012973811" "-0.0162628044395656" "0.107062063657989" "0.867379577857777" "0.936099096276636" "MED29" "55588"
"ENSG00000063438" "2040.51420204334" "-0.0503279588948145" "0.178803811679819" "0.709924386807651" "0.846010555297757" "AHRR" "57491"
"ENSG00000063587" "783.574147501013" "-0.210819347323891" "0.104369192385993" "0.0286152394009025" "0.117321722720062" "ZNF275" "10838"
"ENSG00000063601" "1034.71397488954" "0.0739579955562574" "0.109707099616139" "0.461278734781669" "0.672135153831" "MTMR1" "8776"
"ENSG00000063660" "3484.39954982371" "-0.50427105961609" "0.422138192476093" "0.0217977024565457" "0.0981672317797725" "GPC1" "2817"
"ENSG00000063761" "155.432345545068" "-0.361250124105226" "0.197007368541195" "0.0201649648070718" "0.0932886058893287" "ADCK1" "57143"
"ENSG00000063854" "213.701533909836" "-0.392694676020653" "0.285789805967441" "0.034552769191565" "0.132396620686688" "HAGH" "3029"
"ENSG00000063978" "1949.2764127759" "0.231280482310154" "0.114143614739606" "0.0261294771637454" "0.11057800744098" "RNF4" "6047"
"ENSG00000064012" "459.094364246431" "-0.0541724652477337" "0.138373132449675" "0.649381237045707" "0.810992189496258" "CASP8" "841"
"ENSG00000064042" "3115.32075474211" "-1.10962534695214" "0.318234896206048" "3.12094818011121e-05" "0.000924690493336549" "LIMCH1" "22998"
"ENSG00000064102" "1114.58423930427" "0.0892928184883073" "0.165735422632221" "0.489633929251382" "0.694835262061094" "INTS13" "55726"
"ENSG00000064115" "1711.82441747381" "-0.0142168323495316" "0.168797530714054" "0.918154639317848" "0.960849389365998" "TM7SF3" "51768"
"ENSG00000064195" "0.947201503020003" "0.0242963104392955" "0.27501528665407" "0.561624477362184" NA "DLX3" "1747"
"ENSG00000064199" "348.909158669013" "0.180147004589915" "0.175335068202546" "0.194388741493487" "0.397650745201218" "SPA17" "53340"
"ENSG00000064201" "0.201344997235245" "-0.00130512883224907" "0.274508821347594" "0.988862958803915" NA "TSPAN32" "10077"
"ENSG00000064205" "18.8821989690568" "-0.0824396110323539" "0.273891908974541" "0.363228807873443" "0.583519075799823" "CCN5" "8839"
"ENSG00000064225" "2.35865479820119" "0.0251863931305872" "0.273457512664737" "0.513955935458595" NA "ST3GAL6" "10402"
"ENSG00000064300" "0.687214575800428" "0.0132283281773105" "0.273612291761699" "0.717423128250063" NA "NGFR" "4804"
"ENSG00000064309" "27.2867104108069" "0.246964252803668" "0.363971926853693" "0.0866169276430491" "0.23934017458487" "CDON" "50937"
"ENSG00000064313" "1503.5607832759" "0.160294091473059" "0.101558074817664" "0.089637076864314" "0.244207726061526" "TAF2" "6873"
"ENSG00000064393" "1744.83170253532" "-0.0727118421299226" "0.213631238582016" "0.596286084730622" "0.775598618063533" "HIPK2" "28996"
"ENSG00000064419" "1882.32489945907" "-0.0336479887787325" "0.0895977005638112" "0.688974281998876" "0.83481437100193" "TNPO3" "23534"
"ENSG00000064489" "33.2221621771087" "-0.636536101853501" "0.542428932335943" "0.0139947414610744" "0.0727547739507973" NA NA
"ENSG00000064490" "378.291916233567" "0.0179510761115713" "0.138432242368174" "0.881384099921057" "0.942771340233925" "RFXANK" "8625"
"ENSG00000064545" "176.406369981196" "-0.226769148791556" "0.262638772130112" "0.152845637621659" "0.343380761881499" "TMEM161A" "54929"
"ENSG00000064547" "85.7842209563338" "0.722079111677458" "0.502136311553937" "0.00877194111740742" "0.0528332612451251" "LPAR2" "9170"
"ENSG00000064601" "4049.4961245856" "-0.162312035375067" "0.167702485336961" "0.230049936637306" "0.441345336933787" "CTSA" "5476"
"ENSG00000064607" "2118.28411467488" "0.507811844215826" "0.230784828070328" "0.00468069984365741" "0.0338802903945633" "SUGP2" "10147"
"ENSG00000064651" "1032.00981504138" "0.294902665286612" "0.194314577428408" "0.0507542692159058" "0.170330313945544" "SLC12A2" "6558"
"ENSG00000064652" "304.076414959109" "0.351581758041812" "0.196077004954928" "0.0230426664076525" "0.101760258591464" "SNX24" "28966"
"ENSG00000064666" "7369.85620039408" "-0.0828609175475549" "0.191830033628815" "0.551917371260897" "0.742598074759788" "CNN2" "1265"
"ENSG00000064687" "65.6205224305454" "0.0871366350990336" "0.26238688465658" "0.439545004514337" "0.653379993731003" "ABCA7" "10347"
"ENSG00000064692" "108.254651358901" "0.137732098344173" "0.287150813272943" "0.241212182783922" "0.455691685878722" "SNCAIP" "9627"
"ENSG00000064703" "805.180892373821" "-0.105617732395203" "0.151987966156679" "0.413145043390818" "0.628380577956661" "DDX20" "11218"
"ENSG00000064726" "2748.71826221614" "-0.103934509529847" "0.136139804592045" "0.37819060613051" "0.596531826299103" "BTBD1" "53339"
"ENSG00000064763" "735.215507019258" "-0.08002839075081" "0.18857332563264" "0.561239488489711" "0.749620800863781" "FAR2" "55711"
"ENSG00000064787" "0.577934918539781" "0.0127616642813742" "0.274769613829169" "0.566834859093503" NA "BCAS1" "8537"
"ENSG00000064886" "0.352338032263562" "0.0109064688072499" "0.274709463811276" "0.577821843916344" NA "CHI3L2" "1117"
"ENSG00000064932" "344.258378178493" "0.211761127305985" "0.173909843008154" "0.129990619143165" "0.30944339206921" "SBNO2" "22904"
"ENSG00000064933" "543.736193134183" "0.254998618523868" "0.147850840504587" "0.0437146298652071" "0.154803456790189" "PMS1" "5378"
"ENSG00000064961" "705.163678580149" "0.243804482388262" "0.193997291616571" "0.100730071283486" "0.263569066105805" "HMG20B" "10362"
"ENSG00000064989" "57.2723145021853" "-0.609043019332845" "0.561746964539056" "0.0157261007713436" "0.0786355899177698" "CALCRL" "10203"
"ENSG00000064995" "430.729118746276" "-0.141262245001524" "0.122730068681503" "0.198314778049267" "0.402645408196942" "TAF11" "6882"
"ENSG00000064999" "408.445155991603" "-0.464581783869804" "0.12550342202531" "4.89064210462696e-05" "0.00129921336047487" "ANKS1A" "23294"
"ENSG00000065000" "3124.38295472087" "-0.203939004332533" "0.144987714408702" "0.0939895312101326" "0.251718715059737" "AP3D1" "8943"
"ENSG00000065029" "443.66164410776" "0.472934711872082" "0.191031401209336" "0.002781559911719" "0.0238655370671962" "ZNF76" "7629"
"ENSG00000065054" "894.824048098926" "-0.104168671857166" "0.241083264575629" "0.435447534935289" "0.649835280678783" "SLC9A3R2" "9351"
"ENSG00000065057" "104.771050490115" "-0.242120614280348" "0.277486035874749" "0.13058595285425" "0.310294686666751" "NTHL1" "4913"
"ENSG00000065060" "701.553991424505" "0.126345759768392" "0.224814110614558" "0.382045987101222" "0.600285874651626" "UHRF1BP1" "54887"
"ENSG00000065135" "3843.23942030126" "-0.0234797536404549" "0.114641469374999" "0.82130153022887" "0.912222913711822" "GNAI3" "2773"
"ENSG00000065150" "8977.0249211248" "0.157082620117394" "0.144970346055499" "0.204843353320501" "0.410137669734301" "IPO5" "3843"
"ENSG00000065154" "3754.17216123433" "-0.165770299107356" "0.137735437321866" "0.165895111123531" "0.361152395533781" "OAT" "4942"
"ENSG00000065183" "1195.09605157074" "-0.184860113860686" "0.131527291344127" "0.109267785171284" "0.277677387661607" "WDR3" "10885"
"ENSG00000065243" "2285.25369351882" "-0.0950961386542944" "0.115601588584288" "0.3650922325614" "0.585488124430226" "PKN2" "5586"
"ENSG00000065268" "174.51789134359" "-0.0398856663981215" "0.183867964231055" "0.767387033562187" "0.881010687302664" "WDR18" "57418"
"ENSG00000065308" "17222.6525623101" "-0.242468562929983" "0.1436028000124" "0.0465802135626529" "0.161583280657881" "TRAM2" "9697"
"ENSG00000065320" "0.212385335228102" "-0.000835468509653249" "0.274507127861933" "0.988655363308137" NA "NTN1" "9423"
"ENSG00000065325" "0.0674121376281723" "-0.000875132541675469" "0.274527602514359" "0.988706580757799" NA "GLP2R" "9340"
"ENSG00000065328" "533.9324018124" "0.379808338226401" "0.426254142749492" "0.0453376869955219" "0.158589587927096" "MCM10" "55388"
"ENSG00000065357" "1402.7991365089" "-0.100728190949657" "0.179852775907733" "0.451673932543483" "0.664000377456907" "DGKA" "1606"
"ENSG00000065361" "257.275139381773" "-0.303356578677502" "0.400040143302374" "0.0654555023357373" "0.20015401764474" "ERBB3" "2065"
"ENSG00000065371" "0.388215683091574" "-0.00254783505779962" "0.27386665266513" "0.899898296100321" NA "ROPN1" "54763"
"ENSG00000065413" "174.411676367037" "0.0367688324904527" "0.204329564969805" "0.790117295564576" "0.894355626819234" "ANKRD44" "91526"
"ENSG00000065427" "3008.43799746709" "-0.0554186754061346" "0.0954739297905851" "0.535150219064515" "0.730269862043818" "KARS1" "3735"
"ENSG00000065457" "657.816599635613" "0.379978248084465" "0.137953717195144" "0.00190135449178346" "0.0183354187353082" "ADAT1" "23536"
"ENSG00000065485" "836.568891588659" "-0.268101531054654" "0.267783266675599" "0.106315307098486" "0.27259385788552" "PDIA5" "10954"
"ENSG00000065491" "370.151996891971" "-0.357929019263078" "0.117126992476687" "0.00080495617402022" "0.00987732333851319" "TBC1D22B" "55633"
"ENSG00000065518" "1145.00456987626" "-0.0900674223790154" "0.0826450168325787" "0.255391822492333" "0.471363610785956" "NDUFB4" "4710"
"ENSG00000065526" "3149.18183753469" "0.0702282687082172" "0.145447737435295" "0.570313780921865" "0.755757982709826" "SPEN" "23013"
"ENSG00000065534" "17981.7988563643" "-0.353774469261227" "0.311578879306879" "0.0533344789573031" "0.17634824190737" "MYLK" "4638"
"ENSG00000065548" "1938.50571430916" "-0.0840888030589582" "0.0857121953226958" "0.300282373892974" "0.519659765967891" "ZC3H15" "55854"
"ENSG00000065559" "1137.13692580035" "-0.0952629415689539" "0.106803838413193" "0.319301874333059" "0.539297168348638" "MAP2K4" "6416"
"ENSG00000065600" "204.598391768916" "-0.0250186725953373" "0.177351168102942" "0.852716499906569" "0.928505514828894" "PACC1" "55248"
"ENSG00000065613" "3090.76755555177" "-0.0850749236008355" "0.120942634363902" "0.433062064636749" "0.647680495509841" "SLK" "9748"
"ENSG00000065615" "555.000376179624" "-0.124296460956707" "0.164078518273936" "0.348175382226717" "0.568201349441342" "CYB5R4" "51167"
"ENSG00000065618" "8.44689018480721" "0.208632261528859" "0.400886617700104" "0.00453665243950701" "0.0332265198328839" "COL17A1" "1308"
"ENSG00000065621" "58.5819689595671" "-0.174693289589015" "0.281102528054834" "0.212956065426257" "0.420124247486967" "GSTO2" "119391"
"ENSG00000065665" "160.134698540704" "0.0493597707977668" "0.194893248754187" "0.723032211265479" "0.85347389054631" "SEC61A2" "55176"
"ENSG00000065675" "0.191208717823357" "-0.00158408095397386" "0.274497750024017" "0.988690811064099" NA "PRKCQ" "5588"
"ENSG00000065717" "1.15471681155326" "0.0426131513291597" "0.278908056006116" "0.075003569903039" NA "TLE2" "7089"
"ENSG00000065802" "1908.91402292169" "0.648314909492579" "0.266851821877604" "0.00168228464424105" "0.0168013504116298" "ASB1" "51665"
"ENSG00000065809" "2523.0148363065" "0.5087749559182" "0.21505102333613" "0.00310303641911767" "0.0255191734446693" "FAM107B" "83641"
"ENSG00000065833" "1667.95028711964" "-0.480874508978176" "0.168255865750726" "0.000865852295544857" "0.0103645015701166" "ME1" "4199"
"ENSG00000065882" "1747.76520710013" "0.269426877856279" "0.224148666963488" "0.0927084825601587" "0.249367753803517" "TBC1D1" "23216"
"ENSG00000065883" "1312.46499779899" "0.0551610134326223" "0.125403854025149" "0.623286052764473" "0.793744006263582" "CDK13" "8621"
"ENSG00000065911" "3530.08032507511" "1.01345029547479" "0.318442754637274" "9.97515152713242e-05" "0.00218141184951901" "MTHFD2" "10797"
"ENSG00000065923" "528.842357605718" "-0.300319155986447" "0.221928606555345" "0.0614054867634575" "0.192613152941736" "SLC9A7" "84679"
"ENSG00000065970" "1463.59008340041" "0.251692262140187" "0.105928895489043" "0.0100241828993091" "0.0578571890308218" "FOXJ2" "55810"
"ENSG00000065978" "13398.6179924541" "-0.080314093813049" "0.0896682957285863" "0.361906035250646" "0.582540658484197" "YBX1" "4904"
"ENSG00000065989" "434.257775063972" "-0.0466397955887456" "0.146017177782235" "0.703185176202642" "0.841704776089863" "PDE4A" "5141"
"ENSG00000066027" "826.140788348021" "-0.0922254854845127" "0.161438496572954" "0.480273233439308" "0.688135096991415" "PPP2R5A" "5525"
"ENSG00000066032" "0.466565985840088" "-0.00141813939886607" "0.274504076245828" "0.988767694230592" NA "CTNNA2" "1496"
"ENSG00000066044" "2084.71246570774" "-0.0259918033374366" "0.143388806001121" "0.832186964857311" "0.9183800463752" "ELAVL1" "1994"
"ENSG00000066056" "3.25295953143671" "0.0648855018282599" "0.28031639901506" "0.236208653585382" NA "TIE1" "7075"
"ENSG00000066084" "1604.49317738122" "-0.350541950749865" "0.180024582164827" "0.0162176173629875" "0.0802527599286953" "DIP2B" "57609"
"ENSG00000066117" "1580.78479751744" "0.0676836752979327" "0.118350630638923" "0.528225751463753" "0.724336881896327" "SMARCD1" "6602"
"ENSG00000066135" "1225.50325312657" "0.0500844648403868" "0.15616100324745" "0.697748194446467" "0.839132298874986" "KDM4A" "9682"
"ENSG00000066136" "419.267021999457" "0.0932267656698043" "0.136131126732634" "0.430719156992112" "0.646005956324279" "NFYC" "4802"
"ENSG00000066185" "0.233537130910444" "-0.00820206680665838" "0.27460519169711" "0.806176752214356" NA "ZMYND12" "84217"
"ENSG00000066230" "0.227539031551983" "0.00913501170153391" "0.274594328155048" "0.729618288415251" NA "SLC9A3" "6550"
"ENSG00000066248" "0.330272323751196" "0.00804673609718432" "0.274432201304014" "0.78881089813238" NA "NGEF" "25791"
"ENSG00000066279" "5151.12945431477" "0.530336704158746" "0.273224396038366" "0.00749616884962066" "0.0472795098786763" "ASPM" "259266"
"ENSG00000066322" "2587.82331449228" "-0.0605775275690325" "0.106620991455846" "0.514998050228123" "0.714616462467733" "ELOVL1" "64834"
"ENSG00000066379" "149.953463186531" "-0.201939442707449" "0.169728077824055" "0.139013312137504" "0.323114942485547" "POLR1H" "30834"
"ENSG00000066422" "1073.07260863294" "-0.0197916198759049" "0.120939518711736" "0.851117459406525" "0.927861944605715" "ZBTB11" "27107"
"ENSG00000066427" "506.985638897617" "-0.042328125020558" "0.170931270161913" "0.751232495520646" "0.870543120653235" "ATXN3" "4287"
"ENSG00000066455" "1686.98272333496" "-0.188398913079002" "0.111821018559853" "0.0643970948270565" "0.198041534548713" "GOLGA5" "9950"
"ENSG00000066557" "603.383383137345" "0.107546319259099" "0.129239020303361" "0.346087585179142" "0.56604888971276" "LRRC40" "55631"
"ENSG00000066583" "244.148438287417" "0.147170627155477" "0.154599904334249" "0.252802824409066" "0.468992616773286" "ISOC1" "51015"
"ENSG00000066629" "1315.47298491978" "0.227513935339105" "0.19746504261708" "0.121808131715113" "0.297694958035313" "EML1" "2009"
"ENSG00000066651" "301.88100877906" "0.0882095038969696" "0.151859621323945" "0.488341897284818" "0.694048099141544" "TRMT11" "60487"
"ENSG00000066654" "1302.10233925787" "0.108601252895236" "0.083310572707268" "0.171927686816678" "0.369242112220122" "THUMPD1" "55623"
"ENSG00000066697" "1005.4912978676" "0.173400937521668" "0.104332917272607" "0.0710344306094304" "0.210792765217444" "MSANTD3" "91283"
"ENSG00000066739" "1363.16395426413" "-0.285514837624234" "0.195132153375456" "0.0579586200318712" "0.185779881258528" "ATG2B" "55102"
"ENSG00000066777" "2140.61538024515" "-0.155286646756864" "0.141871213596809" "0.207656127620651" "0.414267276018437" "ARFGEF1" "10565"
"ENSG00000066827" "223.817159639697" "-0.162178495723836" "0.166480017609513" "0.226762225067754" "0.437563161245392" "ZFAT" "57623"
"ENSG00000066855" "565.172491296893" "0.150104588723374" "0.109521258982225" "0.132680616362358" "0.313330534531605" "MTFR1" "9650"
"ENSG00000066923" "1.83583057658545" "-0.0300124264118695" "0.272611870570655" "0.529828106310169" NA "STAG3" "10734"
"ENSG00000066926" "1022.86739712972" "-0.133115803442181" "0.104877040295459" "0.165268462714364" "0.360549696913615" "FECH" "2235"
"ENSG00000066933" "1735.91011244974" "-0.12974204906726" "0.204069474341585" "0.366541529798181" "0.586788892575523" "MYO9A" "4649"
"ENSG00000067048" "2790.66367556026" "0.126236256897037" "0.163301009681831" "0.34285999596981" "0.563212749435746" "DDX3Y" "8653"
"ENSG00000067057" "2571.26361085131" "0.306788283957258" "0.226990540126104" "0.0603860409681828" "0.190536444777362" "PFKP" "5214"
"ENSG00000067064" "1704.3771207232" "-0.19645381858153" "0.214310338984972" "0.184908475998911" "0.385656272415913" "IDI1" "3422"
"ENSG00000067066" "2701.44320930818" "0.106104885979108" "0.232382333953145" "0.443021679907258" "0.65608794952549" "SP100" "6672"
"ENSG00000067082" "4202.66079376527" "0.584088460436007" "0.278342238402315" "0.00420021192251617" "0.03147817573147" "KLF6" "1316"
"ENSG00000067113" "1245.38649997672" "-1.28373891658272" "0.420286108513592" "0.000111884815779975" "0.0023696590914715" "PLPP1" "8611"
"ENSG00000067141" "136.785743937553" "0.215745579997826" "0.249795013505469" "0.169951488675631" "0.366972815536503" "NEO1" "4756"
"ENSG00000067167" "9728.3959061071" "-0.693360988923436" "0.157343043319018" "1.22822215494745e-06" "7.47619792820574e-05" "TRAM1" "23471"
"ENSG00000067177" "0.380247667987237" "0.0116030362447666" "0.274790141188419" "0.523234885177361" NA "PHKA1" "5255"
"ENSG00000067182" "1823.063466072" "-0.032512817058149" "0.134470426485543" "0.7766191780844" "0.886737250746836" "TNFRSF1A" "7132"
"ENSG00000067191" "117.24871486841" "0.32355917860935" "0.346448218515729" "0.0695561100641776" "0.20825077802135" "CACNB1" "782"
"ENSG00000067208" "1098.13478621322" "-0.192997556770444" "0.183884285522363" "0.17444615153757" "0.372941364618691" "EVI5" "7813"
"ENSG00000067221" "168.199518665545" "-0.18348641509705" "0.270225612099815" "0.212929096989573" "0.420124247486967" "STOML1" "9399"
"ENSG00000067225" "66849.3139729156" "-0.166746096085155" "0.119482133248088" "0.119890668779068" "0.294601021931527" "PKM" "5315"
"ENSG00000067248" "1976.82053944078" "-0.00211086751398755" "0.117968210753745" "0.98343627330953" "0.992398631107966" "DHX29" "54505"
"ENSG00000067334" "1934.19003097293" "0.0310127353326323" "0.0809395381608184" "0.690832850140251" "0.835550305285687" "DNTTIP2" "30836"
"ENSG00000067365" "302.631857280816" "0.365034522157014" "0.228067998429017" "0.0297392822377547" "0.120429293524862" "METTL22" "79091"
"ENSG00000067369" "2895.62370088868" "-0.134137577500177" "0.159025783194301" "0.291592408519459" "0.511030404456967" "TP53BP1" "7158"
"ENSG00000067445" "47.0601769823926" "0.162076497345203" "0.339926698454622" "0.0108613798049464" "0.0611536027546527" "TRO" "7216"
"ENSG00000067533" "777.054235736594" "0.0900076713289907" "0.138033471418422" "0.447637153639386" "0.660771246173243" "RRP15" "51018"
"ENSG00000067560" "15070.9041050277" "-0.0881480826664188" "0.105173123489988" "0.362618601811692" "0.583033090953678" "RHOA" "387"
"ENSG00000067596" "1849.39997728237" "-0.106123555897254" "0.0995554511335663" "0.251581427077231" "0.467455887999167" "DHX8" "1659"
"ENSG00000067601" "23.7322694663257" "-0.0329923918915929" "0.233148655058925" "0.789335484079513" "0.894190791277356" "PMS2P4" "5382"
"ENSG00000067606" "3.70962107100298" "-0.0465676596152773" "0.272688682061307" "0.454116010917918" NA "PRKCZ" "5590"
"ENSG00000067646" "887.904650022488" "-0.122595857207518" "0.155622294058107" "0.342248778108389" "0.56292642109934" "ZFY" "7544"
"ENSG00000067704" "3581.71575397059" "-0.0837590885075116" "0.0829749987787512" "0.28981172855196" "0.509272795751684" "IARS2" "55699"
"ENSG00000067715" "306.685534956108" "-1.08722746542656" "0.353457035380998" "0.000123474271761371" "0.00253861132407254" "SYT1" "6857"
"ENSG00000067798" "2543.22635982617" "0.0329582219635152" "0.1704261271613" "0.807452604301428" "0.903918956998362" "NAV3" "89795"
"ENSG00000067829" "565.810531901248" "-0.137793982658193" "0.145089740731629" "0.262550092940731" "0.479764447105147" "IDH3G" "3421"
"ENSG00000067836" "154.324508314962" "-0.0818500146754086" "0.20203252333295" "0.557379123630228" "0.746956629145095" "ROGDI" "79641"
"ENSG00000067840" "3.04685735302049" "0.0137860381815984" "0.274296780458959" "0.831463742622371" NA "PDZD4" "57595"
"ENSG00000067842" "0.307201764111589" "-0.00760550213551673" "0.27454206784217" "0.848147851555994" NA "ATP2B3" "492"
"ENSG00000067900" "4633.77785999581" "0.156131354213091" "0.138097714517438" "0.198465108538573" "0.402791945801375" "ROCK1" "6093"
"ENSG00000067955" "1820.47219654903" "0.69361777035888" "0.157617683204933" "1.39566129437577e-06" "8.26755527676005e-05" "CBFB" "865"
"ENSG00000067992" "6.95408397698963" "2.5819822172957" "1.17308275978007" "0.00157987999429881" "0.016070081968325" "PDK3" "5165"
"ENSG00000068001" "550.084040535183" "-0.0698586191804454" "0.18044298254929" "0.609805157506183" "0.78346331562266" "HYAL2" "8692"
"ENSG00000068024" "289.285852532395" "-0.072263673993481" "0.223940320582028" "0.591514342630502" "0.772024586477308" "HDAC4" "9759"
"ENSG00000068028" "823.763224774943" "0.00871785004357392" "0.176154374792322" "0.952616487507561" "0.97720299318965" "RASSF1" "11186"
"ENSG00000068078" "24.1654682912687" "0.383581610905271" "0.604310667020443" "0.027448742626022" "0.114278537544323" "FGFR3" "2261"
"ENSG00000068079" "840.522312606458" "0.0891604467682443" "0.272612380355244" "0.381455028229675" "0.599638916822558" "IFI35" "3430"
"ENSG00000068097" "745.466315855836" "0.0763503348792535" "0.0943662639515084" "0.383862998782204" "0.602222813208692" "HEATR6" "63897"
"ENSG00000068120" "943.120223438753" "0.00585768609383673" "0.12761874585964" "0.963180803368598" "0.982823284113114" "COASY" "80347"
"ENSG00000068137" "114.880009111594" "0.120235702415916" "0.233503643545753" "0.396296146266994" "0.612958655205482" "PLEKHH3" "79990"
"ENSG00000068305" "2508.817602464" "-0.167794795055158" "0.250351917752378" "0.255389511185286" "0.471363610785956" "MEF2A" "4205"
"ENSG00000068308" "1154.67361379029" "-0.146755100925294" "0.0861561267309904" "0.0707085255925882" "0.210444347979319" "OTUD5" "55593"
"ENSG00000068323" "2788.74339546938" "-0.0673739453827363" "0.120613710729174" "0.512083158567592" "0.712480681704977" "TFE3" "7030"
"ENSG00000068354" "340.562694992394" "-0.438928653492686" "0.204578902903952" "0.00708428527769093" "0.0454293383153793" "TBC1D25" "4943"
"ENSG00000068366" "5367.96098275682" "0.108807979443514" "0.133581866379125" "0.355064506248929" "0.575406202483056" "ACSL4" "2182"
"ENSG00000068383" "960.04005978184" "-0.244769215074603" "0.197177524426162" "0.100801995094849" "0.263644433898245" "INPP5A" "3632"
"ENSG00000068394" "445.339588769575" "-0.139951994355764" "0.114361574339135" "0.176517281654585" "0.375397605667047" "GPKOW" "27238"
"ENSG00000068400" "675.099994393736" "0.283827299032928" "0.144391389850414" "0.0230308391432956" "0.101737086855569" "GRIPAP1" "56850"
"ENSG00000068438" "784.901532229571" "-5.04132468596247e-05" "0.169735449492993" "0.99884755407796" "0.999593700860076" "FTSJ1" "24140"
"ENSG00000068489" "1749.14951518159" "0.767868514664878" "0.424292639758362" "0.00454951848675446" "0.0333049741116054" "PRR11" "55771"
"ENSG00000068615" "0.0931781476752611" "0.00607873695999901" "0.274421954493075" "0.91503368868254" NA "REEP1" "65055"
"ENSG00000068650" "731.215181585218" "-0.0366849790498883" "0.190424262781818" "0.787772896820316" "0.893533314066566" "ATP11A" "23250"
"ENSG00000068654" "2109.34166739636" "-0.333549564462459" "0.205500312837657" "0.033323703164923" "0.128997940569072" "POLR1A" "25885"
"ENSG00000068697" "5781.25539616683" "-0.189607533808695" "0.141322868674724" "0.115331517286511" "0.287232697932788" "LAPTM4A" "9741"
"ENSG00000068724" "648.26833061275" "0.175798588762086" "0.174386745918937" "0.203525250697667" "0.408769018061396" "TTC7A" "57217"
"ENSG00000068745" "906.637766213916" "0.178631813592099" "0.133420281277794" "0.126857228352536" "0.30479247980708" "IP6K2" "51447"
"ENSG00000068781" "0.146789976552387" "-0.000856962305624287" "0.274524810029139" "0.988691119430228" NA "STON1-GTF2A1L" "286749"
"ENSG00000068784" "720.049653846048" "-0.140877304075637" "0.13765200654537" "0.236667254964602" "0.450518644300383" "SRBD1" "55133"
"ENSG00000068793" "3609.78145527973" "-0.222411305809102" "0.100628569889212" "0.0171458360625622" "0.0833621922526018" NA NA
"ENSG00000068796" "1203.34575743966" "0.188137790397127" "0.119949879502799" "0.0804337703377254" "0.227991396653421" "KIF2A" "3796"
"ENSG00000068878" "3215.94489263436" "0.0524733840658032" "0.14521306434644" "0.692925194180099" "0.836645771168188" "PSME4" "23198"
"ENSG00000068885" "1120.66033333354" "0.0981839814284484" "0.161928038393156" "0.456897639392406" "0.667936308873485" "IFT80" "57560"
"ENSG00000068903" "655.414491048808" "-0.115198202512671" "0.150097955409456" "0.359790024662531" "0.580287756283953" "SIRT2" "22933"
"ENSG00000068912" "2617.75050015871" "-0.376312049608823" "0.158241066039359" "0.00542149319676156" "0.0375209070345257" "ERLEC1" "27248"
"ENSG00000068971" "299.924463606747" "-0.447019809568686" "0.269815705045969" "0.0172453496059476" "0.0836722407884572" "PPP2R5B" "5526"
"ENSG00000068976" "1.08701116103584" "0.042681562812026" "0.275393807624248" "0.370666285825912" NA "PYGM" "5837"
"ENSG00000068985" "10.7816796038652" "0.0242209929472606" "0.253162677648509" "0.816269658838897" "0.909641743838779" "PAGE1" "8712"
"ENSG00000069011" "163.949125719557" "-0.13254915876202" "0.255218385226007" "0.329824992320373" "0.550337168817752" "PITX1" "5307"
"ENSG00000069020" "261.952167291779" "0.0867436164786159" "0.236896710838616" "0.509173947970049" "0.710244812489834" "MAST4" "375449"
"ENSG00000069122" "1.10747043239038" "-0.00165222766735912" "0.27327584291764" "0.883040357259131" NA "ADGRF5" "221395"
"ENSG00000069188" "1.74277826213264" "0.0149089753802924" "0.271466219615255" "0.734070482174548" NA "SDK2" "54549"
"ENSG00000069248" "1455.87128783958" "0.0338935080058666" "0.0936298159107289" "0.694226113333325" "0.837306337331036" "NUP133" "55746"
"ENSG00000069275" "15261.753295665" "0.0265198268759812" "0.120611722186038" "0.809938005629282" "0.905472072345151" "NUCKS1" "64710"
"ENSG00000069329" "4144.96203052234" "-0.0325742070492551" "0.111104069070647" "0.739842017091376" "0.863884708575618" "VPS35" "55737"
"ENSG00000069345" "1989.56294368166" "-0.182165699093165" "0.102511278510487" "0.0549719860810016" "0.179863723118224" "DNAJA2" "10294"
"ENSG00000069399" "72.9593516064493" "0.104345934995828" "0.200849257365367" "0.461477750877662" "0.672250509155191" "BCL3" "602"
"ENSG00000069424" "433.362982181327" "-0.11511021602748" "0.211116293835282" "0.420615746254827" "0.635072270785731" "KCNAB2" "8514"
"ENSG00000069431" "2777.78840649068" "-1.03327089009434" "0.264588924464143" "6.96117577541498e-06" "0.000290883077469435" "ABCC9" "10060"
"ENSG00000069482" "0.116759873567106" "-0.000822769123124903" "0.274525517292379" "0.989025789228846" NA "GAL" "51083"
"ENSG00000069493" "33.7029009799674" "0.149696339794352" "0.264774625964743" "0.279746355579378" "0.49915272978797" "CLEC2D" "29121"
"ENSG00000069509" "279.76336608601" "-0.019849396318864" "0.113902289682354" "0.851581276018999" "0.927898463019138" "FUNDC1" "139341"
"ENSG00000069667" "139.14614453171" "-0.0776761526067469" "0.239708761336094" "0.541203368519419" "0.735026816644302" "RORA" "6095"
"ENSG00000069702" "679.89828231005" "-0.0788500771037389" "0.237293878579846" "0.546208228081967" "0.738192780976862" "TGFBR3" "7049"
"ENSG00000069712" "122.560538354703" "0.062740125523477" "0.193150986547985" "0.652994350838112" "0.812354816407149" NA NA
"ENSG00000069812" "1.90837173016952" "-0.0400589509460016" "0.278460492671185" "0.0725585107029564" NA "HES2" "54626"
"ENSG00000069849" "6093.55078854105" "-0.228377320198314" "0.138207958202417" "0.0574468560756623" "0.184841223092093" "ATP1B3" "483"
"ENSG00000069869" "3603.99528190113" "0.146816336151851" "0.112597043829144" "0.144714980514345" "0.331177962364164" "NEDD4" "4734"
"ENSG00000069943" "345.965138157643" "-0.360139462640102" "0.22253186362512" "0.0288221717368768" "0.117857713046534" "PIGB" "9488"
"ENSG00000069956" "2800.39029648212" "0.0492792578500511" "0.146001156493101" "0.689586637580728" "0.835035608151872" "MAPK6" "5597"
"ENSG00000069966" "916.474175997426" "0.29947707742117" "0.103936354822939" "0.00187887498088425" "0.0182127185451106" "GNB5" "10681"
"ENSG00000069974" "568.223851727408" "0.509371228836937" "0.173717584021708" "0.00064519772832383" "0.00848248475987648" "RAB27A" "5873"
"ENSG00000069998" "389.683373000988" "-0.263823179018979" "0.136225567921761" "0.0268063052924511" "0.112406713442605" "HDHD5" "27440"
"ENSG00000070010" "1074.74793904962" "0.060128488216491" "0.133470322212945" "0.608456590617299" "0.782445924272982" "UFD1" "7353"
"ENSG00000070018" "1793.96190761957" "-0.263229071935286" "0.143380302260703" "0.0328273991149139" "0.127844941490097" "LRP6" "4040"
"ENSG00000070019" "0.152044744003036" "0.00721854222131961" "0.274474485386257" "0.860977013468213" NA "GUCY2C" "2984"
"ENSG00000070047" "571.148232703917" "-0.00351017072865408" "0.188709700511365" "0.985043879693397" "0.993202257984845" "PHRF1" "57661"
"ENSG00000070061" "1442.58605472525" "0.0759952927966034" "0.0999330786240473" "0.417177941696714" "0.632289790860983" "ELP1" "8518"
"ENSG00000070081" "3158.3461066388" "-0.0144761293173757" "0.134533203544124" "0.888796576507814" "0.946250834417838" "NUCB2" "4925"
"ENSG00000070087" "5820.42362470002" "-0.030419758916174" "0.135994796028152" "0.793715890066677" "0.896591026252713" "PFN2" "5217"
"ENSG00000070182" "48.5760160826055" "0.357879146917014" "0.66527244897688" "0.0154094242385419" "0.077503288273291" "SPTB" "6710"
"ENSG00000070190" "3.13491421601191" "-0.029833824367953" "0.268763408374115" "0.641479375649109" NA "DAPP1" "27071"
"ENSG00000070214" "3623.14903421875" "0.330366040052028" "0.170593580609501" "0.0195432753341281" "0.0912865800425845" "SLC44A1" "23446"
"ENSG00000070269" "522.882377002661" "-0.239553734657606" "0.147281090042099" "0.0566267974570824" "0.183117016310448" "TMEM260" "54916"
"ENSG00000070366" "1494.08631929675" "-0.109311659784559" "0.107425679652677" "0.2658612670834" "0.483756743600852" "SMG6" "23293"
"ENSG00000070367" "3754.61846131785" "-0.0728024370095794" "0.0958577598715572" "0.414977007693579" "0.630073955340884" "EXOC5" "10640"
"ENSG00000070371" "250.308171399744" "0.256136587545327" "0.209449096283026" "0.0965716786176908" "0.256325274353325" "CLTCL1" "8218"
"ENSG00000070388" "0.321330254716944" "-0.0071581407073308" "0.274136803443444" "0.78951321030128" NA "FGF22" "27006"
"ENSG00000070404" "1148.78372460442" "0.0507654007420836" "0.230232225573468" "0.700542462548818" "0.840075002983578" "FSTL3" "10272"
"ENSG00000070413" "1378.45739267419" "-0.52786180471854" "0.155203178671568" "0.000122954726879507" "0.00253735236938985" "DGCR2" "9993"
"ENSG00000070423" "136.940519650612" "-0.107294719536715" "0.234904964078711" "0.436288121446742" "0.650188616625209" "RNF126" "55658"
"ENSG00000070444" "479.884916784975" "0.0992719710921141" "0.177475737520207" "0.469988713389406" "0.680128743702134" "MNT" "4335"
"ENSG00000070476" "346.653858366557" "0.0650866683752526" "0.117448779564044" "0.529823615552584" "0.725884175459327" "ZXDC" "79364"
"ENSG00000070495" "549.451895741663" "-0.0478241047097228" "0.17538442556122" "0.725616948880055" "0.85450252468844" "JMJD6" "23210"
"ENSG00000070501" "250.113635891535" "0.024767686129987" "0.164534977233262" "0.853015084489309" "0.928569050291432" "POLB" "5423"
"ENSG00000070540" "901.052673453075" "-0.303412119625011" "0.245209853149701" "0.0689165216539184" "0.206696089484235" "WIPI1" "55062"
"ENSG00000070601" "0.0936195695676107" "-0.000807250627170973" "0.274526177820656" "0.988677964308676" NA "FRMPD1" "22844"
"ENSG00000070610" "711.059389460524" "0.70787962920208" "0.321017901549405" "0.00242296234051042" "0.0217167656502212" "GBA2" "57704"
"ENSG00000070614" "6083.95984598511" "-0.624318776087925" "0.179475216760438" "7.10014449902619e-05" "0.00171938531945869" "NDST1" "3340"
"ENSG00000070669" "1278.91057187266" "1.97089596648036" "0.526753873590134" "7.9776649433052e-06" "0.000326303380128153" "ASNS" "440"
"ENSG00000070718" "666.22589270795" "0.425342700470548" "0.190371773123413" "0.00619828172822748" "0.0412356427711381" "AP3M2" "10947"
"ENSG00000070729" "0.674320429234673" "0.0137194941397286" "0.274976505750169" "0.346590672143527" NA "CNGB1" "1258"
"ENSG00000070731" "17.6240674564837" "1.24250784611919" "0.709199006022623" "0.00265380411182015" "0.023167964637409" "ST6GALNAC2" "10610"
"ENSG00000070748" "0.792136807441847" "-0.0208844500885091" "0.275535407811703" "0.263251632110078" NA "CHAT" "1103"
"ENSG00000070756" "19159.5666008981" "0.0363994583738896" "0.11410785955875" "0.730591618993334" "0.857565310301085" "PABPC1" "26986"
"ENSG00000070759" "91.9097246711102" "0.0387215651375582" "0.203746452788979" "0.778713771154186" "0.887688002661509" "TESK2" "10420"
"ENSG00000070761" "480.374555196086" "0.177483059751266" "0.118750602859114" "0.0954139845756173" "0.254300226775318" "CFAP20" "29105"
"ENSG00000070770" "1887.8353499482" "0.0299272779196677" "0.119457607791874" "0.798443894830204" "0.899107141876896" "CSNK2A2" "1459"
"ENSG00000070778" "1469.23995901444" "-0.07618218281974" "0.118609427107322" "0.475782775364076" "0.684211815783123" "PTPN21" "11099"
"ENSG00000070785" "698.476769034006" "0.0483408610442364" "0.0997324285130465" "0.607265017041073" "0.781924883920433" "EIF2B3" "8891"
"ENSG00000070808" "19.7424632265282" "-0.227607399705163" "0.373804685466395" "0.0680792635669222" "0.205420275957882" "CAMK2A" "815"
"ENSG00000070814" "1416.85476285222" "0.0679400074929871" "0.174463794175932" "0.617398074044249" "0.789217992790255" "TCOF1" "6949"
"ENSG00000070831" "6870.71646196863" "-0.173231111530527" "0.122442864521285" "0.11328641818904" "0.284135082285246" "CDC42" "998"
"ENSG00000070882" "2061.44136037995" "0.0256969924376632" "0.155831490665705" "0.845896360285153" "0.925577043621285" "OSBPL3" "26031"
"ENSG00000070950" "1176.56670016568" "0.282472377254743" "0.246554763725968" "0.0879200311797525" "0.241658951479138" "RAD18" "56852"
"ENSG00000070961" "7500.04829044524" "-0.031784858198349" "0.243323739342474" "0.711116269001162" "0.846651914792596" "ATP2B1" "490"
"ENSG00000071051" "344.88040189738" "0.0742767382769464" "0.1546993465636" "0.561306513912424" "0.749620800863781" "NCK2" "8440"
"ENSG00000071054" "5369.08366800393" "0.165570329102116" "0.109002812051199" "0.0966339395291343" "0.256402495119263" "MAP4K4" "9448"
"ENSG00000071073" "0.226706696582179" "0.0119106130168632" "0.27479249908054" "0.584531691503168" NA "MGAT4A" "11320"
"ENSG00000071082" "6184.72478283241" "-0.311804642055844" "0.122108271966385" "0.00489167508758438" "0.0349492553276997" "RPL31" "6160"
"ENSG00000071127" "12886.7931955424" "-0.10532820049227" "0.146643441746801" "0.394997538031375" "0.611806946053205" "WDR1" "9948"
"ENSG00000071189" "1160.99807712265" "-0.453882696399459" "0.154119320095977" "0.000758850990564759" "0.00951548675192355" "SNX13" "23161"
"ENSG00000071205" "596.74037259306" "0.323594696757104" "0.152740949132211" "0.013105807244852" "0.069584095402698" "ARHGAP10" "79658"
"ENSG00000071242" "981.693231732911" "-0.0312507258677415" "0.20561412546959" "0.816706163297198" "0.909641743838779" "RPS6KA2" "6196"
"ENSG00000071243" "283.405682336027" "-0.0918902143166726" "0.175589350600969" "0.498701972151454" "0.702225062972098" "ING3" "54556"
"ENSG00000071246" "226.700994018319" "0.525511596128259" "0.248179341084072" "0.00516391702633004" "0.0363071037490171" "VASH1" "22846"
"ENSG00000071282" "143.248409654466" "-1.18052432729356" "0.585525275205768" "0.00167263548731459" "0.0167382636047708" "LMCD1" "29995"
"ENSG00000071462" "759.147743109335" "-0.412637174221865" "0.161028609954385" "0.00274676794075701" "0.0236853202074981" "BUD23" "114049"
"ENSG00000071537" "4780.85920582988" "-0.301843960843277" "0.180576218086984" "0.0372643735672235" "0.139115883681198" "SEL1L" "6400"
"ENSG00000071539" "852.046171012221" "0.460280785136303" "0.328743992681056" "0.0235440935696325" "0.1032606762715" "TRIP13" "9319"
"ENSG00000071553" "2256.7304067155" "-0.567812140831194" "0.174970221338227" "0.000183211506363616" "0.00338160874645792" "ATP6AP1" "537"
"ENSG00000071564" "976.778292407932" "0.0539906789097183" "0.171300225949843" "0.68387939004984" "0.831712531160814" "TCF3" "6929"
"ENSG00000071575" "188.499670387652" "0.0787854352207516" "0.242398188627108" "0.538153468653745" "0.733218910106583" "TRIB2" "28951"
"ENSG00000071626" "1375.55334594968" "0.312916010120162" "0.200059781324461" "0.0438774345137091" "0.155122173183409" "DAZAP1" "26528"
"ENSG00000071655" "622.055387632356" "0.0711654712075569" "0.229467351261933" "0.592606389810803" "0.772862707116392" "MBD3" "53615"
"ENSG00000071794" "1235.04249406197" "0.266458728579767" "0.10599045613712" "0.00616116932710733" "0.0410417229497658" "HLTF" "6596"
"ENSG00000071859" "1311.01849197849" "0.0183505494277169" "0.104764755521813" "0.863955754578493" "0.934491389501755" "FAM50A" "9130"
"ENSG00000071889" "288.445223068094" "-0.0617246686306361" "0.203305073372463" "0.656702297248139" "0.814176108660312" "FAM3A" "60343"
"ENSG00000071894" "904.449246348737" "0.253072806886869" "0.285188989453351" "0.121858116402563" "0.297694958035313" "CPSF1" "29894"
"ENSG00000071967" "11561.1056740102" "0.0607401440853154" "0.200481287017089" "0.663481960962761" "0.818748072347773" "CYBRD1" "79901"
"ENSG00000071994" "910.573492212629" "-0.0845088624151547" "0.116767891047846" "0.410057511670654" "0.626101045619196" "PDCD2" "5134"
"ENSG00000072041" "323.916393799686" "0.0931163346854908" "0.259797257594351" "0.431615896877814" "0.646637495954059" "SLC6A15" "55117"
"ENSG00000072042" "2377.84053549085" "-0.40160247512752" "0.183141991391544" "0.00724409600235964" "0.0461099087247766" "RDH11" "51109"
"ENSG00000072062" "1853.94884678998" "0.13441181175618" "0.13529010368011" "0.253897935977422" "0.470121675227176" "PRKACA" "5566"
"ENSG00000072071" "39.5342063414934" "-0.0520913661830937" "0.257442492943994" "0.60304580892536" "0.77973731516785" "ADGRL1" "22859"
"ENSG00000072110" "23027.7367968277" "0.125936342194901" "0.186822253017578" "0.408551464843162" "0.624912366238635" "ACTN1" "87"
"ENSG00000072121" "1249.97007083704" "-0.00701643047365432" "0.196662590767453" "0.957083548402879" "0.979575582010917" "ZFYVE26" "23503"
"ENSG00000072133" "193.349405087616" "0.837001598958763" "0.236577665391978" "3.52078473015251e-05" "0.00101874888811724" "RPS6KA6" "27330"
"ENSG00000072134" "1023.63539920442" "0.00834970799115115" "0.162557216287773" "0.953754701775234" "0.978002632048954" "EPN2" "22905"
"ENSG00000072135" "580.715315378904" "0.760820103470192" "0.192276974135189" "7.75826434986252e-06" "0.000319017354024533" "PTPN18" "26469"
"ENSG00000072163" "837.883542718522" "-0.194281951915415" "0.281831052994146" "0.190674901425497" "0.392965162748549" "LIMS2" "55679"
"ENSG00000072182" "1.08311176201672" "0.0100759370746479" "0.273318762825249" "0.744564499567505" NA "ASIC4" "55515"
"ENSG00000072195" "1029.37359279896" "0.471468050705587" "0.395543895345284" "0.0268161379415431" "0.112406713442605" "SPEG" "10290"
"ENSG00000072201" "8.36426710930892" "0.0518588487367928" "0.258133269964355" "0.607554153084571" "0.78198480573591" "LNX1" "84708"
"ENSG00000072210" "705.716241849725" "-0.0367465258978481" "0.173493048218941" "0.785597990752155" "0.891524554831112" "ALDH3A2" "224"
"ENSG00000072274" "10709.3020307579" "-0.152369067698284" "0.130607980197696" "0.168936813217417" "0.365868058433182" "TFRC" "7037"
"ENSG00000072310" "1152.73149150151" "-0.762431909330048" "0.488799422006736" "0.00648932942239044" "0.0426942647657781" "SREBF1" "6720"
"ENSG00000072364" "6713.85111694927" "-0.203767895006108" "0.1711159817946" "0.134505577619777" "0.316335676236596" "AFF4" "27125"
"ENSG00000072401" "437.627966373463" "-0.0672618257442509" "0.193650139656412" "0.634151151766197" "0.800899441060053" "UBE2D1" "7321"
"ENSG00000072415" "1941.37292579117" "-0.0821290596503172" "0.13427871833239" "0.480035432739772" "0.687906926090427" "PALS1" "64398"
"ENSG00000072422" "837.141715896476" "-1.07325587880428" "0.43062390205538" "0.000661369572439338" "0.0086139723798305" "RHOBTB1" "9886"
"ENSG00000072501" "3972.728062165" "0.336521671533096" "0.209885672453766" "0.0346852368072895" "0.132706866190919" "SMC1A" "8243"
"ENSG00000072506" "576.135803528284" "-0.109853589404947" "0.111677824748384" "0.28033978418752" "0.499692575896155" "HSD17B10" "3028"
"ENSG00000072518" "596.93065348165" "-0.0406230274036028" "0.151200997161984" "0.748619400476804" "0.868796838332572" "MARK2" "2011"
"ENSG00000072571" "1418.05298390835" "1.1020242898389" "0.335434411282051" "7.15753321303513e-05" "0.00172640594394284" "HMMR" "3161"
"ENSG00000072609" "306.504085707977" "0.296199396713573" "0.193281866914413" "0.0490188020547621" "0.16656696671839" "CHFR" "55743"
"ENSG00000072657" "3125.09986200766" "-0.00218718254155171" "0.11995185305911" "0.980854367048135" "0.991370162053423" "TRHDE" "29953"
"ENSG00000072682" "4009.74303675167" "0.0813327650969618" "0.100862107483677" "0.384211385565163" "0.602525863225574" "P4HA2" "8974"
"ENSG00000072694" "0.268044445970955" "-0.0008993167811587" "0.274522356759655" "0.988725655901902" NA "FCGR2B" "2213"
"ENSG00000072736" "950.385020915912" "0.0372080630381623" "0.102236473922617" "0.68397989841931" "0.831761303245316" "NFATC3" "4775"
"ENSG00000072756" "424.268895153752" "-0.0269120654879511" "0.126472217848655" "0.812242732881095" "0.907145464907093" "TRNT1" "51095"
"ENSG00000072778" "4751.25198533644" "0.537074366264571" "0.310680065630504" "0.0107457217745011" "0.0607679606274915" "ACADVL" "37"
"ENSG00000072786" "1418.30767488457" "0.016621925051734" "0.121766246177763" "0.892213890735949" "0.947555911846991" "STK10" "6793"
"ENSG00000072803" "2035.86467996544" "-0.186205757795105" "0.111222347388816" "0.0653710670461821" "0.200059791686663" "FBXW11" "23291"
"ENSG00000072818" "4.86496235012317" "-0.00486162280348923" "0.261590214698207" "0.947278212518695" NA "ACAP1" "9744"
"ENSG00000072832" "2.56844707327402" "-0.00128273151898061" "0.265728349808146" "0.980155766743476" NA "CRMP1" "1400"
"ENSG00000072840" "2055.8038180068" "-0.133852637223658" "0.212664596540422" "0.354507017473488" "0.575134627193872" "EVC" "2121"
"ENSG00000072849" "1049.12184762149" "-0.0170538251420183" "0.108316329567758" "0.858746831826053" "0.932183161332767" "DERL2" "51009"
"ENSG00000072858" "8.27032674689604" "-0.0990993100430029" "0.293461165794624" "0.116776061247144" "0.289556175990904" "SIDT1" "54847"
"ENSG00000072864" "753.34504446204" "0.166650693665277" "0.181421309289709" "0.239100072704505" "0.453459451349203" "NDE1" "54820"
"ENSG00000072952" "3301.92663935574" "-0.36449115663625" "0.407813558548758" "0.0522057715253546" "0.173581383559894" "IRAG1" "10335"
"ENSG00000072954" "21.6238277506712" "-0.205573154149439" "0.315343914681261" "0.142521427903953" "0.327612815465808" "TMEM38A" "79041"
"ENSG00000072958" "937.055651456329" "-0.0881172623148323" "0.136964250413824" "0.455516879822942" "0.666731498032008" "AP1M1" "8907"
"ENSG00000073008" "2331.18945741099" "0.00303366151865828" "0.156523802063858" "0.986407557578137" "0.993638266240747" "PVR" "5817"
"ENSG00000073009" "561.756960620949" "0.0206923128607284" "0.175008479912296" "0.876823349293785" "0.94070606903613" NA NA
"ENSG00000073050" "523.591799269988" "0.169126523485198" "0.150955306725284" "0.183428483530165" "0.384072018399226" "XRCC1" "7515"
"ENSG00000073060" "381.438370507065" "-1.04096391541821" "0.167503656917731" "4.14426952088883e-11" "9.42272809742092e-09" "SCARB1" "949"
"ENSG00000073111" "1342.56976293321" "0.692180263227276" "0.338272736196208" "0.00361457864718277" "0.0283248861956882" "MCM2" "4171"
"ENSG00000073146" "31.8206301115772" "-0.737712877047989" "0.528560228473484" "0.00945599590341573" "0.0554414685865418" "MOV10L1" "54456"
"ENSG00000073150" "130.947025034714" "-0.118369942307401" "0.228506753350859" "0.400772783411431" "0.6172891018454" "PANX2" "56666"
"ENSG00000073169" "138.363992242808" "-0.128991720426007" "0.251856951351736" "0.346462024730372" "0.566481531763566" "SELENOO" "83642"
"ENSG00000073282" "0.0755131932702554" "-0.000784932214145086" "0.274527016634999" "0.988712033144672" NA "TP63" "8626"
"ENSG00000073331" "384.731016220238" "0.186130109200794" "0.204695124185173" "0.20947974954412" "0.416136237386205" "ALPK1" "80216"
"ENSG00000073350" "15.5226114917735" "-0.184113298595391" "0.310993889873984" "0.156446453594242" "0.348683670033239" "LLGL2" "3993"
"ENSG00000073417" "835.013779097172" "0.356654665372994" "0.136384190525207" "0.00297427016794206" "0.0249201739702524" "PDE8A" "5151"
"ENSG00000073464" "0.0611056243433561" "-0.00075976070725821" "0.274528076443146" "0.988683188863412" NA "CLCN4" "1183"
"ENSG00000073536" "344.002330188701" "0.0643955819593831" "0.16750356641978" "0.628995065158374" "0.797318414562074" "NLE1" "54475"
"ENSG00000073578" "1958.02000188421" "0.00870210293197703" "0.105480084121507" "0.939184520271491" "0.97158477954826" "SDHA" "6389"
"ENSG00000073584" "3849.86944011487" "-0.109141442289379" "0.11864211931535" "0.308973652914635" "0.528901865335825" "SMARCE1" "6605"
"ENSG00000073605" "135.93019822142" "0.160658653718011" "0.299719948986213" "0.189740333387067" "0.391665593390847" "GSDMB" "55876"
"ENSG00000073614" "1978.7609342757" "-0.24781909569332" "0.147063386842183" "0.0474589725361057" "0.163385253703124" "KDM5A" "5927"
"ENSG00000073670" "9.68697014354161" "-0.110922131809091" "0.281521644049133" "0.276343241360334" "0.496222207655889" "ADAM11" "4185"
"ENSG00000073711" "2066.71079561491" "-0.0501352765382126" "0.145915402796564" "0.682855339498947" "0.831047418450348" "PPP2R3A" "5523"
"ENSG00000073712" "7085.09710593079" "-0.252286428295322" "0.251346910749166" "0.116191677133944" "0.288631028304612" "FERMT2" "10979"
"ENSG00000073734" "0.614133475131791" "-0.0183004426181866" "0.274391277117043" "0.475676866021362" NA "ABCB11" "8647"
"ENSG00000073737" "2.01011270232744" "-0.0404903968391832" "0.27443986670225" "0.406257942781" NA "DHRS9" "10170"
"ENSG00000073754" "0.0819800314668156" "0.00677219425566857" "0.274447091785505" "0.886429060548061" NA "CD5L" "922"
"ENSG00000073756" "5638.79273456778" "0.510956954778045" "0.452796153612839" "0.0232785829200554" "0.102363529728947" "PTGS2" "5743"
"ENSG00000073792" "2038.85416226114" "-0.1843383835795" "0.128403728132858" "0.104103701227588" "0.268795478403431" "IGF2BP2" "10644"
"ENSG00000073803" "241.254102600609" "0.0181267883743757" "0.164725558453793" "0.877613640291857" "0.940781933692796" "MAP3K13" "9175"
"ENSG00000073849" "113.888480938092" "0.0113916741831869" "0.24809169579579" "0.922556264189816" "0.963238951961017" "ST6GAL1" "6480"
"ENSG00000073905" "44.629573257571" "0.0217603308165786" "0.194199657996222" "0.874831055655403" "0.940137829393771" NA NA
"ENSG00000073910" "721.787463938023" "-1.04544667889053" "0.398694515284038" "0.000486803453881505" "0.00698006165256973" "FRY" "10129"
"ENSG00000073921" "8154.50244838994" "0.210576184202891" "0.124527649595509" "0.0595643042183031" "0.189062555434035" "PICALM" "8301"
"ENSG00000073969" "3689.34077835831" "-0.378529775534143" "0.119903077274135" "0.000601824305112412" "0.00811503178766769" "NSF" "4905"
"ENSG00000074047" "468.267500165199" "-0.115384211527012" "0.239237455188969" "0.402695721188469" "0.61893299298751" "GLI2" "2736"
"ENSG00000074054" "2848.95451069096" "0.00791950758931687" "0.13749952434334" "0.944592130864377" "0.973947244767865" "CLASP1" "23332"
"ENSG00000074071" "630.174816150535" "-0.127493556643555" "0.171325367544568" "0.346201652625075" "0.566175560740035" "MRPS34" "65993"
"ENSG00000074181" "187.272899288619" "0.222420947837861" "0.336347679584747" "0.116132405660677" "0.288576522648622" "NOTCH3" "4854"
"ENSG00000074201" "1468.71619618033" "-0.111060415633441" "0.135805254710784" "0.348452489135257" "0.568473560675341" "CLNS1A" "1207"
"ENSG00000074211" "0.546714122162948" "-0.00945206607496522" "0.274732957858452" "0.528687176575048" NA "PPP2R2C" "5522"
"ENSG00000074219" "591.690789264492" "-0.117986985931237" "0.128010510288641" "0.287491603282876" "0.507467482401706" "TEAD2" "8463"
"ENSG00000074266" "558.327636267129" "0.465328231427125" "0.197961652953767" "0.00389763642092724" "0.0298471306111719" "EED" "8726"
"ENSG00000074319" "1440.56562104675" "-0.128365976537179" "0.10126164366154" "0.166163668485456" "0.361584303793614" "TSG101" "7251"
"ENSG00000074356" "789.165579029196" "0.405081153712219" "0.245037888980892" "0.021927372344858" "0.0985236343236818" "NCBP3" "55421"
"ENSG00000074370" "4.70314644162561" "-0.0174405443713941" "0.272485786915642" "0.587165307858029" NA "ATP2A3" "489"
"ENSG00000074410" "325.77817992458" "0.659715487371924" "0.26590107482221" "0.0014234921866452" "0.0149312162128368" "CA12" "771"
"ENSG00000074416" "6022.10734526279" "-0.318059863995409" "0.213345851042502" "0.0450901443597643" "0.158029260629859" "MGLL" "11343"
"ENSG00000074527" "11082.1418683944" "-1.18177150578954" "1.0062747676598" "0.00503282089766606" "0.0356774158178886" "NTN4" "59277"
"ENSG00000074582" "390.52527496885" "0.174025008050145" "0.226190975608923" "0.245085252568867" "0.459806223755279" "BCS1L" "617"
"ENSG00000074590" "1026.96562363931" "-0.271955960238801" "0.307666196085926" "0.102250907737733" "0.266010648583728" "NUAK1" "9891"
"ENSG00000074603" "1993.54536986682" "-0.160365525302651" "0.118922904647539" "0.133915164403198" "0.315378881468064" "DPP8" "54878"
"ENSG00000074621" "474.360627081968" "-0.0638661092674453" "0.163152282241661" "0.626062116485761" "0.795688153143144" "SLC24A1" "9187"
"ENSG00000074657" "2679.15475378972" "-0.0210051418406775" "0.172469786123204" "0.881091764388772" "0.942672463443" "ZNF532" "55205"
"ENSG00000074660" "3.03957659591882" "0.0447302426836507" "0.269764995917293" "0.528979886796954" NA "SCARF1" "8578"
"ENSG00000074695" "11365.6619945585" "-0.104086121985857" "0.139112605163594" "0.373489998529626" "0.592684888357441" "LMAN1" "3998"
"ENSG00000074696" "3471.24010266779" "0.0749624300615107" "0.121373736902089" "0.509015125341519" "0.710150049892188" "HACD3" "51495"
"ENSG00000074706" "1.5732474484977" "0.00888239808298746" "0.272965505362832" "0.729236211037523" NA "IPCEF1" "26034"
"ENSG00000074755" "1610.88207736566" "-0.110499195718706" "0.145146936013251" "0.37020445349253" "0.589923636715838" "ZZEF1" "23140"
"ENSG00000074800" "25484.608343781" "0.108306731370651" "0.152232951727442" "0.428232884887331" "0.643284848705868" "ENO1" "2023"
"ENSG00000074803" "0.176386484081257" "-0.00826303060007753" "0.274610425465735" "0.801706204624943" NA "SLC12A1" "6557"
"ENSG00000074842" "2516.71473223387" "-0.52514281536148" "0.134269675783395" "1.61362739344665e-05" "0.000564441021042505" "MYDGF" "56005"
"ENSG00000074855" "111.954000513769" "0.238137464499741" "0.289829119257412" "0.135791720702807" "0.318440132532397" "ANO8" "57719"
"ENSG00000074935" "265.371344241206" "0.694533651828944" "0.372413072794062" "0.00502382344038741" "0.0356299698219403" "TUBE1" "51175"
"ENSG00000074964" "258.233735712185" "0.0390731024273278" "0.192635456433947" "0.77832004070808" "0.887563380526172" "ARHGEF10L" "55160"
"ENSG00000074966" "6.0682957734467" "-4.9391484549839e-05" "0.262859604728219" "0.998179296076354" "0.999562013554345" "TXK" "7294"
"ENSG00000075073" "4.77745708520113" "-0.0862461588009579" "0.280008849442045" "0.293807785291168" NA "TACR2" "6865"
"ENSG00000075089" "543.487251393321" "-0.0620013037084771" "0.130883705734307" "0.588803604531691" "0.770377131067464" "ACTR6" "64431"
"ENSG00000075131" "323.741531331068" "1.10124325785394" "0.296498964776404" "1.35019140811911e-05" "0.000487184487916586" "TIPIN" "54962"
"ENSG00000075142" "1133.70370087835" "0.0373651800454178" "0.117026187177995" "0.724767966000716" "0.85395021472706" "SRI" "6717"
"ENSG00000075151" "3944.00525658135" "-0.239047415245501" "0.163485713681278" "0.0755300993366536" "0.219423311883503" "EIF4G3" "8672"
"ENSG00000075188" "650.591062494442" "0.0420228461273716" "0.117004741191465" "0.692229323691054" "0.836494681564127" "NUP37" "79023"
"ENSG00000075213" "3247.18067318888" "-0.133631295866965" "0.217720820726781" "0.354837901183157" "0.575406202483056" "SEMA3A" "10371"
"ENSG00000075218" "1000.06318875366" "0.748389244714643" "0.436194031183639" "0.00546694728046996" "0.0376507032450401" "GTSE1" "51512"
"ENSG00000075223" "1064.10704424172" "0.324565450580211" "0.3044598113401" "0.0687235612259406" "0.206357541292342" "SEMA3C" "10512"
"ENSG00000075234" "353.353054682762" "-0.127273981640376" "0.170769426366051" "0.347739948472821" "0.567738044275064" "TTC38" "55020"
"ENSG00000075239" "1413.07944281496" "-0.215371670307081" "0.13230954359211" "0.0635509372664429" "0.196667391020866" "ACAT1" "38"
"ENSG00000075240" "136.124614189611" "-0.876094352829741" "0.367133057614705" "0.00104498376742338" "0.0120118166039281" "GRAMD4" "23151"
"ENSG00000075275" "645.373364928137" "-0.571299061341241" "0.176391709595178" "0.000176809936820781" "0.00333661648006917" "CELSR1" "9620"
"ENSG00000075290" "0.28164791057768" "0.00775070532128539" "0.274511529859782" "0.831978712810293" NA "WNT8B" "7479"
"ENSG00000075292" "2969.27358912569" "-0.0162841851688605" "0.141671994164477" "0.894777298604148" "0.948389100823934" "ZNF638" "27332"
"ENSG00000075303" "605.604427943295" "0.697994644061992" "0.240855666522596" "0.000416015263134804" "0.00626291332359026" "SLC25A40" "55972"
"ENSG00000075336" "468.963890901652" "0.143355610269161" "0.190721491580708" "0.31382125030276" "0.53441902752847" "TIMM21" "29090"
"ENSG00000075391" "1611.53158828069" "-0.0269180984909595" "0.162407060079936" "0.833158660117769" "0.918710740157421" "RASAL2" "9462"
"ENSG00000075399" "276.017216923879" "-0.0824200179977907" "0.201358791956891" "0.555172291345795" "0.745319634967273" "VPS9D1" "9605"
"ENSG00000075407" "676.305851780292" "-0.0456608785124494" "0.136110900780042" "0.697711588514497" "0.839132298874986" "ZNF37A" "7587"
"ENSG00000075413" "1589.77686053008" "0.0533598089072501" "0.118235373546664" "0.619309181021893" "0.790575549977443" "MARK3" "4140"
"ENSG00000075415" "10283.6070381866" "-0.0852345483021417" "0.0978370218357991" "0.34282855550552" "0.563212749435746" "SLC25A3" "5250"
"ENSG00000075420" "5210.62527915194" "-0.589506085658583" "0.168426798176637" "7.56571078270615e-05" "0.0018051459014108" "FNDC3B" "64778"
"ENSG00000075426" "3617.97752842594" "-0.0602047461210059" "0.168189054909072" "0.647547061089497" "0.809289880487003" "FOSL2" "2355"
"ENSG00000075539" "1774.42743185557" "0.0245761982127884" "0.178029489459198" "0.84368202929164" "0.924154817992149" "FRYL" "285527"
"ENSG00000075568" "2143.11318597709" "-0.0982041692717417" "0.132367362705526" "0.376941271420176" "0.595289989522711" "TMEM131" "23505"
"ENSG00000075618" "2287.07510623936" "0.0594681653180012" "0.223208092521704" "0.654585185912061" "0.812894904368384" "FSCN1" "6624"
"ENSG00000075624" "97483.5972244837" "-0.0947176189535898" "0.229010618531536" "0.487768433500362" "0.693855507058142" "ACTB" "60"
"ENSG00000075643" "280.065091395168" "0.425341011465353" "0.270545886643272" "0.022488141720923" "0.100083235217959" "MOCOS" "55034"
"ENSG00000075651" "241.439170035524" "-0.11115098450864" "0.259855786056505" "0.376336179061793" "0.595289989522711" "PLD1" "5337"
"ENSG00000075702" "420.6146415484" "0.615144389974136" "0.492882366329625" "0.0139633271647511" "0.0726595835354471" "WDR62" "284403"
"ENSG00000075711" "2416.5142689751" "0.0531548931902312" "0.105076963074171" "0.587540054355782" "0.769240137216931" "DLG1" "1739"
"ENSG00000075785" "6840.25608787623" "-0.246906411153848" "0.130748646216391" "0.0316209600317909" "0.124780924719632" "RAB7A" "7879"
"ENSG00000075790" "1981.0046731721" "0.14362328869194" "0.0964731427223604" "0.107598409052679" "0.275085537824492" "BCAP29" "55973"
"ENSG00000075826" "311.701978386979" "0.43784575070734" "0.358660384744587" "0.0310363464553733" "0.123488152618763" "SEC31B" "25956"
"ENSG00000075856" "1335.17971158586" "0.322364350105137" "0.106672360522138" "0.00108204567403448" "0.012292070658521" "SART3" "9733"
"ENSG00000075914" "426.293689916047" "-0.356735224779899" "0.0988557836337663" "0.0001149744354689" "0.00241196709197377" "EXOSC7" "23016"
"ENSG00000075945" "981.52203291068" "0.0840614208580627" "0.171977329353619" "0.53084835578259" "0.726451268255852" "KIFAP3" "22920"
"ENSG00000075975" "903.588491173854" "-0.276094025037164" "0.0949559157538994" "0.00197745483519616" "0.0187567050349495" "MKRN2" "23609"
"ENSG00000076003" "2458.02941491329" "0.931478615044111" "0.259950185000495" "2.58062682543369e-05" "0.000799157863219386" "MCM6" "4175"
"ENSG00000076043" "1723.52459458467" "-0.196656492890083" "0.118487021849831" "0.0642287226340891" "0.197848655334505" "REXO2" "25996"
"ENSG00000076053" "1234.4056160074" "-0.125977570320616" "0.116475725482339" "0.230900626455687" "0.442592931518892" "RBM7" "10179"
"ENSG00000076067" "1614.55800381762" "-0.325342101812547" "0.182204079996577" "0.0259485357267748" "0.110186847259452" "RBMS2" "5939"
"ENSG00000076108" "2893.252430233" "-0.106124943184404" "0.185410292093369" "0.444109819433002" "0.657384578099919" "BAZ2A" "11176"
"ENSG00000076201" "1181.99975929997" "-0.18979565165868" "0.159773289866852" "0.146695567907972" "0.333980293833773" "PTPN23" "25930"
"ENSG00000076242" "1147.89290921959" "0.31538282442681" "0.138271200859736" "0.00927503114671069" "0.0547333040302649" "MLH1" "4292"
"ENSG00000076248" "757.137739909809" "0.580039467893806" "0.138024679156027" "4.50340368940126e-06" "0.000212309010646692" "UNG" "7374"
"ENSG00000076258" "87.5591148147235" "-1.19273103261513" "0.539588693520389" "0.00113061353249108" "0.0126486366323043" "FMO4" "2329"
"ENSG00000076321" "959.324032344789" "-0.245903824077331" "0.123216052941969" "0.0258518949814437" "0.109867000634442" "KLHL20" "27252"
"ENSG00000076344" "17.0633710616553" "2.93177909864936" "2.29438036895061" "0.00219813951354897" "0.0201813747143591" "RGS11" "8786"
"ENSG00000076351" "213.212413044448" "-0.0952789208210409" "0.131094274343046" "0.408831281782773" "0.625066154854838" "SLC46A1" "113235"
"ENSG00000076356" "443.435064582361" "0.980877453074124" "0.324221936342165" "0.00016725408247119" "0.00319248810998403" "PLXNA2" "5362"
"ENSG00000076382" "2012.35049230355" "0.913347021938963" "0.380072146940351" "0.00102791600319346" "0.011833662937732" "SPAG5" "10615"
"ENSG00000076513" "7607.13041786795" "-0.249015602899999" "0.116861640929583" "0.0186174845917422" "0.0884587981785266" "ANKRD13A" "88455"
"ENSG00000076554" "447.784961580893" "-0.00180170760817673" "0.190979090217369" "0.991286162513885" "0.996118247668477" "TPD52" "7163"
"ENSG00000076555" "91.6493208264381" "0.0499634723913185" "0.229935797315062" "0.701129130543188" "0.840584506472029" "ACACB" "32"
"ENSG00000076604" "556.092274905153" "0.155997455529042" "0.246874462705258" "0.286725124736425" "0.506794906061022" "TRAF4" "9618"
"ENSG00000076641" "1244.45852701706" "-0.094069374696155" "0.27816284536996" "0.311469253841946" "0.531760836312977" "PAG1" "55824"
"ENSG00000076650" "233.297563567063" "0.290208206933953" "0.154673431525117" "0.026712482197121" "0.112228719361328" "GPATCH1" "55094"
"ENSG00000076662" "119.520373715754" "-0.132424406634992" "0.217611591056019" "0.360163164097966" "0.580655128270974" "ICAM3" "3385"
"ENSG00000076685" "2155.56647287077" "0.403934596485255" "0.113776418644342" "0.000122289178303288" "0.00252948104536925" "NT5C2" "22978"
"ENSG00000076706" "4.57216628226977" "-0.0700152270414627" "0.275743561019262" "0.359214236250766" NA "MCAM" "4162"
"ENSG00000076770" "321.864543992317" "0.384682501934623" "0.32953524528392" "0.0438483816920095" "0.155099480517081" "MBNL3" "55796"
"ENSG00000076864" "1.5004265736519" "8.99413914942589e-05" "0.272382206504402" "0.98182243077788" NA "RAP1GAP" "5909"
"ENSG00000076924" "555.991189345842" "-0.155957371980645" "0.215471656930647" "0.286656916532164" "0.506746236737227" "XAB2" "56949"
"ENSG00000076928" "877.639781866606" "0.0958792544920366" "0.211916064032374" "0.50437527671231" "0.706353818229078" "ARHGEF1" "9138"
"ENSG00000076944" "11.8845245433358" "-0.290607992927146" "0.474713363238576" "0.0359857172176307" "0.13638172847582" "STXBP2" "6813"
"ENSG00000076984" "348.103058717418" "-0.05806272941632" "0.214203420890956" "0.670646802001997" "0.82318753618235" "MAP2K7" "5609"
"ENSG00000077044" "497.937971602295" "0.231858483493875" "0.240946035980258" "0.144405163298269" "0.330664725970754" "DGKD" "8527"
"ENSG00000077063" "1.32519969299784" "-0.0229598411661329" "0.274733307804443" "0.732852214068337" NA "CTTNBP2" "83992"
"ENSG00000077092" "5.95169569968133" "0.0853406864675085" "0.281188283833859" "0.274877690035318" "0.494961181148037" "RARB" "5915"
"ENSG00000077097" "5449.29190751479" "-0.0440225794113054" "0.130645927753194" "0.696519844027968" "0.838437660270664" "TOP2B" "7155"
"ENSG00000077147" "8730.41755165238" "-0.278589170753518" "0.111702641167129" "0.00622240156057187" "0.0413605118349104" "TM9SF3" "56889"
"ENSG00000077150" "635.854983246971" "0.32288239021598" "0.189535043763679" "0.0318082826021864" "0.125328200130582" "NFKB2" "4791"
"ENSG00000077152" "547.806785369901" "0.526727491210729" "0.347671935068722" "0.0151230208557516" "0.0766159934841857" "UBE2T" "29089"
"ENSG00000077157" "392.037216193054" "0.0745976022678089" "0.203941787386744" "0.592791669069587" "0.772885237335313" "PPP1R12B" "4660"
"ENSG00000077232" "5906.22099585539" "-0.0322712262129946" "0.114764034710588" "0.73536041011143" "0.860886198709881" "DNAJC10" "54431"
"ENSG00000077235" "2508.55477834374" "-0.0240212687390693" "0.120562373338333" "0.824494606849306" "0.913800080035636" "GTF3C1" "2975"
"ENSG00000077238" "590.902451038632" "0.935159803836293" "0.194219524234923" "1.27832453197586e-07" "1.09532235313549e-05" "IL4R" "3566"
"ENSG00000077254" "2267.93888085699" "0.0720158286257549" "0.099552881979159" "0.442154172246038" "0.655368196442911" "USP33" "23032"
"ENSG00000077312" "975.538316144853" "0.248628246568108" "0.167760877652085" "0.0702311750752214" "0.209622432015058" "SNRPA" "6626"
"ENSG00000077327" "0.71651078134762" "-0.00176347208626372" "0.274494337249059" "0.988784206071232" NA "SPAG6" "9576"
"ENSG00000077348" "75.6755217331742" "0.0284483687305936" "0.220978973986955" "0.830106084817257" "0.91704417342519" "EXOSC5" "56915"
"ENSG00000077380" "3972.14735189971" "-0.188518230931461" "0.0978658025113612" "0.0384329735373489" "0.141853290745964" "DYNC1I2" "1781"
"ENSG00000077420" "711.610677720898" "-0.353782639305348" "0.190827301441587" "0.0197560601103762" "0.0919078133284023" "APBB1IP" "54518"
"ENSG00000077454" "375.470536982018" "0.125769351097613" "0.261236194650734" "0.341339042620397" "0.562195496285076" "LRCH4" "4034"
"ENSG00000077458" "289.096703307925" "1.00241976242793" "0.279115502201234" "2.34506159514871e-05" "0.000747566955105037" "FAM76B" "143684"
"ENSG00000077463" "146.727369555588" "-0.0712167390555019" "0.232095358350867" "0.587108499432502" "0.769065873907135" "SIRT6" "51548"
"ENSG00000077514" "824.146637968851" "1.09031695307147" "0.254323090373439" "1.27940468263895e-06" "7.72690460870342e-05" "POLD3" "10714"
"ENSG00000077549" "6129.63518525404" "-0.224352004101057" "0.0863511153032622" "0.00599748563053211" "0.0402574990751707" "CAPZB" "832"
"ENSG00000077585" "469.653965473754" "-0.355879891692085" "0.308524435529659" "0.0520712040287788" "0.173320319803864" "GPR137B" "7107"
"ENSG00000077616" "27.2081149083749" "3.47534464579152" "0.459839292539632" "2.75054660755677e-15" "1.71725425100132e-12" "NAALAD2" "10003"
"ENSG00000077684" "1284.69370213892" "0.341157369681436" "0.226308693303986" "0.0392164883664699" "0.143679176927486" "JADE1" "79960"
"ENSG00000077713" "796.382802008568" "-0.0132887915936229" "0.140524700178952" "0.909397484959224" "0.956280658025883" "SLC25A43" "203427"
"ENSG00000077721" "2575.24733282738" "0.180993624004556" "0.0836842287957397" "0.022787062380587" "0.100939991021088" "UBE2A" "7319"
"ENSG00000077782" "5897.75334079117" "-0.214292299927902" "0.134978436746535" "0.0639622323773586" "0.19742864339915" "FGFR1" "2260"
"ENSG00000077809" "6798.61114539206" "-0.184379426679585" "0.133084667789505" "0.111716596894112" "0.281678131862338" NA NA
"ENSG00000077942" "9659.46446077724" "-0.43846874235812" "0.227528724189152" "0.0117530090247497" "0.0645976795348934" "FBLN1" "2192"
"ENSG00000077943" "126.403331401714" "1.95669933445169" "0.531532568957043" "9.44170514671667e-06" "0.000371655260909935" "ITGA8" "8516"
"ENSG00000078018" "476.43825303247" "-0.0207358889602189" "0.229467923947206" "0.867292567882814" "0.936070533475476" "MAP2" "4133"
"ENSG00000078043" "422.327011680011" "-0.184391608504378" "0.123034832478382" "0.0894586172928793" "0.243893437130172" "PIAS2" "9063"
"ENSG00000078053" "1.82706626492778" "0.10694962002839" "0.30440201729165" "0.00609560578247297" NA "AMPH" "273"
"ENSG00000078061" "760.156053391548" "-0.222151071699059" "0.125521583126273" "0.0460979274557248" "0.160378050493466" "ARAF" "369"
"ENSG00000078070" "464.809418657419" "-0.183535823753781" "0.178722831738374" "0.188488862022005" "0.390019579191947" "MCCC1" "56922"
"ENSG00000078081" "6.04081371656876" "0.023693205338046" "0.276004815907695" "0.0474062207794284" "0.163324525964661" "LAMP3" "27074"
"ENSG00000078098" "1784.77506845662" "0.0485504691474188" "0.166322561312573" "0.72297309628102" "0.85346927094761" "FAP" "2191"
"ENSG00000078114" "0.071143956643528" "-0.00421250388581363" "0.274426933587073" "0.974827123699897" NA "NEBL" "10529"
"ENSG00000078124" "1184.56513548198" "0.144707735206633" "0.118080456772786" "0.173332248880922" "0.371124484136259" "ACER3" "55331"
"ENSG00000078140" "2203.49130674481" "0.154645121975709" "0.0955075935775126" "0.0863846744762944" "0.238882749432657" "UBE2K" "3093"
"ENSG00000078142" "1383.71006518313" "-0.207913683081095" "0.13565121945423" "0.0788298962639665" "0.225201224341682" "PIK3C3" "5289"
"ENSG00000078177" "368.023163149622" "0.694135730315643" "0.230405093582636" "0.000289852689658322" "0.00476746003702907" "N4BP2" "55728"
"ENSG00000078237" "428.652670651147" "-0.182993747652803" "0.157975640836205" "0.159342782746518" "0.352647976530763" "TIGAR" "57103"
"ENSG00000078246" "1357.13822164638" "0.269209541529951" "0.12441044945001" "0.0156827147881125" "0.0785456602977023" "TULP3" "7289"
"ENSG00000078269" "2273.62109437342" "0.470266120582856" "0.209630662711389" "0.00505699824498679" "0.0357655739544808" "SYNJ2" "8871"
"ENSG00000078304" "3046.29572983263" "-0.0713378328109204" "0.095255585532024" "0.454644258118884" "0.665964459950361" "PPP2R5C" "5527"
"ENSG00000078319" "87.1174277764747" "0.0296274433977883" "0.186460592819375" "0.831147906959392" "0.917626414441072" "PMS2P1" "5379"
"ENSG00000078369" "11177.9035802873" "-0.0416843294465925" "0.108575100655435" "0.674603421354728" "0.826011205952756" "GNB1" "2782"
"ENSG00000078399" "558.068703122649" "0.0337887807239571" "0.147629961101901" "0.786957769213145" "0.89280555252454" "HOXA9" "3205"
"ENSG00000078401" "144.484196493472" "-0.239047178909736" "0.330590221747244" "0.114170429092943" "0.285583077852449" "EDN1" "1906"
"ENSG00000078403" "817.445833251496" "-0.0893441518807855" "0.135947873083004" "0.443004916782624" "0.65608794952549" "MLLT10" "8028"
"ENSG00000078487" "77.0682474802211" "0.116480417676551" "0.212886620012559" "0.416238075057351" "0.631523307274384" "ZCWPW1" "55063"
"ENSG00000078549" "0.876098798622045" "0.0257399076071257" "0.274114972845909" "0.48152867298111" NA "ADCYAP1R1" "117"
"ENSG00000078579" "11.9918106267484" "0.110766647820201" "0.288357345918267" "0.222388319657834" "0.432387551588251" "FGF20" "26281"
"ENSG00000078596" "0.0684625071196315" "-0.00741887884930946" "0.274537819674994" "0.830790641988827" NA "ITM2A" "9452"
"ENSG00000078618" "4796.24841787549" "-0.0265126229645667" "0.0953325741406137" "0.767012858805439" "0.880803060536843" "NRDC" "4898"
"ENSG00000078668" "2122.77182099203" "0.158299578795245" "0.139101539046928" "0.188812207328287" "0.390270793783776" "VDAC3" "7419"
"ENSG00000078674" "3670.16963075576" "0.153945739211064" "0.148016529094381" "0.218469772089718" "0.427419385805307" "PCM1" "5108"
"ENSG00000078687" "561.173394933476" "0.465183959807888" "0.221468548232589" "0.00696213149875378" "0.0448132868868577" "TNRC6C" "57690"
"ENSG00000078699" "539.916284828588" "0.0263211917625711" "0.159242018869643" "0.841935093572162" "0.923365892421771" "CBFA2T2" "9139"
"ENSG00000078747" "2572.50273075873" "-0.188672353858574" "0.121082848707352" "0.0818397270978289" "0.230435989921605" "ITCH" "83737"
"ENSG00000078795" "1.67499843892509" "0.0104350691095" "0.270550230308142" "0.87793268558588" NA "PKD2L2" "27039"
"ENSG00000078804" "1629.6063444846" "0.0517065460788586" "0.177752235661381" "0.703955064557393" "0.841704776089863" "TP53INP2" "58476"
"ENSG00000078808" "2640.69169020878" "-0.436817252793566" "0.201980795434332" "0.00612132120684552" "0.0408819642242067" "SDF4" "51150"
"ENSG00000078814" "2.04455907078167" "0.0192443466567058" "0.272284830992147" "0.639314249164181" NA "MYH7B" "57644"
"ENSG00000078900" "0.165778392540919" "0.0111518042119681" "0.274721801482488" "0.698296597698457" NA "TP73" "7161"
"ENSG00000078902" "694.05116287578" "-0.214096891439434" "0.249624608715727" "0.172359010761561" "0.36991153045315" "TOLLIP" "54472"
"ENSG00000078967" "415.361066910136" "-0.461309892249421" "0.173932943453268" "0.00174185806315204" "0.0172412724163852" "UBE2D4" "51619"
"ENSG00000079101" "0.415596529308966" "-0.00138194666331456" "0.274504696833093" "0.988846621571283" NA "CLUL1" "27098"
"ENSG00000079102" "454.086425318441" "-0.0602840923954809" "0.227789724458067" "0.645116457587101" "0.808081143219166" "RUNX1T1" "862"
"ENSG00000079112" "0.344194790680191" "0.00975351983567243" "0.274638659468275" "0.721324419899723" NA "CDH17" "1015"
"ENSG00000079134" "462.697640414011" "0.764003321049614" "0.182217073090493" "2.98193852539775e-06" "0.000154193148967139" "THOC1" "9984"
"ENSG00000079150" "681.109645366017" "-0.446732751791574" "0.277313431845272" "0.0187974994226346" "0.0889377707566511" "FKBP7" "51661"
"ENSG00000079156" "455.234006098882" "1.19280043419707" "0.167099984051415" "7.38422013360762e-14" "3.26192649959164e-11" "OSBPL6" "114880"
"ENSG00000079215" "0.0421603713450818" "-0.000998557835451167" "0.274517712203737" "0.988849618443628" NA "SLC1A3" "6507"
"ENSG00000079246" "10182.7010751034" "0.140160894147966" "0.130117825341571" "0.2239393783066" "0.434244972160968" "XRCC5" "7520"
"ENSG00000079257" "702.535666182014" "0.0902574583466085" "0.240761705707644" "0.488826086100041" "0.694326147652065" "LXN" "56925"
"ENSG00000079263" "7.74967981260545" "-0.0595420814398917" "0.266473718549646" "0.500872099676452" "0.704019375481451" "SP140" "11262"
"ENSG00000079277" "463.674636842272" "0.011029984239305" "0.142207422236463" "0.932181466817281" "0.967798660922776" "MKNK1" "8569"
"ENSG00000079308" "53.1994571861475" "0.019943583826401" "0.262818831999066" "0.802395739758276" "0.900932500537597" "TNS1" "7145"
"ENSG00000079313" "330.532089753084" "0.0816014438815946" "0.251644098098498" "0.5030187096253" "0.705637968053813" "REXO1" "57455"
"ENSG00000079332" "4771.10380898907" "-0.224136809212909" "0.114999656052725" "0.031180401802201" "0.123800768429335" "SAR1A" "56681"
"ENSG00000079335" "139.262258354323" "-0.156398230100771" "0.223214607435333" "0.289771264455129" "0.509272795751684" "CDC14A" "8556"
"ENSG00000079337" "75.9240314941931" "0.770913349948878" "0.426050275467921" "0.00455923349704861" "0.0333171151235273" "RAPGEF3" "10411"
"ENSG00000079385" "6.00312737305895" "0.0666484718142728" "0.276291380209289" "0.343358810955508" "0.563788522715188" "CEACAM1" "634"
"ENSG00000079387" "883.293831502723" "0.44091258712487" "0.143141422031608" "0.000532914986223718" "0.0074162003618406" "SENP1" "29843"
"ENSG00000079432" "1050.21779996898" "-0.0136040879862743" "0.209150463875086" "0.917262211349024" "0.960500579049594" "CIC" "23152"
"ENSG00000079435" "21.7914414324024" "0.0131158130128588" "0.255962768676881" "0.894354574769264" "0.948201061544785" "LIPE" "3991"
"ENSG00000079459" "3007.023167254" "-0.271538703975454" "0.180547798333844" "0.0577913628333617" "0.185414455440259" "FDFT1" "2222"
"ENSG00000079462" "229.409367942425" "0.0323131933221597" "0.185550894499803" "0.815362558303261" "0.909239901210478" "PAFAH1B3" "5050"
"ENSG00000079482" "471.25306010686" "0.111570115326999" "0.193511120937875" "0.436257671153497" "0.650188616625209" "OPHN1" "4983"
"ENSG00000079557" "0.932411327785339" "0.0159486653288337" "0.27399044775023" "0.578495177207023" NA "AFM" "173"
"ENSG00000079616" "1114.70999773493" "0.69441128885094" "0.355707053740967" "0.00424747357708105" "0.0317247289735508" "KIF22" "3835"
"ENSG00000079691" "493.094982507191" "-0.388534286472345" "0.201608757788269" "0.0143549076290932" "0.0739221702961568" "CARMIL1" "55604"
"ENSG00000079739" "896.873135025373" "-0.223940110906347" "0.182976522591037" "0.115884048676313" "0.288144624732146" "PGM1" "5236"
"ENSG00000079785" "3752.37450010867" "-0.322079540060327" "0.130326707062796" "0.00535797182812284" "0.0372149898837542" "DDX1" "1653"
"ENSG00000079805" "2062.61685212678" "0.111384929243965" "0.144541240643523" "0.364180820805693" "0.584511540587234" "DNM2" "1785"
"ENSG00000079819" "3230.43908765128" "0.0765243911073012" "0.13687500985907" "0.515311289778544" "0.714772915286182" "EPB41L2" "2037"
"ENSG00000079841" "74.504645247146" "0.0981190005380277" "0.264431399487237" "0.400989111643418" "0.617560778475833" "RIMS1" "22999"
"ENSG00000079931" "1667.23866147769" "-0.0679486271736791" "0.267068770130163" "0.453206353444116" "0.665118503141859" "MOXD1" "26002"
"ENSG00000079950" "1552.79490959516" "-0.158458558975228" "0.133302222166197" "0.171264521863538" "0.368462679159946" "STX7" "8417"
"ENSG00000079974" "442.409421432358" "0.20815711376178" "0.146809441359212" "0.0964729629591147" "0.25619520445051" "RABL2B" "11158"
"ENSG00000079999" "1100.02010788053" "0.0758628102266447" "0.115399916139852" "0.458032679627835" "0.668773563105672" "KEAP1" "9817"
"ENSG00000080031" "30.9316399623427" "0.0167666950857605" "0.255633304109119" "0.860896877048503" "0.93338513046974" "PTPRH" "5794"
"ENSG00000080189" "574.65493527704" "-0.188323984047735" "0.157985150115025" "0.14806681989147" "0.335964353146759" "SLC35C2" "51006"
"ENSG00000080200" "555.425411367951" "-0.0679970294498511" "0.165468445221472" "0.601248203307428" "0.778882410521829" "CRYBG3" "131544"
"ENSG00000080298" "110.240443117162" "-0.0832615193270324" "0.222063573047573" "0.541849907621695" "0.735581826476339" "RFX3" "5991"
"ENSG00000080345" "2892.97817942313" "0.36693128150105" "0.144013628849003" "0.00364491449573093" "0.0284545162580044" "RIF1" "55183"
"ENSG00000080371" "1790.09899707243" "-0.0944442287264019" "0.102493391167748" "0.316825083811932" "0.537177402190075" "RAB21" "23011"
"ENSG00000080493" "489.109567780811" "1.51414936849793" "0.416717393665394" "1.38091547993379e-05" "0.000495367383648638" "SLC4A4" "8671"
"ENSG00000080503" "1823.34409729449" "-0.143166839370675" "0.155885551901816" "0.267222727332451" "0.485469390054767" "SMARCA2" "6595"
"ENSG00000080511" "1.12643899178387" "-0.0252143118820709" "0.275853666001568" "0.292202940236896" NA "RDH8" "50700"
"ENSG00000080546" "324.180477646179" "-0.193637506037986" "0.213688721718289" "0.196947263230869" "0.400816327078119" "SESN1" "27244"
"ENSG00000080561" "306.194223690399" "-0.484161114236367" "0.173137585979321" "0.00116224745739867" "0.0128760125627258" "MID2" "11043"
"ENSG00000080573" "1211.3799910154" "-0.0676835531796953" "0.26980049731162" "0.439612866247678" "0.653382568525188" "COL5A3" "50509"
"ENSG00000080603" "3015.2191874145" "-0.109663462038048" "0.145047820395281" "0.39066238335868" "0.608812731489623" "SRCAP" "10847"
"ENSG00000080608" "972.716135572056" "0.220514583122292" "0.18840693723386" "0.124154568218919" "0.300823347317459" "PUM3" "9933"
"ENSG00000080709" "194.716904705244" "-0.358887591892809" "0.443074164534133" "0.0460163721667042" "0.160204383683226" "KCNN2" "3781"
"ENSG00000080802" "726.145793156068" "-0.272818436547725" "0.138946148704518" "0.0241356428874729" "0.104976969582277" "CNOT4" "4850"
"ENSG00000080815" "1938.42928346014" "-0.257174713667422" "0.143710267282278" "0.0371338507707004" "0.138904393606058" "PSEN1" "5663"
"ENSG00000080819" "634.046324018913" "0.112195305767532" "0.0919499652691984" "0.194335681658158" "0.397648212698126" "CPOX" "1371"
"ENSG00000080822" "1289.21126104059" "0.287821936255784" "0.133554326264472" "0.0145201745099956" "0.0744598401655196" "CLDND1" "56650"
"ENSG00000080823" "252.245292182143" "0.474981931504347" "0.307836068409033" "0.0183345854942448" "0.0873562484827485" "MOK" "5891"
"ENSG00000080824" "38215.8536354649" "0.352206381698188" "0.15718307557109" "0.00879179392761444" "0.0528910217567498" "HSP90AA1" "3320"
"ENSG00000080839" "882.530724295152" "0.895432359342139" "0.294704096089357" "0.000180300771634883" "0.00336670317662673" "RBL1" "5933"
"ENSG00000080845" "2500.72484357117" "-0.100194405199799" "0.156515382782796" "0.438364085679968" "0.652502852478867" "DLGAP4" "22839"
"ENSG00000080854" "2.64865742345032" "-0.0129232118164396" "0.271691236660874" "0.741150211110393" NA "IGSF9B" "22997"
"ENSG00000080947" "42.6451539115344" "0.021350143755899" "0.255981038373233" "0.823668095794809" "0.91334235308639" "CROCCP3" "114819"
"ENSG00000080986" "1160.73559384948" "0.733398007740136" "0.311430720923817" "0.00162177076466614" "0.0163456308947218" "NDC80" "10403"
"ENSG00000081014" "984.503202045493" "-0.0971250989204005" "0.134914867681076" "0.407660473189193" "0.623981643003476" "AP4E1" "23431"
"ENSG00000081019" "487.025874928067" "-0.00289785692021391" "0.187671674603269" "0.982878362341468" "0.99215844383956" "RSBN1" "54665"
"ENSG00000081026" "402.52400102746" "0.219399441826302" "0.195119696607376" "0.130716561134219" "0.310542217531677" "MAGI3" "260425"
"ENSG00000081041" "68.3844743637819" "4.82969364913707" "1.90026680946757" NA NA "CXCL2" "2920"
"ENSG00000081051" "24.2800628967203" "0.228150101968107" "0.322168515278421" "0.127717379628622" "0.306145489370252" "AFP" "174"
"ENSG00000081052" "22.8872288690035" "0.166855670335524" "0.273777990243426" "0.237817339650119" "0.451984497643576" "COL4A4" "1286"
"ENSG00000081059" "31.4822551203115" "0.0797009289765392" "0.271347200676536" "0.395094107074678" "0.61189522082356" "TCF7" "6932"
"ENSG00000081087" "1817.2237170494" "-0.600305524415398" "0.167055507426215" "6.11522776939046e-05" "0.00153735831776497" "OSTM1" "28962"
"ENSG00000081138" "0.139685242252396" "-0.0071543430143824" "0.274528132778129" "0.857101508868072" NA "CDH7" "1005"
"ENSG00000081148" "9.8452241359757" "0.136293240365298" "0.286136089583532" "0.244871824182542" "0.459611247485449" "IMPG2" "50939"
"ENSG00000081154" "3639.48199938658" "0.0497764947289713" "0.0979138695683015" "0.591138655567315" "0.771910122722038" "PCNP" "57092"
"ENSG00000081177" "553.507493888897" "-0.635372547912138" "0.151621232349966" "4.17658130455633e-06" "0.00020116549392444" "EXD2" "55218"
"ENSG00000081181" "123.637504049166" "-0.0757432826972182" "0.241949655729349" "0.548160506637571" "0.739585025618105" "ARG2" "384"
"ENSG00000081189" "202.654097572391" "0.470991806425953" "0.482307755667295" "0.0286925006715452" "0.117576133814673" "MEF2C" "4208"
"ENSG00000081237" "26.6463418656966" "-0.0979850025699396" "0.28323936076455" "0.267215562310565" "0.485469390054767" "PTPRC" "5788"
"ENSG00000081307" "1589.05089297295" "0.0763047909410138" "0.161723559231617" "0.531639246508628" "0.727211748232319" "UBA5" "79876"
"ENSG00000081320" "1935.32779640822" "0.314784084425452" "0.187856935839731" "0.0363367460629653" "0.137225801387276" "STK17B" "9262"
"ENSG00000081377" "749.845248095853" "-0.191577263917568" "0.216562732115405" "0.204087662476109" "0.409531289856769" "CDC14B" "8555"
"ENSG00000081386" "428.954254743398" "-0.0973429914356217" "0.193990077285608" "0.485217586546015" "0.691678877520555" "ZNF510" "22869"
"ENSG00000081479" "1.68971352519162" "0.0415757390291003" "0.273834634750531" "0.442937567155617" NA "LRP2" "4036"
"ENSG00000081665" "153.97519350799" "-0.0205457906210059" "0.207897014950555" "0.877586252523346" "0.940781933692796" "ZNF506" "440515"
"ENSG00000081692" "249.000808844803" "-0.287531847715576" "0.191430269622996" "0.0517686834870675" "0.172588076512256" "JMJD4" "65094"
"ENSG00000081721" "345.864973383266" "0.143019017689777" "0.128627640682038" "0.209560994109617" "0.416136237386205" "DUSP12" "11266"
"ENSG00000081760" "873.755002798557" "-0.185668444932878" "0.12426456570314" "0.0928883675428746" "0.249634460382476" "AACS" "65985"
"ENSG00000081791" "984.739070634525" "-0.0796967765645748" "0.15473521162306" "0.531753671301752" "0.727303920027989" "DELE1" "9812"
"ENSG00000081800" "0.146838766794945" "-8.08062129439498e-05" "0.274124707464633" "0.994983884162987" NA "SLC13A1" "6561"
"ENSG00000081803" "592.124048682066" "-0.0969876717285256" "0.214890024765621" "0.49306431447567" "0.697718045589267" "CADPS2" "93664"
"ENSG00000081818" "6.100886499306" "-0.0795368801425824" "0.268266938884359" "0.417942916489752" "0.632668776837068" "PCDHB4" "56131"
"ENSG00000081842" "1.15372777340877" "0.0316898893042684" "0.276040880031351" "0.275374758289679" NA "PCDHA6" "56142"
"ENSG00000081853" "85.9792723193999" "-0.338466822519654" "0.400771498657508" "0.0599314370130969" "0.189605063977797" "PCDHGA2" "56113"
"ENSG00000081870" "486.834727472202" "0.503265419566579" "0.198151527787562" "0.00208815647887357" "0.0195075452083772" "HSPB11" "51668"
"ENSG00000081913" "231.260555939974" "0.139441678004614" "0.240820838604306" "0.332629518722298" "0.553419729703495" "PHLPP1" "23239"
"ENSG00000081923" "6265.42737191181" "-0.948198196722918" "0.323029609275467" "0.000223476181038439" "0.00393079093860672" "ATP8B1" "5205"
"ENSG00000082014" "444.22602616695" "0.010188440028226" "0.184510829900079" "0.943263694375468" "0.97349864816129" "SMARCD3" "6604"
"ENSG00000082068" "544.466054273849" "-0.0448331032654155" "0.157639200172622" "0.728717984878934" "0.856328096390758" "WDR70" "55100"
"ENSG00000082074" "37.8743132254497" "0.00860436730909193" "0.229630488014421" "0.948118890941915" "0.975049582609513" "FYB1" "2533"
"ENSG00000082126" "66.1796704453373" "0.195105494129763" "0.258643695140301" "0.200514445376726" "0.40534374110053" "MPP4" "58538"
"ENSG00000082146" "685.085577143334" "0.0530173727448384" "0.189054874997473" "0.703668598789509" "0.841704776089863" "STRADB" "55437"
"ENSG00000082153" "11487.2798839151" "0.102072976593518" "0.102848368990518" "0.284230479371849" "0.503809070654129" "BZW1" "9689"
"ENSG00000082196" "16.3285109892892" "0.0341267815933569" "0.2485221497369" "0.759151131725406" "0.875875527831998" "C1QTNF3" "114899"
"ENSG00000082212" "1041.26620186662" "0.19172163190176" "0.126983338508023" "0.0873000590697803" "0.240481885820894" "ME2" "4200"
"ENSG00000082213" "837.120191842977" "-0.14778856852572" "0.103840879672915" "0.121600620605041" "0.297539966307707" "C5orf22" "55322"
"ENSG00000082258" "988.631962988689" "0.150542158246502" "0.104875537446854" "0.121858910456933" "0.297694958035313" "CCNT2" "905"
"ENSG00000082269" "256.4794586166" "0.174921755223456" "0.19893787863286" "0.229848913017286" "0.441069137912406" "FAM135A" "57579"
"ENSG00000082293" "7.00556660413887" "0.0381584606867967" "0.275381308466686" "0.315090848005468" "0.535696019464761" "COL19A1" "1310"
"ENSG00000082438" "3389.73333540315" "-2.33924818063316" "0.319607074282705" "9.82164371454604e-15" "4.89846559582569e-12" "COBLL1" "22837"
"ENSG00000082458" "320.966574647919" "0.0919820582409066" "0.168352792623563" "0.492815742229634" "0.697430131863832" "DLG3" "1741"
"ENSG00000082482" "1037.38559616341" "0.0628984935851371" "0.222777290707717" "0.642378581945432" "0.806407431972607" "KCNK2" "3776"
"ENSG00000082497" "385.494684643821" "0.228336327374225" "0.298752913370359" "0.142265277043946" "0.327267288852322" "SERTAD4" "56256"
"ENSG00000082512" "911.03448250324" "0.154093356987138" "0.20341833312553" "0.291075041879374" "0.510412977486334" "TRAF5" "7188"
"ENSG00000082515" "399.800984303823" "-0.0239900162426191" "0.110586377991283" "0.811823924411722" "0.906921333775954" "MRPL22" "29093"
"ENSG00000082516" "794.522661682085" "0.0759481479793783" "0.176843976589028" "0.579171418606654" "0.76241543661792" "GEMIN5" "25929"
"ENSG00000082641" "6252.08524062982" "0.096001752356207" "0.19072517756274" "0.493252665134805" "0.697761879698678" "NFE2L1" "4779"
"ENSG00000082701" "2984.22579373817" "-0.132422123708706" "0.13437747519966" "0.255086619340074" "0.471245930447321" "GSK3B" "2932"
"ENSG00000082781" "3761.19592324904" "0.0695012397121069" "0.200795991407356" "0.610886870188789" "0.784294747289485" "ITGB5" "3693"
"ENSG00000082805" "2948.37940163056" "-0.184409781524138" "0.17424120215429" "0.184575821393445" "0.385222296782404" "ERC1" "23085"
"ENSG00000082898" "7978.99216709062" "0.218355870946793" "0.132088449038432" "0.0606332137655778" "0.191043431430528" "XPO1" "7514"
"ENSG00000082996" "987.11202914888" "-0.497502460865588" "0.229222847664722" "0.00521641066661912" "0.0365763833635366" "RNF13" "11342"
"ENSG00000083067" "0.954833839717912" "0.0135546057272331" "0.272797176610186" "0.715420204508002" NA "TRPM3" "80036"
"ENSG00000083093" "522.935644650481" "0.495028435585073" "0.113498150765238" "2.95727587866846e-06" "0.000153431014631185" "PALB2" "79728"
"ENSG00000083097" "509.891028926914" "-0.202511375491405" "0.179640480959338" "0.149014312392129" "0.337552275762861" "DOP1A" "23033"
"ENSG00000083099" "1278.41807119774" "-0.0773815582364718" "0.127450412038826" "0.490647538487315" "0.695826599940595" "LYRM2" "57226"
"ENSG00000083123" "460.478434380776" "-0.379947519451415" "0.150696278160203" "0.0035368236827386" "0.0278994035504191" "BCKDHB" "594"
"ENSG00000083168" "2207.01399101782" "0.115251089002343" "0.156312926720144" "0.374555745213358" "0.593827561191932" "KAT6A" "7994"
"ENSG00000083223" "1158.56253147662" "-0.341953538137295" "0.128553809943123" "0.00292706898928907" "0.0246757980607406" "TUT7" "79670"
"ENSG00000083290" "589.839543085043" "0.150165867531904" "0.175665382471019" "0.274941337275434" "0.494961181148037" "ULK2" "9706"
"ENSG00000083307" "0.0691073110608022" "-0.00499254362635758" "0.274436797770739" "0.975020510893514" NA "GRHL2" "79977"
"ENSG00000083312" "8685.07990866106" "0.0401493905727329" "0.111586216897985" "0.646606018195719" "0.808898426031556" "TNPO1" "3842"
"ENSG00000083444" "5979.4417967521" "-0.404446579055204" "0.101108351265185" "1.97565700606217e-05" "0.000651292813874781" "PLOD1" "5351"
"ENSG00000083454" "123.211937681391" "-0.538366456046791" "0.361168635824213" "0.0144704834722582" "0.0742542797758328" "P2RX5" "5026"
"ENSG00000083457" "311.071166553955" "-0.297363843854281" "0.152364729222335" "0.021562794282921" "0.0975087342521912" "ITGAE" "3682"
"ENSG00000083520" "1603.88964434185" "-0.0916024406582557" "0.107586083711638" "0.344735031528939" "0.564672986806752" "DIS3" "22894"
"ENSG00000083535" "459.705028813496" "0.0309081841445828" "0.192355646668775" "0.824306686960878" "0.913657300674036" "PIBF1" "10464"
"ENSG00000083544" "299.068637646978" "0.131874293876608" "0.186847546224768" "0.355955980922576" "0.576118225948143" "TDRD3" "81550"
"ENSG00000083635" "291.192991759174" "-0.0295667106877328" "0.135516325600916" "0.775292725669043" "0.886324138700773" "NUFIP1" "26747"
"ENSG00000083642" "1297.97992472331" "0.138089505607983" "0.119064831189202" "0.198846051854911" "0.403353294112933" "PDS5B" "23047"
"ENSG00000083720" "2005.57377143106" "0.705652093469104" "0.161208428446964" "1.49185525612534e-06" "8.8036542423488e-05" "OXCT1" "5019"
"ENSG00000083750" "351.882654203195" "-0.183404002998128" "0.190631316389482" "0.201098527948305" "0.40605776944087" "RRAGB" "10325"
"ENSG00000083799" "2269.41885137805" "-0.0103223196046378" "0.165460525549596" "0.934348717354869" "0.96926768109391" "CYLD" "1540"
"ENSG00000083807" "24.0917031106069" "-0.0482555880904015" "0.236349588270165" "0.696985133630433" "0.838606003973551" "SLC27A5" "10998"
"ENSG00000083812" "158.873416210574" "-0.0655465933952488" "0.178067098582894" "0.628886280394356" "0.797318414562074" "ZNF324" "25799"
"ENSG00000083814" "58.573956766252" "-1.5337893436405" "0.332700562018315" "2.37353260849937e-07" "1.87230549285759e-05" "ZNF671" "79891"
"ENSG00000083817" "134.622541092576" "-0.348758420474128" "0.238180068869445" "0.0403188764225618" "0.146502077525059" "ZNF416" "55659"
"ENSG00000083828" "91.4798333330456" "-0.30888785793633" "0.191780802259044" "0.0398208364334505" "0.145307989638324" "ZNF586" "54807"
"ENSG00000083838" "148.959674657199" "0.0847605727112002" "0.172287289852417" "0.531260886929728" "0.726822809735468" "ZNF446" "55663"
"ENSG00000083842" "2.77113184087829" "-0.0115169734636176" "0.264186746247781" "0.877568070300507" NA NA NA
"ENSG00000083844" "273.060466085611" "-0.0181586058650517" "0.156245261141367" "0.882906409902409" "0.943373600794826" "ZNF264" "9422"
"ENSG00000083845" "4316.49703100733" "-0.212383206982832" "0.138753036640824" "0.0753619276091088" "0.219140636216745" "RPS5" "6193"
"ENSG00000083857" "23878.0471528529" "-0.653995165211761" "0.294383540967075" "0.00264804788532951" "0.0231438487027018" "FAT1" "2195"
"ENSG00000083896" "1692.82025169633" "0.394924659665049" "0.150966293473693" "0.00264986806044769" "0.0231466723630405" "YTHDC1" "91746"
"ENSG00000083937" "1610.64229358157" "-0.0963023619034943" "0.120945488013935" "0.369224196097167" "0.588816430722877" "CHMP2B" "25978"
"ENSG00000084070" "1004.21027825404" "0.155048858436439" "0.155356551742635" "0.229778828134882" "0.440989382049828" "SMAP2" "64744"
"ENSG00000084072" "668.466635560307" "-0.0208040491955712" "0.0820805274974839" "0.79136668098217" "0.895245500451111" "PPIE" "10450"
"ENSG00000084073" "2937.3220610836" "-0.292949486661054" "0.12515335598481" "0.00916253265654001" "0.0543769301297645" "ZMPSTE24" "10269"
"ENSG00000084090" "4198.87930122393" "-0.0626124795336891" "0.109365762153252" "0.534372236390856" "0.729666658982075" "STARD7" "56910"
"ENSG00000084092" "380.411231050474" "-0.0750351005499557" "0.139037671718222" "0.53029245768783" "0.726262058890529" "NOA1" "84273"
"ENSG00000084093" "2092.40507195826" "0.0579987920895114" "0.106957091359767" "0.560310003719227" "0.749288194187195" "REST" "5978"
"ENSG00000084110" "2.82672090892681" "0.0526996565728748" "0.277942066600531" "0.268576650829135" NA "HAL" "3034"
"ENSG00000084112" "4309.68321888364" "-0.0928399444767123" "0.15462225079155" "0.467336201807633" "0.677495078869931" "SSH1" "54434"
"ENSG00000084207" "2580.47324235822" "-0.218132009553536" "0.167255878680829" "0.106313477967816" "0.27259385788552" "GSTP1" "2950"
"ENSG00000084234" "16693.4802169886" "-0.0741059315776121" "0.132952171911949" "0.488156904536004" "0.694013232278727" "APLP2" "334"
"ENSG00000084444" "145.083598156453" "0.0534666524337408" "0.185367451985956" "0.698895841134371" "0.839402516878622" "FAM234B" "57613"
"ENSG00000084453" "0.385185159566766" "0.0113061856967159" "0.274697877602535" "0.651955978741867" NA "SLCO1A2" "6579"
"ENSG00000084463" "1912.07055109574" "0.0738006153774588" "0.125193599225905" "0.500773023816981" "0.704002293752635" "WBP11" "51729"
"ENSG00000084623" "3980.26631774404" "-0.166369678283917" "0.0956225854339175" "0.0603565833896771" "0.190482371052827" "EIF3I" "8668"
"ENSG00000084628" "0.715886172380623" "-0.0176771855843509" "0.274957423428448" "0.562466803173328" NA "NKAIN1" "79570"
"ENSG00000084636" "2133.88964747927" "0.259124765893278" "0.245519903045339" "0.111923639247929" "0.281970243834483" "COL16A1" "1307"
"ENSG00000084652" "3625.87241035214" "-0.0188488844389786" "0.0681731916585182" "0.783423255917465" "0.890519544490105" "TXLNA" "200081"
"ENSG00000084674" "1.38943413140952" "-0.0258246850649831" "0.275858095003856" "0.320234470971769" NA "APOB" "338"
"ENSG00000084676" "1314.84171727207" "-0.108182295862809" "0.157139528567171" "0.401841795167364" "0.618258134648484" "NCOA1" "8648"
"ENSG00000084693" "516.969119367368" "-0.16018965706694" "0.137284991194074" "0.177487127525191" "0.376785456359602" "AGBL5" "60509"
"ENSG00000084710" "7.4035581392079" "0.0399120046083081" "0.268951229610027" "0.572513341856262" "0.757080115724932" "EFR3B" "22979"
"ENSG00000084731" "586.249437621237" "-0.118224826167799" "0.168049861429561" "0.374878810810428" "0.594052313105725" "KIF3C" "3797"
"ENSG00000084733" "3666.34441778378" "-0.185383195877705" "0.112534078067809" "0.070143171691476" "0.209400188747231" "RAB10" "10890"
"ENSG00000084734" "0.700030851348012" "0.00580049652969861" "0.274420699900592" "0.883033521002711" NA "GCKR" "2646"
"ENSG00000084754" "4402.415329486" "-0.24104189929458" "0.0864872696464884" "0.00321447359111945" "0.0261161199118748" "HADHA" "3030"
"ENSG00000084764" "255.078651651348" "-0.57301514757935" "0.197754791543281" "0.000563517243349434" "0.00771465095380636" "MAPRE3" "22924"
"ENSG00000084774" "2071.61912319347" "0.406856392339842" "0.198936095858364" "0.0102653168065666" "0.058825820291448" "CAD" "790"
"ENSG00000085063" "19477.0963393419" "0.167138801624183" "0.120781303321113" "0.125780193118224" "0.303198816450971" "CD59" "966"
"ENSG00000085117" "247.608982701589" "0.33598558735109" "0.279820502655518" "0.0579653416461509" "0.185779881258528" "CD82" "3732"
"ENSG00000085185" "309.240427621964" "-0.452098341958524" "0.2422374273034" "0.0117579396247053" "0.0646018139792355" "BCORL1" "63035"
"ENSG00000085224" "3388.64368156309" "-0.117966000932048" "0.162088207645498" "0.36696537885028" "0.586903986397311" "ATRX" "546"
"ENSG00000085231" "2385.13724395318" "-0.0128340849425634" "0.0956783093958365" "0.881047355825354" "0.942672463443" "AK6" "102157402"
"ENSG00000085274" "612.326480201891" "-0.180702856593047" "0.101983349927417" "0.0551234362482628" "0.180258766462435" "MYNN" "55892"
"ENSG00000085276" "205.684791430864" "-0.152379295430051" "0.165548696429296" "0.253548304226691" "0.469836021832932" "MECOM" "2122"
"ENSG00000085365" "1726.68292124895" "-0.476914928263328" "0.216281017667227" "0.00511853280257259" "0.0360535925560705" "SCAMP1" "9522"
"ENSG00000085377" "1124.27116962726" "0.00909877583341809" "0.113938801970777" "0.917716895549111" "0.960651382673312" "PREP" "5550"
"ENSG00000085382" "448.186431691477" "0.836578074037907" "0.211093599935969" "6.85728308571194e-06" "0.000288776341300531" "HACE1" "57531"
"ENSG00000085415" "1610.99903955349" "0.047528668569778" "0.105583780895476" "0.62393631811396" "0.794226857760574" "SEH1L" "81929"
"ENSG00000085433" "818.509242049986" "-0.0677919636967506" "0.126367902705329" "0.538575821110687" "0.733261779692879" "WDR47" "22911"
"ENSG00000085449" "2594.67806249621" "0.0201344523360855" "0.0946129559975046" "0.818337160726542" "0.910849465812457" "WDFY1" "57590"
"ENSG00000085465" "21.5771967277173" "0.158209668109267" "0.265579804297854" "0.265480496075663" "0.483234512576622" "OVGP1" "5016"
"ENSG00000085491" "2189.83559469279" "0.259038614776465" "0.110212204592063" "0.0104661308250664" "0.0596010492399082" "SLC25A24" "29957"
"ENSG00000085511" "500.229557843037" "0.494037293736724" "0.20184018712322" "0.0027104590989613" "0.0235165028782496" "MAP3K4" "4216"
"ENSG00000085514" "3.10453941493039" "0.150969443590795" "0.331283134714469" "0.0192359008159807" NA "PILRA" "29992"
"ENSG00000085563" "441.170147051653" "-0.144722559550924" "0.16692799386281" "0.279681952267999" "0.499148083790034" "ABCB1" "5243"
"ENSG00000085644" "124.494497822623" "0.0707164188295664" "0.227946026987576" "0.599574308950894" "0.777490429479978" "ZNF213" "7760"
"ENSG00000085662" "6121.33573101373" "0.309538677724692" "0.198244379692285" "0.0431601599890329" "0.153703439036515" "AKR1B1" "231"
"ENSG00000085719" "3309.79323465974" "-0.098851825788126" "0.147250046702781" "0.423803643134424" "0.638389334226552" "CPNE3" "8895"
"ENSG00000085721" "1241.86699462909" "-0.118533087586145" "0.114947637875493" "0.253169488118445" "0.469391228660424" "RRN3" "54700"
"ENSG00000085733" "6835.61755247497" "-0.0439286879120487" "0.133233364223184" "0.696015773044175" "0.838437660270664" "CTTN" "2017"
"ENSG00000085741" "0.664694305930508" "0.000653436311115902" "0.273543080627495" "0.974401776286487" NA "WNT11" "7481"
"ENSG00000085760" "961.894834585862" "0.0904735076389145" "0.121228218549695" "0.404467075202913" "0.620937885980761" "MTIF2" "4528"
"ENSG00000085788" "1062.46966973757" "0.180748014999972" "0.141572584034947" "0.138449460865207" "0.322412619802933" "DDHD2" "23259"
"ENSG00000085831" "4.6060708312832" "-0.0580278799405719" "0.27910361890286" "0.216331371604121" NA "TTC39A" "22996"
"ENSG00000085832" "1953.94052016949" "-0.0845987859694325" "0.161489572253384" "0.512417279871292" "0.712581720101641" "EPS15" "2060"
"ENSG00000085840" "307.198283349008" "0.451996986445371" "0.364076918404097" "0.0282247472472916" "0.116399791195085" "ORC1" "4998"
"ENSG00000085871" "313.872075458298" "-1.55174906159902" "0.28931145782764" "4.61264323574389e-09" "6.6033404692441e-07" "MGST2" "4258"
"ENSG00000085872" "581.000876463417" "-0.00167001564243829" "0.208262869275445" "0.987223740235455" "0.99403883085512" "CHERP" "10523"
"ENSG00000085978" "658.480241819904" "0.0780537816798848" "0.12765182796357" "0.489274959828401" "0.69477224043965" "ATG16L1" "55054"
"ENSG00000085982" "717.424056827949" "0.0372498445236673" "0.164783881096338" "0.760428492440293" "0.876667282202622" "USP40" "55230"
"ENSG00000085998" "1843.71777840819" "-0.223403226787532" "0.121342255715044" "0.0406813139475283" "0.147335159274475" "POMGNT1" "55624"
"ENSG00000085999" "310.4368249204" "1.45829908941329" "0.363694707166796" "3.26089474008063e-06" "0.000166854808610168" "RAD54L" "8438"
"ENSG00000086015" "1633.93627325164" "0.722435517137745" "0.183942072955265" "1.07276165029733e-05" "0.000404535801835291" "MAST2" "23139"
"ENSG00000086061" "5897.38119564685" "0.162769960757426" "0.0907161945505237" "0.056025183924642" "0.182052410394891" "DNAJA1" "3301"
"ENSG00000086062" "4680.61610105694" "0.331258394938916" "0.128678617757738" "0.00405490659379538" "0.0307167618063059" "B4GALT1" "2683"
"ENSG00000086065" "1650.25758984391" "0.11893251874748" "0.168448443997566" "0.37876898004428" "0.597139512640421" "CHMP5" "51510"
"ENSG00000086102" "1309.15187105957" "0.0874312109918833" "0.103327207800812" "0.365962128286183" "0.586358730062019" "NFX1" "4799"
"ENSG00000086159" "0.10817182390716" "0.00696829130585176" "0.274455710673201" "0.894965754074077" NA "AQP6" "363"
"ENSG00000086189" "786.547518092709" "-0.0738474623050452" "0.176098903540991" "0.584563363922159" "0.767096772160966" "DIMT1" "27292"
"ENSG00000086200" "1124.19538790273" "0.210572994051402" "0.157805714178991" "0.108521935938252" "0.276666029149426" "IPO11" "51194"
"ENSG00000086232" "2669.36553344883" "0.149762630623865" "0.0995724626203928" "0.107911966873991" "0.275590835784402" "EIF2AK1" "27102"
"ENSG00000086289" "0.113803840098878" "-0.00822110858818871" "0.274603538367466" "0.748419918591507" NA "EPDR1" "54749"
"ENSG00000086475" "981.687696149517" "0.206153460096084" "0.116350562958935" "0.049203813791917" "0.167048784593067" "SEPHS1" "22929"
"ENSG00000086504" "662.112868090106" "-0.339611018489432" "0.170400700203927" "0.0160546363124577" "0.0797395748945053" "MRPL28" "10573"
"ENSG00000086544" "368.625510479146" "-0.686471958035184" "0.219026554389879" "0.00019377200746603" "0.00353291156536827" "ITPKC" "80271"
"ENSG00000086570" "0.479788476471391" "0.00970210754647317" "0.274122776615676" "0.703102925328942" NA "FAT2" "2196"
"ENSG00000086589" "1161.26638262331" "0.0774300518091463" "0.0930702281168489" "0.373077524441203" "0.592516857255823" "RBM22" "55696"
"ENSG00000086598" "10019.455701065" "-0.301767292642535" "0.107128333967814" "0.00229886651938172" "0.0208760119329145" "TMED2" "10959"
"ENSG00000086619" "164.431252361784" "0.101437114696643" "0.186070201641103" "0.469242821007359" "0.679240076359402" "ERO1B" "56605"
"ENSG00000086666" "1426.5324772223" "-0.143125582367684" "0.116064539324461" "0.181335933433325" "0.381498825256856" "ZFAND6" "54469"
"ENSG00000086696" "396.433206901012" "-0.13439802805409" "0.327144503873616" "3.5799899491099e-06" "0.000177633495743908" "HSD17B2" "3294"
"ENSG00000086712" "420.760932478735" "0.240405787803696" "0.147827158331819" "0.0566489029825285" "0.183117016310448" "TXLNG" "55787"
"ENSG00000086717" "0.368062043469376" "0.012746569696155" "0.274876972232814" "0.478099002957378" NA "PPEF1" "5475"
"ENSG00000086730" "5.25012542497173" "0.135285290897867" "0.30506594088985" "0.137025612256559" "0.320148652903678" "LAT2" "7462"
"ENSG00000086758" "7873.05821696697" "-0.0297194994195334" "0.152675447508737" "0.779081952355268" "0.887779043732665" "HUWE1" "10075"
"ENSG00000086827" "725.351505436831" "0.245981797350656" "0.152950269680091" "0.0569458152771717" "0.183867595748606" "ZW10" "9183"
"ENSG00000086848" "780.454814877375" "-0.0389082668521933" "0.107311651953258" "0.686826108195077" "0.833321702801859" "ALG9" "79796"
"ENSG00000086991" "31.3330361059807" "0.122938205784263" "0.266600708071553" "0.332619220323927" "0.553419729703495" "NOX4" "50507"
"ENSG00000087008" "347.484794131315" "-0.21968994770114" "0.208740734967315" "0.146821897816266" "0.334169492438877" "ACOX3" "8310"
"ENSG00000087053" "2455.89431359012" "-0.157637510966041" "0.125001762855353" "0.156274275199216" "0.348551149575169" "MTMR2" "8898"
"ENSG00000087074" "2860.28025688617" "0.247256657923327" "0.300569960785088" "0.127172049017186" "0.305311653704148" "PPP1R15A" "23645"
"ENSG00000087076" "97.272072274969" "-1.29443524989496" "0.502130774681669" "0.000430210518407843" "0.00640798152707482" "HSD17B14" "51171"
"ENSG00000087077" "1039.71002926286" "-0.256014327675151" "0.216952671161752" "0.0968393538978214" "0.256658910099715" "TRIP6" "7205"
"ENSG00000087085" "0.136804350125747" "-0.00686316194533375" "0.27451003524893" "0.872006602689506" NA "ACHE" "43"
"ENSG00000087086" "76326.7106343635" "-0.378742551606747" "0.356633552439729" "0.0466713259452386" "0.161826725821784" "FTL" "2512"
"ENSG00000087087" "1613.77855798305" "0.450126956465545" "0.246717500903022" "0.0129862871088376" "0.0691412918753936" "SRRT" "51593"
"ENSG00000087088" "1221.94429727948" "-0.0379525191863688" "0.151867179834438" "0.758684371580489" "0.875505229810862" "BAX" "581"
"ENSG00000087095" "519.420927348568" "0.00669888433346378" "0.154129455293765" "0.974258449605124" "0.988970513383548" "NLK" "51701"
"ENSG00000087111" "1283.82949523288" "-0.468429645844104" "0.120831882106366" "2.53460290513135e-05" "0.00078689750032602" "PIGS" "94005"
"ENSG00000087116" "1200.4089801228" "0.00487961180905579" "0.211072388384853" "0.974972091893334" "0.98937014391985" "ADAMTS2" "9509"
"ENSG00000087152" "1324.71164136661" "-0.0738677249353328" "0.0815055335135452" "0.343863345585739" "0.563851433850355" "ATXN7L3" "56970"
"ENSG00000087157" "344.75441430505" "-0.184407590845433" "0.167585363545596" "0.174861977650912" "0.373248882957499" "PGS1" "9489"
"ENSG00000087191" "2681.99284841707" "0.188870806616111" "0.116027841039781" "0.0730043418700018" "0.214422517031173" "PSMC5" "5705"
"ENSG00000087206" "514.36793802454" "0.083794418280466" "0.127808496049534" "0.458951787643598" "0.669672856621146" "UIMC1" "51720"
"ENSG00000087245" "17834.2777926713" "0.0251478605498795" "0.187813646705303" "0.832514399840222" "0.918409214122702" "MMP2" "4313"
"ENSG00000087253" "1223.92747484511" "0.122812899420361" "0.156579982903924" "0.342371682179384" "0.562948907601346" "LPCAT2" "54947"
"ENSG00000087258" "1166.16861995551" "0.861579916301159" "0.304923345449204" "0.000367693194687319" "0.00569629707721507" "GNAO1" "2775"
"ENSG00000087263" "1686.11182778161" "-0.121248921165292" "0.076760548433405" "0.0985723669326593" "0.259718364885114" "OGFOD1" "55239"
"ENSG00000087266" "994.119060335061" "0.255962105567277" "0.195736721350234" "0.0877906787950846" "0.241518093389823" "SH3BP2" "6452"
"ENSG00000087269" "1103.55515123178" "-0.0862704640688099" "0.0998738274643118" "0.364345346034584" "0.584654218478537" "NOP14" "8602"
"ENSG00000087274" "6399.80691565672" "-0.129723542844315" "0.111826905616075" "0.201346841778993" "0.406346889537267" "ADD1" "118"
"ENSG00000087299" "117.770053050718" "0.320034486170251" "0.165921278657969" "0.0206873471204966" "0.094751934677568" "L2HGDH" "79944"
"ENSG00000087301" "192.486468580048" "0.0912767799535979" "0.190530701490432" "0.516224422332073" "0.715364473772859" "TXNDC16" "57544"
"ENSG00000087302" "1819.76128956089" "0.0878271788326249" "0.107832357411172" "0.367624458541247" "0.587537911257621" "RTRAF" "51637"
"ENSG00000087303" "5717.07202994491" "-0.487356154831343" "0.365649116304352" "0.0219380763578986" "0.0985236343236818" "NID2" "22795"
"ENSG00000087338" "493.301391982635" "-0.0204106900146438" "0.145852038550714" "0.8675722419132" "0.936241671823828" "GMCL1" "64395"
"ENSG00000087365" "5233.5673270303" "0.0825191781264714" "0.0928571723522165" "0.345674632095495" "0.565877029460451" "SF3B2" "10992"
"ENSG00000087448" "1711.79345197778" "0.511523847888537" "0.169161893903711" "0.000479021124664519" "0.00690227922501224" "KLHL42" "57542"
"ENSG00000087460" "14437.5796407308" "-0.0731744988836809" "0.0930784571503998" "0.390330172499016" "0.608571120663751" "GNAS" "2778"
"ENSG00000087470" "2532.24395494436" "0.102763414622975" "0.105240167525855" "0.29057874314003" "0.510041260479328" "DNM1L" "10059"
"ENSG00000087494" "9.41106830052764" "0.232355892004326" "0.366558995493451" "0.0843099718828087" "0.234994857631171" "PTHLH" "5744"
"ENSG00000087502" "2161.97846232376" "-0.119558152874138" "0.0965308757852585" "0.180572517460918" "0.380607793833743" "ERGIC2" "51290"
"ENSG00000087510" "609.778621718002" "0.603533786375897" "0.214341336407512" "0.000666764755251451" "0.0086139723798305" "TFAP2C" "7022"
"ENSG00000087586" "1990.33917845533" "0.625935917915777" "0.332694757924607" "0.00594770954442446" "0.0399989287804901" "AURKA" "6790"
"ENSG00000087589" "7.78043752136601" "-0.0569830529634037" "0.260764239043471" "0.561506902928671" "0.749667407570941" "CASS4" "57091"
"ENSG00000087842" "320.683848789912" "-0.157920451701739" "0.244513210549286" "0.27816711942141" "0.497546138060322" "PIR" "8544"
"ENSG00000087884" "238.947087348142" "0.0546254718819759" "0.138370900195067" "0.651228709692362" "0.81189517271912" "AAMDC" "28971"
"ENSG00000087903" "97.5794435825167" "0.0191584888277537" "0.200345046154807" "0.890087510000253" "0.946763327370266" "RFX2" "5990"
"ENSG00000087995" "429.688889908283" "-0.0724540449346168" "0.129738874564046" "0.520233348451722" "0.718722307756925" "METTL2A" "339175"
"ENSG00000088002" "0.969599743203993" "0.00423028203868021" "0.273586589070223" "0.865293318555229" NA "SULT2B1" "6820"
"ENSG00000088035" "182.116106030839" "0.286742866604418" "0.19948197490336" "0.0596348905344603" "0.189208914950398" "ALG6" "29929"
"ENSG00000088038" "819.035088534593" "-0.125000991206163" "0.142278296078756" "0.302303678222831" "0.521817256782762" "CNOT3" "4849"
"ENSG00000088053" "0.0970743003350691" "-0.00081143102613178" "0.274526052595951" "0.988757268625375" NA "GP6" "51206"
"ENSG00000088179" "468.064809418942" "0.0778509036199934" "0.175415205106227" "0.570243659493043" "0.755757982709826" "PTPN4" "5775"
"ENSG00000088205" "2013.15828709631" "0.0258925531930769" "0.0964629380823711" "0.785358990370436" "0.891449625586763" "DDX18" "8886"
"ENSG00000088247" "2219.4028785359" "0.142950450440917" "0.151504592777521" "0.262948018516504" "0.480264538013427" "KHSRP" "8570"
"ENSG00000088256" "1153.54811519745" "0.186357241096504" "0.202258257021177" "0.207073622422008" "0.413532068750538" "GNA11" "2767"
"ENSG00000088280" "256.462944672362" "0.106320610486897" "0.183218691325921" "0.450435906551914" "0.66293549925124" "ASAP3" "55616"
"ENSG00000088298" "726.679307190405" "-0.313461016685385" "0.217424306299212" "0.0503266146139725" "0.169415338744779" "EDEM2" "55741"
"ENSG00000088305" "74.0957465294814" "0.495178579791637" "0.480616692491222" "0.0256081709111264" "0.109093889334886" "DNMT3B" "1789"
"ENSG00000088325" "4949.59428170429" "0.543932654832443" "0.341857841646145" "0.0126999061456559" "0.0681782114298563" "TPX2" "22974"
"ENSG00000088340" "57.8847267275047" "-0.134814539026359" "0.302258605567043" "0.156230261338803" "0.348503256465046" "FER1L4" "80307"
"ENSG00000088356" "320.483277212424" "-0.105859451124341" "0.140077855185167" "0.381137489364758" "0.599406644600602" "PDRG1" "81572"
"ENSG00000088367" "726.765667743781" "-0.622544735679693" "0.194399289462443" "0.00018328621237512" "0.00338160874645792" "EPB41L1" "2036"
"ENSG00000088386" "0.278107360297777" "-0.00685271832901518" "0.2745101351044" "0.876812573636403" NA "SLC15A1" "6564"
"ENSG00000088387" "643.074091843322" "-0.0442271734890666" "0.177275848201172" "0.741616589791354" "0.865239450719351" "DOCK9" "23348"
"ENSG00000088448" "717.331488114697" "0.667248355012084" "0.189120410586042" "5.23769288007988e-05" "0.00136743023493553" "ANKRD10" "55608"
"ENSG00000088451" "231.90415537478" "-0.0331899417030792" "0.151932140658861" "0.789465649114129" "0.894272723346293" "TGDS" "23483"
"ENSG00000088538" "20.5086440496639" "-0.07004272305998" "0.258699968686911" "0.516275297493979" "0.715364473772859" "DOCK3" "1795"
"ENSG00000088543" "412.162876723814" "0.163591541787681" "0.139353804411617" "0.175333269800262" "0.373701086901276" "C3orf18" "51161"
"ENSG00000088682" "507.294035033455" "0.0607720766596652" "0.108714898660614" "0.534577341550258" "0.729766854045559" "COQ9" "57017"
"ENSG00000088726" "5.46162898586777" "0.191921474638897" "0.368010617663832" "0.0196236856368661" "0.0916068247679912" "TMEM40" "55287"
"ENSG00000088727" "34.565833619322" "0.0573317130880714" "0.212244989492931" "0.677175324075768" "0.827323324893132" "KIF9" "64147"
"ENSG00000088756" "55.8711525702482" "-1.65982947330119" "0.639284013505902" "0.000321053878586375" "0.00514789498703725" "ARHGAP28" "79822"
"ENSG00000088766" "629.549783075782" "-0.254185022464321" "0.152527215675546" "0.0486554803044357" "0.165989051409285" "CRLS1" "54675"
"ENSG00000088808" "214.661780369829" "0.221622397415297" "0.187643768531257" "0.125782110388496" "0.303198816450971" "PPP1R13B" "23368"
"ENSG00000088812" "2412.21137247708" "-0.350337321256467" "0.176545182623063" "0.0148800519097268" "0.075839464753014" "ATRN" "8455"
"ENSG00000088826" "98.0022530042261" "0.177556863801636" "0.262174760158359" "0.231483515577909" "0.443325484249975" "SMOX" "54498"
"ENSG00000088827" "0.275990254048775" "0.0092429535898805" "0.274591178801444" "0.751371808578661" NA "SIGLEC1" "6614"
"ENSG00000088832" "7477.37506199958" "0.242987284855118" "0.146265667037241" "0.0521127837001481" "0.173384064727349" "FKBP1A" "2280"
"ENSG00000088833" "1199.30559305214" "-0.0244738465119814" "0.118023119326571" "0.818695069941387" "0.911002124363572" "NSFL1C" "55968"
"ENSG00000088836" "130.205960840473" "-0.00937342212676769" "0.195293097012387" "0.943532828195506" "0.97349864816129" "SLC4A11" "83959"
"ENSG00000088854" "790.575931340748" "-0.225804097681519" "0.147897320284941" "0.0722104420981148" "0.21322491315488" "DNAAF9" "25943"
"ENSG00000088876" "289.09534029587" "0.00589673022225444" "0.181955837277013" "0.967198361582851" "0.98549188535867" "ZNF343" "79175"
"ENSG00000088881" "6.09478880120449" "0.0366714065136489" "0.276535621248232" "0.391972770832479" "0.609644993283633" "EBF4" "57593"
"ENSG00000088882" "0.611866055318988" "-0.0193209873917207" "0.27501949243241" "0.56188743707054" NA "CPXM1" "56265"
"ENSG00000088888" "1979.3571877769" "-0.0577425848038784" "0.147831104766432" "0.639956989796027" "0.805075266007842" "MAVS" "57506"
"ENSG00000088899" "320.29876572216" "-0.500301476213734" "0.263363091955034" "0.00890887522465368" "0.0533876433520816" "LZTS3" "9762"
"ENSG00000088930" "2861.41006463391" "0.0258367083448004" "0.103694358845163" "0.782474850215438" "0.890005418905384" "XRN2" "22803"
"ENSG00000088970" "264.628671995909" "-0.388702052081181" "0.268290499271375" "0.0313940550793045" "0.124329786265658" "KIZ" "55857"
"ENSG00000088986" "5244.1577836064" "0.0556047841639547" "0.163831642588123" "0.675256269935364" "0.826276090007871" "DYNLL1" "8655"
"ENSG00000089006" "2037.02109508167" "0.55405774557828" "0.174341989626645" "0.000250525171161689" "0.00427524246283762" "SNX5" "27131"
"ENSG00000089009" "12967.4149945113" "-0.161712450693747" "0.0936192088165319" "0.0654924799125525" "0.200154028845221" "RPL6" "6128"
"ENSG00000089022" "485.088635825468" "0.206108483139671" "0.103047409383513" "0.0296302732895821" "0.120116536300207" "MAPKAPK5" "8550"
"ENSG00000089041" "23.7209350084132" "0.249797585138222" "0.414518325553582" "0.0432032589467992" "0.153703439036515" "P2RX7" "5027"
"ENSG00000089048" "723.913937219493" "0.0112996778661589" "0.0873114580739541" "0.891835133216201" "0.947479076111845" "ESF1" "51575"
"ENSG00000089050" "742.438740391762" "0.157289001795078" "0.144589844382499" "0.199991536527744" "0.40464274212975" "RBBP9" "10741"
"ENSG00000089053" "2557.85032563394" "0.220905014854507" "0.121662028587169" "0.0428625273157714" "0.153154040866453" "ANAPC5" "51433"
"ENSG00000089057" "1098.49885580862" "0.19578453208034" "0.113677964738892" "0.0586833215227322" "0.187304466156681" "SLC23A2" "9962"
"ENSG00000089060" "322.521097270044" "-0.0344853974154491" "0.181516293940494" "0.797177528985058" "0.898559486836132" "SLC8B1" "80024"
"ENSG00000089063" "2861.85212391581" "-0.229555034123143" "0.0911782027578425" "0.00731386176539127" "0.0464583470643855" "TMEM230" "29058"
"ENSG00000089091" "56.3150651923402" "0.658100482548363" "0.379211559632992" "0.00695933308848803" "0.0448132868868577" "DZANK1" "55184"
"ENSG00000089094" "749.731271952454" "0.0907644876760828" "0.147768551554755" "0.464540327283499" "0.674960811965997" "KDM2B" "84678"
"ENSG00000089101" "0.222473507264467" "-0.00898081542695326" "0.27467941105112" "0.640983124611847" NA "CFAP61" "26074"
"ENSG00000089123" "154.300110142287" "0.0428439181367384" "0.150106040945358" "0.739959777158908" "0.863891725036161" "TASP1" "55617"
"ENSG00000089127" "764.884356231722" "0.116874962361067" "0.30682705149113" "0.0482803903130433" "0.165073665331703" "OAS1" "4938"
"ENSG00000089154" "3916.83914012202" "-0.182673727656684" "0.133082791323474" "0.115058486520979" "0.286761790544763" "GCN1" "10985"
"ENSG00000089157" "26996.8414656775" "-0.156149411959068" "0.0983013601386798" "0.0886065268480834" "0.242640012681229" "RPLP0" "6175"
"ENSG00000089159" "6299.13424457588" "0.0799282572969485" "0.173975840340297" "0.55465578253551" "0.745108048016582" "PXN" "5829"
"ENSG00000089163" "11.1731550518069" "-0.0744330625274078" "0.268823587705073" "0.42956753737465" "0.644848966800815" "SIRT4" "23409"
"ENSG00000089169" "0.139807700028595" "-0.00117219114917812" "0.274511344144967" "0.988765706348024" NA "RPH3A" "22895"
"ENSG00000089177" "45.0200370077401" "-0.00222765872339626" "0.274460993271815" "0.967574211157219" "0.985550094123576" "KIF16B" "55614"
"ENSG00000089195" "511.862042629737" "0.144600178768335" "0.12385792159174" "0.191855741325386" "0.394609766746281" "TRMT6" "51605"
"ENSG00000089199" "0.360009406381153" "-0.00128979566795721" "0.274505605989813" "0.987838977969518" NA "CHGB" "1114"
"ENSG00000089220" "4165.10319783481" "-0.243733955648987" "0.121243152674974" "0.0247885012010532" "0.106845558145939" "PEBP1" "5037"
"ENSG00000089225" "1264.75155960852" "-0.38418292477234" "0.200013071027509" "0.0141392402666014" "0.0732351067879144" "TBX5" "6910"
"ENSG00000089234" "606.114860237795" "-0.222441687033848" "0.116700015355742" "0.0351294904705798" "0.133989222032655" "BRAP" "8315"
"ENSG00000089248" "2426.70261027073" "0.058767196964008" "0.141828670317271" "0.651161020133892" "0.81189517271912" "ERP29" "10961"
"ENSG00000089280" "7064.81946324957" "0.595260103388008" "0.280799833538941" "0.00407461057866258" "0.0308056499543776" "FUS" "2521"
"ENSG00000089289" "996.795924653465" "-0.339127976757906" "0.195206132618032" "0.025285530965853" "0.108113825847083" "IGBP1" "3476"
"ENSG00000089327" "3440.41186902941" "0.280435867132549" "0.112587184257365" "0.00628633997055653" "0.0416958825760508" "FXYD5" "53827"
"ENSG00000089335" "846.02407286043" "-0.0181302797360301" "0.123435892142156" "0.868834936097589" "0.936950334589163" "ZNF302" "55900"
"ENSG00000089351" "361.470020857819" "0.176667617312393" "0.1780359193209" "0.210626639892807" "0.417392781258995" "GRAMD1A" "57655"
"ENSG00000089472" "5.1302367460741" "0.10769142336598" "0.299941865634465" "0.0721086711866244" NA "HEPH" "9843"
"ENSG00000089486" "3.56502527471479" "0.0473450943302194" "0.274033102943206" "0.396884879001585" NA "CDIP1" "29965"
"ENSG00000089505" "15.2951066095792" "0.04570120118593" "0.261998009730985" "0.609649155290586" "0.783393084270924" "CMTM1" "113540"
"ENSG00000089597" "16923.450880884" "-0.10811448158973" "0.0765743216776436" "0.136384340425835" "0.319297136178654" "GANAB" "23193"
"ENSG00000089639" "206.275986269339" "0.152329092991462" "0.252552738492099" "0.297248099405043" "0.516608910173266" "GMIP" "51291"
"ENSG00000089682" "404.526694584917" "-0.257353300153022" "0.167589734344256" "0.0601253139472526" "0.190062866272433" "RBM41" "55285"
"ENSG00000089685" "2097.03708231098" "0.608345942968259" "0.360502133363137" "0.00871930944161367" "0.0525883595133561" "BIRC5" "332"
"ENSG00000089692" "12.0780185458648" "0.0518087914216883" "0.274933215542411" "0.384749211587641" "0.603062404740118" "LAG3" "3902"
"ENSG00000089693" "3234.82233683343" "-0.330971158253962" "0.118733178908121" "0.00213726500340411" "0.0197988341627507" "MLF2" "8079"
"ENSG00000089723" "37.6547236788862" "-1.36629765196152" "0.360415009368784" "8.63092121049408e-06" "0.000347506960508982" "OTUB2" "78990"
"ENSG00000089737" "4632.75577601716" "-0.370352772558707" "0.133801678222135" "0.00190823285500759" "0.0183632635998888" "DDX24" "57062"
"ENSG00000089775" "270.798634362663" "0.581557332249117" "0.300217494254256" "0.00612422679002909" "0.0408837091539896" "ZBTB25" "7597"
"ENSG00000089818" "873.419923154546" "0.0299908039785578" "0.103267260933738" "0.75843762015505" "0.875454416004372" "NECAP1" "25977"
"ENSG00000089820" "5.14153439915066" "0.038670836311782" "0.266993375022507" "0.602868756776829" "0.779673588961278" "ARHGAP4" "393"
"ENSG00000089847" "7.04893132612953" "-0.0251638608662382" "0.263410504017142" "0.743750430736153" "0.866158888943331" "ANKRD24" "170961"
"ENSG00000089876" "840.637847850087" "-0.133944502559489" "0.132825778355728" "0.24678509905735" "0.461706729976488" "DHX32" "55760"
"ENSG00000089902" "1699.79486210954" "-0.209868490809317" "0.139843434485455" "0.0814359463656737" "0.229843221387309" "RCOR1" "23186"
"ENSG00000089916" "1645.05054064472" "0.159265486986698" "0.111544932799383" "0.116964548872951" "0.289719232443422" "GPATCH2L" "55668"
"ENSG00000090006" "250.052734658209" "-0.183442373454458" "0.242181975449163" "0.226737897566524" "0.437563161245392" "LTBP4" "8425"
"ENSG00000090013" "392.436861296497" "-0.230263560712855" "0.182959247494279" "0.108593258766261" "0.276666029149426" "BLVRB" "645"
"ENSG00000090020" "1333.37778109501" "0.229996573239012" "0.177543685726815" "0.105372685190146" "0.270895757519929" "SLC9A1" "6548"
"ENSG00000090054" "1638.46636265074" "-0.0770908854575323" "0.0855059380255396" "0.342724194401583" "0.563212749435746" "SPTLC1" "10558"
"ENSG00000090060" "5409.89159550324" "0.00413242665846293" "0.0782689582658241" "0.935420208953917" "0.969770626842629" "PAPOLA" "10914"
"ENSG00000090061" "1854.82942052013" "-0.0447714905630176" "0.107796254860978" "0.649628535674705" "0.811169987891021" "CCNK" "8812"
"ENSG00000090097" "745.351672524861" "0.203927526350645" "0.207389073113262" "0.176144551224675" "0.374913395716505" "PCBP4" "57060"
"ENSG00000090104" "0.278046191544912" "-0.000889456535447567" "0.274522840583642" "0.988842403222434" NA "RGS1" "5996"
"ENSG00000090238" "132.485608896661" "-0.0681603413618724" "0.192084122604424" "0.621347363332907" "0.79203987010389" "YPEL3" "83719"
"ENSG00000090263" "537.667318551793" "-0.0372204075764751" "0.124294773813421" "0.740795804539276" "0.864606622932117" "MRPS33" "51650"
"ENSG00000090266" "824.108903911163" "-0.394753453325666" "0.0975014078330859" "1.69355525350027e-05" "0.000584465575320707" "NDUFB2" "4708"
"ENSG00000090273" "1692.46847822755" "0.128751454176051" "0.140976077853197" "0.288766297649015" "0.508296356639829" "NUDC" "10726"
"ENSG00000090316" "807.50342696769" "-0.394938228935333" "0.125243709580423" "0.00050035432329574" "0.00711681526446682" "MAEA" "10296"
"ENSG00000090339" "207.622679860217" "-1.66301713759445" "1.02300300702578" "0.00227176408048856" "0.0207097549813877" "ICAM1" "3383"
"ENSG00000090372" "948.311745865494" "0.10053886737772" "0.182702359111182" "0.465822510060355" "0.676378834339139" "STRN4" "29888"
"ENSG00000090376" "3.12936895117837" "-0.02339690897407" "0.268267104820284" "0.699528040227412" NA "IRAK3" "11213"
"ENSG00000090382" "0.200478348384793" "-0.00760413184873617" "0.274557288325438" "0.827055428995294" NA "LYZ" "4069"
"ENSG00000090432" "882.917353039614" "-0.360010754594047" "0.131123561937484" "0.00217817132973166" "0.0200738770252388" "MUL1" "79594"
"ENSG00000090447" "101.306691942648" "0.141737707972584" "0.207459979170392" "0.329601845148913" "0.550162057432673" "TFAP4" "7023"
"ENSG00000090470" "637.672227911462" "0.0889071555921696" "0.134162828997996" "0.450425298474124" "0.66293549925124" "PDCD7" "10081"
"ENSG00000090487" "1996.40676681431" "-0.113146223026644" "0.160355109810359" "0.387434697651088" "0.605920277198408" "SPG21" "51324"
"ENSG00000090520" "2039.77059801335" "0.0250545647509407" "0.1355101406545" "0.81522252417366" "0.909193929614727" "DNAJB11" "51726"
"ENSG00000090530" "409.966991396085" "1.37116672067177" "0.287510569809929" "1.10063729394796e-07" "9.70882218646871e-06" "P3H2" "55214"
"ENSG00000090539" "0.136859708217045" "-0.000827794007627507" "0.274525265671328" "0.988737251820181" NA "CHRD" "8646"
"ENSG00000090554" "69.9608212291703" "0.0134326685359854" "0.214207793893411" "0.923234696250717" "0.963395720823848" "FLT3LG" "2323"
"ENSG00000090565" "874.710171323031" "-0.0367232806591287" "0.129213945867033" "0.731994090568148" "0.858351204723104" "RAB11FIP3" "9727"
"ENSG00000090581" "616.079047401596" "-0.176717072927488" "0.173974872959012" "0.19981181563964" "0.404410326168932" "GNPTG" "84572"
"ENSG00000090612" "448.096529502139" "0.080746083094811" "0.16942768041374" "0.548227686091437" "0.739585025618105" "ZNF268" "10795"
"ENSG00000090615" "4002.37416060906" "-0.194444622513219" "0.107421897537933" "0.0471734266923872" "0.162910062562206" "GOLGA3" "2802"
"ENSG00000090621" "4198.02267552124" "0.226277796345854" "0.089966245325645" "0.00749930911597047" "0.0472795098786763" "PABPC4" "8761"
"ENSG00000090659" "0.0852104345155626" "0.00533172249616977" "0.274397468622154" "0.928303292575791" NA "CD209" "30835"
"ENSG00000090661" "11.1992298104084" "-0.362343911631682" "0.855962586082891" "0.0035771633622647" "0.0281370731454496" "CERS4" "79603"
"ENSG00000090674" "268.216262223326" "-0.565872850598035" "0.361253350307993" "0.0115728821620841" "0.0639628597804867" "MCOLN1" "57192"
"ENSG00000090686" "1745.87596313237" "0.0147067651456028" "0.127988377185886" "0.892908143062277" "0.947759196196808" "USP48" "84196"
"ENSG00000090776" "91.8741342944321" "-0.278005882926087" "0.196107442928348" "0.064206683501516" "0.197848655334505" "EFNB1" "1947"
"ENSG00000090857" "1700.99526424204" "0.221152867690782" "0.150122565495253" "0.0841059094201018" "0.234849460997687" "PDPR" "55066"
"ENSG00000090861" "4530.18470619347" "0.171273841382551" "0.191830240068023" "0.238767606028843" "0.453010916285671" "AARS1" "16"
"ENSG00000090863" "4949.7555993704" "-0.349748698527471" "0.200893346288105" "0.0250370418707288" "0.107500657587878" "GLG1" "2734"
"ENSG00000090889" "1339.50370655703" "0.772412265597797" "0.311195480777709" "0.0010672483174252" "0.0121866515773346" "KIF4A" "24137"
"ENSG00000090905" "2680.58754990334" "0.0149388349086804" "0.160356270650096" "0.89350846396985" "0.947759196196808" "TNRC6A" "27327"
"ENSG00000090920" "0.270713540320747" "0.00497773252740821" "0.273764120899767" "0.914722902270471" NA NA NA
"ENSG00000090924" "1273.71893775992" "0.473050333487868" "0.305502011165125" "0.0189347697796867" "0.0892531937694318" "PLEKHG2" "64857"
"ENSG00000090932" "0.083441357832093" "-0.000793513624062827" "0.274526916955447" "0.988800057570151" NA "DLL3" "10683"
"ENSG00000090971" "345.944854543831" "-0.102887788410647" "0.161566798222668" "0.439315702893684" "0.653265319506351" "NAT14" "57106"
"ENSG00000090975" "63.0022852455602" "-0.210556170643641" "0.290747300292703" "0.164419925615452" "0.359510178184203" "PITPNM2" "57605"
"ENSG00000090989" "1259.21262327398" "-0.0626742254860937" "0.14791454799338" "0.653319444576225" "0.812563102935646" "EXOC1" "55763"
"ENSG00000091009" "1372.00839762152" "-0.0498729279855765" "0.145492108628224" "0.686179481402934" "0.833321702801859" "RBM27" "54439"
"ENSG00000091010" "0.254869210645976" "0.00635405536594188" "0.274445660305604" "0.8320906616936" NA "POU4F3" "5459"
"ENSG00000091039" "3969.40615154587" "-0.106293526258061" "0.155281654874318" "0.40557782256976" "0.622087174082447" "OSBPL8" "114882"
"ENSG00000091073" "141.21934666763" "-0.0523356079666535" "0.208239906580211" "0.701024198968249" "0.840584506472029" "DTX2" "113878"
"ENSG00000091106" "4.10312986391422" "3.69543196907773" "2.37837524071752" "0.00275453883247744" NA "NLRC4" "58484"
"ENSG00000091127" "541.695876299681" "0.493566521398433" "0.155801194207855" "0.000325124709586732" "0.0051715567231692" "PUS7" "54517"
"ENSG00000091128" "2.01854648602356" "-0.0251313800997862" "0.273701466009602" "0.482132818691945" NA "LAMB4" "22798"
"ENSG00000091129" "22.24734532489" "0.109987359564956" "0.283060598229039" "0.27234389648565" "0.492250290339565" "NRCAM" "4897"
"ENSG00000091136" "8902.5854757758" "-0.194725734618106" "0.238982811458428" "0.202867536283969" "0.408052048091384" "LAMB1" "3912"
"ENSG00000091137" "11.7802579380283" "-0.0187066698490005" "0.253868127948872" "0.846601317388176" "0.925940769741441" "SLC26A4" "5172"
"ENSG00000091140" "2038.21632120831" "-0.0583860313632793" "0.0961286064523923" "0.517539104211996" "0.716353812911519" "DLD" "1738"
"ENSG00000091157" "913.565121243236" "-0.135372995229689" "0.147756578697148" "0.280719901699004" "0.499966485443564" "WDR7" "23335"
"ENSG00000091164" "1678.15683811428" "-0.0861166610289406" "0.092907844405264" "0.322761880245266" "0.543064689353799" "TXNL1" "9352"
"ENSG00000091262" "37.1196101181515" "-0.0858687530323777" "0.262059857754504" "0.43312943457199" "0.647680495509841" "ABCC6" "368"
"ENSG00000091317" "3809.85320202249" "0.0550421390529105" "0.076611570394319" "0.454731129129928" "0.666027813184466" "CMTM6" "54918"
"ENSG00000091409" "5074.65560505245" "-0.140588037168145" "0.216730602321789" "0.332540597838973" "0.553419729703495" "ITGA6" "3655"
"ENSG00000091428" "10.0036292476524" "-0.0125715767511909" "0.256558794895291" "0.887020285821487" "0.945569987564427" "RAPGEF4" "11069"
"ENSG00000091436" "7322.71533249219" "0.00933040166229105" "0.145755235777148" "0.976982580178986" "0.990077863517833" "MAP3K20" "51776"
"ENSG00000091483" "3446.09015857914" "-0.0594818384010924" "0.137475125228145" "0.605504985720856" "0.781184259636136" "FH" "2271"
"ENSG00000091490" "315.979993576584" "0.422838268911788" "0.417793305690541" "0.0378641729671835" "0.140522798426698" "SEL1L3" "23231"
"ENSG00000091513" "1.57199231162925" "-0.0247760987374441" "0.274343594348126" "0.503317321799517" NA "TF" "7018"
"ENSG00000091527" "7067.52073353879" "-0.126037363958712" "0.110708124096714" "0.211230651032166" "0.418107424863438" "CDV3" "55573"
"ENSG00000091536" "4.04449858034901" "-0.0861751080959739" "0.286885742082766" "0.158796416985776" NA "MYO15A" "51168"
"ENSG00000091542" "1844.95637386225" "-0.129617941302327" "0.111430310493594" "0.210188415736111" "0.416842658283511" "ALKBH5" "54890"
"ENSG00000091592" "914.479230472296" "0.140534226279716" "0.223075675918424" "0.335110049149442" "0.555915930246729" "NLRP1" "22861"
"ENSG00000091622" "11.4252419001483" "-0.172498123093897" "0.300681929405838" "0.18421286490596" "0.38497128991327" "PITPNM3" "83394"
"ENSG00000091640" "653.972374647622" "0.0795415727963501" "0.152281992079627" "0.534653256244926" "0.729784938183349" "SPAG7" "9552"
"ENSG00000091651" "404.870813353785" "0.908435880366946" "0.439246720724383" "0.00218937067969636" "0.0201367400825613" "ORC6" "23594"
"ENSG00000091656" "1142.3556807617" "-0.665851555309078" "0.332971824801778" "0.00409733016707307" "0.0308717454742284" "ZFHX4" "79776"
"ENSG00000091732" "482.935271335862" "-0.264062098830988" "0.112123070521403" "0.00978201367380839" "0.0569212319950137" "ZC3HC1" "51530"
"ENSG00000091831" "6.88491386425293" "-0.0890247960353463" "0.288533502345685" "0.158908703987921" "0.351939551446117" "ESR1" "2099"
"ENSG00000091844" "39.486256101223" "0.0807020424860656" "0.262213448864588" "0.461680869131125" "0.672385824946903" "RGS17" "26575"
"ENSG00000091947" "418.450565601653" "-0.284418752526134" "0.125478270406988" "0.0110816506395095" "0.0621058285276828" "TMEM101" "84336"
"ENSG00000091972" "0.525795414925525" "-0.0176925285510967" "0.275092953483629" "0.463012823370305" NA "CD200" "4345"
"ENSG00000091986" "8374.51693289103" "-0.142551374821244" "0.230249924450804" "0.326120745106556" "0.546634089342201" "CCDC80" "151887"
"ENSG00000092010" "2114.27214459272" "0.0906753477794671" "0.213106605552404" "0.521546342100508" "0.719268745757812" "PSME1" "5720"
"ENSG00000092020" "527.188650193906" "-0.0699829040724509" "0.107656731492662" "0.479988412661721" "0.687903304427407" "PPP2R3C" "55012"
"ENSG00000092036" "406.935538633936" "0.848200754385992" "0.187466436271487" "5.89453968362468e-07" "4.10520171389735e-05" "HAUS4" "54930"
"ENSG00000092068" "338.822140959705" "-0.144310825543213" "0.279198871798373" "0.255312809249722" "0.471363610785956" "SLC7A8" "23428"
"ENSG00000092094" "435.623143659611" "0.293141660794354" "0.237140138079749" "0.0749020006950667" "0.218189580320993" "OSGEP" "55644"
"ENSG00000092096" "267.267312294631" "0.0892594853696551" "0.184095710140942" "0.518305761045731" "0.717029829234793" "SLC22A17" "51310"
"ENSG00000092098" "590.823192657697" "0.378531512065431" "0.166039060040361" "0.0070613171189821" "0.0453196446561155" "RNF31" "55072"
"ENSG00000092108" "1802.95905311829" "-0.140955375686069" "0.0986354254641689" "0.13117136745989" "0.311001458717582" "SCFD1" "23256"
"ENSG00000092140" "1215.48713772455" "0.187563121252282" "0.198630507240111" "0.195964380511089" "0.39934167484934" "G2E3" "55632"
"ENSG00000092148" "5471.99071015995" "-0.174855254398969" "0.114621206199402" "0.0921099515561811" "0.248392259376713" "HECTD1" "25831"
"ENSG00000092199" "12391.4681870113" "0.0912687259681811" "0.100956829288808" "0.333635374570223" "0.554361439392159" "HNRNPC" "3183"
"ENSG00000092201" "5511.94640377199" "0.501130372705467" "0.119939248456628" "6.67830307879511e-06" "0.00028455577266422" "SUPT16H" "11198"
"ENSG00000092203" "2267.69111148668" "-0.261737459063819" "0.0977946103157967" "0.00400417866289312" "0.0304518476669899" "TOX4" "9878"
"ENSG00000092208" "135.862760707542" "0.0318395770893155" "0.203332762252763" "0.826491857108896" "0.914833233301878" "GEMIN2" "8487"
"ENSG00000092295" "25.1826929889547" "-0.133681419567533" "0.293771698596335" "0.205786063568754" "0.411705270294578" "TGM1" "7051"
"ENSG00000092330" "998.62580233156" "0.0953608330919959" "0.0966506458013199" "0.293906286729132" "0.513339934378571" "TINF2" "26277"
"ENSG00000092345" "0.167218107893133" "0.00133541408147586" "0.274121820654819" "0.988678893179517" NA "DAZL" "1618"
"ENSG00000092421" "247.496574067836" "-1.49813623435827" "0.610066806329136" "0.000508835954094175" "0.00721091905247483" "SEMA6A" "57556"
"ENSG00000092439" "2565.45957084678" "0.0678740600727266" "0.136938756855719" "0.568803247744807" "0.75501410262553" "TRPM7" "54822"
"ENSG00000092445" "659.386348833293" "0.410020618354909" "0.251249820485133" "0.022247690755442" "0.0993276196274584" "TYRO3" "7301"
"ENSG00000092470" "921.041759500465" "1.50274194288813" "0.321490940601078" "1.64974458702361e-07" "1.37132801397699e-05" "WDR76" "79968"
"ENSG00000092529" "52.6937167340944" "0.262429495201881" "0.364387585709256" "0.0872991544149543" "0.240481885820894" "CAPN3" "825"
"ENSG00000092531" "1574.1019617797" "-0.290733548270131" "0.12009245667326" "0.00729022331633218" "0.0463272267545466" "SNAP23" "8773"
"ENSG00000092607" "370.267429896564" "0.556368636667826" "0.258136153937973" "0.00433078477286929" "0.0320988798529876" "TBX15" "6913"
"ENSG00000092621" "2089.3179922514" "1.37413016117551" "0.221559046354584" "3.80371748406669e-11" "8.86224648948984e-09" "PHGDH" "26227"
"ENSG00000092758" "0.86398072492348" "0.0426241403320015" "0.278203351971609" "0.17435102224336" NA "COL9A3" "1299"
"ENSG00000092820" "2579.34226629548" "0.214455301066632" "0.232185381044268" "0.169447443780073" "0.366483647742983" "EZR" "7430"
"ENSG00000092841" "29534.1208643405" "-0.427413306378294" "0.173819635767737" "0.00295283303859791" "0.0248053997008003" "MYL6" "4637"
"ENSG00000092847" "1382.39365346284" "-0.017761704119068" "0.166902207198285" "0.89307670921209" "0.947759196196808" "AGO1" "26523"
"ENSG00000092853" "942.692378497865" "1.13268023881542" "0.367435773365736" "0.000119335063871531" "0.00247989169693245" "CLSPN" "63967"
"ENSG00000092871" "642.480060023636" "-0.0599252251006288" "0.150355500588986" "0.65046030518383" "0.811576121884651" "RFFL" "117584"
"ENSG00000092929" "6.23247016113202" "0.0791193052071926" "0.285384712743433" "0.16810779210529" "0.364736819216937" "UNC13D" "201294"
"ENSG00000092931" "464.322361260542" "0.0374339574107347" "0.112390913544355" "0.717678625341791" "0.851016232417314" "MFSD11" "79157"
"ENSG00000092964" "3664.47828504292" "0.00901349178060367" "0.169840997350025" "0.942794873114117" "0.97349864816129" "DPYSL2" "1808"
"ENSG00000092969" "382.556265754022" "-0.203426408163996" "0.33386153889779" "0.115673330422449" "0.287854219493974" "TGFB2" "7042"
"ENSG00000092978" "486.265732370716" "0.231342647254752" "0.141746231215502" "0.0588615539092469" "0.187718334362802" "GPATCH2" "55105"
"ENSG00000093000" "2053.99445286076" "0.360759867135874" "0.186831114111277" "0.0168331442366303" "0.0824339981543993" "NUP50" "10762"
"ENSG00000093009" "404.486261117327" "0.661081805330694" "0.425904510390632" "0.00889335537729899" "0.053315303407685" "CDC45" "8318"
"ENSG00000093010" "1747.84017047404" "-0.644442728216279" "0.237941922706615" "0.000795095252590944" "0.00979519338670007" "COMT" "1312"
"ENSG00000093072" "4.24832472241989" "-0.0703231908955983" "0.283879362751312" "0.145813114562369" NA "ADA2" "51816"
"ENSG00000093100" "257.409181968274" "0.342224043767096" "0.209391741888697" "0.0316452484118499" "0.124844905765657" NA NA
"ENSG00000093144" "2218.12645286067" "-0.0800652099157643" "0.0809984738517545" "0.298565978636323" "0.51802587764518" "ECHDC1" "55862"
"ENSG00000093167" "2785.71830269489" "-0.321646054938342" "0.126294991431579" "0.00443802866039007" "0.0327212022500195" "LRRFIP2" "9209"
"ENSG00000093183" "2069.16334333288" "0.0651454885546628" "0.0763561617744157" "0.372038331357982" "0.591555416485474" "SEC22C" "9117"
"ENSG00000093217" "161.785921477852" "0.108130820915372" "0.210093746612611" "0.452335240509504" "0.664723424913738" "XYLB" "9942"
"ENSG00000094631" "647.135593035727" "0.240882995810252" "0.239269973238848" "0.128063200549707" "0.306784187124113" "HDAC6" "10013"
"ENSG00000094804" "933.586722792039" "0.638125723893094" "0.350485954093781" "0.00655372052781366" "0.0429170152818835" "CDC6" "990"
"ENSG00000094841" "238.087837225157" "-0.188594587249448" "0.147471892114228" "0.129093942635201" "0.308189133376318" "UPRT" "139596"
"ENSG00000094880" "1052.73561259205" "0.0569948730917267" "0.108233689518481" "0.570041785845859" "0.755731066964565" "CDC23" "8697"
"ENSG00000094914" "872.695701939876" "0.121050484706274" "0.192325944334492" "0.400737006674666" "0.6172891018454" "AAAS" "8086"
"ENSG00000094916" "7350.78825149897" "0.376215296364655" "0.168202175226671" "0.00773683012299914" "0.0482239413079465" "CBX5" "23468"
"ENSG00000094975" "1554.33588394582" "0.155598672689374" "0.0963787882824851" "0.0837170618660866" "0.234144264383424" "SUCO" "51430"
"ENSG00000095002" "1572.54533963663" "0.805063943721493" "0.173427944731008" "4.24877077065264e-07" "3.12810689928859e-05" "MSH2" "4436"
"ENSG00000095015" "316.225664739976" "-0.116463632048156" "0.197357426538986" "0.410718105163489" "0.626862055669566" "MAP3K1" "4214"
"ENSG00000095059" "544.793098167262" "0.3371297258254" "0.176522234383514" "0.0195400189008427" "0.0912865800425845" "DHPS" "1725"
"ENSG00000095066" "141.25149980297" "1.03620194579279" "0.362243536747615" "0.00025475809819318" "0.00432279716816943" "HOOK2" "29911"
"ENSG00000095139" "9924.51648341726" "-0.338408479619317" "0.11854379144194" "0.00143228904604404" "0.0149828287827381" "ARCN1" "372"
"ENSG00000095203" "3.09193088151916" "0.00264775310703131" "0.265765173287748" "0.968410317476456" NA "EPB41L4B" "54566"
"ENSG00000095209" "567.659271008891" "0.243021284968506" "0.220971917321537" "0.120153960043509" "0.29487307559249" "TMEM38B" "55151"
"ENSG00000095261" "1818.43910382311" "-0.378079122461259" "0.0929448350757412" "1.64886012713597e-05" "0.000572370681329676" "PSMD5" "5711"
"ENSG00000095303" "7956.18497654122" "-0.0998842446192266" "0.171980540683549" "0.47598564222473" "0.684319133678767" "PTGS1" "5742"
"ENSG00000095319" "2149.38291828219" "0.387130811427159" "0.163222715213669" "0.00541522832629143" "0.0374943328046537" "NUP188" "23511"
"ENSG00000095321" "690.868548463716" "0.00383098000128459" "0.137626336800637" "0.973175886623745" "0.988196005719803" "CRAT" "1384"
"ENSG00000095370" "0.302492379750957" "0.00948134987914357" "0.274609762982037" "0.736507532533982" NA "SH2D3C" "10044"
"ENSG00000095380" "990.232584749233" "-0.320521789216805" "0.122049363775672" "0.00360506610229948" "0.0282933639632753" "NANS" "54187"
"ENSG00000095383" "599.871449559318" "0.088292223467833" "0.167929929153224" "0.488451143856238" "0.694051212355889" "TBC1D2" "55357"
"ENSG00000095397" "48.1836440640121" "0.0399870765412717" "0.20508640872531" "0.772653959346551" "0.884037805480428" "WHRN" "25861"
"ENSG00000095485" "634.296911136594" "0.178031884967751" "0.13518173103458" "0.129745332908636" "0.309156450764662" "CWF19L1" "55280"
"ENSG00000095539" "43.4402694241643" "-1.47119633301567" "0.539497538848298" "0.00027946322818322" "0.00464101070992564" "SEMA4G" "57715"
"ENSG00000095564" "1512.9270860533" "0.277817201079133" "0.178276018281973" "0.0522435036894661" "0.173666923703098" "BTAF1" "9044"
"ENSG00000095574" "507.560566077726" "-0.238555670494747" "0.141179686581665" "0.0502626834366245" "0.169268427055903" "IKZF5" "64376"
"ENSG00000095587" "2.28015123601208" "-0.0101427230669233" "0.266096423659122" "0.888668371142838" NA "TLL2" "7093"
"ENSG00000095596" "0.781202474978374" "-0.0148473999642018" "0.274590719245153" "0.7640585485831" NA "CYP26A1" "1592"
"ENSG00000095637" "7.53487129304628" "0.188707689592229" "0.351304622259007" "0.0591447582728389" "0.188293843649631" "SORBS1" "10580"
"ENSG00000095739" "199.704036858225" "0.0683859326022041" "0.234370490132675" "0.601410655902536" "0.778897301903816" "BAMBI" "25805"
"ENSG00000095752" "324.058912437142" "0.550651095278719" "0.494547895200466" "0.019873541533186" "0.0922163342270674" "IL11" "3589"
"ENSG00000095777" "0.541126114329813" "0.0287997330877763" "0.275492229057252" "0.502273103818255" NA "MYO3A" "53904"
"ENSG00000095787" "3294.27362738191" "0.121390999557545" "0.0980007744229568" "0.185220988174326" "0.385891618132766" "WAC" "51322"
"ENSG00000095794" "394.535750771671" "0.0425606224206347" "0.13541413206594" "0.718621829010533" "0.851714227545561" "CREM" "1390"
"ENSG00000095906" "169.019064819664" "-0.105878363578812" "0.243808248382694" "0.428549145177934" "0.643656337050324" "NUBP2" "10101"
"ENSG00000095951" "642.793725992262" "-0.135752829265897" "0.180225371222302" "0.32592975459722" "0.546491696760397" "HIVEP1" "3096"
"ENSG00000096060" "198.462327094607" "1.72619898170931" "0.256097466806224" "9.91554128292996e-13" "3.33269964729087e-10" "FKBP5" "2289"
"ENSG00000096063" "2261.53173089711" "0.250077747685624" "0.0811800615129466" "0.00122763982479123" "0.0133689298902667" "SRPK1" "6732"
"ENSG00000096070" "1319.01524228482" "0.202603824824142" "0.105139805981336" "0.0370082362217499" "0.138708840881878" "BRPF3" "27154"
"ENSG00000096080" "434.084539331285" "-0.306132197253665" "0.127345296471649" "0.00726740943884362" "0.0462012406800827" "MRPS18A" "55168"
"ENSG00000096092" "643.894520837348" "0.214739227946418" "0.14725762518908" "0.0872273915223757" "0.240481885820894" "TMEM14A" "28978"
"ENSG00000096093" "439.444197640518" "-0.0110705379572217" "0.180340787993501" "0.931209495743347" "0.967203952112967" "EFHC1" "114327"
"ENSG00000096384" "29099.1393661803" "-0.00352689657706994" "0.0942064106932712" "0.949578868054711" "0.975767869270103" "HSP90AB1" "3326"
"ENSG00000096401" "2004.48383397831" "0.339553042198823" "0.118114256093463" "0.00166225286594778" "0.0166559245368883" "CDC5L" "988"
"ENSG00000096433" "2713.67513922377" "0.38105913572084" "0.188503626023264" "0.0117008637148124" "0.0643797344821048" "ITPR3" "3710"
"ENSG00000096654" "227.485393341183" "0.191237715166338" "0.165001075409366" "0.156762256832183" "0.349118834810956" "ZNF184" "7738"
"ENSG00000096696" "5266.23875124236" "0.0163746475116457" "0.210013424417143" "0.907018834637917" "0.955126405420732" "DSP" "1832"
"ENSG00000096717" "807.160243589176" "0.242238850010102" "0.109848609156828" "0.0161832090718467" "0.080180054035263" "SIRT1" "23411"
"ENSG00000096746" "4513.5202706778" "0.448977085955394" "0.136800006089616" "0.000260758543439591" "0.00438737576387799" "HNRNPH3" "3189"
"ENSG00000096872" "392.417396740613" "-0.062447664807609" "0.165010404996297" "0.641245670754389" "0.805953081511846" "IFT74" "80173"
"ENSG00000096968" "418.36793557504" "0.153175471476692" "0.137386121296914" "0.192741354096861" "0.395704798818863" "JAK2" "3717"
"ENSG00000096996" "4.21990293940697" "-0.01241655862303" "0.266542572600475" "0.846587902175623" NA "IL12RB1" "3594"
"ENSG00000097007" "2045.01200977432" "-0.0835455071933514" "0.130026727681329" "0.466352220396089" "0.676793058729744" "ABL1" "25"
"ENSG00000097021" "818.880331744748" "0.157764671165288" "0.232869546380413" "0.287934209201401" "0.507842893961084" "ACOT7" "11332"
"ENSG00000097033" "3969.46424943542" "-0.0686031936308434" "0.0906258952539314" "0.43947058784463" "0.653379993731003" "SH3GLB1" "51100"
"ENSG00000097046" "381.179062401959" "1.18237487141666" "0.320198805124651" "1.36058966357422e-05" "0.000489211088105139" "CDC7" "8317"
"ENSG00000097096" "222.541159014843" "-0.324314084927914" "0.196873689066524" "0.0322553003562626" "0.126380942424778" "SYDE2" "84144"
"ENSG00000099139" "6.57059238243809" "-0.160504511741798" "0.329818559665848" "0.0660098725645114" "0.20130602394704" "PCSK5" "5125"
"ENSG00000099194" "17851.8487109394" "-0.304944237296643" "0.530380052338019" "0.0193427308690144" "0.0905734455739255" "SCD" "6319"
"ENSG00000099203" "426.336183003669" "-0.587423172158947" "0.24778085264687" "0.00233629328212326" "0.0211236435291858" "TMED1" "11018"
"ENSG00000099204" "162.096941170459" "-0.922752503975328" "0.392478117664336" "0.00115056899308025" "0.0127953519013594" "ABLIM1" "3983"
"ENSG00000099219" "500.407378333333" "0.0101697841483759" "0.181331978039024" "0.941858408948899" "0.972945337125604" "ERMP1" "79956"
"ENSG00000099246" "2992.87711632177" "-0.250468214572732" "0.0892773116377946" "0.00290042353624108" "0.0244912360032258" "RAB18" "22931"
"ENSG00000099250" "17189.9532226135" "-0.0489478919877622" "0.187707124202066" "0.699566931455702" "0.839817091950975" "NRP1" "8829"
"ENSG00000099251" "8.62774770255687" "0.0673760309420987" "0.264449867589491" "0.49327581302028" "0.697761879698678" "HSD17B7P2" "158160"
"ENSG00000099256" "436.505255663314" "0.748462913299361" "0.214606570481018" "5.06434487986442e-05" "0.00133162986713578" "PRTFDC1" "56952"
"ENSG00000099260" "1.58657202683712" "-0.0302423510783775" "0.276279602106856" "0.18424990645526" NA "PALMD" "54873"
"ENSG00000099282" "7.80279947466593" "-0.0899088723184012" "0.269757743366666" "0.383594771511787" "0.601863077160923" "TSPAN15" "23555"
"ENSG00000099284" "0.541035249611266" "-0.000981801436174733" "0.274521044826704" "0.988793262720629" NA "MACROH2A2" "55506"
"ENSG00000099290" "1847.42433534014" "-0.147664543227721" "0.199308384407835" "0.305572611545707" "0.525047053113189" "WASHC2A" "387680"
"ENSG00000099308" "199.35507603333" "-0.0681828919618753" "0.16417481278633" "0.601921625673752" "0.779169943695875" "MAST3" "23031"
"ENSG00000099326" "200.181926920932" "0.265126434023186" "0.309890814091418" "0.10864098878561" "0.276721306032011" "MZF1" "7593"
"ENSG00000099330" "145.48790386468" "-0.23092408960366" "0.220075835550004" "0.136824980696048" "0.319892790948375" "OCEL1" "79629"
"ENSG00000099331" "2409.56658140946" "0.208453449280818" "0.171584285734144" "0.129108144161336" "0.308189133376318" "MYO9B" "4650"
"ENSG00000099337" "107.640223857057" "-0.231350297691" "0.266432957170823" "0.143798188102472" "0.329567712163108" "KCNK6" "9424"
"ENSG00000099338" "1.23654552105731" "0.0143892867773428" "0.274098551334104" "0.42371806897378" NA "CATSPERG" "57828"
"ENSG00000099341" "2613.27261651204" "-0.184515672967729" "0.0988904292984543" "0.0445405186467708" "0.156580481763921" "PSMD8" "5714"
"ENSG00000099364" "269.697413158485" "-0.0718216233560015" "0.168840041249546" "0.58930066413655" "0.770761997141968" "FBXL19" "54620"
"ENSG00000099365" "68.6868572243681" "1.48523825201703" "0.34178570528781" "7.97626562413707e-07" "5.29274861866023e-05" "STX1B" "112755"
"ENSG00000099377" "394.111335346225" "-0.290258116851545" "0.284531780813668" "0.0876181118942902" "0.241086248086425" "HSD3B7" "80270"
"ENSG00000099381" "494.463575714517" "-0.0856326273809871" "0.171187450058167" "0.523991289019217" "0.721481389777828" "SETD1A" "9739"
"ENSG00000099385" "490.70937043831" "0.300518402242375" "0.200947840700961" "0.0512713998799464" "0.171433199295815" "BCL7C" "9274"
"ENSG00000099622" "2594.82770128549" "0.280874227130949" "0.160730965053327" "0.0364869613886728" "0.137457336752015" "CIRBP" "1153"
"ENSG00000099624" "201.181675198016" "-0.325494835004486" "0.399464521764" "0.0604591705557319" "0.190650466237441" "ATP5F1D" "513"
"ENSG00000099625" "20.296307276905" "-0.202194449944732" "0.348509253988636" "0.0853061074039694" "0.236917141471667" "CBARP" "255057"
"ENSG00000099725" "199.236050000255" "0.626588285991298" "0.363524982064904" "0.00773780503461453" "0.0482239413079465" "PRKY" "5616"
"ENSG00000099769" "0.203342877595854" "-0.00123800584682884" "0.274509440957649" "0.988762746176986" NA "IGFALS" "3483"
"ENSG00000099783" "4305.87568849816" "0.185785702847345" "0.141834031144647" "0.128413271375168" "0.307194428087804" "HNRNPM" "4670"
"ENSG00000099785" "166.972908239729" "-0.279321930045601" "0.219051426661782" "0.0773141839638932" "0.223055532425033" "MARCHF2" "51257"
"ENSG00000099795" "238.614396282422" "-0.435758097283304" "0.450481563544946" "0.033781654415153" "0.130241771041615" "NDUFB7" "4713"
"ENSG00000099797" "1101.70192679058" "0.0765249559491409" "0.14758464569621" "0.53849160373913" "0.733261779692879" "TECR" "9524"
"ENSG00000099800" "299.366644861251" "-0.291723321071233" "0.271596560840632" "0.0852976680427116" "0.236917141471667" "TIMM13" "26517"
"ENSG00000099804" "388.921057753185" "-0.0807750801837188" "0.162279515955652" "0.540357529049354" "0.734557141056958" "CDC34" "997"
"ENSG00000099810" "1528.2899469924" "0.331488865883207" "0.0983026786194424" "0.000323937907002764" "0.0051686315584827" "MTAP" "4507"
"ENSG00000099812" "0.473003416172848" "-0.00201365765805407" "0.274485709009217" "0.984829493908772" NA "MISP" "126353"
"ENSG00000099814" "653.400566780089" "0.0552163552440626" "0.202405249844831" "0.70394201901431" "0.841704776089863" "CEP170B" "283638"
"ENSG00000099817" "925.715970921505" "-0.0969051359820624" "0.182051326746738" "0.482703691909679" "0.690067663487336" "POLR2E" "5434"
"ENSG00000099821" "255.126218502106" "-0.336155894970905" "0.29132479621574" "0.0599051005635017" "0.189605063977797" "POLRMT" "5442"
"ENSG00000099822" "367.416321160249" "-0.187674079193554" "0.217903431096788" "0.211762946934646" "0.418708175304063" "HCN2" "610"
"ENSG00000099840" "8.77216839345081" "0.15040407454167" "0.301788655934569" "0.177973618221908" "0.3774554336528" "IZUMO4" "113177"
"ENSG00000099849" "130.090597219118" "-0.100188282996257" "0.262033666068152" "0.396929554260551" "0.613350968671037" "RASSF7" "8045"
"ENSG00000099860" "301.723963877429" "0.182993153242971" "0.275759624595304" "0.211917182946892" "0.418822902408525" "GADD45B" "4616"
"ENSG00000099866" "1.62561414871691" "0.0807580086476153" "0.286900615869252" "0.143204792272988" NA "MADCAM1" "8174"
"ENSG00000099875" "499.433299534003" "0.0835689106497204" "0.222855600310844" "0.547289260788234" "0.739072343527546" "MKNK2" "2872"
"ENSG00000099889" "45.3502743369542" "-0.075113496081928" "0.260992049067903" "0.48247972415172" "0.689875059198164" "ARVCF" "421"
"ENSG00000099899" "336.4753484839" "0.0784466414172308" "0.22119269562751" "0.570646133555713" "0.755955776789039" "TRMT2A" "27037"
"ENSG00000099901" "1285.40816191143" "0.546919262510515" "0.234296318330251" "0.00294836896953116" "0.0247877828373688" "RANBP1" "5902"
"ENSG00000099904" "497.907208024856" "-0.127000724813144" "0.202272414872656" "0.375466924178146" "0.59454056889782" "ZDHHC8" "29801"
"ENSG00000099910" "568.421031904842" "0.127120518760369" "0.157713961354787" "0.328190391420004" "0.54843835297716" "KLHL22" "84861"
"ENSG00000099917" "1672.62042904411" "-0.111536428520369" "0.20621326997981" "0.43701674116281" "0.650998731584758" "MED15" "51586"
"ENSG00000099937" "0.544510851500876" "0.00506882375889417" "0.27357063654739" "0.894646703666459" NA "SERPIND1" "3053"
"ENSG00000099940" "1394.91611981711" "-0.0567232197150463" "0.105110835852749" "0.546508650864631" "0.738519599984918" "SNAP29" "9342"
"ENSG00000099942" "2426.76927568313" "-0.0889064814365537" "0.0890115828569892" "0.289828768203522" "0.509272795751684" "CRKL" "1399"
"ENSG00000099949" "877.540832667655" "0.152336453140866" "0.210189131872765" "0.302562638180132" "0.52197287981511" "LZTR1" "8216"
"ENSG00000099953" "127.240875099923" "-0.0969145917341767" "0.253675705194279" "0.436498663265825" "0.650352301508424" "MMP11" "4320"
"ENSG00000099956" "1144.72739931496" "-0.0140785060633048" "0.12468897887146" "0.89890583610002" "0.950224472305648" "SMARCB1" "6598"
"ENSG00000099957" "69.3661384076271" "-1.16483291564841" "0.637814093577512" "0.00244886841502524" "0.0218981807777359" "P2RX6" "9127"
"ENSG00000099958" "1.36987375094198" "-0.0130068756751243" "0.274314231827473" "0.899298550869614" NA "DERL3" "91319"
"ENSG00000099960" "0.190936711913123" "-0.000874276303920984" "0.274523941151234" "0.98875984087122" NA "SLC7A4" "6545"
"ENSG00000099968" "1808.92627121197" "-0.259699001203686" "0.200259415330701" "0.0851245897105337" "0.236741006260096" "BCL2L13" "23786"
"ENSG00000099974" "0.681821959507199" "0.0177448896515982" "0.274078220761495" "0.515219189940528" NA "DDTL" "100037417"
"ENSG00000099977" "222.565350852388" "0.0651661089466977" "0.15092797941257" "0.607460237842282" "0.781945111754185" "DDT" "1652"
"ENSG00000099984" "50.5016621723234" "0.369377564571736" "0.407899540922612" "0.0496927356318376" "0.168070062960958" "GSTT2" "2953"
"ENSG00000099991" "1022.87304403959" "0.096193538996539" "0.1888057379157" "0.4927485230985" "0.69739883885261" "CABIN1" "23523"
"ENSG00000099992" "211.08167425388" "-0.298652529914773" "0.230236013591411" "0.0666649842813582" "0.202695638539642" "TBC1D10A" "83874"
"ENSG00000099994" "1.7480300495389" "0.0848019898668326" "0.290858795312814" "0.0491644233936858" NA "SUSD2" "56241"
"ENSG00000099995" "3022.90725748556" "-0.0156562910826786" "0.149174743586435" "0.898769447727762" "0.950210231900911" "SF3A1" "10291"
"ENSG00000099999" "183.512980741976" "0.192377269900912" "0.208998550148621" "0.199300177839114" "0.403903532516783" "RNF215" "200312"
"ENSG00000100003" "328.585737758837" "0.661069751980073" "0.335391009088228" "0.0045092422603767" "0.0330727678309697" "SEC14L2" "23541"
"ENSG00000100014" "2300.50878902162" "0.316188683326833" "0.126749374938491" "0.0052960226488539" "0.0368836964747433" "SPECC1L" "23384"
"ENSG00000100023" "1007.2505337951" "-0.203456197104865" "0.145260948832821" "0.099761685219865" "0.262003637707548" "PPIL2" "23759"
"ENSG00000100024" "1.56403553085294" "-0.0268704823994987" "0.274540110057006" "0.376445446238454" NA "UPB1" "51733"
"ENSG00000100027" "9.25926828522628" "0.171551308220418" "0.334088815258451" "0.074592271649867" "0.217762672201396" "YPEL1" "29799"
"ENSG00000100028" "1569.86275933785" "0.0807643230596312" "0.131326033244218" "0.490735542799648" "0.69588757472488" "SNRPD3" "6634"
"ENSG00000100029" "1281.88968430973" "-0.12317133420357" "0.110184891077144" "0.215732869868381" "0.423852298510701" "PES1" "23481"
"ENSG00000100030" "5892.52741163637" "0.129821415167973" "0.109332066368638" "0.192746448477127" "0.395704798818863" "MAPK1" "5594"
"ENSG00000100031" "25.3787847281048" "0.39957382212333" "0.605912738068949" "0.0261723256733526" "0.110681161716549" "GGT1" "2678"
"ENSG00000100034" "1221.38692838139" "-0.0470699138005285" "0.19864169451227" "0.733819833728041" "0.8597748142823" "PPM1F" "9647"
"ENSG00000100036" "121.114678837005" "0.00212425251863587" "0.172574777895913" "0.99074580458629" "0.995821405970035" "SLC35E4" "339665"
"ENSG00000100038" "279.282113931476" "0.179947549411071" "0.206238999537506" "0.216941428348363" "0.425421348398076" "TOP3B" "8940"
"ENSG00000100055" "3.17679096775893" "-0.0304749315440736" "0.272061402785152" "0.529280798980295" NA "CYTH4" "27128"
"ENSG00000100056" "255.181786852589" "0.0819299128296375" "0.183881388460136" "0.553956769525682" "0.744241016131089" "ESS2" "8220"
"ENSG00000100058" "257.667479710437" "-0.280360580998189" "0.144333028481192" "0.0245505048627437" "0.106190987558514" "CRYBB2P1" "1416"
"ENSG00000100060" "0.165348932409509" "-0.00583579011004837" "0.274462382703507" "0.938078972974258" NA "MFNG" "4242"
"ENSG00000100065" "87.2299953302412" "0.00474105093689278" "0.240923492033764" "0.968326649763705" "0.985926791702116" "CARD10" "29775"
"ENSG00000100068" "33.3777226226146" "0.444566058794194" "0.532590720576211" "0.0312238523820775" "0.123941458710988" "LRP5L" "91355"
"ENSG00000100075" "791.508921855112" "-0.287032003999066" "0.161597160001637" "0.0334647256323623" "0.129414237869423" "SLC25A1" "6576"
"ENSG00000100077" "212.529074468444" "-0.112532614177412" "0.200443530530877" "0.427752357342881" "0.64286107367147" "GRK3" "157"
"ENSG00000100078" "0.586643048684307" "-0.000951210488393562" "0.274520445385942" "0.988699345092787" NA "PLA2G3" "50487"
"ENSG00000100083" "544.986143704065" "0.206805280867274" "0.226776014567258" "0.179702240198679" "0.379472940832404" "GGA1" "26088"
"ENSG00000100084" "784.231593508316" "0.0334467173570097" "0.0995534289783161" "0.723987589737002" "0.853819384052157" "HIRA" "7290"
"ENSG00000100092" "359.970802263781" "-0.0348421169047847" "0.16083201440272" "0.789298160563324" "0.894190791277356" "SH3BP1" "23616"
"ENSG00000100097" "22497.733993774" "-0.206056187406393" "0.138207088605954" "0.0894310297429887" "0.24386122590059" "LGALS1" "3956"
"ENSG00000100099" "830.75403589279" "0.181329195763891" "0.159207028852926" "0.165018220761043" "0.360207074853379" "HPS4" "89781"
"ENSG00000100100" "148.281749108308" "-1.05454400109173" "0.556031181087659" "0.00239990773114829" "0.0215488877768369" "PIK3IP1" "113791"
"ENSG00000100101" "215.769338186439" "-0.00305017975415268" "0.20449521830548" "0.980403563599131" "0.99128349042545" NA NA
"ENSG00000100104" "551.83526977129" "0.0805751878103686" "0.131610732090854" "0.484298227177739" "0.69123994512486" "SRRD" "402055"
"ENSG00000100105" "503.66155469294" "0.183546004953839" "0.0999092820688135" "0.0484713373429795" "0.165506922848897" "PATZ1" "23598"
"ENSG00000100106" "1944.04979686779" "-0.0130570290020489" "0.136941268376928" "0.911520038225657" "0.957080564414729" "TRIOBP" "11078"
"ENSG00000100109" "950.605696918518" "-0.017976075968109" "0.0962108820738727" "0.836676401298793" "0.920832420307563" "TFIP11" "24144"
"ENSG00000100116" "135.203826197899" "-0.798070531381193" "0.288063791459519" "0.000470150267006346" "0.0068189430376971" "GCAT" "23464"
"ENSG00000100122" "0.263838640498687" "-0.00910576637403847" "0.274688816187104" "0.61957344781262" NA "CRYBB1" "1414"
"ENSG00000100124" "412.217338602999" "0.0209704877237489" "0.171738203823713" "0.881243885016855" "0.942769976906006" "ANKRD54" "129138"
"ENSG00000100129" "5095.88227012461" "-0.212099696977344" "0.11215590697683" "0.0370527496668882" "0.138777268071647" "EIF3L" "51386"
"ENSG00000100138" "1592.22860396611" "-0.150802236585322" "0.11051647426214" "0.13483522955388" "0.316918133799414" "SNU13" "4809"
"ENSG00000100139" "1059.46820921976" "0.154906939391728" "0.188991513410942" "0.277531959347139" "0.497021926733962" "MICALL1" "85377"
"ENSG00000100142" "368.253826662388" "0.0613965056850618" "0.146770748035874" "0.618726657607162" "0.790328226475903" "POLR2F" "5435"
"ENSG00000100147" "68.34436434001" "0.104853406688465" "0.196780696374992" "0.4595698467139" "0.670195189590984" "CCDC134" "79879"
"ENSG00000100150" "195.236828099477" "0.71506399780109" "0.370651670491561" "0.0040498100724684" "0.0307156933987953" "DEPDC5" "9681"
"ENSG00000100151" "166.592845993555" "0.198981582492662" "0.208219337188218" "0.179646968779319" "0.379472940832404" "PICK1" "9463"
"ENSG00000100154" "1017.16179723205" "-0.562052878997581" "0.272148827023645" "0.00501138390992918" "0.0355907242220556" "TTC28" "23331"
"ENSG00000100162" "122.871105773361" "0.0469336924514158" "0.241428477442089" "0.699285308488969" "0.83965217037453" "CENPM" "79019"
"ENSG00000100167" "1.03697091155378" "0.0270821703703546" "0.274483386904243" "0.425605795118304" NA "SEPTIN3" "55964"
"ENSG00000100181" "0.619158488579886" "-0.00108933556093406" "0.273597638296669" "0.982177817801377" NA "TPTEP1" "387590"
"ENSG00000100191" "0.131620377739427" "-0.00724351721967017" "0.274533132584489" "0.8540943014123" NA "SLC5A4" "6527"
"ENSG00000100196" "3572.13458167512" "-0.463462407697069" "0.245614176966268" "0.0107606190015838" "0.0608077230933797" "KDELR3" "11015"
"ENSG00000100197" "6.67427551207057" "0.167950429100119" "0.318660469881776" "0.13028800109111" "0.30995272886131" "CYP2D6" "1565"
"ENSG00000100201" "11525.1652394014" "0.221581807224116" "0.146612552370636" "0.0778370897106119" "0.223687591824493" "DDX17" "10521"
"ENSG00000100206" "14.638076319091" "0.071072777345749" "0.276094153295027" "0.342828002992439" "0.563212749435746" "DMC1" "11144"
"ENSG00000100207" "1371.32044250197" "0.000849359451275329" "0.144569107233558" "0.991831452642863" "0.996332600000838" "TCF20" "6942"
"ENSG00000100209" "138.127109416276" "0.0544761456685334" "0.157173900109901" "0.674939744416184" "0.826124252416769" "HSCB" "150274"
"ENSG00000100211" "368.650169308646" "-0.0641193447596521" "0.128094431863758" "0.571399075364899" "0.756346917780558" "CBY1" "25776"
"ENSG00000100216" "1077.41409110207" "-0.0594714969308555" "0.120868936251575" "0.581886703419638" "0.76478562428531" "TOMM22" "56993"
"ENSG00000100218" "0.784033150644437" "-0.00563215735947969" "0.27349401974879" "0.845379037878601" NA "RSPH14" "27156"
"ENSG00000100219" "3511.08340080696" "-0.0626491888148776" "0.149894455314443" "0.611664080906889" "0.784677925232444" "XBP1" "7494"
"ENSG00000100220" "2003.94074577816" "-0.163698132288259" "0.0787658609718544" "0.0322248772476035" "0.126316168644881" "RTCB" "51493"
"ENSG00000100221" "2651.49938477643" "0.265726194107739" "0.0862979453827725" "0.001144637408273" "0.0127685706849271" "JOSD1" "9929"
"ENSG00000100225" "2262.06749121295" "-0.140229722433295" "0.100091060216131" "0.135168703832984" "0.317450445301384" "FBXO7" "25793"
"ENSG00000100226" "1255.85332397407" "0.194173332123016" "0.158705326906685" "0.140467350933352" "0.32496868364216" "GTPBP1" "9567"
"ENSG00000100227" "2038.6602731177" "-0.18047381389883" "0.0901298632549796" "0.0327996385294893" "0.127801212526319" "POLDIP3" "84271"
"ENSG00000100228" "250.757436329379" "0.053267737152616" "0.140954479730604" "0.654106065668623" "0.81278973732585" "RAB36" "9609"
"ENSG00000100234" "22159.7017094406" "0.885983649719002" "0.415912422981338" "0.00201283654657952" "0.0190222896373264" "TIMP3" "7078"
"ENSG00000100239" "829.030328027586" "-0.0883917506260949" "0.182045919868204" "0.520488929573667" "0.718787763426084" "PPP6R2" "9701"
"ENSG00000100241" "1241.22439536932" "-0.0548621577513183" "0.19702275491314" "0.679523780012453" "0.828535337726481" "SBF1" "6305"
"ENSG00000100242" "2973.9799359812" "-0.0719652856535191" "0.219112809748667" "0.59211380147593" "0.772561936800315" "SUN2" "25777"
"ENSG00000100243" "5183.09753506317" "-0.350177264950758" "0.166267842823916" "0.0119971849478229" "0.0654742239598625" "CYB5R3" "1727"
"ENSG00000100246" "168.072082884319" "-0.0334533659131501" "0.186750970330548" "0.806622065788097" "0.903512552282096" "DNAL4" "10126"
"ENSG00000100258" "1136.17400786348" "0.207857832245589" "0.274456806391029" "0.178910316819938" "0.378662889576051" "LMF2" "91289"
"ENSG00000100263" "113.362420584809" "0.0804532750747885" "0.218866928494098" "0.56160564664778" "0.749696503438208" "RHBDD3" "25807"
"ENSG00000100266" "1395.53487126704" "0.196794652553264" "0.195719594877648" "0.180605490026388" "0.380607793833743" "PACSIN2" "11252"
"ENSG00000100271" "104.273988914329" "-0.116484318187531" "0.194714997311482" "0.41265092160698" "0.628261536087201" "TTLL1" "25809"
"ENSG00000100276" "0.760906216214821" "-0.0102119706173873" "0.273523320186909" "0.575602388744149" NA "RASL10A" "10633"
"ENSG00000100280" "2138.84178207234" "-0.146499116989879" "0.131070609935907" "0.201262982651747" "0.406283715208077" "AP1B1" "162"
"ENSG00000100281" "1231.90292785903" "0.149265614458621" "0.106478589723553" "0.128232445410979" "0.306952904887454" "HMGXB4" "10042"
"ENSG00000100284" "534.95547788369" "-0.436606340708342" "0.262224007621249" "0.0181809175061364" "0.0868113544046863" "TOM1" "10043"
"ENSG00000100285" "0.190194547184869" "-0.000853965056153416" "0.274523910711415" "0.988667227865421" NA "NEFH" "4744"
"ENSG00000100288" "509.292171381788" "0.804850647416498" "0.277148577466754" "0.000307729937620332" "0.00501350112281134" "CHKB" "1120"
"ENSG00000100290" "0.278152399282116" "0.0077373278179936" "0.274510911334675" "0.832158822572683" NA "BIK" "638"
"ENSG00000100292" "626.202243081452" "0.201202783731514" "0.315080073543632" "0.149799094115261" "0.338454448942868" "HMOX1" "3162"
"ENSG00000100294" "143.622322428865" "-0.131212439455605" "0.159810507388717" "0.315824209923118" "0.536335998905139" "MCAT" "27349"
"ENSG00000100296" "796.793029341131" "0.419963202404715" "0.15922758760999" "0.00220260169474583" "0.0202103411290595" "THOC5" "8563"
"ENSG00000100297" "1365.03344655586" "0.747077593735451" "0.407013345519237" "0.00457313009667356" "0.0333672319134828" "MCM5" "4174"
"ENSG00000100298" "0.814775230699284" "0.024470718731482" "0.27529777490121" "0.338861786818419" NA "APOBEC3H" "164668"
"ENSG00000100299" "208.846743528068" "-0.321127097556064" "0.252030872905781" "0.0584479240118095" "0.186823103813642" "ARSA" "410"
"ENSG00000100300" "754.542309732638" "-0.624184180257385" "0.34233522163688" "0.00652849802111309" "0.0428607676876558" "TSPO" "706"
"ENSG00000100302" "4.02174132130729" "0.181987000747892" "0.36356968152188" "0.00954883132369624" NA "RASD2" "23551"
"ENSG00000100304" "442.604159204655" "0.0819985108145133" "0.219517411352042" "0.556394982505977" "0.746462868094775" "TTLL12" "23170"
"ENSG00000100307" "308.150975992001" "0.00535605543477348" "0.148715196466634" "0.970550363561746" "0.986891099705896" "CBX7" "23492"
"ENSG00000100311" "2.35493041820169" "0.0292044254655969" "0.271927418804689" "0.544764790855077" NA "PDGFB" "5155"
"ENSG00000100312" "0.298186212306413" "0.011042276967478" "0.274737894386839" "0.59093198306903" NA "ACR" "49"
"ENSG00000100314" "0.134061402648229" "-0.00725990842898592" "0.274533858765958" "0.854145447968209" NA "CABP7" "164633"
"ENSG00000100316" "22874.4576834477" "-0.221395857732246" "0.0905613175539573" "0.00933805262649297" "0.0549374549688767" "RPL3" "6122"
"ENSG00000100319" "144.290486349205" "-0.376112347104873" "0.167524522276169" "0.00769554590861686" "0.0481508843760118" "ZMAT5" "55954"
"ENSG00000100320" "8488.581415541" "-0.0954232410861533" "0.159644862226261" "0.470184535145673" "0.680144843414516" "RBFOX2" "23543"
"ENSG00000100321" "306.279173114923" "-0.592037000908722" "0.229193761263585" "0.00132737155032013" "0.0142122517586562" "SYNGR1" "9145"
"ENSG00000100324" "465.345244543299" "-0.190550512565964" "0.217390819422895" "0.203833157152534" "0.409121698394824" "TAB1" "10454"
"ENSG00000100325" "962.013180812297" "0.134254490603878" "0.143886598973722" "0.276349920554451" "0.496222207655889" "ASCC2" "84164"
"ENSG00000100330" "1377.65242800394" "-0.213487304360983" "0.144268733696097" "0.0843084350783183" "0.234994857631171" "MTMR3" "8897"
"ENSG00000100335" "1370.20957594906" "-0.189380635258236" "0.108437360082542" "0.0557677445830429" "0.181559296483139" "MIEF1" "54471"
"ENSG00000100336" "2.54784887792402" "0.042425456508577" "0.278159301789324" "0.180150393145731" NA "APOL4" "80832"
"ENSG00000100342" "316.057530888762" "-0.0437744542633401" "0.265658353269231" "0.592879760200662" "0.772885237335313" "APOL1" "8542"
"ENSG00000100344" "25.7590106440366" "-0.0470602719468517" "0.260509906583682" "0.615792726872007" "0.787752056111873" "PNPLA3" "80339"
"ENSG00000100345" "36830.2499029579" "0.0779924486738683" "0.208056681022908" "0.58002515944598" "0.763020345247438" "MYH9" "4627"
"ENSG00000100346" "1.01474026134096" "0.0247690852011916" "0.274724095783136" "0.416200865745427" NA "CACNA1I" "8911"
"ENSG00000100347" "936.760001954858" "-0.133032708597354" "0.103996116470808" "0.156893926744517" "0.349177630833019" "SAMM50" "25813"
"ENSG00000100348" "1147.14407339889" "-0.206150920770476" "0.119366453275484" "0.0543635708864036" "0.178642969070071" "TXN2" "25828"
"ENSG00000100350" "277.253307830919" "0.359792456623089" "0.540303271118979" "0.0407759598993299" "0.147588257995585" "FOXRED2" "80020"
"ENSG00000100351" "0.0467415484004368" "0.00815900064644654" "0.274500345684985" "0.908206743594049" NA "GRAP2" "9402"
"ENSG00000100353" "3690.21560470966" "-0.0848817897551274" "0.0734119176578318" "0.229245459008325" "0.440567314074296" "EIF3D" "8664"
"ENSG00000100354" "1165.64913397846" "-0.392021206074409" "0.25878963549183" "0.0288221986306801" "0.117857713046534" "TNRC6B" "23112"
"ENSG00000100359" "659.598209945536" "-0.0555481386887296" "0.211020610987036" "0.683860134621771" "0.831712531160814" "SGSM3" "27352"
"ENSG00000100360" "286.618344550422" "-0.225314172844552" "0.180946672602905" "0.11361473713441" "0.284561388439189" "IFT27" "11020"
"ENSG00000100364" "1371.16528581984" "-0.340097888189068" "0.179837058777839" "0.0182012827330241" "0.0868549482516313" "KIAA0930" "23313"
"ENSG00000100368" "0.135020997503432" "-0.00117027680604359" "0.274511405713729" "0.988677675957719" NA "CSF2RB" "1439"
"ENSG00000100372" "609.271676051577" "0.0937284720610137" "0.123849735945895" "0.398161722326233" "0.614614455759374" "SLC25A17" "10478"
"ENSG00000100376" "290.087654169969" "0.133594514799457" "0.137757347997648" "0.267993905551517" "0.48626379224645" "FAM118A" "55007"
"ENSG00000100379" "285.372010456295" "0.0720992846616537" "0.192411515958421" "0.606599619964804" "0.781808223174456" "KCTD17" "79734"
"ENSG00000100380" "6140.62891310613" "-0.202574481159324" "0.127138146767318" "0.069796469971767" "0.208694552478006" "ST13" "6767"
"ENSG00000100385" "10.3306594215966" "0.0795481820948478" "0.283957399344944" "0.199219190114564" "0.403792330671378" "IL2RB" "3560"
"ENSG00000100387" "655.93260884254" "0.0388520008290082" "0.0989007125607716" "0.670094612476768" "0.822901731811224" "RBX1" "9978"
"ENSG00000100393" "2591.48060832782" "-0.248707295129836" "0.179726831200752" "0.0780082111827468" "0.223888055150631" "EP300" "2033"
"ENSG00000100395" "691.429851368003" "-0.135798721774577" "0.0880101166089525" "0.101660988027778" "0.264921715135257" "L3MBTL2" "83746"
"ENSG00000100399" "0.287846199551168" "0.0012397359894589" "0.27412415861877" "0.988749837164783" NA "CHADL" "150356"
"ENSG00000100401" "3777.50394274506" "0.204743095311437" "0.256910139263236" "0.187470740013578" "0.388901799456585" "RANGAP1" "5905"
"ENSG00000100403" "4832.39078517962" "-0.00736954077968961" "0.117980039375056" "0.941748845206918" "0.972945337125604" "ZC3H7B" "23264"
"ENSG00000100410" "664.669529251422" "0.152812817529612" "0.114230389604018" "0.138785269515949" "0.322864738487223" "PHF5A" "84844"
"ENSG00000100412" "1596.93736325021" "-0.152041066515086" "0.141249982361618" "0.209720218667641" "0.416290191400745" "ACO2" "50"
"ENSG00000100413" "1014.00916517201" "-0.553189697588107" "0.193235858044647" "0.000672871654779187" "0.0086477711176567" "POLR3H" "171568"
"ENSG00000100416" "568.620275740509" "0.279402694922179" "0.246310130355649" "0.0922040078852149" "0.248573001902931" "TRMU" "55687"
"ENSG00000100417" "675.539421943709" "0.0670148776238098" "0.137868906106317" "0.572097306331959" "0.756786133281716" "PMM1" "5372"
"ENSG00000100418" "1313.60445649936" "0.125689420517874" "0.123360611261143" "0.254279218187264" "0.470433288547718" "DESI1" "27351"
"ENSG00000100422" "1352.24957669153" "0.0849292265995866" "0.195278862298297" "0.547680356864618" "0.739264865527793" "CERK" "64781"
"ENSG00000100425" "504.88983285285" "0.148126643052283" "0.167256561387677" "0.264995750222052" "0.482761093057367" "BRD1" "23774"
"ENSG00000100426" "625.226687790705" "-0.0574628004487394" "0.102539525351659" "0.545483628478936" "0.73785847593288" "ZBED4" "9889"
"ENSG00000100429" "193.710044103997" "0.727101331004186" "0.482374211143415" "0.00781025826091833" "0.0485152281928719" "HDAC10" "83933"
"ENSG00000100439" "990.885135159702" "-0.257232759141473" "0.217840407988511" "0.0969399343070659" "0.256791048841991" "ABHD4" "63874"
"ENSG00000100441" "1980.92407016929" "0.258783897502432" "0.0921561272775968" "0.00281617363648736" "0.0240823343991875" "KHNYN" "23351"
"ENSG00000100442" "1439.11048257445" "0.150939892224024" "0.117962408139954" "0.156372092067554" "0.348618444910807" "FKBP3" "2287"
"ENSG00000100445" "302.861322308414" "-0.015606906702914" "0.179776180001976" "0.908423858392285" "0.956025837448358" "SDR39U1" "56948"
"ENSG00000100461" "1595.96217743824" "-0.157413107472856" "0.0996527668282644" "0.0859386391905643" "0.23807512999916" "RBM23" "55147"
"ENSG00000100462" "1935.61482842102" "-0.0384136579252352" "0.141978047669934" "0.74515953510278" "0.866560927465865" "PRMT5" "10419"
"ENSG00000100478" "130.49405277349" "0.131192186377429" "0.152967959126614" "0.304568622043927" "0.524030209817622" "AP4S1" "11154"
"ENSG00000100479" "153.072274689868" "0.400099846240164" "0.395909102694688" "0.041675666321099" "0.150162544159989" "POLE2" "5427"
"ENSG00000100483" "127.196967844767" "0.153745773003509" "0.227483605021238" "0.298342604799463" "0.517928925758422" "VCPKMT" "79609"
"ENSG00000100485" "827.781648565243" "0.0871077298499893" "0.122026725483718" "0.421161769791795" "0.635524314147076" "SOS2" "6655"
"ENSG00000100490" "73.5974555153113" "-0.0888882208449232" "0.244911084237386" "0.484373168972429" "0.69123994512486" "CDKL1" "8814"
"ENSG00000100503" "2690.51056104409" "0.386546690709527" "0.139037071939266" "0.00172137678291965" "0.017080531786195" "NIN" "51199"
"ENSG00000100504" "526.556230344307" "-0.301580780794437" "0.322356423791864" "0.0816021923146017" "0.230102406597858" "PYGL" "5836"
"ENSG00000100505" "0.659947999865801" "0.0122540768202217" "0.273931884236232" "0.696556115314763" NA "TRIM9" "114088"
"ENSG00000100519" "1859.65356820694" "0.150687790617874" "0.106114601559454" "0.124962840237025" "0.302024460357143" "PSMC6" "5706"
"ENSG00000100522" "2185.00185558168" "0.123107000357055" "0.158752640031818" "0.349838358711092" "0.569732760247238" "GNPNAT1" "64841"
"ENSG00000100523" "504.603831191388" "0.00477348647045131" "0.096409846660113" "0.935557757740078" "0.969770626842629" "DDHD1" "80821"
"ENSG00000100526" "591.369185308026" "0.592994426726341" "0.325332133212255" "0.00750123780689432" "0.0472795098786763" "CDKN3" "1033"
"ENSG00000100528" "2481.80969409379" "-0.23753727390414" "0.140142730849695" "0.0501867718138691" "0.169109221660573" "CNIH1" "10175"
"ENSG00000100532" "204.886007206765" "-0.14515465630236" "0.175802251154526" "0.279324292931015" "0.498687401040002" "CGRRF1" "10668"
"ENSG00000100554" "1972.22577703707" "-0.0767677781330159" "0.124376055814962" "0.489508118594932" "0.694835262061094" "ATP6V1D" "51382"
"ENSG00000100558" "7.92506677927756" "0.0545065730865751" "0.264238217669287" "0.558365402102721" "0.747630335317413" "PLEK2" "26499"
"ENSG00000100564" "193.171924334751" "-0.387983743213089" "0.190815919375596" "0.0119368505445627" "0.0652804124515783" "PIGH" "5283"
"ENSG00000100567" "1439.14550118237" "-0.0268136738305198" "0.13407777931265" "0.811571440532798" "0.906757193386153" "PSMA3" "5684"
"ENSG00000100568" "2399.23415494022" "-0.0820956350792048" "0.0933501715383482" "0.345799506781084" "0.565877029460451" "VTI1B" "10490"
"ENSG00000100575" "395.384868567237" "0.0491479034521385" "0.135276405924807" "0.674988805724825" "0.826124252416769" "TIMM9" "26520"
"ENSG00000100577" "230.273510219274" "-0.257725665852261" "0.175100430757803" "0.0665137870231301" "0.202395131108958" "GSTZ1" "2954"
"ENSG00000100578" "883.316612092155" "0.24223070672674" "0.144323971853278" "0.0509882168249403" "0.17078966852009" "KIAA0586" "9786"
"ENSG00000100580" "844.808962918432" "0.327125787230132" "0.125027546510369" "0.00362517393330488" "0.0283784739641211" "TMED8" "283578"
"ENSG00000100583" "34.2154889300869" "0.0237899958607792" "0.235856477317408" "0.847106427360755" "0.926114585873613" "SAMD15" "161394"
"ENSG00000100591" "1879.38425423493" "-0.112574312573576" "0.132512388459792" "0.329358738294561" "0.549855895990952" "AHSA1" "10598"
"ENSG00000100592" "278.836859728182" "-0.559651590679704" "0.420169436763892" "0.016055190262376" "0.0797395748945053" "DAAM1" "23002"
"ENSG00000100593" "0.401881442709244" "-0.00140379537167082" "0.274502808279656" "0.987792962370596" NA "ISM2" "145501"
"ENSG00000100596" "2763.94457417253" "0.163080834945687" "0.174736473251663" "0.238137315599716" "0.452291024019388" "SPTLC2" "9517"
"ENSG00000100599" "457.835661104545" "0.255017428031381" "0.242384594896102" "0.115068245814611" "0.286761790544763" "RIN3" "79890"
"ENSG00000100600" "1226.47586725908" "-0.152246194140986" "0.149751369669774" "0.224694106104248" "0.435119686182087" "LGMN" "5641"
"ENSG00000100601" "271.768129380474" "0.185219866569092" "0.176259976238818" "0.182330029910791" "0.382756903251967" "ALKBH1" "8846"
"ENSG00000100603" "1806.30053774772" "-0.0471918065578493" "0.0990703539305439" "0.626868205465354" "0.796123650788553" "SNW1" "22938"
"ENSG00000100605" "811.6563855526" "-0.0134626202186121" "0.168316861582636" "0.91652695449597" "0.960278194959217" "ITPK1" "3705"
"ENSG00000100612" "1338.50595266646" "-0.203753312197455" "0.206819056978467" "0.171278783721786" "0.368462679159946" "DHRS7" "51635"
"ENSG00000100614" "1549.00901932966" "0.0611370784233695" "0.12809146836944" "0.569389606335029" "0.755261899755137" "PPM1A" "5494"
"ENSG00000100625" "669.823153645418" "-0.0606243818758373" "0.211980237345886" "0.65619742926757" "0.813781101731285" "SIX4" "51804"
"ENSG00000100626" "8.3895245337373" "0.0385495199110639" "0.26911896652203" "0.567794243924343" "0.754634815207966" "GALNT16" "57452"
"ENSG00000100628" "2.72169988666656" "0.155628234199546" "0.337341177603415" "0.0162883708504239" NA "ASB2" "51676"
"ENSG00000100629" "308.24385546258" "0.901309361200686" "0.261846593832556" "4.58339270484443e-05" "0.00123671613629319" "CEP128" "145508"
"ENSG00000100632" "2129.84388118038" "0.179219197134155" "0.106168323373788" "0.0667279704031844" "0.202762761731124" "ERH" "2079"
"ENSG00000100644" "10914.0736912251" "-0.203643046435431" "0.1331723103005" "0.0774967207667105" "0.223248891331118" "HIF1A" "3091"
"ENSG00000100647" "843.213323866402" "0.115054188658446" "0.128775143861101" "0.312498229694659" "0.5329691820033" "SUSD6" "9766"
"ENSG00000100650" "3010.28649793387" "-0.104104364133923" "0.110767520887337" "0.296896290292317" "0.516207008079415" "SRSF5" "6430"
"ENSG00000100664" "6473.35656824849" "0.25155187505002" "0.153517929637187" "0.0524362369944852" "0.173936206859416" "EIF5" "1983"
"ENSG00000100678" "0.736268064804206" "-0.0154573040152375" "0.27410292280234" "0.466195453019584" NA "SLC8A3" "6547"
"ENSG00000100697" "1689.61737650367" "-0.0165765296377257" "0.128116182555016" "0.881428091525864" "0.942771340233925" "DICER1" "23405"
"ENSG00000100711" "679.339135694114" "-0.399846033409785" "0.0941142171743337" "6.90654688836134e-06" "0.000289382442929416" "ZFYVE21" "79038"
"ENSG00000100714" "2929.09606505585" "0.59489295581717" "0.215836265783437" "0.000818017905362918" "0.00997427037446063" "MTHFD1" "4522"
"ENSG00000100722" "2082.91600082658" "0.25215554906674" "0.0954413389380267" "0.00475678832187123" "0.0343025672781955" "ZC3H14" "79882"
"ENSG00000100726" "244.51453019365" "0.21707038077518" "0.325013164709023" "0.137745563791119" "0.321274713853431" "TELO2" "9894"
"ENSG00000100731" "2296.10660247299" "-0.191118999802841" "0.165835785458584" "0.155283922714817" "0.347193742457525" "PCNX1" "22990"
"ENSG00000100739" "146.47801051719" "1.27441272841166" "0.503807134387025" "0.000515430783460787" "0.0072776943772486" "BDKRB1" "623"
"ENSG00000100744" "907.333038242745" "-0.0674612471564619" "0.118976640558572" "0.527823990513765" "0.724098549855014" "GSKIP" "51527"
"ENSG00000100749" "416.28647779331" "0.412108736031615" "0.266506053108732" "0.0246735008083857" "0.10658759318202" "VRK1" "7443"
"ENSG00000100764" "3040.05113807175" "0.00625723982260521" "0.105556535400987" "0.972444719890002" "0.987972651742628" "PSMC1" "5700"
"ENSG00000100767" "0.903301169494465" "-0.0128267127349833" "0.274588519777922" "0.774043137586393" NA "PAPLN" "89932"
"ENSG00000100784" "50.6772122700746" "1.35177241682477" "0.396040581448762" "3.73771784002666e-05" "0.00105840394733795" "RPS6KA5" "9252"
"ENSG00000100796" "1642.49632158657" "0.174987130391894" "0.101213135827649" "0.0609501693604578" "0.191705447332817" "PPP4R3A" "55671"
"ENSG00000100802" "117.523635352326" "0.497302230027587" "0.242561935157491" "0.00674233612224648" "0.0438841691976044" "C14orf93" "60686"
"ENSG00000100804" "2667.89086026248" "-0.157150088586741" "0.11933712818366" "0.140393662000707" "0.324934362162534" "PSMB5" "5693"
"ENSG00000100811" "2769.23136900806" "-5.21024894961372e-05" "0.0924854286400255" "0.995363023667051" "0.998009579047748" "YY1" "7528"
"ENSG00000100813" "4112.8800982845" "0.627425081082719" "0.21662227411278" "0.000490079859867093" "0.00700936606235441" "ACIN1" "22985"
"ENSG00000100814" "611.457954143027" "-0.0227262480829068" "0.158068638451371" "0.853794104726588" "0.928840047488631" "CCNB1IP1" "57820"
"ENSG00000100815" "2558.95689120333" "-0.185724383798164" "0.162321422456187" "0.15851663021904" "0.351423231978287" "TRIP11" "9321"
"ENSG00000100823" "2979.59543769331" "0.0504772506307147" "0.0954713672779485" "0.572523168815465" "0.757080115724932" "APEX1" "328"
"ENSG00000100836" "2021.4678200142" "0.239286406446698" "0.143231358787996" "0.0532003799546514" "0.17598011863048" "PABPN1" "8106"
"ENSG00000100842" "723.818806665269" "0.46910708912757" "0.218786706014899" "0.00633736165035691" "0.0419686719006712" "EFS" "10278"
"ENSG00000100852" "3876.54841181281" "-0.683575402585407" "0.239051379491292" "0.000461554390285342" "0.00672581755721176" "ARHGAP5" "394"
"ENSG00000100865" "471.767062568578" "-0.190654602586476" "0.116402181706569" "0.0702886148736169" "0.209687911655106" "CINP" "51550"
"ENSG00000100867" "31.4136636318401" "4.61956267606205" "1.17728175746113" "2.6833031904678e-06" "0.000142077228177475" "DHRS2" "10202"
"ENSG00000100883" "1970.05345848952" "-0.0169616497933071" "0.0777181837907017" "0.821554261044428" "0.912241484487784" "SRP54" "6729"
"ENSG00000100888" "2676.08570626222" "-0.11719802352345" "0.138530490527456" "0.33564632090416" "0.556621655905771" "CHD8" "57680"
"ENSG00000100889" "952.618254433574" "0.792611796372706" "0.350384751134344" "0.00180346448922001" "0.0177149710723193" "PCK2" "5106"
"ENSG00000100890" "750.125794649965" "-0.00592301206175963" "0.131505282376612" "0.955240978713946" "0.978402171043148" "PRORP" "9692"
"ENSG00000100897" "1261.18757806924" "-0.212191022865968" "0.160000775489897" "0.107835876900625" "0.275442011029335" "DCAF11" "80344"
"ENSG00000100902" "2378.68363390304" "-0.0392820425129328" "0.10304386147484" "0.699834798739798" "0.839981095611466" "PSMA6" "5687"
"ENSG00000100906" "825.915301999937" "0.440512291424189" "0.301619510361911" "0.0242017046840225" "0.105136992447224" "NFKBIA" "4792"
"ENSG00000100908" "125.084328063997" "0.518895318518956" "0.276268158675412" "0.00866876192415767" "0.0524633021680746" "EMC9" "51016"
"ENSG00000100911" "1921.56927512112" "0.391644175508431" "0.253822054070852" "0.0280036842655665" "0.115642351076369" "PSME2" "5721"
"ENSG00000100916" "352.509347594701" "0.107400681237076" "0.138162001007035" "0.368271823907533" "0.588025474484599" "BRMS1L" "84312"
"ENSG00000100918" "77.3099194224567" "1.08337057657017" "0.69948989352192" "0.00407154047217177" "0.0308002837235693" "REC8" "9985"
"ENSG00000100926" "1818.91970043606" "-0.103770397850815" "0.111069929101363" "0.300944474869592" "0.520575355332151" "TM9SF1" "10548"
"ENSG00000100934" "8135.52697634137" "-0.334530693341285" "0.172503722552347" "0.0200435162333039" "0.0928656890869379" "SEC23A" "10484"
"ENSG00000100938" "1222.855016354" "-0.114319510567609" "0.13125466918433" "0.305950937834368" "0.525414578457977" "GMPR2" "51292"
"ENSG00000100941" "2454.21776645254" "0.630749918618437" "0.226102882984191" "0.000667244390349686" "0.0086139723798305" "PNN" "5411"
"ENSG00000100949" "333.106961119957" "0.11788363294354" "0.203274619422864" "0.419600938464722" "0.634245794885661" "RABGGTA" "5875"
"ENSG00000100968" "2396.64881160902" "0.0835117954530408" "0.203815351671565" "0.564990235937761" "0.752525330619721" "NFATC4" "4776"
"ENSG00000100979" "69.9530963691387" "0.0169570427177593" "0.213623095145383" "0.901073598565679" "0.951085397830691" "PLTP" "5360"
"ENSG00000100982" "415.439503636454" "-0.116931902818958" "0.158654880811087" "0.368264638751315" "0.588025474484599" "PCIF1" "63935"
"ENSG00000100983" "1202.94508106958" "0.093445666291695" "0.101025819843733" "0.320000619106681" "0.539710872914629" "GSS" "2937"
"ENSG00000100985" "0.264849214421473" "0.00925146606652725" "0.274609083957196" "0.699232217025434" NA "MMP9" "4318"
"ENSG00000100991" "2620.00903726176" "-0.307888591604253" "0.0864294180155166" "0.000173278320347851" "0.0032940212172221" "TRPC4AP" "26133"
"ENSG00000100994" "2239.46516604806" "-0.0148519207701549" "0.114890984693996" "0.867248535784105" "0.936070533475476" "PYGB" "5834"
"ENSG00000100997" "1025.14570315236" "0.0193737284440443" "0.123383210052796" "0.866711765359502" "0.935770293591009" "ABHD12" "26090"
"ENSG00000101000" "562.511704730707" "0.0905724014457204" "0.16954609994019" "0.494102631873875" "0.69834521626109" "PROCR" "10544"
"ENSG00000101003" "588.516445660286" "0.733034966229126" "0.291589992263997" "0.00109386660902261" "0.0123836934962004" "GINS1" "9837"
"ENSG00000101004" "109.709665677022" "0.695223353277105" "0.34627597236799" "0.00377365949105681" "0.0291431315640506" "NINL" "22981"
"ENSG00000101017" "28.8841892854184" "3.90603505682072" "1.26481897700111" "0.000165706477797582" "0.00317864497919158" "CD40" "958"
"ENSG00000101019" "990.280349023601" "-0.286451367286822" "0.139444855704458" "0.0176435342887697" "0.0852192076346979" "UQCC1" "55245"
"ENSG00000101040" "970.617779865407" "-0.102185813593599" "0.121433455042921" "0.347669918487205" "0.56773601708182" "ZMYND8" "23613"
"ENSG00000101049" "2.10819372154411" "0.0285112082355222" "0.272835547251271" "0.533248292024971" NA "SGK2" "10110"
"ENSG00000101052" "590.787002753929" "-0.0174743890861055" "0.143229863061752" "0.884543888326989" "0.944209683611128" "IFT52" "51098"
"ENSG00000101057" "888.273799276372" "0.123825043673005" "0.26332045746117" "0.338746953215481" "0.560016918669082" "MYBL2" "4605"
"ENSG00000101076" "0.448363875403686" "0.00923797273345495" "0.274614936155386" "0.682828910940982" NA "HNF4A" "3172"
"ENSG00000101079" "1286.11348022436" "-0.549498553493019" "0.165104140850961" "0.000148264367523162" "0.00291643178915472" "NDRG3" "57446"
"ENSG00000101082" "1.03728291140073" "0.0163215262742444" "0.273016646919162" "0.655465310136475" NA "SLA2" "84174"
"ENSG00000101084" "1112.31146526505" "0.0428359467847137" "0.110451323160132" "0.670951206354181" "0.823329837741284" "RAB5IF" "55969"
"ENSG00000101096" "53.4641889967714" "-0.125952018444823" "0.267080200832373" "0.323307266737083" "0.543863959419219" "NFATC2" "4773"
"ENSG00000101104" "397.738727762644" "1.79906599557542" "0.638451458414471" "0.00018526655460108" "0.00341000738177059" "PABPC1L" "80336"
"ENSG00000101109" "2640.01028006044" "0.133758689215518" "0.155394284095593" "0.29562403911227" "0.514654123264813" "STK4" "6789"
"ENSG00000101115" "9.17539598079085" "0.323353083450315" "0.583442812257263" "0.0159056558203578" "0.079198441195699" "SALL4" "57167"
"ENSG00000101126" "3396.07637628888" "0.139638487063169" "0.117031179343583" "0.184258755905015" "0.38497128991327" "ADNP" "23394"
"ENSG00000101132" "299.285494790957" "0.0572661335798767" "0.140544749479465" "0.63252504942721" "0.799368137092863" "PFDN4" "5203"
"ENSG00000101138" "786.551069775772" "0.0365334791117711" "0.130904649687301" "0.75179161226457" "0.870959553695807" "CSTF1" "1477"
"ENSG00000101144" "0.0931016503232004" "-0.00112448659517544" "0.274513112161333" "0.988816518252004" NA "BMP7" "655"
"ENSG00000101146" "802.292895450055" "0.165367593372484" "0.110035975507921" "0.0995908011173978" "0.261688201236589" "RAE1" "8480"
"ENSG00000101150" "3701.2985873875" "-0.267206652731336" "0.111854880242307" "0.00868136226155285" "0.0524716739350542" "TPD52L2" "7165"
"ENSG00000101152" "1816.29314882131" "-0.218368020454835" "0.156747849760086" "0.0953919470218076" "0.254300226775318" "DNAJC5" "80331"
"ENSG00000101158" "1148.73885157187" "0.103426415672097" "0.149457582242227" "0.411442407853084" "0.62765772746093" "NELFCD" "51497"
"ENSG00000101160" "5465.43852364445" "-0.109425084894461" "0.113374970330225" "0.288434797331377" "0.508030348774255" "CTSZ" "1522"
"ENSG00000101161" "1730.10756913542" "-0.239313575203829" "0.105213374396668" "0.0129866316283645" "0.0691412918753936" "PRPF6" "24148"
"ENSG00000101162" "0.409893157562208" "0.0111064440066018" "0.274494829868936" "0.779659575444848" NA "TUBB1" "81027"
"ENSG00000101166" "1606.88123916358" "0.19481854683455" "0.115725525781463" "0.0610944655366478" "0.19202714609923" "PRELID3B" "51012"
"ENSG00000101181" "327.457648412969" "-0.0566773526221841" "0.189615780300816" "0.684591181098411" "0.83224282520542" "MTG2" "26164"
"ENSG00000101182" "2722.65376107506" "0.0364977386178436" "0.126083856124712" "0.743531353887492" "0.866041797492469" "PSMA7" "5688"
"ENSG00000101187" "54.1259049033819" "0.304609090549786" "0.30132119394451" "0.0808100890600612" "0.228661198198683" "SLCO4A1" "28231"
"ENSG00000101188" "0.967628975768581" "-0.005005266869099" "0.273045845771703" "0.860196275639155" NA "NTSR1" "4923"
"ENSG00000101189" "456.09473307384" "0.0933356959472257" "0.108257023541361" "0.340314927576049" "0.561417957240001" "MRGBP" "55257"
"ENSG00000101190" "395.54066566798" "-0.0418603925074232" "0.132379735072924" "0.713563917000853" "0.848190337568247" "TCFL5" "10732"
"ENSG00000101191" "1556.92404917008" "-0.0725300196897763" "0.133117072065014" "0.530807784983856" "0.726451268255852" "DIDO1" "11083"
"ENSG00000101193" "552.473547916137" "0.100956051179148" "0.106813263346776" "0.301123452361762" "0.52065194553402" "GID8" "54994"
"ENSG00000101194" "932.82979334677" "0.0736113848930381" "0.234031290934042" "0.583970417097589" "0.766709121836433" "SLC17A9" "63910"
"ENSG00000101199" "1110.62281213334" "-0.107140037782976" "0.177480948765592" "0.433945501380883" "0.64848554000095" "ARFGAP1" "55738"
"ENSG00000101210" "4.81949962627305" "-0.0902701652396442" "0.287079069349238" "0.183910279816011" NA "EEF1A2" "1917"
"ENSG00000101213" "1.0182431190176" "-0.0126291448028663" "0.272177447135043" "0.732643034519382" NA "PTK6" "5753"
"ENSG00000101216" "280.976999696843" "-0.0955801120192117" "0.196215794565278" "0.497028433401431" "0.700838376544798" "GMEB2" "26205"
"ENSG00000101220" "389.470614890532" "-0.0702077321439206" "0.211870588504741" "0.611191614792329" "0.784332134487401" "C20orf27" "54976"
"ENSG00000101222" "0.944091910956265" "-0.0281879874542145" "0.274107675254408" "0.446852298295588" NA "SPEF1" "25876"
"ENSG00000101224" "2670.23312078042" "0.301533902508122" "0.181389349062112" "0.0376439070292485" "0.140075197732662" "CDC25B" "994"
"ENSG00000101230" "5.71956569357546" "0.159842766987112" "0.329299593611406" "0.0689914740257309" "0.206880756383209" "ISM1" "140862"
"ENSG00000101236" "953.748637559484" "0.000450791673392757" "0.158299158038021" "0.993070338256202" "0.996486273350152" "RNF24" "11237"
"ENSG00000101246" "308.600325370064" "0.0212398922744098" "0.173406459408504" "0.876551271431848" "0.940678781676116" "ARFRP1" "10139"
"ENSG00000101247" "163.228181703387" "0.252772293603122" "0.167071826498227" "0.0653129349340171" "0.199921458526002" "NDUFAF5" "79133"
"ENSG00000101251" "1.47058260257977" "-0.00392741998880163" "0.273676152940888" "0.830156474770245" NA "SEL1L2" "80343"
"ENSG00000101255" "707.37869043215" "0.211985549095303" "0.389383468683225" "0.0243915478677026" "0.105753707678786" "TRIB3" "57761"
"ENSG00000101265" "337.466760725432" "0.0214924777133231" "0.232065818138327" "0.865530035887478" "0.935428978009143" "RASSF2" "9770"
"ENSG00000101266" "3317.93995190227" "0.00742283297621112" "0.134779527722636" "0.955936641528703" "0.978892895713949" "CSNK2A1" "1457"
"ENSG00000101276" "0.643787129237712" "-0.00245797656157198" "0.273324526824726" "0.91650758771472" NA "SLC52A3" "113278"
"ENSG00000101290" "1434.9051781119" "-0.123054540222673" "0.140048578839355" "0.308375832100183" "0.528112399213661" "CDS2" "8760"
"ENSG00000101294" "3002.63010891921" "-0.0381198996073296" "0.118945532689023" "0.720904138814443" "0.852572812988229" "HM13" "81502"
"ENSG00000101298" "321.286501137134" "-0.346832153493956" "0.179961690350777" "0.0177568457295525" "0.0855260410668569" "SNPH" "9751"
"ENSG00000101306" "3.69636217940359" "0.066067433925916" "0.279213243666725" "0.273033585223426" NA "MYLK2" "85366"
"ENSG00000101307" "10.0927244672165" "0.0663443172356963" "0.259975356057617" "0.52598644676654" "0.722846068293975" "SIRPB1" "10326"
"ENSG00000101310" "1433.4518561782" "-0.168262246902309" "0.114411771717263" "0.102372195645731" "0.266191812458569" "SEC23B" "10483"
"ENSG00000101311" "51.4952144356567" "-0.0453883986407259" "0.277682272207425" "0.355705875469932" "0.575871051375981" "FERMT1" "55612"
"ENSG00000101333" "1625.28932583338" "-0.0262620419770627" "0.210626307688103" "0.843717409534776" "0.924154817992149" "PLCB4" "5332"
"ENSG00000101335" "16663.2356440406" "-0.525266656641328" "0.362748628482512" "0.01612807251854" "0.0799987581678365" "MYL9" "10398"
"ENSG00000101337" "2624.62748667193" "-0.318775320958269" "0.125912638137242" "0.00472484577240617" "0.0341359067697064" "TM9SF4" "9777"
"ENSG00000101342" "6.19325230506964" "-0.012325654062597" "0.254347621311293" "0.898626499854158" "0.95012407264208" "TLDC2" "140711"
"ENSG00000101343" "951.251856505479" "0.0453354891711307" "0.160610996965862" "0.727234995942626" "0.855495721849573" "CRNKL1" "51340"
"ENSG00000101346" "3024.46135025207" "-0.00478082842809149" "0.0655968282849773" "0.958611014493481" "0.980230482479081" "POFUT1" "23509"
"ENSG00000101347" "2947.85052922223" "0.166707207831296" "0.314188267596454" "0.147456289651961" "0.335064080533686" "SAMHD1" "25939"
"ENSG00000101349" "0.24724580584489" "0.00776695393846897" "0.274499382331129" "0.829608254602057" NA "PAK5" "57144"
"ENSG00000101350" "2310.08305510365" "-0.019437635087269" "0.117077707079413" "0.847523342596107" "0.926322102879813" "KIF3B" "9371"
"ENSG00000101353" "30.8660949134117" "-0.252746979814562" "0.35588820925418" "0.0920919951239663" "0.248392259376713" "MROH8" "140699"
"ENSG00000101361" "2548.29653493951" "0.716900142523646" "0.234603023143858" "0.00024012938460056" "0.00414820158135113" "NOP56" "10528"
"ENSG00000101363" "1024.58868581917" "-0.251098577519911" "0.109841347926463" "0.0121751170343922" "0.0660489419188552" "MANBAL" "63905"
"ENSG00000101365" "924.080109463085" "0.0501556489863051" "0.11014001589531" "0.598103194924301" "0.776690197944281" "IDH3B" "3420"
"ENSG00000101367" "4171.46715812445" "0.141123138856414" "0.156635280408985" "0.273152839179126" "0.493193512384499" "MAPRE1" "22919"
"ENSG00000101384" "1071.00415981855" "0.0706337287070101" "0.242728192755477" "0.574976904565278" "0.758984362908942" "JAG1" "182"
"ENSG00000101391" "458.152750726613" "-0.0193823168519906" "0.175924473324759" "0.884060015725339" "0.944084259091689" "CDK5RAP1" "51654"
"ENSG00000101400" "320.552519485097" "-0.202015150332485" "0.236204477186778" "0.186533799094695" "0.387676324157833" "SNTA1" "6640"
"ENSG00000101407" "693.753998673465" "0.574787134824397" "0.159299881963096" "5.24471980671864e-05" "0.00136743023493553" "TTI1" "9675"
"ENSG00000101412" "608.2932027601" "0.998867589423152" "0.46518462755769" "0.00160143771416977" "0.0162253135640753" "E2F1" "1869"
"ENSG00000101413" "907.281211274673" "0.234951027522031" "0.143822572315771" "0.0580274404605933" "0.185940364137043" "RPRD1B" "58490"
"ENSG00000101417" "138.495339101651" "0.0959936694570583" "0.204913349791211" "0.497119980522774" "0.700891119721194" "PXMP4" "11264"
"ENSG00000101421" "1903.87901666289" "-0.177651093725007" "0.10588013728983" "0.06636344477602" "0.20213656810127" "CHMP4B" "128866"
"ENSG00000101425" "1.79234296411224" "-0.00169726649147636" "0.274483957226578" "0.980399018738054" NA "BPI" "671"
"ENSG00000101439" "1362.60307439204" "-0.0861184306262185" "0.158951472866962" "0.507402437960307" "0.708923648409931" "CST3" "1471"
"ENSG00000101441" "0.204368306315131" "-0.0085260686826284" "0.274632639768138" "0.706570784683386" NA "CST4" "1472"
"ENSG00000101442" "129.350672643693" "-0.0108471727363118" "0.159675917028264" "0.93129585635507" "0.967203952112967" "ACTR5" "79913"
"ENSG00000101444" "2607.28155084081" "-0.0286262833404472" "0.0994792241393466" "0.756657360998391" "0.87413791751859" "AHCY" "191"
"ENSG00000101447" "973.939926532535" "0.601873421681652" "0.388336886279797" "0.0108291615944847" "0.0610790892183625" "FAM83D" "81610"
"ENSG00000101452" "298.960993621419" "0.308917378228581" "0.190206245958785" "0.0387844786453825" "0.142705098604536" "DHX35" "60625"
"ENSG00000101457" "295.282492589409" "-0.0304478904958113" "0.134502180024082" "0.793331836927622" "0.896516505326818" "DNTTIP1" "116092"
"ENSG00000101460" "70.4606351657645" "-0.801207535548369" "0.414895299424594" "0.00347929576634299" "0.0276572708706576" "MAP1LC3A" "84557"
"ENSG00000101464" "548.50441649891" "-0.088455111288488" "0.120877278921457" "0.412556952471682" "0.628261536087201" "PIGU" "128869"
"ENSG00000101470" "0.922267546694545" "-0.0106314332291718" "0.272919333948862" "0.741654051777425" NA "TNNC2" "7125"
"ENSG00000101473" "201.434087632456" "-0.199382125459345" "0.179371246138512" "0.149962966614452" "0.33867622360883" "ACOT8" "10005"
"ENSG00000101474" "2751.25545335102" "-0.0921495440552342" "0.100857229502556" "0.324172214956309" "0.544963376179302" "APMAP" "57136"
"ENSG00000101489" "0.0813696797003903" "-0.00764252290538606" "0.274556790820055" "0.803612395935889" NA "CELF4" "56853"
"ENSG00000101493" "843.938690840697" "-0.549630365564844" "0.307216746052052" "0.00895256026740504" "0.0535456612357251" "ZNF516" "9658"
"ENSG00000101542" "0.106667046395555" "-0.0082232502353092" "0.274596149368036" "0.768747793003618" NA "CDH20" "28316"
"ENSG00000101544" "865.915575860384" "0.0457116646196141" "0.148182882028508" "0.711569114118558" "0.846926102647192" "ADNP2" "22850"
"ENSG00000101546" "340.903236146358" "0.508857771715956" "0.179115788507391" "0.000878995129115099" "0.0104781370017337" "RBFA" "79863"
"ENSG00000101557" "3394.56545596461" "-0.0033503775228427" "0.105598268446456" "0.971421738670045" "0.987322607255953" "USP14" "9097"
"ENSG00000101558" "4147.56557962943" "0.114375426125029" "0.0936166365336454" "0.19320296287955" "0.396132191771051" "VAPA" "9218"
"ENSG00000101574" "493.216598983185" "0.472856813368944" "0.134751754874775" "0.000106345394226147" "0.00227729382289537" "METTL4" "64863"
"ENSG00000101577" "1603.0045446213" "-0.0632822868632978" "0.128855067540215" "0.576440490917278" "0.760114834121283" "LPIN2" "9663"
"ENSG00000101596" "2622.2754072161" "0.498121832295718" "0.133578173850234" "4.31480418935283e-05" "0.00118282247467348" "SMCHD1" "23347"
"ENSG00000101605" "28.8899689451142" "-0.313090283886716" "0.450212491706166" "0.0481289608593827" "0.164736026149628" "MYOM1" "8736"
"ENSG00000101608" "10725.0729190078" "-0.259666431505716" "0.147075657909823" "0.0432922582717981" "0.153907014288404" "MYL12A" "10627"
"ENSG00000101624" "222.154316361443" "0.320437273413111" "0.213213436626438" "0.0435054949223157" "0.154416542009624" "CEP76" "79959"
"ENSG00000101638" "0.176568081896479" "0.00790946663878941" "0.274508780933354" "0.8025477871135" NA "ST8SIA5" "29906"
"ENSG00000101639" "1188.17729516363" "0.565387106183992" "0.192819203771146" "0.000535930072776774" "0.0074514522079152" "CEP192" "55125"
"ENSG00000101654" "1418.90817720435" "-0.0925349539148145" "0.147178963063046" "0.482672330445677" "0.690067663487336" "RNMT" "8731"
"ENSG00000101665" "386.606111492277" "0.188887811353788" "0.26022941861554" "0.212239902555326" "0.419085713078913" "SMAD7" "4092"
"ENSG00000101670" "2.12250203541642" "-0.101254536490292" "0.299729659494999" "0.0294423128840811" NA "LIPG" "9388"
"ENSG00000101680" "492.326157156385" "0.0458161002524295" "0.213158270667248" "0.742178280040676" "0.865383354793055" "LAMA1" "284217"
"ENSG00000101695" "2.54222790568603" "0.0666611034582009" "0.283438325614289" "0.127141381048225" NA "RNF125" "54941"
"ENSG00000101745" "1721.2882304791" "0.0109964286366676" "0.173464724843073" "0.943264307053639" "0.97349864816129" "ANKRD12" "23253"
"ENSG00000101751" "645.914003287702" "0.0994436327523751" "0.160942998592286" "0.453450876429575" "0.665133744739194" "POLI" "11201"
"ENSG00000101752" "3267.74037792576" "0.0345349797420644" "0.130847594943138" "0.768209899690603" "0.881202081563825" "MIB1" "57534"
"ENSG00000101773" "1019.59469087856" "1.02798955886838" "0.216355556585429" "1.58693864157564e-07" "1.33345969225005e-05" "RBBP8" "5932"
"ENSG00000101782" "1746.28501439546" "-0.246200698902368" "0.122905992444439" "0.0247796294078035" "0.106845558145939" "RIOK3" "8780"
"ENSG00000101811" "519.127184046462" "0.275299559042953" "0.150751337399005" "0.0323020198760259" "0.126531930403657" "CSTF2" "1478"
"ENSG00000101825" "9817.50388097963" "-0.303774655933977" "0.327740049425143" "0.08288656939548" "0.232621029120261" "MXRA5" "25878"
"ENSG00000101842" "4.65451414847436" "-0.246153575329264" "0.446210684330432" "0.0136204972097008" NA "VSIG1" "340547"
"ENSG00000101843" "1316.40368084462" "-0.205794616395831" "0.101020829099206" "0.0277931731878901" "0.115206599411501" "PSMD10" "5716"
"ENSG00000101844" "340.287651429703" "-0.222435067130007" "0.185721445914648" "0.122154781912275" "0.298211156246937" "ATG4A" "115201"
"ENSG00000101846" "834.461832536289" "-0.206314612235426" "0.167038922426263" "0.126929794650656" "0.304919446099098" "STS" "412"
"ENSG00000101849" "1162.52838069982" "0.296774710474163" "0.13173011462641" "0.0101006271975001" "0.0580788403213634" "TBL1X" "6907"
"ENSG00000101856" "3910.46578020192" "-0.0692302096049752" "0.107945531147216" "0.482459615086671" "0.689875059198164" "PGRMC1" "10857"
"ENSG00000101868" "774.875664658711" "0.9056192077195" "0.270727722988249" "6.43864779154112e-05" "0.00159276693608028" "POLA1" "5422"
"ENSG00000101871" "1450.1996595717" "-1.05700453822404" "0.200526019511613" "9.65042345703605e-09" "1.25382518545575e-06" "MID1" "4281"
"ENSG00000101882" "281.880498807661" "-0.103333243424538" "0.155891269946968" "0.422781334664262" "0.637097681797675" "NKAP" "79576"
"ENSG00000101888" "262.07732995137" "0.0767911027008507" "0.155642839211715" "0.547750171970634" "0.739264865527793" "NXT2" "55916"
"ENSG00000101890" "0.227617266084275" "0.0104079514057566" "0.27467978059952" "0.663501862628225" NA "GUCY2F" "2986"
"ENSG00000101898" "31.7520808125999" "0.0254514731884448" "0.209903287483653" "0.851618859727156" "0.927898463019138" "MCTS2P" "100101490"
"ENSG00000101901" "528.099222680624" "0.0600379283337287" "0.143488578796451" "0.624727356972501" "0.794743725929725" "ALG13" "79868"
"ENSG00000101911" "1189.25394357228" "0.992684969345567" "0.165369072511588" "1.79129214052065e-10" "3.37745948592559e-08" "PRPS2" "5634"
"ENSG00000101928" "816.28497575022" "-0.347863327070577" "0.207197137047492" "0.027987812345444" "0.115607685458966" "MOSPD1" "56180"
"ENSG00000101935" "1352.20457289186" "-0.795222755206482" "0.242657856256998" "9.48348778268259e-05" "0.00211274070040426" "AMMECR1" "9949"
"ENSG00000101938" "6.76987176621242" "0.0263897569273726" "0.2636180811063" "0.733674041430533" "0.8597748142823" "CHRDL1" "91851"
"ENSG00000101940" "450.751847460452" "0.0218543508459149" "0.200326490804821" "0.877054774691185" "0.94070606903613" "WDR13" "64743"
"ENSG00000101945" "349.938673124311" "0.455462691146874" "0.404717052058426" "0.0301192645337646" "0.121332451525934" "SUV39H1" "6839"
"ENSG00000101955" "714.223441695933" "-0.235897415310564" "0.304755635743026" "0.130870823976925" "0.310553916951489" "SRPX" "8406"
"ENSG00000101966" "2445.57401666306" "-0.106655345921933" "0.147301252780292" "0.398601613032334" "0.615047858192906" "XIAP" "331"
"ENSG00000101972" "3586.18636329273" "-0.215143770398133" "0.136971153045517" "0.0704090421203663" "0.209829259873358" "STAG2" "10735"
"ENSG00000101974" "1395.36196742104" "0.228972496657308" "0.175187985021028" "0.102346127752518" "0.266168794143261" "ATP11C" "286410"
"ENSG00000101977" "0.856000406392315" "-0.0095676602404462" "0.2737308121811" "0.660585690037125" NA "MCF2" "4168"
"ENSG00000101986" "239.610771536543" "-0.229596130842691" "0.266304166108253" "0.149482267454861" "0.338084455400761" "ABCD1" "215"
"ENSG00000101997" "192.793335791319" "-0.232743512127449" "0.22256559661073" "0.134364110214371" "0.316094196181586" "CCDC22" "28952"
"ENSG00000102003" "7.7349422904512" "0.104826173798652" "0.274175922192572" "0.335708115626908" "0.556621655905771" "SYP" "6855"
"ENSG00000102007" "3537.64428824249" "0.566783978417374" "0.189110374451952" "0.00044932036547012" "0.00660110402764527" "PLP2" "5355"
"ENSG00000102024" "11504.9326624715" "0.138907853322995" "0.198299305930974" "0.327818319110876" "0.548016660805184" "PLS3" "5358"
"ENSG00000102030" "687.410272799609" "-0.0890226201037472" "0.164668799933093" "0.497758159780813" "0.701407118881803" "NAA10" "8260"
"ENSG00000102032" "0.25016065004118" "-0.00127396593584612" "0.274507881626231" "0.988954157589955" NA "RENBP" "5973"
"ENSG00000102034" "1587.82826551049" "0.330850716106373" "0.104289117459005" "0.000642212313847716" "0.00846180009794677" "ELF4" "2000"
"ENSG00000102038" "3497.63750611057" "-0.2664579561367" "0.184821881025109" "0.0667395184302236" "0.202762761731124" "SMARCA1" "6594"
"ENSG00000102048" "0.523813296223733" "-0.000964685654479519" "0.274520448177618" "0.988849354645161" NA "ASB9" "140462"
"ENSG00000102053" "58.3397411715611" "-0.227465456428105" "0.315835538443389" "0.133229845403302" "0.314326496538473" "ZC3H12B" "340554"
"ENSG00000102054" "3362.40488908269" "0.53788113135523" "0.159980274831463" "0.000142620979709592" "0.00282700380421795" "RBBP7" "5931"
"ENSG00000102057" "97.9175811880233" "0.518716623242196" "0.402748791902534" "0.0197713852357717" "0.0919078133284023" "KCND1" "3750"
"ENSG00000102069" "0.147915947047896" "0.00864414062682873" "0.274549278867445" "0.832086787180526" NA NA NA
"ENSG00000102078" "199.033461656281" "0.0829096188412439" "0.143146247942492" "0.497544200527616" "0.701233444335229" "SLC25A14" "9016"
"ENSG00000102081" "1239.77592687889" "0.356118283051097" "0.159933672181539" "0.00862328520407852" "0.052263666225111" "FMR1" "2332"
"ENSG00000102096" "179.169643013677" "-0.213709984484117" "0.208366147835035" "0.15503146931704" "0.346880108120226" "PIM2" "11040"
"ENSG00000102098" "157.097251444686" "0.782215544334029" "0.327422233714536" "0.00134172697406289" "0.0143460862697001" "SCML2" "10389"
"ENSG00000102100" "752.504407619324" "-0.49802929653842" "0.132489657920711" "3.6463809261463e-05" "0.00104061507900939" "SLC35A2" "7355"
"ENSG00000102103" "606.359449491456" "-0.032308663572862" "0.135615177416892" "0.782695275043235" "0.890059697517171" "PQBP1" "10084"
"ENSG00000102119" "1147.64982989354" "-0.0390746193555783" "0.123340198843951" "0.723373913420912" "0.853746875984787" "EMD" "2010"
"ENSG00000102125" "264.59468244922" "0.152314955870505" "0.214032161410557" "0.300226178486635" "0.519659765967891" "TAFAZZIN" "6901"
"ENSG00000102128" "0.197897098110879" "-0.000865279186961022" "0.274523821872213" "0.988882045437961" NA "RAB40AL" "282808"
"ENSG00000102144" "9587.60772981501" "-0.347138182777423" "0.163373464335412" "0.00971364417347552" "0.0566299594894815" "PGK1" "5230"
"ENSG00000102158" "3963.14240998769" "-0.277710597317698" "0.126124697638388" "0.013511449626878" "0.0710062959487288" "MAGT1" "84061"
"ENSG00000102172" "2550.10802015713" "0.187355649673816" "0.19725540652255" "0.206304846699673" "0.412422968040295" "SMS" "6611"
"ENSG00000102174" "7.86665210156426" "-0.0116099944712074" "0.260573986164659" "0.890429012354267" "0.946770959066638" "PHEX" "5251"
"ENSG00000102178" "866.304776195227" "0.174511853521037" "0.168023661427809" "0.198541371963912" "0.402893838027832" "UBL4A" "8266"
"ENSG00000102181" "2601.31292233015" "-0.535196745539123" "0.173094624025349" "0.00034232489617149" "0.00539558457913325" "CD99L2" "83692"
"ENSG00000102189" "3061.85227862254" "-0.330617562889898" "0.2146318016476" "0.0378020768291038" "0.140398435287338" "EEA1" "8411"
"ENSG00000102218" "1027.6073398862" "-0.25175322055088" "0.110748637076364" "0.0127760063322379" "0.0684916206320146" "RP2" "6102"
"ENSG00000102221" "404.021514466957" "0.111369353402919" "0.136912276970077" "0.362466017390144" "0.582969634335692" "JADE3" "9767"
"ENSG00000102225" "2052.30204224435" "0.178038354609277" "0.173886113549965" "0.228761387223881" "0.439999122094082" "CDK16" "5127"
"ENSG00000102226" "1801.7297089771" "-0.0589190250531676" "0.130652799766201" "0.606089312427507" "0.78148055550144" "USP11" "8237"
"ENSG00000102230" "0.258594196201975" "0.00567939940003186" "0.274409838030438" "0.907502995218975" NA "PCYT1B" "9468"
"ENSG00000102241" "1884.33496378546" "0.196534489445748" "0.0930334406525698" "0.0214710864241807" "0.0972932201653745" "HTATSF1" "27336"
"ENSG00000102265" "4180.97679466107" "0.0556206372146584" "0.20562621749899" "0.706476584837791" "0.843462121866957" "TIMP1" "7076"
"ENSG00000102287" "421.061395644363" "0.883386588475788" "0.718756750093126" "0.00742801119130138" "0.0469222031001271" "GABRE" "2564"
"ENSG00000102302" "511.696453188579" "0.251369560372924" "0.141093069879456" "0.0403375812705631" "0.146502077525059" "FGD1" "2245"
"ENSG00000102309" "377.968816088317" "0.120973349152841" "0.131544238822276" "0.294409841151918" "0.513523302577822" "PIN4" "5303"
"ENSG00000102312" "134.297635060265" "-0.171311085958165" "0.221914838801889" "0.253095217064278" "0.469349178228409" "PORCN" "64840"
"ENSG00000102316" "4478.57623699375" "-0.57814415511304" "0.186983923990775" "0.000291750837836784" "0.00478849225455893" "MAGED2" "10916"
"ENSG00000102317" "5931.21339751397" "-0.099104887354481" "0.103345935783835" "0.294869666973099" "0.51403539531752" "RBM3" "5935"
"ENSG00000102349" "217.028734177641" "-0.817804994140846" "0.273759115238553" "0.000235941412073149" "0.00409415283059815" "KLF8" "11279"
"ENSG00000102359" "494.412164378334" "-0.282729214955177" "0.280705573478177" "0.0936099833971416" "0.251137246799099" "SRPX2" "27286"
"ENSG00000102362" "314.096362646396" "1.32432469188115" "0.211594495871086" "2.55336431875622e-11" "6.1683696456703e-09" "SYTL4" "94121"
"ENSG00000102384" "618.626745590078" "0.615252308631538" "0.376754715136313" "0.0092533954641972" "0.0546392016727984" "CENPI" "2491"
"ENSG00000102385" "16.7209816965125" "0.334889119114307" "0.533676522194855" "0.0307479718978462" "0.122776874512012" "DRP2" "1821"
"ENSG00000102387" "2.33045383103535" "-0.0549881565065204" "0.272664543463267" "0.432261316879807" NA "TAF7L" "54457"
"ENSG00000102390" "542.741527101038" "-0.2259908434284" "0.12062284623882" "0.0342977218548188" "0.131713134028155" "PBDC1" "51260"
"ENSG00000102393" "715.013837709263" "0.255375085758286" "0.185710469104348" "0.0785693804442201" "0.224815122062913" "GLA" "2717"
"ENSG00000102401" "2578.99655456475" "-0.600067291631181" "0.196517533900454" "0.000320487657630384" "0.00514544099130153" "ARMCX3" "51566"
"ENSG00000102409" "76.1389974107298" "0.294329873962831" "0.416991563728319" "0.0616056229693604" "0.193123385387121" "BEX4" "56271"
"ENSG00000102452" "60.9624148897239" "-0.546358971897482" "0.393605799491527" "0.0161853663180943" "0.080180054035263" "NALCN" "259232"
"ENSG00000102466" "1.2451088212765" "0.0399840668077468" "0.276697990988155" "0.386297826370047" NA "FGF14" "2259"
"ENSG00000102468" "0.371189933380713" "-0.00858741821387792" "0.274582180337525" "0.822248337678343" NA "HTR2A" "3356"
"ENSG00000102471" "2410.17238525417" "-0.698306249834551" "0.157436364981424" "1.15360132855832e-06" "7.13433205633608e-05" "NDFIP2" "54602"
"ENSG00000102524" "20.8968484338192" "-0.0674462928413593" "0.267749706257877" "0.471318889166812" "0.680842880071763" "TNFSF13B" "10673"
"ENSG00000102531" "4380.50392521637" "-0.023840120457148" "0.102293274732639" "0.797318258838684" "0.898559486836132" "FNDC3A" "22862"
"ENSG00000102543" "146.14551948969" "-0.0711708756820492" "0.162100025687175" "0.584904278946335" "0.767283646427057" "CDADC1" "81602"
"ENSG00000102547" "389.052820431325" "-0.483510265264374" "0.260825324466825" "0.0103866083897018" "0.0593668585261294" "CAB39L" "81617"
"ENSG00000102554" "1117.55671642986" "-0.270912449503258" "0.186295514927432" "0.0639332040931601" "0.197378448179782" "KLF5" "688"
"ENSG00000102572" "2690.61601831515" "0.504486726149077" "0.14150518406174" "7.71988535926566e-05" "0.00183344312656845" "STK24" "8428"
"ENSG00000102575" "204.501707111286" "-1.10588430913952" "0.525606851003706" "0.00153781044568262" "0.0157596971625041" "ACP5" "54"
"ENSG00000102580" "2842.46047200287" "-0.224304308462571" "0.130829404949069" "0.0499558688006191" "0.168684430404922" "DNAJC3" "5611"
"ENSG00000102595" "978.643551810553" "0.404514944839071" "0.105850075162107" "4.18415047450905e-05" "0.00115108808694634" "UGGT2" "55757"
"ENSG00000102606" "1251.19086628879" "-0.12706162165881" "0.128176286468343" "0.261041212354677" "0.477797819843217" "ARHGEF7" "8874"
"ENSG00000102678" "0.234152263202719" "0.0107221264421188" "0.274706223949013" "0.733620483501951" NA "FGF9" "2254"
"ENSG00000102683" "0.592523690100513" "0.0220831977827139" "0.274882831511448" "0.401233916844183" NA "SGCG" "6445"
"ENSG00000102699" "4234.13460212942" "0.0518844811656738" "0.170299313925862" "0.700383584679513" "0.840031428230128" "PARP4" "143"
"ENSG00000102710" "1111.62156006539" "0.240646365000221" "0.104838671501204" "0.0127836477032675" "0.0685088308978228" "SUPT20H" "55578"
"ENSG00000102738" "308.852968719797" "0.122093710547803" "0.129788536044549" "0.280623634710298" "0.499910360209231" "MRPS31" "10240"
"ENSG00000102743" "94.6591639431073" "0.493444702015989" "0.226951829949573" "0.00530871599867409" "0.0369554516233679" "SLC25A15" "10166"
"ENSG00000102753" "3075.15884857546" "-0.0306384617668388" "0.111160593983937" "0.771645561519123" "0.883668767250364" "KPNA3" "3839"
"ENSG00000102755" "2702.65811361634" "0.0106682890701184" "0.183518986346803" "0.935648951595078" "0.969770626842629" "FLT1" "2321"
"ENSG00000102760" "82.2049794554183" "-0.127186603043322" "0.312303006503735" "0.0488401283394678" "0.166325379792183" "RGCC" "28984"
"ENSG00000102763" "775.644060023919" "-0.132913584656061" "0.171058914649355" "0.322559279096668" "0.542904404655511" "VWA8" "23078"
"ENSG00000102780" "788.609240121843" "-0.00946849188115111" "0.151735001171413" "0.942499883135109" "0.97334785205744" "DGKH" "160851"
"ENSG00000102781" "2994.04616562017" "0.0497709093929539" "0.179639316111788" "0.722663627994694" "0.8534297549974" "KATNAL1" "84056"
"ENSG00000102786" "994.179557565455" "0.0900802241506798" "0.145396881941451" "0.466924289790032" "0.677194098774179" "INTS6" "26512"
"ENSG00000102796" "43.1114555125487" "-0.167694934410152" "0.26622167740615" "0.243950118383653" "0.458566903383545" "DHRS12" "79758"
"ENSG00000102802" "0.0852702496948148" "-0.00113492717650728" "0.274513891659076" "0.988791824851467" NA "MEDAG" "84935"
"ENSG00000102804" "1905.88615340575" "0.221777177671399" "0.259598958969854" "0.16145613397665" "0.355734536106283" "TSC22D1" "8848"
"ENSG00000102805" "848.949515586085" "-0.431168739014393" "0.256530642225088" "0.0181010507681603" "0.0865369035023271" "CLN5" "1203"
"ENSG00000102837" "1260.37038504752" "-0.495703420797451" "0.332303363574923" "0.0177521713517376" "0.0855260410668569" "OLFM4" "10562"
"ENSG00000102854" "44.5982837548669" "-0.37021712436472" "0.371579761028191" "0.0500669702601076" "0.168903649834502" "MSLN" "10232"
"ENSG00000102858" "693.072498303406" "-0.158860210717453" "0.194210295874374" "0.268603124025199" "0.487080585538681" "MGRN1" "23295"
"ENSG00000102870" "1032.54259505567" "-0.269178391147791" "0.117792681458399" "0.0115290997725024" "0.063820770348249" "ZNF629" "23361"
"ENSG00000102871" "252.018782560927" "-0.188955149105795" "0.143487792640917" "0.122548479548185" "0.298486319575408" "TRADD" "8717"
"ENSG00000102878" "112.835717176391" "0.388781176448512" "0.502175697208712" "0.0383611024596179" "0.141720670281518" "HSF4" "3299"
"ENSG00000102879" "21.0199829119719" "0.353190459709871" "0.613456589937401" "0.0207629970437555" "0.0949753542288473" "CORO1A" "11151"
"ENSG00000102882" "1002.96488726205" "-0.176726215911939" "0.119055023893305" "0.0945878187481453" "0.25266452413011" "MAPK3" "5595"
"ENSG00000102886" "18.6115859468733" "0.131795852702891" "0.287395950358247" "0.239872998070427" "0.454271977359978" "GDPD3" "79153"
"ENSG00000102890" "10.8380263168409" "0.199578780676201" "0.354865186810698" "0.0710459284359421" "0.210792765217444" "ELMO3" "79767"
"ENSG00000102893" "2049.4406034466" "-0.345815932318854" "0.155788364392907" "0.00860315162682828" "0.0521825528844221" "PHKB" "5257"
"ENSG00000102897" "479.781171716241" "-0.191027472641314" "0.178062357860967" "0.169465129221322" "0.366483647742983" "LYRM1" "57149"
"ENSG00000102898" "1857.23533548373" "0.0410621200521849" "0.107508713880548" "0.675494974245512" "0.826382955911526" "NUTF2" "10204"
"ENSG00000102900" "1284.38059347464" "0.0451794819743064" "0.176906194974737" "0.742300889416305" "0.865383354793055" "NUP93" "9688"
"ENSG00000102901" "804.354913621323" "0.147104091678953" "0.261335390713981" "0.293702925476891" "0.513148100982457" "CENPT" "80152"
"ENSG00000102904" "17.2915074398557" "-0.0511699956625591" "0.247465558073208" "0.651699378937747" "0.812062047186147" "TSNAXIP1" "55815"
"ENSG00000102908" "4974.11940629101" "-0.348088702996238" "0.206045847039205" "0.0275334717741625" "0.114539405749765" "NFAT5" "10725"
"ENSG00000102910" "2648.95378139693" "-0.0927196432339508" "0.0839302853331121" "0.24464126987787" "0.459307671351761" "LONP2" "83752"
"ENSG00000102921" "1170.72173997753" "0.158595952592443" "0.131135464521369" "0.168788854962937" "0.3657055201767" "N4BP1" "9683"
"ENSG00000102931" "2297.31850666128" "-0.195740392575626" "0.105887069302895" "0.0434440711645223" "0.154303069349009" "ARL2BP" "23568"
"ENSG00000102935" "0.357555764561946" "-0.00850597563753636" "0.274631122351123" "0.712423541190069" NA "ZNF423" "23090"
"ENSG00000102967" "84.4729737889199" "0.0370170494847225" "0.192127195472732" "0.790082212443198" "0.894355626819234" "DHODH" "1723"
"ENSG00000102974" "1575.85591024621" "0.032989787019105" "0.0936100467686435" "0.702873223120295" "0.841499372979935" "CTCF" "10664"
"ENSG00000102977" "231.497803904623" "0.274017445701806" "0.302104142565687" "0.102417335185823" "0.266234943746868" "ACD" "65057"
"ENSG00000102978" "1523.91558673423" "-0.120549855204193" "0.117135045719516" "0.253561332784036" "0.469836021832932" "POLR2C" "5432"
"ENSG00000102981" "5.85336936906756" "-0.0309943683928946" "0.25989315543995" "0.727406430355766" "0.855516706542312" "PARD6A" "50855"
"ENSG00000102984" "48.3659802159052" "-0.371720307802191" "0.395300987787801" "0.0487986128819489" "0.16625723970203" "ZNF821" "55565"
"ENSG00000102996" "69.0201828231968" "-0.701387553911477" "0.609708788294482" "0.0115837272741325" "0.0639628597804867" "MMP15" "4324"
"ENSG00000103005" "1089.88661732463" "0.185166798890845" "0.127581788116075" "0.10290158077606" "0.266939822211186" "USB1" "79650"
"ENSG00000103018" "2697.75844452698" "0.0273039105575956" "0.09905980188971" "0.768902452847019" "0.881634395655944" "CYB5B" "80777"
"ENSG00000103021" "49.9569448311479" "-0.00504148850094011" "0.248665482184364" "0.961117859947599" "0.981365951172225" "CCDC113" "29070"
"ENSG00000103024" "72.221764802038" "-0.723887464483228" "0.580740700425052" "0.0103225291296713" "0.0591098603236476" "NME3" "4832"
"ENSG00000103034" "195.62775145787" "-0.110627408271941" "0.227375776152961" "0.43222558617958" "0.647166355599698" "NDRG4" "65009"
"ENSG00000103035" "2276.67891848923" "-0.010419443695351" "0.079608001964559" "0.890433769858869" "0.946770959066638" "PSMD7" "5713"
"ENSG00000103037" "190.003723396897" "0.617684995361619" "0.302026129231823" "0.00442328864864625" "0.0326436590915129" "SETD6" "79918"
"ENSG00000103042" "847.43181993831" "-0.358186491385788" "0.207463765256584" "0.0251791101191658" "0.107871980699534" "SLC38A7" "55238"
"ENSG00000103043" "964.257109569167" "-0.0807730645061651" "0.185848107791432" "0.559032870487514" "0.748135307764863" "VAC14" "55697"
"ENSG00000103044" "55.9911917815375" "0.398701319191268" "0.296949015987639" "0.0349011612196013" "0.133367981615486" "HAS3" "3038"
"ENSG00000103047" "618.113624061646" "-0.0494255771889676" "0.150354932317549" "0.699901052918431" "0.839981095611466" "TANGO6" "79613"
"ENSG00000103051" "1509.75325191182" "-0.00422377473731649" "0.108151027608929" "0.970252889210998" "0.986718405583848" "COG4" "25839"
"ENSG00000103056" "7.47963007612985" "0.0250283708261058" "0.269246352873325" "0.67524829839988" "0.826276090007871" "SMPD3" "55512"
"ENSG00000103061" "444.789392530124" "0.196220396816991" "0.157870147936589" "0.136412605123027" "0.319314956518868" "SLC7A6OS" "84138"
"ENSG00000103064" "1798.68956383732" "0.0475089951066311" "0.190325830286418" "0.735450623215317" "0.860886198709881" "SLC7A6" "9057"
"ENSG00000103066" "734.618415738923" "-0.413718367523168" "0.18119902713729" "0.00565477160279256" "0.0385827112757175" "PLA2G15" "23659"
"ENSG00000103067" "3.69054799377352" "0.0390219429984707" "0.273636200335874" "0.409508223845725" NA "ESRP2" "80004"
"ENSG00000103091" "528.371822297744" "-0.0752377480836169" "0.157126035821322" "0.560337099836851" "0.749288194187195" "WDR59" "79726"
"ENSG00000103111" "1113.18533017484" "-0.0054533096027809" "0.131029687858459" "0.961414505663928" "0.981474392345328" "MON1B" "22879"
"ENSG00000103121" "438.628186213787" "0.132305155886184" "0.198275517077276" "0.362513955413045" "0.582977858282163" "CMC2" "56942"
"ENSG00000103126" "398.053784670004" "0.109116360620272" "0.188785870327722" "0.44017471449523" "0.65387090454999" "AXIN1" "8312"
"ENSG00000103145" "283.162470301905" "-0.431688629554974" "0.213764399650975" "0.00966233610782383" "0.0564159284603717" "HCFC1R1" "54985"
"ENSG00000103148" "506.650843305235" "-0.00982765237478812" "0.147557593094225" "0.934099807360207" "0.969074489807164" "NPRL3" "8131"
"ENSG00000103150" "108.943716760209" "-0.21743885345817" "0.201272223513462" "0.144823431148532" "0.331328065846027" "MLYCD" "23417"
"ENSG00000103152" "416.066445118252" "-0.758974825161455" "0.295695641648675" "0.000878745083791148" "0.0104781370017337" "MPG" "4350"
"ENSG00000103154" "0.949280182553319" "0.0072397711916011" "0.272391694600926" "0.85366068671754" NA "NECAB2" "54550"
"ENSG00000103160" "727.417792438377" "-0.169483830654313" "0.148206581656905" "0.176038468718288" "0.374739193839108" "HSDL1" "83693"
"ENSG00000103168" "465.158883963852" "0.263333534707351" "0.30006438716467" "0.111564372443044" "0.281432005603183" "TAF1C" "9013"
"ENSG00000103174" "249.857765912033" "-0.560705364533064" "0.251147795464364" "0.00353430558403406" "0.0278937716359115" "NAGPA" "51172"
"ENSG00000103175" "325.036440584991" "-0.170234333926894" "0.342830163114917" "0.0432051708203023" "0.153703439036515" "WFDC1" "58189"
"ENSG00000103184" "0.397112051917393" "-0.0157962607005602" "0.274685202995717" "0.714371979021881" NA "SEC14L5" "9717"
"ENSG00000103187" "6528.73196211928" "0.101653708450231" "0.180243632576205" "0.456470120500838" "0.667626954220364" "COTL1" "23406"
"ENSG00000103194" "1882.20664475406" "0.123955133540777" "0.127936739151804" "0.264627467298276" "0.482363271857893" "USP10" "9100"
"ENSG00000103196" "2243.66664313516" "0.378284699573494" "0.309305606210519" "0.0438671594526391" "0.155122173183409" "CRISPLD2" "83716"
"ENSG00000103197" "1128.82202775153" "-0.0986669397449233" "0.153695940646968" "0.432763482084962" "0.647532778139514" "TSC2" "7249"
"ENSG00000103199" "169.447172193303" "0.138775109596836" "0.158851808750618" "0.288525419757575" "0.50807318331812" "ZNF500" "26048"
"ENSG00000103202" "1812.11862156351" "-0.613927100156461" "0.183769341822442" "0.000118105056010617" "0.00245763428126534" "NME4" "4833"
"ENSG00000103222" "2447.0906603039" "-0.149012207075739" "0.133713677305241" "0.197565569488409" "0.401704533122079" "ABCC1" "4363"
"ENSG00000103226" "3035.64536564821" "-0.161228688356374" "0.150988159448223" "0.209538020632698" "0.416136237386205" "NOMO3" "408050"
"ENSG00000103227" "177.757556344598" "-0.422448573898362" "0.282616546702058" "0.024502195603549" "0.106084695106825" "LMF1" "64788"
"ENSG00000103241" "644.180971722335" "-0.0974814219069147" "0.169646188147873" "0.462119671655506" "0.672834753127957" "FOXF1" "2294"
"ENSG00000103245" "206.935741225569" "-0.134652363944942" "0.212543637168254" "0.348855127403427" "0.568710367438252" "CIAO3" "64428"
"ENSG00000103248" "256.530583058655" "0.246882297572635" "0.169050013174408" "0.0729517265606413" "0.214390162393856" "MTHFSD" "64779"
"ENSG00000103249" "854.30030645546" "-0.154752656538118" "0.235571057262684" "0.290338638033898" "0.509815523298364" "CLCN7" "1186"
"ENSG00000103253" "49.6654091056609" "-0.0279610491349784" "0.204165675352396" "0.837503323783205" "0.921322199035317" "HAGHL" "84264"
"ENSG00000103254" "34.9962127715362" "-0.13940216632786" "0.260253931015612" "0.310912478984388" "0.531103506527194" "ANTKMT" "65990"
"ENSG00000103257" "2312.07148818691" "1.43000765258609" "0.483813533617181" "0.000140987978542398" "0.00280542488577094" "SLC7A5" "8140"
"ENSG00000103260" "274.160353534431" "-0.373331069125537" "0.31224307256051" "0.0453250817899932" "0.158581373513257" "METRN" "79006"
"ENSG00000103264" "509.469049732052" "-0.122455629089726" "0.186580025442903" "0.383044001270157" "0.601304021082129" "FBXO31" "79791"
"ENSG00000103266" "845.234346648701" "-0.163383201719725" "0.147645534963331" "0.194098159149876" "0.397371774181174" "STUB1" "10273"
"ENSG00000103269" "4.19851478655159" "0.147864077434268" "0.317326708282341" "0.0960448894242463" NA "RHBDL1" "9028"
"ENSG00000103274" "306.741733901478" "-0.0509222788704081" "0.175366089533036" "0.705103481858704" "0.842668696994467" "NUBP1" "4682"
"ENSG00000103275" "1944.02178420748" "0.282205318951716" "0.127381220292589" "0.0129098658128609" "0.0688748914191312" "UBE2I" "7329"
"ENSG00000103310" "0.144932456161539" "0.00932744052384699" "0.274595105404619" "0.782681547222356" NA "ZP2" "7783"
"ENSG00000103313" "0.6129317664718" "-0.0018714389109958" "0.274490880713524" "0.988726348709232" NA "MEFV" "4210"
"ENSG00000103316" "6.0350699484174" "0.0326766288734826" "0.270664075321736" "0.587836506214475" "0.769449807558155" "CRYM" "1428"
"ENSG00000103319" "1069.67996293913" "0.0770752561889583" "0.171710892268802" "0.568725555596002" "0.75501410262553" "EEF2K" "29904"
"ENSG00000103326" "238.575033685741" "0.0649034397451917" "0.21649773089805" "0.635690140543477" "0.801991453524495" "CAPN15" "6650"
"ENSG00000103335" "3618.54157583106" "0.244213981991035" "0.230139799622571" "0.123970774419931" "0.300519307511218" "PIEZO1" "9780"
"ENSG00000103342" "5849.14718448706" "0.00705592782540968" "0.107513399564543" "0.94052102432371" "0.972283671971074" "GSPT1" "2935"
"ENSG00000103343" "187.011994138229" "-0.236993606494439" "0.183198346922338" "0.0981290963742267" "0.258875665586015" "ZNF174" "7727"
"ENSG00000103351" "533.969101835295" "-0.214414534929961" "0.160175194419566" "0.103480447776905" "0.267767565368825" "CLUAP1" "23059"
"ENSG00000103353" "2975.18400054138" "-0.412584152492781" "0.132742390282304" "0.000521220877071779" "0.00731366539979118" "UBFD1" "56061"
"ENSG00000103356" "734.757502966292" "-0.346164019701225" "0.131040761107198" "0.00301593932495281" "0.0250965758358964" "EARS2" "124454"
"ENSG00000103363" "752.404709703903" "-0.410870313801959" "0.332212637905732" "0.0351223725747888" "0.133989222032655" "ELOB" "6923"
"ENSG00000103365" "1309.90301618336" "0.607620646322979" "0.15548133153418" "1.44674007339718e-05" "0.000514208006317098" "GGA2" "23062"
"ENSG00000103375" "0.325594990285486" "-0.00509774018608035" "0.274243287020451" "0.758678967825762" NA "AQP8" "343"
"ENSG00000103381" "639.98955819641" "-0.0309365548614791" "0.162069833909441" "0.811387797868449" "0.906617528571517" "CPPED1" "55313"
"ENSG00000103404" "547.133643225281" "0.517068910074318" "0.233988865496728" "0.00443493669117191" "0.0327140058121226" "USP31" "57478"
"ENSG00000103415" "621.978767492223" "0.0149665341765229" "0.134768919016288" "0.900008821402695" "0.95074039271024" "HMOX2" "3163"
"ENSG00000103423" "1049.98572658808" "0.123509036086298" "0.14896204981539" "0.316824769596624" "0.537177402190075" "DNAJA3" "9093"
"ENSG00000103426" "1.97054610441173" "-0.0190607946544242" "0.27538612990338" "0.284185246226191" NA "CORO7-PAM16" "100529144"
"ENSG00000103429" "1903.48867746742" "-0.0281844021041585" "0.099657063156213" "0.751252996282882" "0.870543120653235" "BFAR" "51283"
"ENSG00000103449" "896.757686874894" "0.185448666975562" "0.190578966905752" "0.197272990176279" "0.401320750146769" "SALL1" "6299"
"ENSG00000103472" "0.363514061039027" "0.0114535075917714" "0.274548179022094" "0.76084508058333" NA "RRN3P2" "653390"
"ENSG00000103479" "1616.27415264575" "-0.0709678247849368" "0.124690241328445" "0.515787628922779" "0.715030034166586" "RBL2" "5934"
"ENSG00000103485" "26.1315125421419" "-0.0931701917463796" "0.282602301523577" "0.260876224013751" "0.477554780641132" "QPRT" "23475"
"ENSG00000103489" "1945.22491907469" "0.3581164588116" "0.371700743111402" "0.0545263399517731" "0.178949637443083" "XYLT1" "64131"
"ENSG00000103490" "115.007881936811" "-0.204260787675647" "0.201545387863489" "0.168814455565688" "0.3657055201767" "PYCARD" "29108"
"ENSG00000103494" "483.117850658914" "0.0571402434301834" "0.143042758210721" "0.639803540741457" "0.805009403482751" "RPGRIP1L" "23322"
"ENSG00000103495" "2849.31891800083" "0.166786761171702" "0.189705703329104" "0.225609593477387" "0.436432488424407" "MAZ" "4150"
"ENSG00000103496" "823.005968530358" "0.0374026636419382" "0.126130793520043" "0.747054115365548" "0.868018414506177" "STX4" "6810"
"ENSG00000103502" "1098.55805088684" "-0.666856715493873" "0.188491555591388" "5.0591756694012e-05" "0.00133162986713578" "CDIPT" "10423"
"ENSG00000103507" "561.194336068627" "-0.0560748728440055" "0.160095562679643" "0.664072114305157" "0.819280159533357" "BCKDK" "10295"
"ENSG00000103510" "398.490154072452" "0.0608497378867849" "0.10102923044397" "0.517270429069845" "0.716110145401941" "KAT8" "84148"
"ENSG00000103512" "4602.2151936899" "-0.163202607809879" "0.134582951354758" "0.163480365874202" "0.358346778168371" "NOMO1" "23420"
"ENSG00000103522" "7.14863635087231" "0.0369804877860449" "0.272250816925342" "0.486741581132349" "0.692984825079351" "IL21R" "50615"
"ENSG00000103528" "0.422154441595192" "-0.00127035618582356" "0.2745073566623" "0.988765996326634" NA "SYT17" "51760"
"ENSG00000103540" "1049.92980528721" "0.949204096470174" "0.218732997444478" "1.13007782321935e-06" "7.01692097381301e-05" "CCP110" "9738"
"ENSG00000103544" "1759.15726192841" "-0.216922517154627" "0.134897370276167" "0.0650244419569686" "0.199354133868073" "VPS35L" "57020"
"ENSG00000103549" "1946.84770682389" "-0.0163405539822724" "0.107704924873743" "0.836131495307981" "0.920527107914963" "RNF40" "9810"
"ENSG00000103550" "483.405389289746" "0.258886059404042" "0.131052487985293" "0.0254298142958096" "0.108619177401953" "KNOP1" "400506"
"ENSG00000103591" "1467.51070254062" "-0.0595091422367941" "0.135493111007092" "0.596227707431947" "0.775598618063533" "AAGAB" "79719"
"ENSG00000103599" "28.8109094287944" "0.163414388748385" "0.287741541520552" "0.218139413003435" "0.427092285496379" "IQCH" "64799"
"ENSG00000103642" "609.130717599053" "-0.179027031818371" "0.222609215032708" "0.231008211814122" "0.442689385579839" "LACTB" "114294"
"ENSG00000103647" "117.103821372476" "2.17117206071729" "0.252970211748556" "5.2460596336773e-19" "8.11093279962847e-16" "CORO2B" "10391"
"ENSG00000103653" "699.369752463687" "-0.0834676410020298" "0.185584503669492" "0.543863543911078" "0.736857750764821" "CSK" "1445"
"ENSG00000103657" "2180.04399940627" "-0.419325162502497" "0.201835382115519" "0.00850775812140729" "0.0517256973319222" "HERC1" "8925"
"ENSG00000103671" "524.41808857927" "-0.013682403223047" "0.119060496650551" "0.892643089057175" "0.947750307017884" "TRIP4" "9325"
"ENSG00000103707" "251.68565357631" "0.127567691906726" "0.164457630361383" "0.337672637641563" "0.558788039235386" "MTFMT" "123263"
"ENSG00000103710" "0.651959158089186" "0.000950318704917691" "0.273327881784719" "0.979305768724574" NA "RASL12" "51285"
"ENSG00000103723" "0.843089152365086" "0.00158537162218987" "0.273650513330281" "0.939236595056607" NA "AP3B2" "8120"
"ENSG00000103740" "8.71471217480707" "1.97452165198801" "1.55275441974734" "0.00313942745038946" "0.0256936019036763" "ACSBG1" "23205"
"ENSG00000103742" "3.35822212654791" "0.0388725763861999" "0.276723630016819" "0.36749663190697" NA "IGDCC4" "57722"
"ENSG00000103769" "2904.1132130447" "-0.278787665698849" "0.10001713153307" "0.00280775128048562" "0.0240369006354309" "RAB11A" "8766"
"ENSG00000103811" "2.61456413806893" "-0.0676859108708125" "0.283253701709696" "0.139036688220637" NA "CTSH" "1512"
"ENSG00000103832" "0.251848521904468" "-0.00302872705322788" "0.27417161589816" "0.871982634915541" NA NA NA
"ENSG00000103852" "470.79571575399" "-0.137331885436965" "0.133718977238823" "0.239502716441439" "0.453793075845722" "TTC23" "64927"
"ENSG00000103855" "2172.50582226178" "-0.409886555015868" "0.171313189173638" "0.00445269424652021" "0.0327668280559015" "CD276" "80381"
"ENSG00000103876" "725.110756723048" "-0.175529845722208" "0.105492868159269" "0.0707120544193029" "0.210444347979319" "FAH" "2184"
"ENSG00000103888" "2090.59943944706" "-0.0404242467567017" "0.271538714239801" "0.483107887279461" "0.690390151144075" "CEMIP" "57214"
"ENSG00000103932" "667.356062500726" "-0.0657914974271193" "0.162360346987563" "0.616567664461304" "0.788352022844544" "RPAP1" "26015"
"ENSG00000103942" "10.4356743180416" "-0.0321169385367345" "0.268507421189404" "0.620709281673677" "0.791588304603848" "HOMER2" "9455"
"ENSG00000103966" "1745.1290137812" "0.0139860286168564" "0.199418115615235" "0.915797057187427" "0.959876503367556" "EHD4" "30844"
"ENSG00000103978" "1740.51489568236" "-0.180963404929047" "0.106528753356237" "0.0634487808913419" "0.196626220157766" "TMEM87A" "25963"
"ENSG00000103994" "3146.60248322499" "-0.109540133610907" "0.174671484887215" "0.41746644472243" "0.632479049667173" "ZNF106" "64397"
"ENSG00000103995" "454.881343964956" "0.166772975109062" "0.260131100435111" "0.252184834003333" "0.468239428188487" "CEP152" "22995"
"ENSG00000104043" "7.15179476462715" "0.115378063576665" "0.292378691088304" "0.1937210622224" "0.397020326487344" "ATP8B4" "79895"
"ENSG00000104047" "623.569414874162" "0.0933967988266094" "0.0993937210647537" "0.307324002179337" "0.527092392925164" "DTWD1" "56986"
"ENSG00000104064" "558.061667900066" "0.226118185117752" "0.192940971110957" "0.124283635781213" "0.300994563410609" "GABPB1" "2553"
"ENSG00000104067" "3503.32483982385" "-0.156039277421611" "0.151787930072594" "0.21533478397038" "0.423304652888245" "TJP1" "7082"
"ENSG00000104081" "93.4484423728721" "-0.0265268631060798" "0.245549731729331" "0.811252212854442" "0.906531545456962" "BMF" "90427"
"ENSG00000104093" "1270.84397644328" "0.603421219230051" "0.155184627073667" "1.56160246265128e-05" "0.000547481534581664" "DMXL2" "23312"
"ENSG00000104112" "0.346081416209637" "-0.0049121852463052" "0.27425233678902" "0.735347725796005" NA "SCG3" "29106"
"ENSG00000104129" "169.400076671019" "0.0585356811623824" "0.148637743506028" "0.653554172604811" "0.81265892413085" "DNAJC17" "55192"
"ENSG00000104131" "1946.05078644934" "-0.0264385920734234" "0.139804391832919" "0.824070431424476" "0.91352641716884" "EIF3J" "8669"
"ENSG00000104133" "1790.27019273307" "-0.100029025650845" "0.167672997170143" "0.446337080504498" "0.659544834338148" "SPG11" "80208"
"ENSG00000104140" "2.9208955734114" "0.00137961372194209" "0.26800877634114" "0.986533735868778" NA "RHOV" "171177"
"ENSG00000104142" "995.968695312584" "-0.61967195341887" "0.215332676598247" "0.000522098984925192" "0.00731565642965857" "VPS18" "57617"
"ENSG00000104147" "138.177313862566" "0.272382916899756" "0.308947666256553" "0.102932753796479" "0.266975894388084" "OIP5" "11339"
"ENSG00000104154" "670.401410410254" "-0.118610278632248" "0.146444703429723" "0.338722117948652" "0.560016918669082" "SLC30A4" "7782"
"ENSG00000104164" "2417.96238985101" "-0.0804626189283955" "0.113136433917394" "0.417934910231263" "0.632668776837068" "BLOC1S6" "26258"
"ENSG00000104177" "282.193922151305" "0.184355902418983" "0.192864056351085" "0.204090200397542" "0.409531289856769" "MYEF2" "50804"
"ENSG00000104205" "393.543017707806" "-0.103657353250173" "0.203625622761483" "0.46634667548985" "0.676793058729744" "SGK3" "23678"
"ENSG00000104213" "214.256399485716" "-0.70024507636979" "0.534891815377049" "0.0101475877790234" "0.058280778102333" "PDGFRL" "5157"
"ENSG00000104218" "358.761103270189" "0.219401037210793" "0.134390339994986" "0.0608723241681871" "0.19156047279005" "CSPP1" "79848"
"ENSG00000104219" "1806.24317957628" "-0.282460056586908" "0.132731732938493" "0.0158239215342258" "0.0789714818723904" "ZDHHC2" "51201"
"ENSG00000104221" "247.677624536687" "-0.456138925787612" "0.183700297666458" "0.00283146356548593" "0.0241729752545433" "BRF2" "55290"
"ENSG00000104228" "471.979540746341" "0.348757005159334" "0.234013028816913" "0.0384925094566937" "0.142036441219556" "TRIM35" "23087"
"ENSG00000104231" "637.437125193773" "-0.125490205073365" "0.114168441581056" "0.226445103445196" "0.437312757037551" "ZFAND1" "79752"
"ENSG00000104290" "1.12313979903867" "-0.0257091918822866" "0.274943038303626" "0.431055080400695" NA "FZD3" "7976"
"ENSG00000104299" "324.924142570777" "-0.0551122952778008" "0.167213487927231" "0.661437928202489" "0.817530722514884" "INTS9" "55756"
"ENSG00000104312" "724.037627459125" "0.766978492002765" "0.226032729990282" "6.92105179499806e-05" "0.00169313895257065" "RIPK2" "8767"
"ENSG00000104313" "32.1272920982001" "-0.0206932755630868" "0.246532905655171" "0.849562904172517" "0.927161153484244" "EYA1" "2138"
"ENSG00000104320" "2270.50420706846" "0.635929842253921" "0.143275452269247" "1.37538847140284e-06" "8.17880044475361e-05" "NBN" "4683"
"ENSG00000104321" "55.3432459117089" "0.0948312488836571" "0.261607524863151" "0.415581107608363" "0.630673292572919" "TRPA1" "8989"
"ENSG00000104324" "917.189934492985" "-0.13479887504184" "0.217028927803162" "0.349101836904415" "0.568992568034911" "CPQ" "10404"
"ENSG00000104325" "1147.74022399697" "-0.141129940263777" "0.178754187402668" "0.306835795327678" "0.526583220286517" "DECR1" "1666"
"ENSG00000104327" "0.471222623050791" "0.0116115506811711" "0.274530388917378" "0.552290524174793" NA "CALB1" "793"
"ENSG00000104331" "5970.47117778319" "-0.153761554615294" "0.0814947005593448" "0.0493914815700548" "0.167502017230668" "BPNT2" "54928"
"ENSG00000104332" "2606.53958987532" "0.034697721115405" "0.270260718442771" "0.583329930452201" "0.766128445015416" "SFRP1" "6422"
"ENSG00000104341" "1304.58363986" "-0.316105487695671" "0.182135327314236" "0.0309019546316918" "0.123204486764748" "LAPTM4B" "55353"
"ENSG00000104343" "966.90871880695" "-0.22427739407563" "0.142228220276976" "0.0669602261746959" "0.203097717456749" "UBE2W" "55284"
"ENSG00000104356" "477.035100222015" "0.177474103587176" "0.179469403598958" "0.202910595557365" "0.408052048091384" "POP1" "10940"
"ENSG00000104361" "1191.27073331905" "-0.102123681626979" "0.20217807208842" "0.467143658997349" "0.677279455341149" "NIPAL2" "79815"
"ENSG00000104365" "971.523047538578" "0.141699655041548" "0.129625706579721" "0.214176434174001" "0.421617245831962" "IKBKB" "3551"
"ENSG00000104368" "1519.68412549439" "-0.0101042726153793" "0.218692093553775" "0.934950275597512" "0.969631487188968" "PLAT" "5327"
"ENSG00000104369" "61.3721597883379" "0.344947362104798" "0.340338467421188" "0.0602671198756398" "0.190394348262621" "JPH1" "56704"
"ENSG00000104375" "1002.67527163586" "0.383023084295725" "0.139059830359814" "0.0018781417988194" "0.0182127185451106" "STK3" "6788"
"ENSG00000104381" "332.884998450661" "0.0913170917905895" "0.188213028020006" "0.516760518680346" "0.715660549920891" "GDAP1" "54332"
"ENSG00000104388" "3639.54002667289" "-0.264864057042689" "0.117820330897748" "0.0143061654709886" "0.0738274799594217" "RAB2A" "5862"
"ENSG00000104408" "4674.38301458246" "-0.227636146093475" "0.139541081685771" "0.0562704115918016" "0.182542348640546" "EIF3E" "3646"
"ENSG00000104412" "543.698846769747" "-0.00377767279470338" "0.116912965892409" "0.967490249146634" "0.985529499410733" "EMC2" "9694"
"ENSG00000104413" "0.761628856255276" "0.0113938902053595" "0.274788552665394" "0.583412982720914" NA "ESRP1" "54845"
"ENSG00000104415" "0.263394365528574" "0.00600874034755193" "0.27441958279767" "0.931639579540942" NA "CCN4" "8840"
"ENSG00000104419" "1053.72483177939" "-0.553990711965273" "0.40782151129497" "0.0152581067308711" "0.0770429745806654" "NDRG1" "10397"
"ENSG00000104427" "490.405506647728" "0.272475277336841" "0.16099108824188" "0.0439051945787386" "0.155122992089095" "ZC2HC1A" "51101"
"ENSG00000104432" "84.7285890971508" "-0.212514970144212" "0.273429049645628" "0.171277671312098" "0.368462679159946" "IL7" "3574"
"ENSG00000104435" "240.781017391873" "-2.26501950815379" "0.330908506983564" "3.76354865020404e-13" "1.32245967456374e-10" "STMN2" "11075"
"ENSG00000104442" "1294.55353115379" "0.0361507374480702" "0.111589627035984" "0.735912548047299" "0.861182554144663" "ARMC1" "55156"
"ENSG00000104447" "910.402637593872" "-0.671984499509704" "0.302352042251806" "0.00252868642612221" "0.0224243193805998" "TRPS1" "7227"
"ENSG00000104450" "169.724284882516" "0.584469222486189" "0.239885405773606" "0.00201410866984959" "0.0190226842666735" "SPAG1" "6674"
"ENSG00000104472" "749.606800346892" "0.0399030083744198" "0.106411988736371" "0.689338934226028" "0.83499445801227" "CHRAC1" "54108"
"ENSG00000104490" "10.0229172604114" "0.0305237603284734" "0.260788295059964" "0.733189407088901" "0.859426946398901" "NCALD" "83988"
"ENSG00000104497" "389.620073974091" "-0.0247588613991951" "0.149867726960698" "0.841794195198142" "0.923310162596373" "SNX16" "64089"
"ENSG00000104517" "3719.41206860521" "0.0644478635331063" "0.122197321230353" "0.553292444404283" "0.743777797988747" "UBR5" "51366"
"ENSG00000104518" "555.560014104728" "0.344673825049769" "0.268573290928597" "0.0495827236436518" "0.167892792434188" "GSDMD" "79792"
"ENSG00000104522" "638.444669456532" "-0.0172122261461417" "0.164558400598062" "0.895383465148612" "0.948511391206762" "GFUS" "7264"
"ENSG00000104524" "149.146432440967" "-0.112418002087536" "0.249105553195799" "0.39768670545605" "0.614003809971639" "PYCR3" "65263"
"ENSG00000104529" "3431.69850845186" "-0.0471606643107706" "0.166179770790284" "0.721374130556091" "0.852755467431322" "EEF1D" "1936"
"ENSG00000104549" "1626.90787727173" "-0.470415213172438" "0.187687182317691" "0.00258246994512417" "0.0226990152481892" "SQLE" "6713"
"ENSG00000104611" "1048.6438460521" "0.241765996409987" "0.166715274521881" "0.0767473004794657" "0.221792525740751" "SH2D4A" "63898"
"ENSG00000104613" "806.951724412109" "0.0453968901796025" "0.0993006865642147" "0.618885611955321" "0.790335380064526" "INTS10" "55174"
"ENSG00000104626" "755.301786349168" "0.234146520044977" "0.175641432016858" "0.0960625590367085" "0.255487524960199" "ERI1" "90459"
"ENSG00000104635" "4282.29568269093" "0.11411663500068" "0.18751348449724" "0.42171674371711" "0.63586527936515" "SLC39A14" "23516"
"ENSG00000104643" "798.954731421905" "-0.0588255491627752" "0.0972960127296672" "0.521170676065324" "0.718998824185417" "MTMR9" "66036"
"ENSG00000104660" "1269.74862902676" "-0.144183908424359" "0.150871920049337" "0.249931401639347" "0.46545283073307" "LEPROTL1" "23484"
"ENSG00000104671" "781.44350620018" "-0.212449811855233" "0.122656506742853" "0.0523883580476286" "0.173851986214721" "DCTN6" "10671"
"ENSG00000104679" "338.100737837505" "-0.0176310480881988" "0.145017046218375" "0.887504929734904" "0.945656704029144" "R3HCC1" "203069"
"ENSG00000104687" "1376.95131225932" "0.395999654777907" "0.231141258089435" "0.020890304465622" "0.0953039236774806" "GSR" "2936"
"ENSG00000104689" "11.8356935833725" "-0.0204303252083906" "0.25933361494693" "0.80941350301113" "0.90526202040329" "TNFRSF10A" "8797"
"ENSG00000104691" "324.052752661587" "-0.206214528258593" "0.159266769477088" "0.117180280304218" "0.289926722071962" "UBXN8" "7993"
"ENSG00000104695" "2221.47970300525" "-0.0342443429906956" "0.0969473649260291" "0.703278155810543" "0.841704776089863" "PPP2CB" "5516"
"ENSG00000104714" "230.60203972035" "0.187091358543553" "0.152509086713931" "0.145552564563339" "0.332276347924414" "ERICH1" "157697"
"ENSG00000104723" "4045.51252400311" "0.0176257194493042" "0.132157610240122" "0.886098347906122" "0.945085993168912" "TUSC3" "7991"
"ENSG00000104728" "1538.44010653162" "0.0780304445061429" "0.160151894592876" "0.551725538865841" "0.742469192828337" "ARHGEF10" "9639"
"ENSG00000104731" "178.669035395244" "0.0287122978773538" "0.171889782127157" "0.833672653966224" "0.91883468085057" "KLHDC4" "54758"
"ENSG00000104738" "3819.54632087874" "0.833973988783869" "0.254827481189646" "8.10941732198726e-05" "0.00189058858113184" "MCM4" "4173"
"ENSG00000104756" "2456.71655647144" "0.0988082468570154" "0.137723007385724" "0.407870001166769" "0.624178767498704" "KCTD9" "54793"
"ENSG00000104763" "2027.87481438182" "-0.808172982737952" "0.30738072345879" "0.000680338306251026" "0.00870754184846615" "ASAH1" "427"
"ENSG00000104765" "3926.47811667988" "-0.423999457255444" "0.232460484346209" "0.0143577144555392" "0.0739221702961568" "BNIP3L" "665"
"ENSG00000104774" "958.769254546629" "-0.0292311142105058" "0.137738638150095" "0.800983796039208" "0.899971199600034" "MAN2B1" "4125"
"ENSG00000104783" "37.9016406193171" "-0.0836500291020808" "0.267482423667708" "0.414403751108515" "0.629524426945874" "KCNN4" "3783"
"ENSG00000104805" "3105.38573052634" "-0.323740089111724" "0.157698407550027" "0.0151289456120056" "0.0766159934841857" "NUCB1" "4924"
"ENSG00000104808" "0.181295272575539" "-0.00801479114965469" "0.274587162286429" "0.781835964412841" NA "DHDH" "27294"
"ENSG00000104812" "1227.63242910786" "-0.600528665657039" "0.151691469330907" "1.15090636866185e-05" "0.000426718545944385" "GYS1" "2997"
"ENSG00000104814" "2.43030842952726" "0.048459447711551" "0.273802778772385" "0.427704264144187" NA "MAP4K1" "11184"
"ENSG00000104823" "543.274214090516" "-0.401436773775293" "0.194217243683616" "0.0100839001747713" "0.0580227691113284" "ECH1" "1891"
"ENSG00000104824" "4776.91961314277" "0.211227817311207" "0.133119050592856" "0.0774277195606436" "0.223186809103202" "HNRNPL" "3191"
"ENSG00000104825" "227.961676436512" "-0.15305892956067" "0.184281158253838" "0.277974035431001" "0.497425527985962" "NFKBIB" "4793"
"ENSG00000104826" "0.420833762578816" "0.00946392206780196" "0.273817634240424" "0.721007138395419" NA "LHB" "3972"
"ENSG00000104835" "207.323727792676" "-0.128253975381488" "0.215661788763269" "0.373390588266051" "0.592648792237082" "SARS2" "54938"
"ENSG00000104852" "1951.97841813055" "0.245422343106125" "0.165021037483414" "0.0715124223158796" "0.211648844070792" "SNRNP70" "6625"
"ENSG00000104853" "2154.37279833559" "-0.270804041540216" "0.143880888875645" "0.0282347247092029" "0.116409887661063" "CLPTM1" "1209"
"ENSG00000104856" "178.113515360655" "0.26238005006943" "0.313740551024748" "0.110348323029081" "0.279321450941817" "RELB" "5971"
"ENSG00000104859" "265.961612619428" "0.374653650794807" "0.317734854123161" "0.0463229161253572" "0.160979682223904" "CLASRP" "11129"
"ENSG00000104863" "24.177970453552" "-0.124238276739441" "0.280276022214404" "0.275587439698842" "0.495563782877855" "LIN7B" "64130"
"ENSG00000104866" "257.478892488606" "0.122002612017307" "0.209812379641335" "0.397074987584385" "0.613350968671037" "PPP1R37" "284352"
"ENSG00000104870" "150.491942007561" "0.139817816345484" "0.232388118203733" "0.332717963814946" "0.553491762270592" "FCGRT" "2217"
"ENSG00000104872" "498.980225703941" "-0.00015289167420721" "0.126746223804476" "0.998281066778587" "0.999562013554345" "PIH1D1" "55011"
"ENSG00000104880" "780.632501582531" "-0.147848687509231" "0.193238685656701" "0.299948661599364" "0.519375770745634" "ARHGEF18" "23370"
"ENSG00000104881" "39.6650569307711" "0.457529971319146" "0.527696363715359" "0.0296411168863453" "0.120126162039262" "PPP1R13L" "10848"
"ENSG00000104883" "9.14307676055411" "-0.167917035555676" "0.325914198435671" "0.104186636370916" "0.268874909853235" "PEX11G" "92960"
"ENSG00000104884" "740.484647002161" "0.119466809748267" "0.215693297816753" "0.406011390423058" "0.622381727873379" "ERCC2" "2068"
"ENSG00000104885" "338.971298718065" "0.0396788339429094" "0.237377376390951" "0.745767185695646" "0.866875156607802" "DOT1L" "84444"
"ENSG00000104886" "320.188444952432" "0.254053037916474" "0.196081465596718" "0.0892069443511488" "0.243470653275569" "PLEKHJ1" "55111"
"ENSG00000104888" "1.93977379293702" "-0.0549167532712733" "0.280471097075928" "0.171520499178638" NA "SLC17A7" "57030"
"ENSG00000104889" "493.836415150095" "0.714717285413637" "0.375616486252735" "0.00448275616148285" "0.0329410137892996" "RNASEH2A" "10535"
"ENSG00000104894" "2.71156329846182" "-0.0199764391828431" "0.274207065266383" "0.628274925539726" NA "CD37" "951"
"ENSG00000104897" "383.830610960225" "0.0679647933309583" "0.199211885596022" "0.628216253497808" "0.796893877758792" "SF3A2" "8175"
"ENSG00000104899" "19.9922481836588" "0.207839019529888" "0.39428120069045" "0.0105751336982508" "0.060111081657594" "AMH" "268"
"ENSG00000104901" "0.585240597680408" "-0.019116568567158" "0.274611787039335" "0.468630393090644" NA "DKKL1" "27120"
"ENSG00000104903" "3.32430277916185" "0.203286919196045" "0.387705708840864" "0.00981536556343192" NA "LYL1" "4066"
"ENSG00000104904" "9378.78853441067" "-0.417066847773225" "0.135592765356974" "0.000592978030118267" "0.00804410767782405" "OAZ1" "4946"
"ENSG00000104907" "450.37079410799" "0.0685889165909707" "0.193104004051486" "0.62757933840421" "0.796699577228631" "TRMT1" "55621"
"ENSG00000104915" "402.441336220517" "-0.425577096840803" "0.209084729019775" "0.00935707307719797" "0.0550074930975505" "STX10" "8677"
"ENSG00000104936" "969.485036955723" "-0.125211703485422" "0.234787925039356" "0.371272123722502" "0.59104595396145" "DMPK" "1760"
"ENSG00000104938" "0.386344130885403" "-0.00959156553726341" "0.274749781511483" "0.480731363573139" NA "CLEC4M" "10332"
"ENSG00000104946" "558.882055181792" "-0.557730256970436" "0.244200185128151" "0.0031930006548667" "0.0259689548263514" "TBC1D17" "79735"
"ENSG00000104951" "6.43948565189369" "-0.00502746422625831" "0.263078425805905" "0.94950332461175" "0.975767869270103" "IL4I1" "259307"
"ENSG00000104953" "0.545196068920527" "-0.009645445881016" "0.274758855821537" "0.469169824894647" NA "TLE6" "79816"
"ENSG00000104957" "233.279028663697" "0.207361935589874" "0.259788974268836" "0.182998444782033" "0.383587168489021" "YJU2B" "81576"
"ENSG00000104960" "1031.06368182276" "-0.574305552457051" "0.235542415596807" "0.00203841330353043" "0.0191819282324309" "PTOV1" "53635"
"ENSG00000104964" "3195.68087156273" "-0.218431385910673" "0.120621972588627" "0.0439030113184059" "0.155122992089095" "TLE5" "166"
"ENSG00000104969" "712.990237244167" "0.0431639427043491" "0.197912748079329" "0.75736425552611" "0.874569329650399" "SGTA" "6449"
"ENSG00000104973" "283.855083170164" "-0.0852697434197494" "0.152040420111778" "0.501345061142524" "0.704471143354045" "MED25" "81857"
"ENSG00000104976" "270.526185922948" "-0.0557490955131078" "0.213485982248419" "0.680500236851051" "0.829190688261461" "SNAPC2" "6618"
"ENSG00000104979" "829.846909256901" "-0.304208859006589" "0.167929275861968" "0.0280879026571627" "0.115928206882646" "C19orf53" "28974"
"ENSG00000104980" "462.414107947868" "-0.0352370777592" "0.156512711403554" "0.766413294352374" "0.880350367309217" "TIMM44" "10469"
"ENSG00000104983" "44.1737655684344" "0.159856050025668" "0.265857565825298" "0.25866456896302" "0.474796735217529" "CCDC61" "729440"
"ENSG00000104998" "197.045517771906" "0.173136979052719" "0.202121928755346" "0.240404853877743" "0.454944852607563" "IL27RA" "9466"
"ENSG00000105011" "804.383434206578" "0.960016162487691" "0.308506852842886" "0.000132328984936137" "0.00266398233866877" "ASF1B" "55723"
"ENSG00000105048" "125.958531031073" "3.28014567499526" "0.440758478684106" "3.63745850722039e-15" "2.09402400223036e-12" "TNNT1" "7138"
"ENSG00000105053" "473.695764866495" "-0.120520291592647" "0.136690012133358" "0.308627771214262" "0.528485321823425" "VRK3" "51231"
"ENSG00000105058" "1418.42905548567" "-0.184011835366627" "0.0739905979493086" "0.00916891901224346" "0.0543769301297645" "FAM32A" "26017"
"ENSG00000105063" "1393.75362740898" "-0.0618744495864907" "0.128950819977122" "0.573948264420618" "0.758333837631644" "PPP6R1" "22870"
"ENSG00000105072" "100.085186068108" "0.0607822638210214" "0.204885834978539" "0.662073385201332" "0.817974174734395" "C19orf44" "84167"
"ENSG00000105085" "143.424847087349" "0.0269209202980341" "0.161021662791881" "0.836246751227812" "0.920556142451635" "MED26" "9441"
"ENSG00000105088" "42.8846435136334" "-0.0803838817610102" "0.27561766702153" "0.347063481506431" "0.567224998686145" "OLFM2" "93145"
"ENSG00000105122" "37.5008776532894" "0.0248318589101477" "0.274957953131594" "0.549647119541133" "0.74076831548339" "RASAL3" "64926"
"ENSG00000105127" "495.004281736618" "-0.12626009685375" "0.143183350679162" "0.303013088551479" "0.522516770253671" "AKAP8" "10270"
"ENSG00000105131" "0.417032906305322" "-0.00433961774288462" "0.274141620781812" "0.775674613152655" NA "EPHX3" "79852"
"ENSG00000105135" "686.168114931558" "-0.34957054824893" "0.23796939532699" "0.0387159312833864" "0.142520717517247" "ILVBL" "10994"
"ENSG00000105136" "177.109569417679" "0.134609241902134" "0.198753644273526" "0.350419808278079" "0.570299016398672" "ZNF419" "79744"
"ENSG00000105137" "1184.12072899257" "-0.0961922342598586" "0.17088719480896" "0.478451800623192" "0.686705231685854" "SYDE1" "85360"
"ENSG00000105146" "5.31284714309036" "0.00276856763786988" "0.261156846611807" "0.975197007830988" "0.98940750045206" "AURKC" "6795"
"ENSG00000105171" "548.951546581721" "0.0412369806799091" "0.115446094490189" "0.698794043636631" "0.839353754092991" "POP4" "10775"
"ENSG00000105173" "160.410858309762" "2.42742414365416" "0.312914620376623" "4.60289469567819e-16" "4.18619734646356e-13" "CCNE1" "898"
"ENSG00000105176" "1539.50999945479" "0.0642635335917359" "0.0972119007695103" "0.46396922944816" "0.674384531023598" "URI1" "8725"
"ENSG00000105185" "752.818497197889" "0.36460521275499" "0.166577380633173" "0.0091874247921604" "0.054437105462727" "PDCD5" "9141"
"ENSG00000105186" "918.092324551799" "-0.109655369378706" "0.130783914300347" "0.341235322275493" "0.562195496285076" "ANKRD27" "84079"
"ENSG00000105193" "5431.97223496457" "-0.267077058115103" "0.122644936841943" "0.0139155379321275" "0.0724892627926627" "RPS16" "6217"
"ENSG00000105197" "739.643227207867" "-0.0174639394835422" "0.164141193522893" "0.889766538971657" "0.946585712029828" "TIMM50" "92609"
"ENSG00000105202" "1273.80793782599" "0.591650957129506" "0.178195217751876" "0.000134981384760043" "0.00269980231536226" "FBL" "2091"
"ENSG00000105204" "24.3453635516087" "2.34617163473139" "0.7725484982165" "9.63161638002411e-05" "0.00213650532068225" "DYRK1B" "9149"
"ENSG00000105219" "1.05125085563344" "0.0199062445536827" "0.271311627082953" "0.680747806509705" NA "CCNP" "79935"
"ENSG00000105220" "3561.23697691913" "-0.149111831749597" "0.095071785735089" "0.0944689341228712" "0.252521471382039" "GPI" "2821"
"ENSG00000105221" "1716.33390891294" "-0.115730808811427" "0.129377914598783" "0.308352201512402" "0.528112399213661" "AKT2" "208"
"ENSG00000105223" "1590.0455648803" "-0.651334511160343" "0.212777467269433" "0.000269703275907852" "0.00450311268770118" "PLD3" "23646"
"ENSG00000105227" "74.2727007104573" "0.292570328162016" "0.277028289871465" "0.0858176009989865" "0.237825045535998" "PRX" "57716"
"ENSG00000105229" "187.258743381362" "0.232048986244609" "0.23929050001451" "0.141735919471074" "0.326681432758239" "PIAS4" "51588"
"ENSG00000105245" "467.878601221208" "-0.239261354046619" "0.1742082879465" "0.0873637592623162" "0.240600477726162" "NUMBL" "9253"
"ENSG00000105246" "4.40328227344584" "0.0574861373435065" "0.270998014489415" "0.457046877505434" NA "EBI3" "10148"
"ENSG00000105248" "163.214437053977" "-0.23487651897594" "0.183220045775702" "0.101746453075211" "0.265033688532024" "YJU2" "55702"
"ENSG00000105254" "814.897508298229" "0.078086494198339" "0.124389536108595" "0.481196647144073" "0.688747313036691" "TBCB" "1155"
"ENSG00000105255" "55.6063946725902" "0.290967536781999" "0.364453043169023" "0.08179402940342" "0.230349269327191" "FSD1" "79187"
"ENSG00000105258" "165.493436374263" "0.189990646598565" "0.170692912122399" "0.164827461308634" "0.359955683088845" "POLR2I" "5438"
"ENSG00000105261" "0.103557248478849" "-0.000797832613876561" "0.274525750014915" "0.989146355527182" NA "OVOL3" "728361"
"ENSG00000105270" "1746.62617488673" "-0.894204168306761" "0.270838622133225" "8.11936853500182e-05" "0.00189058858113184" "CLIP3" "25999"
"ENSG00000105281" "7518.50305918166" "0.285125157077209" "0.194647261358889" "0.0582752195813352" "0.186448681126436" "SLC1A5" "6510"
"ENSG00000105287" "427.537405992996" "0.0341006514089319" "0.152171608726503" "0.781892327653011" "0.889604627113342" "PRKD2" "25865"
"ENSG00000105290" "248.163321201794" "1.44674105877529" "0.144888576506787" "1.27891631288048e-24" "2.82476073049215e-21" "APLP1" "333"
"ENSG00000105298" "236.284468341332" "-0.0637465166273471" "0.220974143230639" "0.635919455561486" "0.802215298828014" "CACTIN" "58509"
"ENSG00000105321" "204.585280283311" "0.333141902583178" "0.238129361520354" "0.047375019455491" "0.163278015113987" "CCDC9" "26093"
"ENSG00000105323" "6568.06247754847" "0.186425899161859" "0.106357085184489" "0.0539742900522614" "0.177703683666528" "HNRNPUL1" "11100"
"ENSG00000105325" "592.431465632539" "-0.000754944251249112" "0.198448925169096" "0.994141988254903" "0.997108613714503" "FZR1" "51343"
"ENSG00000105327" "56.6660624543828" "-0.0239537117030589" "0.22313236719583" "0.855236003533556" "0.929612194223306" "BBC3" "27113"
"ENSG00000105329" "1432.40629304873" "0.309600692829007" "0.218095831426739" "0.0537258087221574" "0.17718653848201" "TGFB1" "7040"
"ENSG00000105339" "1554.54870933144" "-0.254667191202394" "0.282338864036311" "0.116614534276783" "0.28935601259081" "DENND3" "22898"
"ENSG00000105341" "546.612587436721" "-0.223544828268119" "0.129749409192825" "0.0511230777069558" "0.171048237270557" "DMAC2" "55101"
"ENSG00000105355" "3335.96419363394" "-0.407381831963388" "0.150449032522822" "0.00188817349787519" "0.0182570671986544" "PLIN3" "10226"
"ENSG00000105364" "342.068322809544" "-0.105318132470985" "0.223579758973793" "0.452879651180183" "0.664916292687317" "MRPL4" "51073"
"ENSG00000105369" "1.31079109556824" "-0.0147630641826601" "0.270627414773743" "0.762755111455994" NA "CD79A" "973"
"ENSG00000105371" "0.14599107643731" "-0.00738546911731881" "0.274542327093973" "0.847874151134906" NA "ICAM4" "3386"
"ENSG00000105372" "6035.6656012534" "-0.267820783623815" "0.166814845603951" "0.0504657720512777" "0.169804418212145" "RPS19" "6223"
"ENSG00000105373" "679.719217097688" "-0.272704681736296" "0.18004906324391" "0.0574478250792957" "0.184841223092093" "NOP53" "29997"
"ENSG00000105376" "101.939134360848" "0.0704363824825411" "0.253789027960845" "0.541458151086333" "0.73517910546639" "ICAM5" "7087"
"ENSG00000105379" "469.258334370782" "-0.316527276832365" "0.236828163027363" "0.0567602419976149" "0.183438566372309" "ETFB" "2109"
"ENSG00000105383" "313.487034663645" "2.37343275391485" "0.221820207518393" "4.59416235780047e-28" "1.42060688427906e-24" "CD33" "945"
"ENSG00000105393" "1062.49142811918" "-0.059303255650464" "0.118776800294331" "0.579815566738477" "0.762873668397889" "BABAM1" "29086"
"ENSG00000105397" "1015.41342125735" "0.577262814593453" "0.315055394354803" "0.0076449157722363" "0.0479505244440347" "TYK2" "7297"
"ENSG00000105401" "2800.46213208762" "-0.048825875957505" "0.142607562608805" "0.693584199303597" "0.836878076136007" "CDC37" "11140"
"ENSG00000105402" "1381.13931485193" "-0.413068570009181" "0.118360318141549" "0.000142561793055957" "0.00282700380421795" "NAPA" "8775"
"ENSG00000105404" "627.828078285555" "-0.77121143939285" "0.206986705723649" "1.94842302046236e-05" "0.000646449963934947" "RABAC1" "10567"
"ENSG00000105409" "116.519348458397" "0.0767818152572327" "0.234437943271586" "0.563288559993048" "0.75130504574064" "ATP1A3" "478"
"ENSG00000105419" "777.522966864208" "-0.172202633959445" "0.173723085642449" "0.210271224132346" "0.416902205220595" "MEIS3" "56917"
"ENSG00000105426" "1200.09878965829" "-0.597094826500212" "0.216228406755284" "0.00079174979629916" "0.00977008344937529" "PTPRS" "5802"
"ENSG00000105427" "1.80521594286085" "-0.063586416484886" "0.279919164149147" "0.250625043479347" NA "CNFN" "84518"
"ENSG00000105429" "1385.37836718332" "-0.539888128347231" "0.200546642977205" "0.00116396280668984" "0.0128819104897864" "MEGF8" "1954"
"ENSG00000105438" "4990.9910758948" "-0.412065518293434" "0.125243901118149" "0.000287781764865473" "0.00473843862256132" "KDELR1" "10945"
"ENSG00000105443" "1096.72251868467" "0.299049159515323" "0.228577647540505" "0.066390919419879" "0.202180422523291" "CYTH2" "9266"
"ENSG00000105447" "780.209918685792" "-0.0611558597293673" "0.209496938963362" "0.655282223160292" "0.813303239325783" "GRWD1" "83743"
"ENSG00000105464" "0.5153173772315" "0.0268790112172945" "0.275905040069633" "0.336888486221038" NA "GRIN2D" "2906"
"ENSG00000105467" "0.212883079236096" "-0.00677273699929275" "0.274504156777715" "0.875756237777471" NA "SYNGR4" "23546"
"ENSG00000105472" "827.707662796468" "-0.0592331660063775" "0.1628090574381" "0.645592396420374" "0.808399007018153" "CLEC11A" "6320"
"ENSG00000105479" "1.13702833301055" "0.00831647159074559" "0.270024594331945" "0.872519944501202" NA "ODAD1" "93233"
"ENSG00000105483" "489.137638801876" "0.238905954921197" "0.145694468836138" "0.0555970928027035" "0.181267780643712" "CARD8" "22900"
"ENSG00000105486" "574.255272289295" "0.909197858752159" "0.365381608827162" "0.000841086058593537" "0.0101689712879377" "LIG1" "3978"
"ENSG00000105497" "445.643598261886" "0.149024436570938" "0.14544879054835" "0.22565431165285" "0.436432488424407" "ZNF175" "7728"
"ENSG00000105499" "102.432435037884" "-0.136581994450845" "0.238575108104071" "0.340684794992237" "0.561886753427215" "PLA2G4C" "8605"
"ENSG00000105514" "165.086285471786" "0.407193832675271" "0.186716198675833" "0.00756981279154763" "0.0476266916998642" "RAB3D" "9545"
"ENSG00000105516" "63.3913830369031" "-0.0359124912656087" "0.227278826092034" "0.776736266446821" "0.886805450859128" "DBP" "1628"
"ENSG00000105518" "248.629232020111" "-0.111779273106438" "0.179185025114595" "0.417959956446143" "0.632668776837068" "TMEM205" "374882"
"ENSG00000105519" "40.5122556224138" "0.0896520389784835" "0.245293683417115" "0.487167507645674" "0.693371705395357" "CAPS" "828"
"ENSG00000105520" "1014.57388846775" "-0.220603505505509" "0.194263437651548" "0.129461975861402" "0.308750226229232" "PLPPR2" "64748"
"ENSG00000105523" "0.374119582034224" "-0.00166730436489059" "0.274493671321849" "0.988420164290572" NA "FAM83E" "54854"
"ENSG00000105538" "0.464370417874641" "0.0114061296756039" "0.27469081613513" "0.705403320778779" NA "RASIP1" "54922"
"ENSG00000105550" "0.142451009862344" "-0.000840460610659901" "0.27452478286497" "0.988860541480309" NA "FGF21" "26291"
"ENSG00000105552" "333.058375577088" "-0.261639242431407" "0.165959911940876" "0.0554372059226948" "0.181016819592563" "BCAT2" "587"
"ENSG00000105556" "244.332455047084" "0.0697633204087488" "0.186642707607771" "0.610465220983082" "0.784050737798591" "MIER2" "54531"
"ENSG00000105559" "384.204913170575" "0.2233817568163" "0.285550034075103" "0.15325185967122" "0.343943533513825" "PLEKHA4" "57664"
"ENSG00000105568" "4231.48567835596" "-0.305050511872708" "0.131954593605221" "0.00880191623396456" "0.052915322465807" "PPP2R1A" "5518"
"ENSG00000105576" "1859.74328003521" "-0.0392656207459798" "0.178743310533086" "0.77731604797728" "0.886877973417219" "TNPO2" "30000"
"ENSG00000105583" "1161.65055019197" "-0.42668966950639" "0.0815337840586066" "4.95831341353164e-08" "4.85192934725397e-06" "WDR83OS" "51398"
"ENSG00000105607" "187.834832723164" "-0.0191420625796816" "0.178117759911987" "0.875149411480128" "0.940265520855897" "GCDH" "2639"
"ENSG00000105612" "1056.51532536635" "-0.327673772276379" "0.300598804021819" "0.0622450333693023" "0.194222672342316" "DNASE2" "1777"
"ENSG00000105613" "13.1856936621381" "0.493479203096645" "0.760114872786549" "0.0203606087182593" "0.0937665363431373" "MAST1" "22983"
"ENSG00000105617" "72.0155273325604" "0.0238164047246456" "0.207281264029843" "0.862767597264917" "0.933857254011808" "LENG1" "79165"
"ENSG00000105618" "669.213051847376" "0.0152405739341636" "0.129710383209942" "0.894974992668997" "0.948468597001533" "PRPF31" "26121"
"ENSG00000105619" "108.650130182496" "-0.158304369947878" "0.204495761101871" "0.276678614661546" "0.496544174263745" "TFPT" "29844"
"ENSG00000105639" "0.798204477905469" "0.0171054820309549" "0.274844821718758" "0.597207820663246" NA "JAK3" "3718"
"ENSG00000105640" "3755.70281582041" "-0.405123379178994" "0.223530800196868" "0.0163111586005195" "0.0805873235953537" "RPL18A" "6142"
"ENSG00000105643" "200.501441190949" "0.211240241192036" "0.16928621707374" "0.1213765316382" "0.297260027824838" "ARRDC2" "27106"
"ENSG00000105647" "1436.4573530326" "-0.0208653938652027" "0.147417407179275" "0.866041300253299" "0.935438350091956" "PIK3R2" "5296"
"ENSG00000105649" "22.7773195609043" "-0.175085044581135" "0.271525322451453" "0.224076111863434" "0.434412635174991" "RAB3A" "5864"
"ENSG00000105650" "1.11246997286216" "-0.00730340596422478" "0.2724488710785" "0.854084405698043" NA "PDE4C" "5143"
"ENSG00000105655" "70.2877830561493" "0.146471184017312" "0.201699590131225" "0.313211582319344" "0.533792358271537" "ISYNA1" "51477"
"ENSG00000105656" "275.821541135287" "-0.186483257894286" "0.240353692990522" "0.217523526604672" "0.426297766887028" "ELL" "8178"
"ENSG00000105662" "189.044596548437" "-0.410383941692293" "0.24733952954651" "0.0208152685947253" "0.0951120555895034" "CRTC1" "23373"
"ENSG00000105663" "202.836772083098" "0.230253507767285" "0.284039388513132" "0.145714327106352" "0.332430723287999" NA NA
"ENSG00000105664" "0.350962821425895" "0.00630599816346884" "0.274421500308281" "0.837670764798239" NA "COMP" "1311"
"ENSG00000105668" "1.24891465660828" "-0.0679449241092944" "0.281734079157455" "0.19885551690653" NA "UPK1A" "11045"
"ENSG00000105669" "1016.42412398313" "-0.391071922788025" "0.231145492980019" "0.0218571192152559" "0.0983084995982767" "COPE" "11316"
"ENSG00000105671" "321.804064626936" "-0.22575362798778" "0.196217022980655" "0.126976343898452" "0.304983882711507" "DDX49" "54555"
"ENSG00000105672" "4.32955065279081" "-0.0191383753361836" "0.265121783369108" "0.787042176516995" NA "ETV2" "2116"
"ENSG00000105676" "415.465348195627" "-0.301179321223114" "0.229892461663813" "0.0647158437811872" "0.198661858299346" "ARMC6" "93436"
"ENSG00000105677" "925.857784621922" "-0.351089774722501" "0.174940811849642" "0.0143823719329221" "0.0740081040342854" "TMEM147" "10430"
"ENSG00000105696" "4.02272696941596" "0.00533589572067541" "0.26809195041157" "0.922424675335579" NA "TMEM59L" "25789"
"ENSG00000105698" "772.849967973334" "-0.0386442583298884" "0.130016534789633" "0.728461153215506" "0.856156434045225" "USF2" "7392"
"ENSG00000105699" "16.7451057408672" "0.0960967915209121" "0.253360283693686" "0.443480989298634" "0.656642365020703" "LSR" "51599"
"ENSG00000105700" "1127.01943810394" "0.0205464875934881" "0.136286690028857" "0.862980199661979" "0.933893530270446" "KXD1" "79036"
"ENSG00000105701" "1895.35200734419" "-0.634686880765271" "0.242600989915588" "0.00105625193494337" "0.012106404259446" "FKBP8" "23770"
"ENSG00000105705" "405.737107815128" "-0.13265420528479" "0.13696509732017" "0.26262483689632" "0.479787617068888" "SUGP1" "57794"
"ENSG00000105708" "120.566978199425" "-0.229880590469993" "0.254706924203586" "0.148690667240113" "0.336943325862334" "ZNF14" "7561"
"ENSG00000105711" "100.086724216575" "-0.178747859775351" "0.275565138680977" "0.213532301376147" "0.420885123862392" "SCN1B" "6324"
"ENSG00000105717" "12.0200378700242" "0.00847426842558469" "0.259965072255563" "0.922937132676795" "0.963373431482198" "PBX4" "80714"
"ENSG00000105722" "562.170937764127" "0.252212992408774" "0.256388634854403" "0.122083816683882" "0.298095055235232" "ERF" "2077"
"ENSG00000105723" "1001.81465237914" "0.0906820434542101" "0.146671710996053" "0.476786677759067" "0.685220191934648" "GSK3A" "2931"
"ENSG00000105726" "867.585911406743" "-0.179762078448358" "0.130668712619497" "0.116266203227928" "0.2887697619449" "ATP13A1" "57130"
"ENSG00000105732" "268.576764278888" "-0.156845056200991" "0.221408606585684" "0.28838816331047" "0.508030348774255" "ZNF574" "64763"
"ENSG00000105737" "2.87691933982911" "-0.0640705104166605" "0.277497921047451" "0.297019866990646" NA "GRIK5" "2901"
"ENSG00000105738" "954.249085714296" "0.228653080309261" "0.217148439184887" "0.139220438443905" "0.323171039847179" "SIPA1L3" "23094"
"ENSG00000105750" "138.175174102555" "0.270386455368217" "0.325559607355456" "0.100732786470423" "0.263569066105805" "ZNF85" "7639"
"ENSG00000105755" "787.402578142366" "-0.700958793225274" "0.281181825540678" "0.00122350469161074" "0.0133403427623369" "ETHE1" "23474"
"ENSG00000105767" "25.5627994747827" "-0.343855398086278" "0.373711717162503" "0.0607889654530285" "0.191378170407101" "CADM4" "199731"
"ENSG00000105771" "682.229101254931" "0.107816377485204" "0.205427945890624" "0.450951434500813" "0.663383456595345" "SMG9" "56006"
"ENSG00000105778" "1422.80283401157" "0.02853318534316" "0.148870709790938" "0.821004295917878" "0.912089345346433" "AVL9" "23080"
"ENSG00000105784" "111.040558903336" "-0.278931142354287" "0.265151175814626" "0.0949763924026969" "0.253396031568265" "RUNDC3B" "154661"
"ENSG00000105792" "26.162689261294" "-0.0502780838564418" "0.247865129345701" "0.65484060945047" "0.813016193906185" "CFAP69" "79846"
"ENSG00000105793" "530.880102860457" "0.132831343070852" "0.122018637265597" "0.223735376202401" "0.433969721674235" "GTPBP10" "85865"
"ENSG00000105808" "974.975044633731" "0.169648746231371" "0.292940139561141" "0.202957134067832" "0.408052048091384" "RASA4" "10156"
"ENSG00000105810" "4155.75410562869" "-0.701136285198294" "0.164439234145407" "2.19167170115446e-06" "0.00012101941489839" "CDK6" "1021"
"ENSG00000105819" "1317.2440676426" "0.00412751801604424" "0.109511991905259" "0.969633966647158" "0.986543219158443" "PMPCB" "9512"
"ENSG00000105821" "614.989146818549" "0.0510791483379368" "0.122554752462762" "0.64242296207654" "0.806407431972607" "DNAJC2" "27000"
"ENSG00000105825" "202.727532929251" "2.12261467496625" "0.347917143307123" "5.59464185763123e-11" "1.21419711535599e-08" "TFPI2" "7980"
"ENSG00000105829" "709.075049535275" "-0.182884132568527" "0.144220679424468" "0.137324447199956" "0.320624173687483" "BET1" "10282"
"ENSG00000105835" "2071.57682611374" "0.400126046365878" "0.332614417118646" "0.0400359664055026" "0.145852044438142" "NAMPT" "10135"
"ENSG00000105849" "806.421115285287" "0.0115873107569082" "0.143290219054833" "0.922996613449699" "0.963373431482198" "POLR1F" "221830"
"ENSG00000105851" "0.533223582116493" "-0.00144874239696714" "0.274502827889153" "0.988687003780696" NA "PIK3CG" "5294"
"ENSG00000105854" "1966.77206211294" "-0.16293439520533" "0.167112389273333" "0.223227831432438" "0.433242540516207" "PON2" "5445"
"ENSG00000105855" "43.7519105948758" "-0.0781060003447617" "0.27165893969387" "0.395493750562333" "0.612207621246594" "ITGB8" "3696"
"ENSG00000105856" "1307.24624527865" "-0.486709215825754" "0.310579558804257" "0.0166062331780044" "0.0816371927393088" "HBP1" "26959"
"ENSG00000105865" "156.511047921577" "0.36759056026224" "0.241213954385313" "0.0329252062382197" "0.128074270974105" "DUS4L" "11062"
"ENSG00000105866" "205.457584035155" "0.0689183949869087" "0.172952805438617" "0.599480372248249" "0.777490429479978" "SP4" "6671"
"ENSG00000105875" "242.890991727277" "0.0466834218128384" "0.168614598093885" "0.726790313854296" "0.855167811453673" "WDR91" "29062"
"ENSG00000105877" "36.5719720748145" "0.122722395510901" "0.288247163869258" "0.233938100708787" "0.446919186341104" "DNAH11" "8701"
"ENSG00000105879" "825.182953598887" "-0.0591584246564152" "0.137002094107232" "0.614994903954396" "0.787122202817791" "CBLL1" "79872"
"ENSG00000105887" "10356.6334212035" "-0.113265726789739" "0.0872830801347158" "0.171072210186879" "0.368187367255703" "MTPN" "136319"
"ENSG00000105889" "214.44695791299" "0.0996961414941618" "0.195783619329976" "0.480824442347979" "0.688518691898274" "STEAP1B" "256227"
"ENSG00000105894" "934.947928177046" "0.0596755762844267" "0.236075687316051" "0.641461752171419" "0.805971789389987" "PTN" "5764"
"ENSG00000105926" "410.451894033554" "-0.0393316915551894" "0.150811431548289" "0.754597446205979" "0.872828794340837" "PALS2" "51678"
"ENSG00000105928" "1457.24391945317" "-0.0275614859617903" "0.0979191696786322" "0.76345092610993" "0.878644839108652" "GSDME" "1687"
"ENSG00000105929" "17.2806699920544" "0.0516264756948916" "0.26705105754059" "0.539736834895712" "0.73419595322212" "ATP6V0A4" "50617"
"ENSG00000105939" "2549.72839785551" "0.100211337313398" "0.122831192698622" "0.364715387591947" "0.58504380721319" "ZC3HAV1" "56829"
"ENSG00000105948" "299.039842526012" "0.0837260607911043" "0.179692727741716" "0.543504356884648" "0.736598953523276" "TTC26" "79989"
"ENSG00000105953" "1920.67225127856" "0.00122307686921587" "0.1311025643553" "0.964694960700096" "0.983783971201384" "OGDH" "4967"
"ENSG00000105963" "0.275584582701406" "0.00535745447856091" "0.274399708866445" "0.906677052464197" NA "ADAP1" "11033"
"ENSG00000105967" "4.49699800863007" "-0.0189339868030167" "0.258342127531524" "0.825741396113729" NA "TFEC" "22797"
"ENSG00000105968" "3647.52963591616" "0.494365985454042" "0.203261153786485" "0.00307075478311011" "0.0253747118582214" "H2AZ2" "94239"
"ENSG00000105971" "4951.90544748882" "-0.250015380782809" "0.17377946255024" "0.0679250099825727" "0.205074903210419" "CAV2" "858"
"ENSG00000105974" "59090.767417506" "-0.478340320710618" "0.352601697061503" "0.0220447894726603" "0.0987926058077684" "CAV1" "857"
"ENSG00000105976" "6192.62866055395" "0.0290579699830044" "0.17203322692736" "0.831211301613557" "0.917626414441072" "MET" "4233"
"ENSG00000105982" "16.6492033535035" "0.297337208864236" "0.450762722681421" "0.0444677301588382" "0.15643130284091" "RNF32" "140545"
"ENSG00000105983" "994.626598801277" "0.0229012701663439" "0.135504899206216" "0.849260606168125" "0.927027550971857" "LMBR1" "64327"
"ENSG00000105988" "16.0022783631384" "-0.0537033200135186" "0.242989395408411" "0.652127963934655" "0.812062047186147" NA NA
"ENSG00000105989" "0.388578528896476" "-0.000908024319852367" "0.274522145445572" "0.988792065130616" NA "WNT2" "7472"
"ENSG00000105991" "51.4524645391495" "0.0176479201863222" "0.229148401593649" "0.890120414375149" "0.946763327370266" "HOXA1" "3198"
"ENSG00000105993" "2897.44762351038" "-0.0277370028659218" "0.0723755182255856" "0.669315551199351" "0.822657678123345" "DNAJB6" "10049"
"ENSG00000105996" "2.53091297191322" "-0.082748615858365" "0.285591830409944" "0.191527899482055" NA "HOXA2" "3199"
"ENSG00000105997" "8.11714823034475" "-0.0314997039441442" "0.267134587188944" "0.641503708701454" "0.805971789389987" "HOXA3" "3200"
"ENSG00000106003" "49.3215193380563" "0.117988607156598" "0.266437975716863" "0.341336970251902" "0.562195496285076" "LFNG" "3955"
"ENSG00000106004" "17.6623215993653" "-0.0778081501343731" "0.258634607343208" "0.484267850418082" "0.69123994512486" "HOXA5" "3202"
"ENSG00000106006" "3.35359163761516" "0.00805356691749025" "0.265657763739078" "0.907340091972862" NA "HOXA6" "3203"
"ENSG00000106009" "269.414495427431" "0.0941012926812585" "0.23592180283054" "0.488037011141652" "0.69390658720444" "BRAT1" "221927"
"ENSG00000106012" "686.210453118743" "-0.0544590550724848" "0.183502033591245" "0.688304740473437" "0.834301417761229" "IQCE" "23288"
"ENSG00000106025" "9.54182336832425" "0.171299505252887" "0.342662215724126" "0.0406799902186774" "0.147335159274475" "TSPAN12" "23554"
"ENSG00000106028" "1400.13009698177" "0.00138538902106589" "0.0847671542644495" "0.978258883154118" "0.990731751267202" "SSBP1" "6742"
"ENSG00000106031" "1299.07862572128" "-0.558755927384886" "0.263898461883811" "0.0045159827862273" "0.0331065006438408" "HOXA13" "3209"
"ENSG00000106034" "2695.20395983366" "-0.205530548884296" "0.178310419404287" "0.143037321168132" "0.328067055715841" "CPED1" "79974"
"ENSG00000106038" "0.501147078116849" "-0.0144921902849517" "0.274569752887228" "0.773294250057914" NA "EVX1" "2128"
"ENSG00000106049" "1480.96932774829" "-0.469540860119805" "0.213607980991923" "0.00538336896104712" "0.0373406314521084" "HIBADH" "11112"
"ENSG00000106052" "3984.43447435978" "-0.388892594695328" "0.182687532762775" "0.00868747027166725" "0.052488072633938" "TAX1BP1" "8887"
"ENSG00000106070" "610.202297878803" "0.460034568954928" "0.318540994268747" "0.0224686999469454" "0.10002550241282" "GRB10" "2887"
"ENSG00000106077" "192.437216183812" "0.573507420109791" "0.393483460258971" "0.0135778081480956" "0.0713065529136227" "ABHD11" "83451"
"ENSG00000106078" "0.108574365551244" "-0.00081113599747964" "0.274525686350807" "0.988660968770339" NA "COBL" "23242"
"ENSG00000106080" "2051.36020738291" "-0.4301824601627" "0.155980503319945" "0.00143930196194736" "0.0150460092181665" "FKBP14" "55033"
"ENSG00000106086" "508.109399310896" "-0.339083415924246" "0.167654981501194" "0.0151263071439208" "0.0766159934841857" "PLEKHA8" "84725"
"ENSG00000106089" "93.1688502201401" "0.698668968635476" "0.516967943311955" "0.0101542108129552" "0.0582971605566657" "STX1A" "6804"
"ENSG00000106100" "108.281585806835" "0.408370531689217" "0.363244047886158" "0.0389455667253691" "0.143059493262279" "NOD1" "10392"
"ENSG00000106105" "5515.03581506859" "0.184306318130699" "0.176892554520536" "0.188736292505104" "0.390270793783776" "GARS1" "2617"
"ENSG00000106123" "96.2722071961673" "-1.37755274683719" "0.465446683111561" "0.000142118621240153" "0.00282428792158613" "EPHB6" "2051"
"ENSG00000106125" "63.5318118726259" "0.121489179888504" "0.225821804106612" "0.397104588568312" "0.613350968671037" "MINDY4" "84182"
"ENSG00000106133" "86.3872736088221" "0.250641612358177" "0.300425809048743" "0.12298169622306" "0.298999105070028" "NSUN5P2" "260294"
"ENSG00000106144" "1046.37788212006" "0.867355065816023" "0.202216249021146" "1.63821612047264e-06" "9.59411342372254e-05" "CASP2" "835"
"ENSG00000106153" "2690.27428813701" "-0.0583459285555849" "0.135512748864271" "0.641280305850768" "0.805953081511846" "CHCHD2" "51142"
"ENSG00000106211" "2766.04878346844" "-0.279790736414583" "0.34262259955164" "0.0895154738005312" "0.243962407972856" "HSPB1" "3315"
"ENSG00000106244" "2126.01172793802" "0.0945572322670058" "0.114832574273807" "0.368400573914272" "0.588109579069546" "PDAP1" "11333"
"ENSG00000106245" "938.383213203344" "0.158908209944667" "0.141877880710492" "0.192772971934475" "0.395706707259548" "BUD31" "8896"
"ENSG00000106246" "184.369079741177" "-0.183061579630807" "0.218529788482726" "0.222046126733537" "0.431957384919198" "PTCD1" "26024"
"ENSG00000106258" "0.16860464498726" "-0.0011961740254933" "0.274510488062402" "0.988760854126966" NA "CYP3A5" "1577"
"ENSG00000106261" "2925.57973291574" "-0.395346238827432" "0.218642292929002" "0.0167017189048775" "0.0819720278972223" "ZKSCAN1" "7586"
"ENSG00000106263" "3701.7501611855" "-0.0244094870328536" "0.0924158460079619" "0.757220939849437" "0.874530771474101" "EIF3B" "8662"
"ENSG00000106266" "492.562736995713" "0.0211582063951886" "0.181094908390027" "0.877043048698465" "0.94070606903613" "SNX8" "29886"
"ENSG00000106268" "179.540839263733" "0.167092076307254" "0.240291355206586" "0.262903856660873" "0.48024061056637" "NUDT1" "4521"
"ENSG00000106278" "0.15003864441403" "0.00654617841640353" "0.274438805346424" "0.910646585555334" NA "PTPRZ1" "5803"
"ENSG00000106290" "1201.43498768547" "0.271771029866478" "0.134508110275999" "0.021717315080363" "0.0979060391220427" "TAF6" "6878"
"ENSG00000106299" "1770.78169268773" "-0.0455849207037362" "0.139140024144318" "0.708357582526375" "0.844832033299174" "WASL" "8976"
"ENSG00000106305" "479.654768456669" "-0.0505157119009283" "0.165796346124164" "0.703637548073273" "0.841704776089863" "AIMP2" "7965"
"ENSG00000106327" "0.119801666808946" "0.00783951334750679" "0.274499808506573" "0.834152234551259" NA "TFR2" "7036"
"ENSG00000106328" "1.77797731318076" "0.00155593551621924" "0.272801735354599" "0.983619991226793" NA "FSCN3" "29999"
"ENSG00000106330" "97.4420458669253" "-0.327723915429561" "0.221157848017071" "0.0435292603580329" "0.154465433645983" "MOSPD3" "64598"
"ENSG00000106333" "5364.14646653744" "-0.0482227340847092" "0.150516630710327" "0.696498768354246" "0.838437660270664" "PCOLCE" "5118"
"ENSG00000106336" "4.13621501370358" "0.149734856177242" "0.325063933571362" "0.0552862192086118" NA "FBXO24" "26261"
"ENSG00000106344" "917.790352467938" "0.205509320130277" "0.150117435736106" "0.107936074348218" "0.275606877869167" "RBM28" "55131"
"ENSG00000106346" "285.949555843141" "-0.0568597848530748" "0.160503253693699" "0.661074669292174" "0.817294255518175" "USP42" "84132"
"ENSG00000106348" "1316.35844048031" "-0.099736819194219" "0.165480511391977" "0.451218016984138" "0.663649330345487" "IMPDH1" "3614"
"ENSG00000106351" "226.896087685842" "-0.230648579595031" "0.263911338058623" "0.148157365545835" "0.336024772658654" "AGFG2" "3268"
"ENSG00000106355" "641.667836047347" "0.135322290461778" "0.156667946987792" "0.296593138309972" "0.515760489417442" "LSM5" "23658"
"ENSG00000106366" "29856.1343540398" "0.138331565743561" "0.293436769261524" "0.217282782817388" "0.425996589543448" "SERPINE1" "5054"
"ENSG00000106367" "1151.08362671484" "-0.278370963336604" "0.144804244030844" "0.0257262128340778" "0.109453213161166" "AP1S1" "1174"
"ENSG00000106392" "1297.39695100226" "0.202822513668637" "0.13065094856799" "0.0782152337662941" "0.224232473439769" "C1GALT1" "56913"
"ENSG00000106397" "2189.95763648653" "0.144465080181033" "0.103700422059083" "0.133230183956994" "0.314326496538473" "PLOD3" "8985"
"ENSG00000106399" "361.648834970278" "0.551116865133422" "0.303870424295372" "0.00855637534777062" "0.0519395835303815" "RPA3" "6119"
"ENSG00000106400" "553.150491042012" "-0.761606633315955" "0.142993243510411" "1.15205308909248e-08" "1.47205725706272e-06" "ZNHIT1" "10467"
"ENSG00000106404" "84.055489306695" "0.602153390803376" "0.396343028659847" "0.0113310031861702" "0.063040172818056" "CLDN15" "24146"
"ENSG00000106415" "407.167401857204" "0.0208620520213841" "0.198070424296221" "0.88189878918124" "0.943013844631797" "GLCCI1" "113263"
"ENSG00000106443" "561.176393271126" "0.188134511706772" "0.155475846457196" "0.146722785126478" "0.333993077273332" "PHF14" "9678"
"ENSG00000106459" "296.803470388758" "0.038492930481662" "0.144868423735527" "0.754697987369433" "0.872859484045393" "NRF1" "4899"
"ENSG00000106460" "3490.65853563106" "-0.270532913788369" "0.225168124598413" "0.0906165498659428" "0.246067763179737" "TMEM106B" "54664"
"ENSG00000106462" "739.570321686996" "1.35755307945126" "0.31975395757814" "1.20711386213572e-06" "7.37675392192901e-05" "EZH2" "2146"
"ENSG00000106477" "534.277202607435" "0.488592660998699" "0.149494034203432" "0.000233947089592128" "0.00407170192378869" "CEP41" "95681"
"ENSG00000106479" "308.627354592957" "0.341714601209018" "0.26041206463524" "0.0506110420987802" "0.170014319651763" "ZNF862" "643641"
"ENSG00000106484" "43.0968285874058" "-0.127688490734577" "0.321543570941017" "1.00188185257254e-05" "0.000387252383065602" "MEST" "4232"
"ENSG00000106511" "8.08031027377674" "-0.0637035242098674" "0.273888657913009" "0.39221242800822" "0.609753277972356" "MEOX2" "4223"
"ENSG00000106524" "711.534146765512" "-0.0257814958072721" "0.126542367067337" "0.817095619544904" "0.90970802720413" "ANKMY2" "57037"
"ENSG00000106526" "0.0437473080547062" "-0.00512085689851047" "0.274439355993952" "0.965647291401893" NA "ACTR3C" "653857"
"ENSG00000106537" "345.714839069525" "-0.348100429204595" "0.290593388325995" "0.0533492021369726" "0.176359207662975" "TSPAN13" "27075"
"ENSG00000106538" "0.694782784407504" "-0.00145745347141343" "0.273497517980425" "0.91433107177811" NA "RARRES2" "5919"
"ENSG00000106540" "1.10557115614504" "-0.0214921456725293" "0.272702639273836" "0.593181771526689" NA NA NA
"ENSG00000106546" "2907.87823537563" "-0.0161861798490957" "0.19410299850989" "0.909106549945047" "0.956159415381767" "AHR" "196"
"ENSG00000106554" "1163.05274618902" "0.0223112744576431" "0.0789624501476502" "0.769144345836348" "0.881718746272394" "CHCHD3" "54927"
"ENSG00000106560" "45.9775400941784" "0.194214348872833" "0.326774004611507" "0.128153052530041" "0.30695187376715" "GIMAP2" "26157"
"ENSG00000106571" "661.134699021536" "0.00797221004595352" "0.189525750116955" "0.965243923967271" "0.984149057534818" "GLI3" "2737"
"ENSG00000106588" "2026.45002759667" "-0.0201181430402318" "0.12056735886231" "0.854079708256345" "0.92887771965531" "PSMA2" "5683"
"ENSG00000106591" "834.22346297624" "-0.0498357103608992" "0.101324419892317" "0.58587708608225" "0.768038462601124" "MRPL32" "64983"
"ENSG00000106603" "863.315992541752" "0.428423119299897" "0.126797966819185" "0.00020534637683967" "0.00369169806083505" "COA1" "55744"
"ENSG00000106605" "589.043920902413" "-0.169663475136653" "0.135071176200884" "0.1498818568951" "0.338591962223135" "BLVRA" "644"
"ENSG00000106608" "1512.50896658134" "-0.216345291436258" "0.168596320263382" "0.111709731183839" "0.281678131862338" "URGCP" "55665"
"ENSG00000106609" "3612.92533699627" "-0.246812554330237" "0.103911533138674" "0.0100769523568196" "0.0580206676916454" "TMEM248" "55069"
"ENSG00000106610" "170.907123996402" "-0.201892534981284" "0.151355039761354" "0.109993057222667" "0.278875635360824" "STAG3L4" "64940"
"ENSG00000106615" "1828.2827541581" "0.167398271895939" "0.106773518384447" "0.0878136960617856" "0.241538437077258" "RHEB" "6009"
"ENSG00000106617" "376.910434444317" "-0.399836619122798" "0.144793234453487" "0.00165591533603198" "0.0166139565284818" "PRKAG2" "51422"
"ENSG00000106624" "647.574537938444" "3.00896937891345" "0.380951404436669" "9.6394511530379e-17" "9.9357036184746e-14" "AEBP1" "165"
"ENSG00000106628" "1503.74688313875" "0.242039742447977" "0.228698492996092" "0.126162198585268" "0.303833853483929" "POLD2" "5425"
"ENSG00000106631" "0.728912725667743" "-0.0271643774270839" "0.275911967156854" "0.334530729480675" NA "MYL7" "58498"
"ENSG00000106633" "1.19785455638146" "0.00389726107814396" "0.271888251758688" "0.929168448285781" NA "GCK" "2645"
"ENSG00000106635" "805.418547271703" "0.0771425895717822" "0.135159822858459" "0.514030022958355" "0.714053745279346" "BCL7B" "9275"
"ENSG00000106636" "3558.5636931266" "-0.0624900871762505" "0.0964614862453177" "0.484418385070555" "0.691240669273267" "YKT6" "10652"
"ENSG00000106638" "1222.34050062007" "-0.420460105134612" "0.11387699324793" "6.18034405075106e-05" "0.00154618607392657" "TBL2" "26608"
"ENSG00000106665" "1023.40382471342" "-0.182626541728449" "0.20207473423098" "0.213910874475693" "0.421416415681536" "CLIP2" "7461"
"ENSG00000106682" "8190.2588261191" "0.115671571415532" "0.0857742263668528" "0.155597409061696" "0.347605367788854" "EIF4H" "7458"
"ENSG00000106683" "1000.46981565564" "-0.331538968443891" "0.237085226463585" "0.0459674039666123" "0.160104084867716" "LIMK1" "3984"
"ENSG00000106686" "7.51408372776928" "-0.0183272199007285" "0.26573925543306" "0.785528103153076" "0.891510680676041" "SPATA6L" "55064"
"ENSG00000106688" "452.92286501024" "-0.23736269590842" "0.148519185454978" "0.0600687002445401" "0.189922735067655" "SLC1A1" "6505"
"ENSG00000106689" "15.5077029692544" "1.32267238469805" "0.678159798731193" "0.00184914392797711" "0.0180585174850683" "LHX2" "9355"
"ENSG00000106692" "1840.25463297367" "0.00454808706856431" "0.13563721563826" "0.972239916143903" "0.987829489616934" "FKTN" "2218"
"ENSG00000106701" "170.743778510689" "0.395082926550777" "0.253365148752451" "0.0266217096855446" "0.111999524747811" "FSD1L" "83856"
"ENSG00000106723" "4732.90405704377" "0.176634582079848" "0.116564137587794" "0.0937795959445323" "0.251287059427801" "SPIN1" "10927"
"ENSG00000106733" "339.922737244613" "-0.0714899500036694" "0.175006549244305" "0.59219702422371" "0.772561936800315" "NMRK1" "54981"
"ENSG00000106771" "2879.23219664151" "-0.0818786706676458" "0.0975403924858367" "0.375084798783965" "0.594136999466357" "TMEM245" "23731"
"ENSG00000106772" "43.7817324087997" "-0.0709650207213133" "0.269089418760011" "0.41383156282103" "0.628944243858837" "PRUNE2" "158471"
"ENSG00000106780" "645.061322551694" "-0.0744504219233534" "0.191775303422885" "0.591177010746501" "0.771910122722038" "MEGF9" "1955"
"ENSG00000106785" "2101.14514879492" "0.291823519212348" "0.358793656322781" "0.0816875200444465" "0.230224918529102" "TRIM14" "9830"
"ENSG00000106789" "34.6574432938231" "-0.0692962642983398" "0.221346132174143" "0.61160481399603" "0.784667001011751" "CORO2A" "7464"
"ENSG00000106799" "1617.05245237735" "0.0938261880533521" "0.193172564929361" "0.504368563899121" "0.706353818229078" "TGFBR1" "7046"
"ENSG00000106803" "1129.37339345518" "-0.377621056160927" "0.107856068581192" "0.000166384887188954" "0.0031798229182057" "SEC61B" "10952"
"ENSG00000106804" "255.343334320986" "1.5651284002821" "0.220728842396702" "8.5574704977769e-14" "3.67519587128135e-11" "C5" "727"
"ENSG00000106809" "0.140411579150447" "-0.00115991952800921" "0.274511592800688" "0.988751062802868" NA "OGN" "4969"
"ENSG00000106819" "123.712228207363" "-1.37631943880246" "0.922452654530991" "0.00316407223860466" "0.025821490194132" "ASPN" "54829"
"ENSG00000106823" "24.5089000559937" "-0.0590041919095201" "0.258564788583351" "0.567046680275137" "0.754030164593953" "ECM2" "1842"
"ENSG00000106829" "6788.75615901013" "-0.674092760243291" "0.213644057463424" "0.000187192602296229" "0.00343461701141077" "TLE4" "7091"
"ENSG00000106852" "5.94228036020999" "0.106966639268882" "0.283646744073293" "0.268984737672113" "0.487603825671067" "LHX6" "26468"
"ENSG00000106853" "2279.21275956531" "0.198516017949655" "0.181726396661561" "0.162995226648472" "0.357761101534927" "PTGR1" "22949"
"ENSG00000106868" "81.0862330315504" "-0.507875856447307" "0.43803956636763" "0.0206144326533022" "0.0945755914696456" "SUSD1" "64420"
"ENSG00000106927" "5.47666104453145" "-0.00841184537224422" "0.265469473774226" "0.899801171758929" "0.950585986782699" "AMBP" "259"
"ENSG00000106948" "245.014628194272" "0.19779411863769" "0.182823344586082" "0.164386580122416" "0.359510178184203" "AKNA" "80709"
"ENSG00000106976" "668.534618021862" "0.542755460301023" "0.241497142623961" "0.00371565658940705" "0.0288537250270329" "DNM1" "1759"
"ENSG00000106991" "2577.28837846772" "-0.442424073480669" "0.174937769379144" "0.00267886654355512" "0.0232946882057962" "ENG" "2022"
"ENSG00000106992" "433.951451558649" "-0.304367780345181" "0.241626292858099" "0.0670568210906198" "0.203207665794213" "AK1" "203"
"ENSG00000106993" "343.503906989945" "-0.576124983376068" "0.170274589217452" "0.000102344645415304" "0.00221307771016227" "CDC37L1" "55664"
"ENSG00000107014" "0.185271558682426" "-0.000842754196558664" "0.274523701588646" "0.988917350199067" NA "RLN2" "6019"
"ENSG00000107018" "0.385344228976067" "-0.00398896228588726" "0.274157660437018" "0.813014019291838" NA "RLN1" "6013"
"ENSG00000107020" "226.679416323799" "0.522787121223405" "0.18683189767255" "0.000912346787603766" "0.0107824579551685" "PLGRKT" "55848"
"ENSG00000107021" "909.758042632761" "-0.344521680250253" "0.118408683517899" "0.00137974899514506" "0.014581202470224" "TBC1D13" "54662"
"ENSG00000107036" "1698.9570939417" "-0.265510547250219" "0.115358422105084" "0.0111922537864063" "0.062538285432464" "RIC1" "57589"
"ENSG00000107077" "408.46956395586" "-0.394657087975851" "0.22847898713598" "0.0200668952486236" "0.0929461556138317" "KDM4C" "23081"
"ENSG00000107099" "0.0682401257957749" "-0.000773930479755358" "0.274527545167281" "0.988677158673574" NA "DOCK8" "81704"
"ENSG00000107104" "3243.58687125133" "-0.114450690080854" "0.201219786170704" "0.418572469363074" "0.63328593295063" "KANK1" "23189"
"ENSG00000107130" "1499.84212861414" "0.0529584691555013" "0.165017458513173" "0.666798029758003" "0.821070750086691" "NCS1" "23413"
"ENSG00000107140" "442.694919901281" "0.486059182949731" "0.316246628904373" "0.0178252043551117" "0.0857214630334018" "TESK1" "7016"
"ENSG00000107147" "0.119453277088144" "-0.00711113502884063" "0.274524712504847" "0.856027272773216" NA "KCNT1" "57582"
"ENSG00000107159" "2.99992013493871" "-0.0451301171791723" "0.278032969139347" "0.186173447375701" NA "CA9" "768"
"ENSG00000107164" "1766.75757229824" "-0.0133539104303409" "0.105734585217272" "0.88835637009702" "0.946058536855629" "FUBP3" "8939"
"ENSG00000107165" "0.631531306343214" "0.0182201297961053" "0.274270701201359" "0.549802412912288" NA "TYRP1" "7306"
"ENSG00000107175" "1514.59806522303" "-0.229461485279248" "0.12230720021773" "0.0359248284101006" "0.136257173269666" "CREB3" "10488"
"ENSG00000107185" "1818.34389758872" "0.0587450291567349" "0.122076449759534" "0.59698765496977" "0.776234230263753" "RGP1" "9827"
"ENSG00000107186" "1066.0947561627" "-0.199179767756746" "0.19271066231759" "0.17059606793107" "0.367710275516836" "MPDZ" "8777"
"ENSG00000107201" "1581.42786742742" "0.142661954238662" "0.3076089064723" "0.145507782731084" "0.332276347924414" "DDX58" "23586"
"ENSG00000107223" "1441.36168752831" "-0.290203839771706" "0.174296821060507" "0.0405965602969168" "0.147166100527698" "EDF1" "8721"
"ENSG00000107242" "0.430279950488745" "0.0112106122160166" "0.27465288065456" "0.714503591077037" NA "PIP5K1B" "8395"
"ENSG00000107249" "596.12841470035" "-0.231604790036643" "0.18914413583704" "0.114959455977274" "0.286675507881393" "GLIS3" "169792"
"ENSG00000107262" "464.187099085076" "0.0428438031349742" "0.133296422034553" "0.71270983468251" "0.847826941142286" "BAG1" "573"
"ENSG00000107263" "1620.45423600901" "-0.216058481988023" "0.175916797765395" "0.121370405388567" "0.297260027824838" "RAPGEF1" "2889"
"ENSG00000107281" "365.579723695731" "-0.293026326460851" "0.297074143509789" "0.0841833849435029" "0.234879081257883" "NPDC1" "56654"
"ENSG00000107282" "376.424367603021" "0.533521132603759" "0.447906466946566" "0.020129263730261" "0.0931513159334227" "APBA1" "320"
"ENSG00000107290" "3057.78868665394" "0.206896047920837" "0.138404681438796" "0.0858914558783256" "0.237987060812687" "SETX" "23064"
"ENSG00000107295" "862.068409765477" "-0.63259938451118" "0.335428904809909" "0.00576399992576368" "0.0390901014988031" "SH3GL2" "6456"
"ENSG00000107331" "710.979426764718" "-0.0871286347379264" "0.232584183437345" "0.514623089199547" "0.714364121216932" "ABCA2" "20"
"ENSG00000107338" "401.741963434537" "-0.0559001200201057" "0.138884042896798" "0.64038478019385" "0.80521163191348" "SHB" "6461"
"ENSG00000107341" "1856.53873142486" "-0.0168577374858724" "0.102464248937388" "0.852936474365131" "0.928548854397922" "UBE2R2" "54926"
"ENSG00000107362" "365.630261767984" "-0.0435884885126731" "0.140340485509045" "0.725858203790017" "0.854521881902684" "ABHD17B" "51104"
"ENSG00000107371" "473.202037003428" "0.0980819391879543" "0.192756760774889" "0.487349814123867" "0.693503495275574" "EXOSC3" "51010"
"ENSG00000107372" "8111.77709810976" "-0.836601264353285" "0.26006386122345" "0.000113986470974736" "0.00239774806495291" "ZFAND5" "7763"
"ENSG00000107404" "415.453916541682" "0.0380157417471003" "0.232964274137532" "0.762199863783627" "0.877662329184379" "DVL1" "1855"
"ENSG00000107438" "2103.85590528068" "-0.200608488424684" "0.218855983624796" "0.188723240055718" "0.390270793783776" "PDLIM1" "9124"
"ENSG00000107443" "183.922219899498" "0.109930010210469" "0.15758527765674" "0.393740282111213" "0.610677122118241" "CCNJ" "54619"
"ENSG00000107485" "4.91511367666261" "0.0192703849742302" "0.265827887229508" "0.783097543528039" NA "GATA3" "2625"
"ENSG00000107518" "3.24548759272455" "0.0973211886538238" "0.297186450312215" "0.0475158968612348" NA "ATRNL1" "26033"
"ENSG00000107521" "1259.36064737503" "-0.401548359202674" "0.222375395535141" "0.016792406322275" "0.0822907746905527" "HPS1" "3257"
"ENSG00000107537" "509.92116412192" "0.0627740106188679" "0.181977237904271" "0.652597222643958" "0.812251335531404" "PHYH" "5264"
"ENSG00000107551" "32.998729432257" "-0.00672750283299157" "0.226226069973029" "0.952144968034995" "0.977193704465001" "RASSF4" "83937"
"ENSG00000107554" "2696.2149339852" "-0.0569654208144588" "0.127559675450844" "0.611048901175795" "0.784332134487401" "DNMBP" "23268"
"ENSG00000107560" "1020.59526951895" "0.144914651166216" "0.148743480375765" "0.256803281108328" "0.472783463826609" "RAB11FIP2" "22841"
"ENSG00000107562" "5408.75447480996" "0.105955121785676" "0.239417470242598" "0.432866649230963" "0.647624469107792" "CXCL12" "6387"
"ENSG00000107566" "3024.09412022575" "0.292256246195609" "0.115735355451026" "0.00647239901242054" "0.0426010051643397" "ERLIN1" "10613"
"ENSG00000107581" "9938.33326945386" "0.000649096910945107" "0.114374900045506" "0.995843130338413" "0.998037897074104" "EIF3A" "8661"
"ENSG00000107593" "0.105302345244502" "0.00763934235223491" "0.274488388096911" "0.842505521761471" NA "PKD2L1" "9033"
"ENSG00000107611" "29.2609711069499" "-0.180674177269171" "0.314605072482311" "0.147475006017187" "0.335064080533686" "CUBN" "8029"
"ENSG00000107614" "200.06902422195" "0.0212428317884628" "0.176135880531711" "0.876258539811739" "0.940648466978333" "TRDMT1" "1787"
"ENSG00000107625" "1373.48783147601" "0.128250058863426" "0.0926199565601487" "0.14122123654766" "0.325956924872645" "DDX50" "79009"
"ENSG00000107643" "1376.67288004253" "0.349894259510689" "0.263874313887951" "0.0471464748875086" "0.162910062562206" "MAPK8" "5599"
"ENSG00000107651" "2343.48978180947" "-0.359415431134059" "0.12246816883308" "0.00115174347518258" "0.0127953519013594" "SEC23IP" "11196"
"ENSG00000107669" "825.885845296524" "-0.299333678607142" "0.13630883059722" "0.0125226888682447" "0.0674140990918981" "ATE1" "11101"
"ENSG00000107672" "373.877783592263" "0.465072388320883" "0.196343416929" "0.00361390892646876" "0.0283248861956882" "NSMCE4A" "54780"
"ENSG00000107679" "1213.88945254407" "-0.803215959328599" "0.224171445309198" "3.18656015236421e-05" "0.000938426790775296" "PLEKHA1" "59338"
[truncated: 2,703,573 more chars]
