# Supplementary material for: Inactivation of RB1 , CDKN2A , and TP53 have distinct effects on genomic stability at side‐by‐side comparison in karyotypically normal cells
Source: Genes Chromosomes Cancer. 2022 Sep 30;62(2):93–100. doi: 10.1002/gcc.23096 (PMC10091693; doi:10.1002/gcc.23096)
Supplement: Supplementary file 7 — Dataset S2: The complete results tables obtained from DESeq2. [file GCC-62-93-s004.zip › GCC_23096_Supplementary_Dataset_2_TP53_KO_K3_DESeq2output.txt]

"baseMean" "log2FoldChange" "lfcSE" "pvalue" "padj" "SYMBOL" "ENTREZID"
"ENSG00000000003" "357.942656129384" "-0.1068123085419" "0.18242520092035" "0.440993759398256" "0.694550355558321" "TSPAN6" "7105"
"ENSG00000000419" "519.356520374329" "-0.104656666951121" "0.111858972247472" "0.308175528883402" "0.571748538887253" "DPM1" "8813"
"ENSG00000000457" "271.833589627611" "0.213137658072165" "0.198737296072772" "0.151911983947293" "0.382230403661754" "SCYL3" "57147"
"ENSG00000000460" "373.105859282264" "0.261094302368615" "0.240130278282914" "0.104013023050225" "0.30292961151325" "C1orf112" "55732"
"ENSG00000000938" "0.41122770728419" "-0.00966128949757169" "0.275480212847608" "0.705210337962163" NA "FGR" "2268"
"ENSG00000000971" "1316.42953632497" "-0.379238906971885" "0.407182628658308" "0.0455364531635959" "0.178620882496748" "CFH" "3075"
"ENSG00000001036" "3575.45229322796" "-0.500000601064553" "0.180148199268958" "0.00107663532003701" "0.0121830567801154" "FUCA2" "2519"
"ENSG00000001084" "413.240623488043" "-0.668056012700004" "0.298265194253396" "0.00253710315452891" "0.0232823202234398" "GCLC" "2729"
"ENSG00000001167" "1165.07236380094" "-0.155716999718676" "0.135584799114428" "0.202745300256041" "0.454317144205683" "NFYA" "4800"
"ENSG00000001460" "345.6307445885" "0.260311386181957" "0.211971163693087" "0.0944966814102062" "0.287221826287623" "STPG1" "90529"
"ENSG00000001461" "4905.40303127358" "-0.439614183882962" "0.212382543248309" "0.0082229509447987" "0.0545283415743592" "NIPAL3" "57185"
"ENSG00000001497" "791.899229533637" "0.0871399968510101" "0.137656702597633" "0.461393357348786" "0.70993415751575" "LAS1L" "81887"
"ENSG00000001561" "1.17523817110837" "-0.0015332545230367" "0.275324139589739" "0.984007439593777" NA "ENPP4" "22875"
"ENSG00000001617" "29.503398357604" "-0.063011126607975" "0.259890546424914" "0.537813190058538" "0.767209078636801" "SEMA3F" "6405"
"ENSG00000001626" "0.138207456211648" "-0.00692719206016852" "0.275337046455052" "0.870123232976557" NA "CFTR" "1080"
"ENSG00000001629" "2720.40035247564" "-0.0843208785734585" "0.157185346853624" "0.509714734446449" "0.74723968715295" "ANKIB1" "54467"
"ENSG00000001630" "2834.17548110606" "-0.198796606412105" "0.195281003992964" "0.17405074862199" "0.414450402855721" "CYP51A1" "1595"
"ENSG00000001631" "1021.86658387652" "0.017251034042847" "0.101300040084843" "0.85284777863158" "0.938070059104285" "KRIT1" "889"
"ENSG00000002016" "181.127955938235" "0.0230566574272671" "0.171528301819465" "0.864099396607541" "0.942162088818079" "RAD52" "5893"
"ENSG00000002079" "0.289609046246268" "0.0124392008888844" "0.275274185225467" "0.83095141669015" NA NA NA
"ENSG00000002330" "274.961205240262" "0.282408577032247" "0.202994756290154" "0.0667487377014719" "0.229941903885314" "BAD" "572"
"ENSG00000002549" "1763.81508830472" "0.0617364177809279" "0.218134749554692" "0.652263771033396" "0.832529722577808" "LAP3" "51056"
"ENSG00000002586" "3563.97905022506" "0.164536557345775" "0.13465010194661" "0.161797490849636" "0.396645162835661" "CD99" "4267"
"ENSG00000002745" "0.825082573222378" "0.0123837193713031" "0.275530648456936" "0.621275926018493" NA "WNT16" "51384"
"ENSG00000002746" "210.103606166083" "-0.139791339527768" "0.165612499895387" "0.291776580238986" "0.556100607336658" "HECW1" "23072"
"ENSG00000002822" "249.160570852625" "-0.322044249987453" "0.233348033827319" "0.0515751737977067" "0.193250845323766" "MAD1L1" "8379"
"ENSG00000002834" "22315.9941793351" "0.275386646647316" "0.174942710419195" "0.0669848012694244" "0.230464797489771" "LASP1" "3927"
"ENSG00000002919" "513.434182122424" "-0.0629001158589858" "0.107205958298756" "0.528045424313857" "0.760815711463099" "SNX11" "29916"
"ENSG00000003056" "3417.49989515773" "-0.123902145054469" "0.137537281538987" "0.300405792448603" "0.564983001470515" "M6PR" "4074"
"ENSG00000003096" "1.26039173256682" "0.00151607010195791" "0.27131239847505" "0.975419681416357" NA "KLHL13" "90293"
"ENSG00000003137" "1.882482348651" "-0.0324071438562334" "0.276296525255372" "0.356864435706653" NA "CYP26B1" "56603"
"ENSG00000003249" "64.5271566102882" "-0.790155164670113" "0.571339839094886" "0.00777499932460949" "0.0523265746177984" "DBNDD1" "79007"
"ENSG00000003393" "2281.68040100748" "-0.118429016724952" "0.157428737143929" "0.366314629105674" "0.631022617781197" "ALS2" "57679"
"ENSG00000003400" "80.4538964194788" "-0.328469022491719" "0.512083631237802" "0.0336078090577096" "0.145249416846535" "CASP10" "843"
"ENSG00000003402" "2147.87313818528" "-0.0654602076383107" "0.153263599088973" "0.606513820616406" "0.805602811911883" "CFLAR" "8837"
"ENSG00000003436" "2095.36461088414" "-0.364947393843586" "0.25939535819903" "0.0398259371358267" "0.162715133596774" "TFPI" "7035"
"ENSG00000003509" "276.886815719714" "-0.084692981342515" "0.143704689882739" "0.490048291291524" "0.733146748478957" "NDUFAF7" "55471"
"ENSG00000003756" "2235.36565175967" "-0.146741000218026" "0.166674585034476" "0.272907868975958" "0.536143715775565" "RBM5" "10181"
"ENSG00000003987" "0.925955364479894" "0.0383366817117513" "0.276157785519743" "0.365988824137894" NA "MTMR7" "9108"
"ENSG00000003989" "150.029625004379" "-0.115466639569668" "0.213795647800866" "0.42030790579914" "0.677913311545492" "SLC7A2" "6542"
"ENSG00000004059" "918.268544486377" "0.0667423179707803" "0.111985968761901" "0.5147039612688" "0.750957015516493" "ARF5" "381"
"ENSG00000004139" "469.271010675734" "1.02273956586825" "0.178211756697427" "7.38287683847393e-10" "6.9619679980276e-08" "SARM1" "23098"
"ENSG00000004142" "2129.13269379217" "0.145808269604323" "0.104864467320865" "0.132198482442886" "0.351045913565767" "POLDIP2" "26073"
"ENSG00000004399" "1753.4920889493" "-0.0400568319353282" "0.142595340287165" "0.757538699324777" "0.889781779149487" "PLXND1" "23129"
"ENSG00000004455" "2537.04638789497" "0.112316376323265" "0.0798272960205737" "0.14100623910909" "0.365502428325743" "AK2" "204"
"ENSG00000004468" "0.61609903377459" "0.0148286724284307" "0.27581162762971" "0.394885020077557" NA "CD38" "952"
"ENSG00000004478" "1685.61036741263" "-0.213005231077778" "0.192680016559905" "0.148466736538121" "0.376862966138226" "FKBP4" "2288"
"ENSG00000004487" "2040.94376317856" "0.324088707067113" "0.120115899664795" "0.00304182899509869" "0.0265198353621569" "KDM1A" "23028"
"ENSG00000004534" "1526.02540071006" "0.183020607167453" "0.205368884362072" "0.217341400884156" "0.473468962619548" "RBM6" "10180"
"ENSG00000004660" "187.777842274524" "-0.541389145574457" "0.300013209648859" "0.00907869105103803" "0.0583334140263834" "CAMKK1" "84254"
"ENSG00000004700" "3062.87456415992" "0.0252277379910589" "0.110678427560428" "0.805384669818077" "0.914387042014153" "RECQL" "5965"
"ENSG00000004766" "793.846011584082" "-0.209669440526786" "0.171746747583883" "0.119084265293316" "0.32944438120599" "VPS50" "55610"
"ENSG00000004776" "50.2657574539739" "2.49841598161436" "0.564760122351784" "4.84438734643474e-07" "2.08536415352998e-05" "HSPB6" "126393"
"ENSG00000004777" "129.918776446022" "0.151774711723261" "0.308367797110744" "0.156476293916753" "0.388950618176955" "ARHGAP33" "115703"
"ENSG00000004779" "640.337645915621" "-0.108681796570315" "0.0966225324529255" "0.228392187032778" "0.485925700834262" "NDUFAB1" "4706"
"ENSG00000004799" "0.158834914345495" "0.00745993081766921" "0.275307115843127" "0.857068728520374" NA "PDK4" "5166"
"ENSG00000004809" "0.85984096757682" "0.00279698666473992" "0.27363936780463" "0.931289618283831" NA "SLC22A16" "85413"
"ENSG00000004838" "8.15317647156202" "-0.0526799034281636" "0.266229778465128" "0.546592846545802" "0.773034204932577" "ZMYND10" "51364"
"ENSG00000004846" "0.425903745485365" "-0.00963649232823659" "0.275578029452524" "0.506255889077973" NA "ABCB5" "340273"
"ENSG00000004864" "366.892746220954" "0.0482062189562113" "0.158389066924526" "0.712146759364394" "0.865186937901327" "SLC25A13" "10165"
"ENSG00000004866" "596.894611648933" "-0.0816921465129706" "0.143070623797377" "0.520313396625408" "0.755781003171893" "ST7" "7982"
"ENSG00000004897" "5015.30853489146" "0.288939018062873" "0.101680502092013" "0.0022062276003549" "0.021083158105197" "CDC27" "996"
"ENSG00000004939" "0.0553927784687155" "0.00628631119490052" "0.275255487184861" "0.942844329332859" NA "SLC4A1" "6521"
"ENSG00000004961" "830.887613855205" "-0.165638046959537" "0.0891966882845564" "0.0486638470750517" "0.185994969207418" "HCCS" "3052"
"ENSG00000004975" "776.695196879891" "-0.584915661457075" "0.191117884951668" "0.000330040985694635" "0.00485678250518168" "DVL2" "1856"
"ENSG00000005007" "1552.56771238798" "0.10011168687329" "0.134053440421187" "0.399518424177399" "0.661282992424369" "UPF1" "5976"
"ENSG00000005020" "1282.9896709545" "-0.249169449347491" "0.18527062522173" "0.0856757113589002" "0.270183946180441" "SKAP2" "8935"
"ENSG00000005022" "4218.93668701977" "0.290983677553336" "0.165500068453606" "0.0351114451402532" "0.149250930534009" "SLC25A5" "292"
"ENSG00000005059" "300.743954318085" "0.67324684064356" "0.259339443950461" "0.00101974277832742" "0.0116598881580462" "MCUB" "55013"
"ENSG00000005073" "847.880217528958" "-0.141093689803406" "0.16438928000251" "0.285681572581736" "0.549269187124575" "HOXA11" "3207"
"ENSG00000005075" "480.292126308844" "0.0815799649994408" "0.11860878135965" "0.453475538278687" "0.70433800000726" "POLR2J" "5439"
"ENSG00000005100" "850.345677282149" "-0.691135364824067" "0.167921703740784" "4.60426385667125e-06" "0.000139642812126177" "DHX33" "56919"
"ENSG00000005102" "0.860197030692502" "-0.000729230379492283" "0.274160406065407" "0.9885141157314" NA "MEOX1" "4222"
"ENSG00000005108" "7.32092152977863" "0.0558990357700337" "0.280830823360697" "0.169183791855833" "0.408136560307307" "THSD7A" "221981"
"ENSG00000005156" "671.250115001574" "0.622005211984638" "0.103191116614811" "2.7241214752973e-10" "2.75909784979495e-08" "LIG3" "3980"
"ENSG00000005175" "955.916930960993" "-0.0143458502913645" "0.128440015833928" "0.873651985998232" "0.947948802159701" "RPAP3" "79657"
"ENSG00000005187" "8.0418262954711" "-0.0301191179791182" "0.262672031220287" "0.719336369071129" "0.869507361324767" "ACSM3" "6296"
"ENSG00000005189" "182.650811696581" "0.22579366644047" "0.261039520215339" "0.156896288958699" "0.389463586873575" "REXO5" "81691"
"ENSG00000005194" "824.003428624545" "-0.215968170327323" "0.126852819613223" "0.058760160987403" "0.211164807244082" "CIAPIN1" "57019"
"ENSG00000005206" "259.465837943253" "0.10677954847997" "0.252762397629264" "0.413702264599076" "0.672872567911356" "SPPL2B" "56928"
"ENSG00000005238" "895.183899622702" "-0.979926474315242" "0.291900175304108" "5.49254940456056e-05" "0.00113503464269559" "FAM214B" "80256"
"ENSG00000005243" "1250.89154375304" "0.000767943523351909" "0.137870621043262" "0.994631632963398" "0.997719133809381" "COPZ2" "51226"
"ENSG00000005249" "274.196534668174" "1.16476682399899" "0.303972124745431" "8.12333870417901e-06" "0.000228232434003714" "PRKAR2B" "5577"
"ENSG00000005302" "621.048574348937" "-0.0333860411334801" "0.143486812162126" "0.783985389994484" "0.904488277248593" "MSL3" "10943"
"ENSG00000005339" "2301.07210876982" "0.255708264051812" "0.203218816514715" "0.0944410560272389" "0.287140518102167" "CREBBP" "1387"
"ENSG00000005379" "21.0871466369098" "-4.93763500475769" "1.24956687260287" "5.50345533626692e-06" "0.00016126736589213" "TSPOAP1" "9256"
"ENSG00000005436" "304.29821181439" "0.0294789896831112" "0.155271601575753" "0.817639284021858" "0.921081805196401" "GCFC2" "6936"
"ENSG00000005448" "285.19277419003" "0.0264808771067686" "0.171157173321994" "0.851341256592036" "0.937819279271684" "WDR54" "84058"
"ENSG00000005469" "645.471264660094" "-0.153946853742727" "0.179334316901875" "0.26819634475074" "0.530956277107885" "CROT" "54677"
"ENSG00000005471" "94.1479272239097" "-0.202529772581265" "0.33236156792965" "0.12146210830823" "0.333883443310677" "ABCB4" "5244"
"ENSG00000005483" "2240.1210824516" "0.00282683280534005" "0.16390096841765" "0.985831291644967" "0.993887547361635" "KMT2E" "55904"
"ENSG00000005486" "629.96728647628" "-0.446596025649877" "0.21994026053956" "0.00847482255738097" "0.0555957529723605" "RHBDD2" "57414"
"ENSG00000005513" "0.312180802689254" "-0.000960011666510985" "0.275351129127174" "0.989360292371501" NA "SOX8" "30812"
"ENSG00000005700" "2909.99478161084" "-0.0365857525984805" "0.102698724743374" "0.69902558921633" "0.858342079741992" "IBTK" "25998"
"ENSG00000005801" "305.702858436244" "-0.0672631112979722" "0.147350861852278" "0.583859836099691" "0.794429477621113" "ZNF195" "7748"
"ENSG00000005810" "3097.0092151373" "0.187931550407977" "0.191948217871575" "0.195624380297479" "0.444422574378478" "MYCBP2" "23077"
"ENSG00000005812" "1517.07056369615" "-0.00120620262165352" "0.124277227769148" "0.983722122936748" "0.993042487581282" "FBXL3" "26224"
"ENSG00000005844" "0.85849682224673" "-0.0189356528191198" "0.276097452278247" "0.357615681131163" NA "ITGAL" "3683"
"ENSG00000005882" "457.29610623835" "0.627821700667224" "0.162721005572012" "1.65588896222191e-05" "0.000410420333718082" "PDK2" "5164"
"ENSG00000005884" "5800.8988358339" "-0.833405120171147" "0.132736610947239" "2.94240311259272e-11" "3.8499193904168e-09" "ITGA3" "3675"
"ENSG00000005889" "1079.58396190047" "0.157793010207535" "0.131049593898041" "0.171552283156342" "0.411044080319694" "ZFX" "7543"
"ENSG00000005893" "4888.27297621228" "0.318949262950271" "0.172497950275889" "0.0250025846305204" "0.118275846113988" "LAMP2" "3920"
"ENSG00000005955" "1838.38794573941" "0.18236829784291" "0.113365060374155" "0.0797391816853312" "0.258284360000366" NA NA
"ENSG00000005961" "5.35077753344294" "0.11200118412482" "0.304427178696557" "0.0330329558834142" "0.143661262105843" "ITGA2B" "3674"
"ENSG00000006007" "2382.44122427015" "-0.0792540496988461" "0.17694850898131" "0.510184376196644" "0.747420111128083" "GDE1" "51573"
"ENSG00000006015" "104.783253787212" "0.240044050801689" "0.264213896388163" "0.139409192565528" "0.362968269059851" "REX1BD" "55049"
"ENSG00000006016" "1.91302881003052" "-0.0571914243676569" "0.283541402857001" "0.0330631656247347" NA "CRLF1" "9244"
"ENSG00000006025" "195.000746719296" "0.249603967003648" "0.210988382306759" "0.106107651994879" "0.306948934050068" "OSBPL7" "114881"
"ENSG00000006042" "1891.92039515841" "0.189894791165839" "0.144200347290205" "0.124604114991334" "0.339167936094527" "TMEM98" "26022"
"ENSG00000006047" "0.0450669680909462" "0.00562305960533632" "0.275236508981424" "0.963100156388867" NA "YBX2" "51087"
"ENSG00000006062" "137.749892869519" "-0.15100382431257" "0.214523782255239" "0.304738579731403" "0.568959944821422" "MAP3K14" "9020"
"ENSG00000006114" "1273.27968534899" "-0.0718326507298774" "0.124213649465109" "0.511109904733794" "0.748108056812853" NA NA
"ENSG00000006118" "539.818341596859" "-0.022333162843212" "0.219922618888631" "0.864125099821038" "0.942162088818079" "TMEM132A" "54972"
"ENSG00000006125" "8409.80698197372" "0.436943139792854" "0.140319742813234" "0.000514403568509062" "0.00688444841117186" "AP2B1" "163"
"ENSG00000006194" "638.632840449251" "0.216654638775136" "0.153197098691218" "0.0932576386429304" "0.284948107049013" "ZNF263" "10127"
"ENSG00000006210" "0.127278506027761" "-0.0012252970247431" "0.275339862424393" "0.989363009816352" NA "CX3CL1" "6376"
"ENSG00000006282" "1640.14098937622" "-0.0483336270561205" "0.1767217500078" "0.730449934477249" "0.8761887662216" "SPATA20" "64847"
"ENSG00000006283" "4.18627371446077" "0.116872931697524" "0.305573794768383" "0.0360460953576049" "0.15190947336737" "CACNA1G" "8913"
"ENSG00000006327" "3603.0732763574" "-0.179382359185142" "0.222905618959912" "0.229942789548314" "0.487959297841276" "TNFRSF12A" "51330"
"ENSG00000006432" "1.24481812254266" "-0.081089867572616" "0.290736458489809" "0.0410219187730518" NA "MAP3K9" "4293"
"ENSG00000006451" "2101.52698351565" "-0.373308304328726" "0.187249697949796" "0.0134379031616987" "0.076798716501969" "RALA" "5898"
"ENSG00000006453" "221.432874293302" "-0.675001595628419" "0.321174813548578" "0.00329579977709806" "0.0281653555951171" "BAIAP2L1" "55971"
"ENSG00000006459" "158.069961062224" "0.18517964415744" "0.296063284855154" "0.184469363500093" "0.428539334037878" "KDM7A" "80853"
"ENSG00000006468" "271.504903972499" "-0.101628217178745" "0.236433080527615" "0.455841531275461" "0.705688121082776" "ETV1" "2115"
"ENSG00000006530" "613.225560883853" "-0.117903266741905" "0.130758314279543" "0.305818562789026" "0.569927123719966" "AGK" "55750"
"ENSG00000006534" "644.373639524011" "0.378346242887155" "0.169062781027299" "0.00795531805259443" "0.0532344447826139" "ALDH3B1" "221"
"ENSG00000006576" "3300.17248058693" "-0.236364085241072" "0.169617496471382" "0.0856273227262386" "0.270135187712387" "PHTF2" "57157"
"ENSG00000006606" "5.12237164467644" "-2.78803712575898" "1.38284977560321" "0.00256022083076652" "0.023415888177936" "CCL26" "10344"
"ENSG00000006607" "1304.18800552219" "0.518660151006762" "0.179376540887426" "0.000713278145288186" "0.00884615858494978" "FARP2" "9855"
"ENSG00000006625" "463.709602748713" "0.0114814889127099" "0.156197699037106" "0.934414302251499" "0.975600130805787" "GGCT" "79017"
"ENSG00000006634" "614.859257779055" "0.0943260478771863" "0.187438938132561" "0.499758511522612" "0.739741782324134" "DBF4" "10926"
"ENSG00000006638" "59.3134303826097" "0.151540405990939" "0.250889744003843" "0.294856608571921" "0.559760179734824" "TBXA2R" "6915"
"ENSG00000006652" "961.635191262625" "-0.0982101493343429" "0.18878708939517" "0.478129227600999" "0.724189455042666" "IFRD1" "3475"
"ENSG00000006695" "340.838843614435" "0.106752904138024" "0.103839728249941" "0.267727697830909" "0.530668768544281" "COX10" "1352"
"ENSG00000006704" "306.905560374698" "0.0964877446607963" "0.152378793936686" "0.447969925610439" "0.699825432728414" "GTF2IRD1" "9569"
"ENSG00000006712" "1310.40240594433" "0.144913802554664" "0.0930494302782208" "0.0999678471842971" "0.296345517000894" "PAF1" "54623"
"ENSG00000006715" "1810.49713815877" "-0.243323142989987" "0.198641614245678" "0.103627423881906" "0.302282693576051" "VPS41" "27072"
"ENSG00000006740" "103.553919117718" "0.034463193614339" "0.168284335661256" "0.798275471103301" "0.911109065794586" "ARHGAP44" "9912"
"ENSG00000006744" "1323.41334622978" "-0.200941660774802" "0.154473990282359" "0.12000854568409" "0.331052491187719" "ELAC2" "60528"
"ENSG00000006747" "113.500993149863" "0.0758411075779857" "0.243519463224167" "0.54994734225377" "0.774958278444638" "SCIN" "85477"
"ENSG00000006756" "582.253193676903" "0.00380194713731442" "0.194311406178465" "0.980391048235362" "0.992486893133313" "ARSD" "414"
"ENSG00000006757" "36.7734294317947" "-0.00145023358487384" "0.275325315024103" "0.969636008911785" "0.989530471421545" "PNPLA4" "8228"
"ENSG00000006831" "2434.99425229137" "-0.0256105142257773" "0.0849627444271618" "0.752201750479151" "0.887284422851324" "ADIPOR2" "79602"
"ENSG00000006837" "33.7821624382385" "-0.145908242031102" "0.251847238775056" "0.303675797512186" "0.568348635289146" "CDKL3" "51265"
"ENSG00000007047" "442.450716981937" "0.0571734597408924" "0.165013892733084" "0.666945943225648" "0.84045107913977" "MARK4" "57787"
"ENSG00000007062" "0.0827383423325334" "0.00978639680310205" "0.275432158020152" "0.807615151078952" NA "PROM1" "8842"
"ENSG00000007080" "300.269544754949" "0.128967134200964" "0.234706250376043" "0.369370545529274" "0.633815984677546" "CCDC124" "115098"
"ENSG00000007168" "5922.38058284202" "-1.05462420822535" "0.0980770754822961" "4.73822477423543e-28" "5.55319943540393e-25" "PAFAH1B1" "5048"
"ENSG00000007171" "0.323650862404277" "0.010620546712695" "0.27531740700955" "0.814193998354478" NA "NOS2" "4843"
"ENSG00000007202" "6715.4647312849" "0.0100161411084876" "0.103647888819223" "0.918960264822472" "0.969042418072437" "KIAA0100" "9703"
"ENSG00000007255" "17.6072777585177" "-0.0570321794867266" "0.24679721620286" "0.628591045354898" "0.818500267612345" "TRAPPC6A" "79090"
"ENSG00000007312" "0.783318229925407" "-0.000408115933565056" "0.274029366528978" "0.9807535344899" NA "CD79B" "974"
"ENSG00000007341" "300.074404388557" "0.144507392186633" "0.129062593012793" "0.204930435184153" "0.457011887274767" "ST7L" "54879"
"ENSG00000007350" "0.262798380742007" "-0.00905541462530784" "0.275514578280159" "0.714701732779212" NA "TKTL1" "8277"
"ENSG00000007372" "0.243538339224972" "-0.00146210138945034" "0.275330122220113" "0.989370605165973" NA "PAX6" "5080"
"ENSG00000007376" "163.97102465647" "0.0965689391085634" "0.245877979915871" "0.463248903078982" "0.711503135984268" "RPUSD1" "113000"
"ENSG00000007384" "759.656436313393" "0.0061298128847048" "0.197821055425758" "0.966752689887966" "0.988639743468973" "RHBDF1" "64285"
"ENSG00000007392" "560.911698787521" "0.0922043760502524" "0.18732441603051" "0.510617763400212" "0.747721219265567" "LUC7L" "55692"
"ENSG00000007402" "0.396663776655436" "0.0107372790749846" "0.275543262095061" "0.60783977737922" NA "CACNA2D2" "9254"
"ENSG00000007516" "0.851590425646007" "0.0207453914223883" "0.276127129812849" "0.305077761893526" NA "BAIAP3" "8938"
"ENSG00000007520" "323.025634143854" "0.126570432720857" "0.215214234874082" "0.387523650540008" "0.65025388701238" "TSR3" "115939"
"ENSG00000007541" "286.842029394494" "0.0204107122652402" "0.208898582925363" "0.881110552213718" "0.951636515318765" "PIGQ" "9091"
"ENSG00000007545" "682.264023885816" "0.192617977732042" "0.16140853703265" "0.145097211776469" "0.371470596166065" "CRAMP1" "57585"
"ENSG00000007866" "1569.6864845326" "0.0176809170151577" "0.158221565843364" "0.890672492431948" "0.95704518012202" "TEAD3" "7005"
"ENSG00000007923" "1217.94353149281" "-0.0193043172984796" "0.106162581435065" "0.830622280276624" "0.927429947527596" "DNAJC11" "55735"
"ENSG00000007933" "2.98512354960548" "0.00455082155014555" "0.271427549030854" "0.920641948072686" NA "FMO3" "2328"
"ENSG00000007944" "32.0900268835058" "0.859294122368275" "0.676001940171835" "0.00840578091775366" "0.0553015450274667" "MYLIP" "29116"
"ENSG00000007952" "0.0858567841355979" "-0.000823479749630026" "0.275355403525355" "0.989371642663209" NA "NOX1" "27035"
"ENSG00000007968" "209.214046826439" "0.317194803071798" "0.322647783985135" "0.0739284084517141" "0.246247934607334" "E2F2" "1870"
"ENSG00000008018" "2200.41218964147" "-0.422108268283049" "0.10520601848251" "1.7584861797993e-05" "0.000430645391614133" "PSMB1" "5689"
"ENSG00000008056" "0.687062285623956" "0.000148837508783075" "0.273389559817233" "0.996102656424556" NA "SYN1" "6853"
"ENSG00000008083" "458.474839492527" "-0.248500099774903" "0.189537201378461" "0.0911960108894193" "0.281003595619454" "JARID2" "3720"
"ENSG00000008086" "137.887854520342" "0.305776284740763" "0.239504254108457" "0.0657971354525737" "0.227523582403757" "CDKL5" "6792"
"ENSG00000008118" "16.7134253891872" "0.12893747403981" "0.308440246674976" "0.0898721907236344" "0.278967632499696" "CAMK1G" "57172"
"ENSG00000008128" "515.475328492837" "0.0169315462691133" "0.149432311260011" "0.892717119110093" "0.957977581820876" "CDK11A" "728642"
"ENSG00000008130" "1070.83822092586" "-0.0504009583945364" "0.152006025415437" "0.712481376301799" "0.865320622601459" "NADK" "65220"
"ENSG00000008196" "0.347180749793455" "0.0111868688579896" "0.275585429840759" "0.655096645154207" NA "TFAP2B" "7021"
"ENSG00000008226" "2.56280237859888" "-0.0671872538561845" "0.281137646969461" "0.252996612219898" NA "DLEC1" "9940"
"ENSG00000008256" "1753.83168493498" "0.220078797717222" "0.170672400470991" "0.111770431837454" "0.317179046279653" "CYTH3" "9265"
"ENSG00000008277" "107.642580156801" "0.0678075533183669" "0.236558088869455" "0.602313661753617" "0.803340315374961" "ADAM22" "53616"
"ENSG00000008282" "3495.12862904928" "0.0902260702866177" "0.110534568175711" "0.372902094813226" "0.636622367255792" "SYPL1" "6856"
"ENSG00000008283" "284.841454489541" "0.499204257795633" "0.223631902694866" "0.00457266324689335" "0.0357447634850053" "CYB561" "1534"
"ENSG00000008294" "3514.83381860955" "0.385413216574812" "0.11283954759313" "0.00021403147921427" "0.00347018627564006" "SPAG9" "9043"
"ENSG00000008300" "170.845265297266" "-0.0143768587901639" "0.196151342592015" "0.914406785397964" "0.966850530661799" "CELSR3" "1951"
"ENSG00000008311" "659.266677809421" "-0.157189897921422" "0.185614552995487" "0.263503750064769" "0.525917714519247" "AASS" "10157"
"ENSG00000008324" "190.532621670593" "-0.0834639833679956" "0.139634517032164" "0.486878578367758" "0.730892354161424" "SS18L2" "51188"
"ENSG00000008382" "100.791011458302" "0.371732344798844" "0.277791757704852" "0.04120961670962" "0.166749048328347" "MPND" "84954"
"ENSG00000008394" "3452.2241347084" "-0.0557824516660259" "0.127500832307372" "0.633952528879822" "0.821901952930724" "MGST1" "4257"
"ENSG00000008405" "519.119361603585" "0.164622189841839" "0.167905104913669" "0.225225828899072" "0.482378984541963" "CRY1" "1407"
"ENSG00000008441" "2730.0386570567" "0.366298625466923" "0.204914153266359" "0.0219906546516425" "0.108309917404946" "NFIX" "4784"
"ENSG00000008513" "1623.79452056018" "0.0582629213660153" "0.183988119416219" "0.672689440304925" "0.843575347032686" "ST3GAL1" "6482"
"ENSG00000008516" "1.56337495955726" "0.0287746711231711" "0.274462841071744" "0.540591392525088" NA "MMP25" "64386"
"ENSG00000008517" "61.723702845137" "0.0290894227037581" "0.232787873931952" "0.819486096782581" "0.922167744051065" "IL32" "9235"
"ENSG00000008710" "1135.60937340447" "0.549830443969779" "0.362100721422305" "0.0139144872374015" "0.0786458513921063" "PKD1" "5310"
"ENSG00000008735" "2.94193137603764" "-0.0116147683369013" "0.270262377782497" "0.825924453121316" NA "MAPK8IP2" "23542"
"ENSG00000008838" "941.556925713006" "0.350439207070236" "0.16671110432672" "0.0115216239034249" "0.0686195299482378" "MED24" "9862"
"ENSG00000008853" "560.82835792164" "0.579452476751751" "0.1933056249817" "0.000419558079605434" "0.00584886063735426" "RHOBTB2" "23221"
"ENSG00000008869" "699.387568112348" "-0.100732191745196" "0.167363016093987" "0.454764590789929" "0.705321459095759" "HEATR5B" "54497"
"ENSG00000008952" "5408.78648447196" "-0.282524301233989" "0.130518663135101" "0.0145599515554729" "0.0810653834822532" "SEC62" "7095"
"ENSG00000008988" "7973.06126872802" "0.419142057255025" "0.0923027288494863" "1.71860727656877e-06" "6.02540773374795e-05" "RPS20" "6224"
"ENSG00000009307" "16940.8956122477" "0.247759998217107" "0.0867496417175826" "0.00267814402517127" "0.0241843627765604" "CSDE1" "7812"
"ENSG00000009335" "3697.74434311503" "-0.0402872561450602" "0.116077814566669" "0.701171557606714" "0.85953103602622" "UBE3C" "9690"
"ENSG00000009413" "2424.91638655019" "0.0877763241452065" "0.197525232677257" "0.534907418152445" "0.76552033597162" "REV3L" "5980"
"ENSG00000009694" "4.79177426517585" "0.131966922464618" "0.314192300867944" "0.0613489222241382" "0.217223374159184" "TENM1" "10178"
"ENSG00000009724" "0.393881581034556" "-0.00178400871939231" "0.275322091913556" "0.988620450561736" NA "MASP2" "10747"
"ENSG00000009780" "287.801390315254" "0.580497536063559" "0.184792777693212" "0.000261663527041923" "0.0040427261315479" "FAM76A" "199870"
"ENSG00000009790" "0.163660957444975" "0.00667705159833003" "0.2752719180793" "0.912739751474698" NA "TRAF3IP3" "80342"
"ENSG00000009830" "565.253950993317" "0.019735042426418" "0.184364850003282" "0.889485996776873" "0.956225500729435" "POMT2" "29954"
"ENSG00000009844" "2307.2595688964" "-0.18879927694167" "0.132291611613063" "0.102530159223145" "0.300413366523816" "VTA1" "51534"
"ENSG00000009950" "0.248944761672282" "-0.00712835984119784" "0.275353316058696" "0.856886824602818" NA "MLXIPL" "51085"
"ENSG00000009954" "4695.57452242205" "0.232886678652687" "0.103878651917329" "0.016906529374941" "0.0900364602349989" "BAZ1B" "9031"
"ENSG00000010017" "1534.29287493577" "-0.142260395912351" "0.0971973694552246" "0.115439124005374" "0.323339902130451" "RANBP9" "10048"
"ENSG00000010030" "38.9169226855123" "0.045858550618542" "0.253913506296348" "0.667321928709692" "0.840452733057156" "ETV7" "51513"
"ENSG00000010072" "428.613117463116" "-0.235813635198355" "0.149090226260519" "0.0630763931528381" "0.22133393046445" "SPRTN" "83932"
"ENSG00000010165" "1112.24524480646" "0.0531479137526735" "0.102714827801062" "0.582286993207217" "0.793825218387408" "EEF1AKNMT" "51603"
"ENSG00000010219" "333.297598764907" "0.560850332920504" "0.16806170850738" "0.000146040294615869" "0.00255189473275526" "DYRK4" "8798"
"ENSG00000010244" "5021.23093794983" "-0.0366661103418875" "0.10323561270288" "0.700503244066409" "0.859223905894828" "ZNF207" "7756"
"ENSG00000010256" "2538.24893710541" "-0.442000874175215" "0.108487228592046" "1.24615524351423e-05" "0.000325587822222634" "UQCRC1" "7384"
"ENSG00000010270" "909.72958143383" "-0.267899253907669" "0.114711179698129" "0.0100385962195962" "0.0627957631609358" "STARD3NL" "83930"
"ENSG00000010278" "1758.81227236112" "0.350262058107885" "0.154751490834917" "0.00841283989935195" "0.0553258024322913" "CD9" "928"
"ENSG00000010292" "3872.18201876041" "0.84137651516947" "0.278359975096588" "0.000207394731925951" "0.00337592535857243" "NCAPD2" "9918"
"ENSG00000010295" "557.576770907828" "0.0732346969365649" "0.201145302417952" "0.605329436414119" "0.805077846533426" "IFFO1" "25900"
"ENSG00000010310" "31.8626561673072" "-0.144795534514984" "0.302949323494444" "0.173570390707973" "0.413824901298521" "GIPR" "2696"
"ENSG00000010318" "56.1910249412701" "0.0606409298646232" "0.23014005058522" "0.645637885478396" "0.828880610253216" "PHF7" "51533"
"ENSG00000010319" "0.493751382564483" "-0.00700276158113118" "0.274269325500729" "0.879720554377617" NA "SEMA3G" "56920"
"ENSG00000010322" "1191.70463309271" "-0.217973239415941" "0.164014261400017" "0.103698203505931" "0.302395337867447" "NISCH" "11188"
"ENSG00000010327" "0.170402912520602" "-0.008107859354993" "0.275423937999187" "0.795928809571766" NA "STAB1" "23166"
"ENSG00000010361" "68.9244821597064" "0.292583756241609" "0.255276441652421" "0.0818446100815266" "0.262542788312354" "FUZ" "80199"
"ENSG00000010379" "0.395067174369621" "-0.0196169964065406" "0.275873946233856" "0.546992821174406" NA "SLC6A13" "6540"
"ENSG00000010404" "3925.30495584477" "-0.0575411668293474" "0.155635105473295" "0.636658582013329" "0.823934486992844" "IDS" "3423"
"ENSG00000010438" "105.663898741532" "-1.9375368200205" "0.717152518162979" "0.000251393814171128" "0.00391725517846141" "PRSS3" "5646"
"ENSG00000010539" "220.398369625728" "-0.0471565422834349" "0.161752756221894" "0.71931859802867" "0.869507361324767" "ZNF200" "7752"
"ENSG00000010610" "93.4702794031297" "-5.90811994305424" "0.616985485590036" "2.15134952683261e-22" "1.30738307541739e-19" "CD4" "920"
"ENSG00000010626" "122.212903384555" "0.0829128182624029" "0.163035074905967" "0.530736020835516" "0.762575276825447" "LRRC23" "10233"
"ENSG00000010671" "0.52758776262097" "-0.00180505960710046" "0.275312916040719" "0.982897076222063" NA "BTK" "695"
"ENSG00000010704" "800.801130722411" "-0.200292981667861" "0.190684312152145" "0.165062137246978" "0.401473398747171" "HFE" "3077"
"ENSG00000010803" "790.858676536729" "0.294845520275779" "0.13945740544595" "0.016173097498011" "0.0872347744074178" "SCMH1" "22955"
"ENSG00000010810" "862.483183844737" "-0.04908870465424" "0.198922810264924" "0.714633770085374" "0.86634362667412" "FYN" "2534"
"ENSG00000010818" "2043.36413075464" "-0.0664025392336668" "0.176202342462487" "0.609869752073124" "0.807731686722816" "HIVEP2" "3097"
"ENSG00000010932" "3.60087452442576" "0.0317731980294784" "0.276917508045487" "0.256099628384964" "0.518880658523742" "FMO1" "2326"
"ENSG00000011007" "2398.22904344021" "-0.208105606386126" "0.0963091837408469" "0.0202231312079269" "0.102350751653197" "ELOA" "6924"
"ENSG00000011009" "568.171731414827" "-0.579594315347367" "0.264208188298104" "0.00367251762269641" "0.030280738267941" "LYPLA2" "11313"
"ENSG00000011021" "467.124716376586" "-0.0478584874991473" "0.18097644962487" "0.725579971538464" "0.873810850782203" "CLCN6" "1185"
"ENSG00000011028" "6711.6409692314" "-0.040260717075739" "0.183080696378592" "0.768952555816344" "0.896219174302782" "MRC2" "9902"
"ENSG00000011052" "110.944857043363" "0.643792539322989" "0.259745687871677" "0.0015235250000962" "0.0158315378097394" "NME1-NME2" "654364"
"ENSG00000011105" "1146.98637670077" "-0.282759070991433" "0.257152079925148" "0.0896608786502535" "0.278469751446784" "TSPAN9" "10867"
"ENSG00000011114" "1587.79393313301" "0.0782459422443622" "0.126986658369842" "0.506226274808925" "0.744387583920865" "BTBD7" "55727"
"ENSG00000011132" "106.934397055104" "0.25920772927428" "0.285803091882294" "0.117235680769406" "0.326053813109865" "APBA3" "9546"
"ENSG00000011143" "161.387605498828" "0.40266662312734" "0.248779679862326" "0.0232920575709317" "0.112802857326991" "MKS1" "54903"
"ENSG00000011198" "662.585892664615" "-0.334598786859876" "0.203489202293642" "0.0323363833506292" "0.141762867194533" "ABHD5" "51099"
"ENSG00000011243" "679.306487578391" "-0.111570187378693" "0.155373179538514" "0.389192684716822" "0.651698594789628" "AKAP8L" "26993"
"ENSG00000011258" "333.718347971147" "0.227207701235528" "0.221267954247621" "0.143599187542561" "0.368998400926691" "MBTD1" "54799"
"ENSG00000011260" "822.229274299425" "0.266879277973689" "0.160152499687361" "0.0462930615955604" "0.18025072488371" "UTP18" "51096"
"ENSG00000011275" "1689.22795127185" "-0.107648784632929" "0.105580744863698" "0.259388392907723" "0.522342262006617" "RNF216" "54476"
"ENSG00000011295" "624.109077447308" "-0.0575009002529479" "0.146786479488158" "0.641454758692222" "0.826396802812656" "TTC19" "54902"
"ENSG00000011304" "4678.29686617709" "0.124166221347652" "0.192020716608004" "0.355397748628836" "0.620160189248319" "PTBP1" "5725"
"ENSG00000011332" "52.5520730450046" "0.0153383219977618" "0.237755216368842" "0.897541002382079" "0.959592606887586" "DPF1" "8193"
"ENSG00000011347" "50.1764488897205" "-2.36669697038709" "0.698992045993954" "3.43775969025185e-05" "0.000763284993202332" "SYT7" "9066"
"ENSG00000011376" "890.969288287975" "-0.40227780799499" "0.132511627333119" "0.000738669594299752" "0.00908486622440924" "LARS2" "23395"
"ENSG00000011405" "2733.76931869852" "-0.273610648622666" "0.1952808428797" "0.0666835341671555" "0.22976552469859" "PIK3C2A" "5286"
"ENSG00000011422" "1165.70156420965" "-0.172503972639803" "0.127322470974109" "0.12488999820175" "0.339706717455544" "PLAUR" "5329"
"ENSG00000011426" "11094.0602719875" "0.201669359950699" "0.273027120036964" "0.18825914391552" "0.434238734298564" "ANLN" "54443"
"ENSG00000011451" "839.294862627134" "0.134574727475276" "0.220180349188016" "0.370768522039182" "0.634961894334506" "WIZ" "58525"
"ENSG00000011454" "1485.43411045505" "-0.126142781586184" "0.168021588364258" "0.346708175641928" "0.611303217916694" "RABGAP1" "23637"
"ENSG00000011465" "4381.11709714041" "0.887267818348061" "0.561195978116329" "0.00561608449969017" "0.0413408319743904" "DCN" "1634"
"ENSG00000011478" "199.350670533366" "-0.987054402022054" "0.224801473130593" "8.7433377669013e-07" "3.35423278461351e-05" "QPCTL" "54814"
"ENSG00000011485" "1144.58525757539" "0.439430606155975" "0.167946691547513" "0.00220550104035797" "0.021083158105197" "PPP5C" "5536"
"ENSG00000011523" "423.826626078064" "0.25613316884843" "0.191361261657678" "0.0838262733514761" "0.266841799000799" "CEP68" "23177"
"ENSG00000011566" "824.497828318079" "0.0139631713472898" "0.188689309145353" "0.915120393763608" "0.967106493679845" "MAP4K3" "8491"
"ENSG00000011638" "280.731988919819" "0.352326377945412" "0.321709124302168" "0.0556724722382824" "0.20358233217868" "LDAF1" "57146"
"ENSG00000011677" "21.546273835718" "-8.63332927379284" "2.80021876441344" "4.52909801627449e-10" "4.4499066018582e-08" "GABRA3" "2556"
"ENSG00000012048" "1447.05448197581" "0.361930605512907" "0.259839750042271" "0.0403904950087409" "0.164489263366448" "BRCA1" "672"
"ENSG00000012061" "1025.59880509562" "0.249230068444756" "0.182612011777931" "0.0841111239593893" "0.267304923867065" "ERCC1" "2067"
"ENSG00000012124" "12.8078874685135" "1.13516916991977" "0.847828450015744" "0.00466266365395415" "0.0362232225993507" "CD22" "933"
"ENSG00000012171" "282.481370290551" "-0.0171823731724791" "0.207831067709679" "0.901418399969205" "0.961544214451614" "SEMA3B" "7869"
"ENSG00000012174" "1681.84835211403" "0.0357896335844702" "0.132792930284564" "0.787265346041326" "0.905597994801324" "MBTPS2" "51360"
"ENSG00000012211" "166.481397251953" "0.051909739258623" "0.187074592456382" "0.709704865062668" "0.863895054028517" "PRICKLE3" "4007"
"ENSG00000012223" "3.31090011392569" "-0.0193040054894037" "0.275384616620317" "0.737553807484129" "0.880262649575109" "LTF" "4057"
"ENSG00000012232" "2244.01899275491" "0.0693409229730537" "0.112584796334593" "0.500893774861865" "0.740153553488246" "EXTL3" "2137"
"ENSG00000012504" "0.497058080190685" "-0.0013714976114156" "0.275336692228529" "0.989367438934769" NA "NR1H4" "9971"
"ENSG00000012660" "3607.39048769809" "0.139769032298662" "0.132722621078645" "0.23030242149423" "0.488659269607826" "ELOVL5" "60481"
"ENSG00000012817" "915.755086274924" "0.00615031244395361" "0.168439284939369" "0.970765067068197" "0.989777309568753" "KDM5D" "8284"
"ENSG00000012822" "1599.04555471946" "-0.344178154968511" "0.174421476709515" "0.0163843319452762" "0.0881423339534726" "CALCOCO1" "57658"
"ENSG00000012963" "1637.75174133045" "0.388545563917512" "0.161294964912439" "0.00473130064755548" "0.0365495202566339" "UBR7" "55148"
"ENSG00000012983" "2030.89918589492" "0.238014328508588" "0.114190795290995" "0.0223816628449729" "0.109525297930306" "MAP4K5" "11183"
"ENSG00000013016" "4146.91084291317" "-0.0701547676226936" "0.232624384697164" "0.591513730723254" "0.79807387289914" "EHD3" "30845"
"ENSG00000013275" "1477.87980402978" "0.0663246244084758" "0.130693439404828" "0.572333302330804" "0.787360176460453" "PSMC4" "5704"
"ENSG00000013288" "1977.50724824643" "-0.49219402916175" "0.203442636705441" "0.00298865101000442" "0.0261970455056384" "MAN2B2" "23324"
"ENSG00000013293" "1.39435076925214" "0.0134476545302967" "0.275149815591578" "0.828857460395161" NA "SLC7A14" "57709"
"ENSG00000013297" "39.5461328536846" "-0.283692681064387" "0.516279416894682" "0.010733881007246" "0.0655457832403765" "CLDN11" "5010"
"ENSG00000013306" "1078.14356536051" "0.169205431798359" "0.223303674662783" "0.252274879796754" "0.514329799665152" "SLC25A39" "51629"
"ENSG00000013364" "4695.65745995589" "-0.0655762311584004" "0.15572562746886" "0.613541977345745" "0.809830002758345" "MVP" "9961"
"ENSG00000013374" "1260.3714909805" "-0.0115104458121606" "0.141904286671044" "0.911900134278633" "0.965721958887148" "NUB1" "51667"
"ENSG00000013375" "3340.8000701173" "-0.416991549656903" "0.108072651202265" "3.2559025978271e-05" "0.00072882469065685" "PGM3" "5238"
"ENSG00000013392" "277.438293448516" "-0.306592643668301" "0.195817069952765" "0.0435649207194" "0.173330072542172" "RWDD2A" "112611"
"ENSG00000013441" "810.414854967531" "0.332966691137441" "0.220830721145813" "0.040735726402865" "0.165402573327941" "CLK1" "1195"
"ENSG00000013503" "584.31619467943" "0.00457025503075136" "0.102726783599834" "0.966072775807048" "0.988535227854226" "POLR3B" "55703"
"ENSG00000013523" "417.46230142823" "-0.190909441723718" "0.156990835375867" "0.143956302553993" "0.369636521657443" "ANGEL1" "23357"
"ENSG00000013561" "1184.96338169665" "-0.203716419215134" "0.142052570642894" "0.0972567344272321" "0.292047291708514" "RNF14" "9604"
"ENSG00000013563" "1848.83178985662" "-0.266778521711189" "0.189093665459047" "0.0683285350267566" "0.233326660295322" "DNASE1L1" "1774"
"ENSG00000013573" "617.266989852061" "0.365721069174294" "0.432173394162609" "0.0489312991621491" "0.186712734105242" "DDX11" "1663"
"ENSG00000013583" "817.957454217097" "-0.112893119875137" "0.123789063860733" "0.30538340397915" "0.569644687426499" "HEBP1" "50865"
"ENSG00000013588" "2074.03288324521" "-1.97036519107058" "0.225957298322691" "1.53898704825581e-19" "7.01436096882815e-17" "GPRC5A" "9052"
"ENSG00000013619" "1187.18389963653" "0.530669402241659" "0.466453439978611" "0.0213875250437382" "0.106244780780399" "MAMLD1" "10046"
"ENSG00000013810" "1800.53264109314" "0.233724875419331" "0.280267486775209" "0.141491215956987" "0.366238818649982" "TACC3" "10460"
"ENSG00000014123" "1225.02321751018" "-0.0485280167339226" "0.119778724834081" "0.651309500448564" "0.831972462698329" "UFL1" "23376"
"ENSG00000014138" "734.246948042535" "0.0405673521067901" "0.22096316446908" "0.757506862594904" "0.889781779149487" "POLA2" "23649"
"ENSG00000014164" "234.157440936479" "-0.0259491490747283" "0.200077690890977" "0.847540128823961" "0.935578473744857" "ZC3H3" "23144"
"ENSG00000014216" "2879.01658987017" "-0.0854157359596267" "0.176879542062423" "0.517677368876404" "0.753928965919438" "CAPN1" "823"
"ENSG00000014257" "152.999368289008" "-0.120028181685361" "0.305720430169159" "0.0833333851589052" "0.265817009792493" "ACP3" "55"
"ENSG00000014641" "3130.37541115219" "-0.210875811223015" "0.108146281666734" "0.033516336255913" "0.145063583562918" "MDH1" "4190"
"ENSG00000014824" "2205.4567867503" "-0.210672240802586" "0.117586611998802" "0.0465625753926891" "0.181080792751446" "SLC30A9" "10463"
"ENSG00000014914" "449.331991672339" "0.630427130882757" "0.260551272927612" "0.00183540829529715" "0.0181966359600738" "MTMR11" "10903"
"ENSG00000014919" "946.394181517427" "-0.175166741663921" "0.0797008667494101" "0.0210533060234505" "0.105061631761793" "COX15" "1355"
"ENSG00000015133" "3.28672980758236" "-0.0419914275728456" "0.277408637773853" "0.218372086224028" "0.474638917838634" "CCDC88C" "440193"
"ENSG00000015153" "428.86623145769" "-0.233168430985368" "0.138310973367403" "0.0517228218779722" "0.19362720998717" "YAF2" "10138"
"ENSG00000015171" "2759.53641238482" "0.247708154295756" "0.121779402091844" "0.023343078056618" "0.112916634655952" "ZMYND11" "10771"
"ENSG00000015285" "2.11467832668254" "0.0706692824203457" "0.283743846772463" "0.177046071043571" NA "WAS" "7454"
"ENSG00000015475" "496.784515909098" "-0.646425390458289" "0.203103627753956" "0.000184473936108742" "0.00306982590636129" "BID" "637"
"ENSG00000015479" "9685.60859145529" "0.329069820970452" "0.113953080074422" "0.00160857261543819" "0.0164776325355574" "MATR3" "9782"
"ENSG00000015520" "0.365679577611717" "0.0119527013895789" "0.275595230579467" "0.579550184601782" NA "NPC1L1" "29881"
"ENSG00000015532" "608.498629178293" "-0.276752916057375" "0.187632468385264" "0.060802171205491" "0.216162233560838" "XYLT2" "64132"
"ENSG00000015568" "46.7037613856626" "-0.365746983992408" "0.468541436753235" "0.0454617720232311" "0.178586412882491" "RGPD5" "84220"
"ENSG00000015676" "2001.71896897074" "0.00059660448090696" "0.0999851112385327" "0.996504636282258" "0.998429650795857" "NUDCD3" "23386"
"ENSG00000016082" "13.5558313821596" "-0.0728108647496552" "0.257575888537866" "0.510421296820431" "0.747633693825177" "ISL1" "3670"
"ENSG00000016391" "2.26898853348911" "-0.0557652238553546" "0.278547889356692" "0.297409037695108" NA "CHDH" "55349"
"ENSG00000016402" "0.532759876915064" "0.0176151691637137" "0.27546830809305" "0.68671399906487" NA "IL20RA" "53832"
"ENSG00000016864" "1432.14474579839" "-0.163955254697104" "0.142681582267763" "0.179712109385114" "0.422141787795356" "GLT8D1" "55830"
"ENSG00000017260" "6830.01710485699" "-0.195575553260269" "0.0989089826710659" "0.0335711090563478" "0.145224033059993" "ATP2C1" "27032"
"ENSG00000017373" "5.30563828789122" "-0.0200050509914939" "0.273546164388662" "0.630144648533264" "0.819129466260455" NA NA
"ENSG00000017427" "0.283776581649985" "-0.0011593378540915" "0.274429837927306" "0.978607445653709" NA "IGF1" "3479"
"ENSG00000017483" "1.25913085779073" "0.00928170151412959" "0.273163357251498" "0.789655774486939" NA "SLC38A5" "92745"
"ENSG00000017621" "10.4910419389793" "-0.0164000944853903" "0.259918854190573" "0.847535832124794" "0.935578473744857" NA NA
"ENSG00000017797" "2391.36395071048" "0.124011054393216" "0.104255066451062" "0.189804399410757" "0.436667216142976" "RALBP1" "10928"
"ENSG00000018189" "573.017819898883" "-0.160122358732432" "0.168889917327791" "0.236893331609499" "0.496734285629222" "RUFY3" "22902"
"ENSG00000018236" "0.811572696371101" "-0.0153180225440192" "0.275514007077077" "0.46169309810901" NA "CNTN1" "1272"
"ENSG00000018280" "1.44266375381083" "0.09753485281324" "0.29761818471304" "0.0447528321479417" NA "SLC11A1" "6556"
"ENSG00000018408" "1753.65791293578" "0.135432405855708" "0.203904453885443" "0.348689108654453" "0.613918867681448" "WWTR1" "25937"
"ENSG00000018510" "1392.79227444706" "0.548891917468227" "0.118736237703341" "6.85507140212247e-07" "2.78410919717885e-05" "AGPS" "8540"
"ENSG00000018610" "516.213961147163" "0.175941315821708" "0.135750389772256" "0.13696495537829" "0.359686457721987" "STEEP1" "63932"
"ENSG00000018625" "0.562558407339864" "-0.0172777200769764" "0.275855509942982" "0.516431365303192" NA "ATP1A2" "477"
"ENSG00000018699" "552.556458156864" "-0.181326139310473" "0.0960960386346561" "0.0429045757335219" "0.171367643290075" "TTC27" "55622"
"ENSG00000018869" "40.1851630777961" "-1.13260990217527" "0.567837616391539" "0.00183465040577457" "0.0181966359600738" "ZNF582" "147948"
"ENSG00000019144" "2140.57713685746" "-0.078009945472559" "0.148445709537043" "0.53311586293722" "0.764514270092131" "PHLDB1" "23187"
"ENSG00000019485" "137.722460267985" "0.36039316965687" "0.266101348433229" "0.0428401672937479" "0.17116320010283" "PRDM11" "56981"
"ENSG00000019549" "2076.56601369196" "0.293453371929225" "0.187916319958022" "0.0478084538142063" "0.184197737243159" "SNAI2" "6591"
"ENSG00000019991" "84.0387026410898" "0.252173710087162" "0.442086111882032" "0.01918755081997" "0.0985501430742076" "HGF" "3082"
"ENSG00000019995" "1184.99706765266" "0.440555917554931" "0.115236562141888" "3.54723447271946e-05" "0.000782298699306195" "ZRANB1" "54764"
"ENSG00000020129" "602.073615170058" "-0.250584042427733" "0.255315933832536" "0.122449265586373" "0.335641087494354" "NCDN" "23154"
"ENSG00000020181" "2982.14090450894" "1.09149646580234" "0.262188951509786" "2.19916613128079e-06" "7.45535493430891e-05" "ADGRA2" "25960"
"ENSG00000020256" "295.483797663328" "0.0113598564930371" "0.155844232867781" "0.924480674130162" "0.971616634712254" "ZFP64" "55734"
"ENSG00000020426" "667.136442411224" "0.00387151112768373" "0.0981684586559979" "0.958373449423125" "0.985583927178604" "MNAT1" "4331"
"ENSG00000020577" "2528.61295407792" "-0.0788056890039441" "0.115122677193065" "0.441142719159042" "0.694638047962109" "SAMD4A" "23034"
"ENSG00000020633" "0.190531531242042" "-0.000909297347557951" "0.275353033031928" "0.989365854345597" NA "RUNX3" "864"
"ENSG00000020922" "580.07380973623" "0.214460874933091" "0.157294401870729" "0.102353281218327" "0.300055858179437" "MRE11" "4361"
"ENSG00000021300" "0.914568398154013" "0.02502495601182" "0.276554116956078" "0.266320066299684" NA "PLEKHB1" "58473"
"ENSG00000021355" "1198.08842200776" "-0.0526148148059123" "0.165549131845223" "0.690645983585957" "0.853307909263859" "SERPINB1" "1992"
"ENSG00000021488" "0.416056007898186" "0.0100032979993634" "0.275435503013679" "0.703281916905588" NA "SLC7A9" "11136"
"ENSG00000021574" "672.152160818606" "-0.155074787029406" "0.166682419274192" "0.249518645825352" "0.511187656474264" "SPAST" "6683"
"ENSG00000021645" "291.935788450181" "-1.08942828778618" "0.731218049767187" "0.00428193310712531" "0.0340267381015952" "NRXN3" "9369"
"ENSG00000021762" "413.564196525275" "0.185295221743194" "0.233650344335598" "0.22411969539178" "0.481284239345222" "OSBPL5" "114879"
"ENSG00000021776" "1664.99274314976" "0.0790309623251106" "0.110970157673478" "0.43831705909806" "0.692081442407104" "AQR" "9716"
"ENSG00000021826" "851.186925414514" "0.146766740922895" "0.150324574297382" "0.241922632947162" "0.503505539650737" "CPS1" "1373"
"ENSG00000022267" "19145.8837501409" "0.334468816989777" "0.25768459277517" "0.0601330045176415" "0.214631789890246" "FHL1" "2273"
"ENSG00000022277" "2522.75387216809" "0.0396326261849579" "0.0954683746887073" "0.670073556763535" "0.842000756414246" "RTF2" "51507"
"ENSG00000022567" "124.456656578111" "-0.215380390527709" "0.224261419788373" "0.163335419211429" "0.398988768560537" "SLC45A4" "57210"
"ENSG00000022840" "3104.28742944433" "-0.102451336001377" "0.121267465381882" "0.346340725817708" "0.611066588959336" "RNF10" "9921"
"ENSG00000022976" "203.013726864441" "0.077134426122771" "0.17241751032555" "0.57336330878365" "0.788380555645867" "ZNF839" "55778"
"ENSG00000023041" "839.726713565123" "0.36742995421362" "0.169113348610979" "0.00960036368316615" "0.0608666025167659" "ZDHHC6" "64429"
"ENSG00000023171" "817.580913527243" "-0.564055438312564" "0.305077115656962" "0.00765896899046474" "0.051800644351008" "GRAMD1B" "57476"
"ENSG00000023191" "1351.84338920967" "-0.048632329628001" "0.198190863731209" "0.724415514921118" "0.873023119267404" "RNH1" "6050"
"ENSG00000023228" "3379.5971712454" "-0.00590773981846407" "0.108757835867174" "0.953683686875839" "0.983844195803758" "NDUFS1" "4719"
"ENSG00000023287" "2232.25971174208" "0.0827201869879071" "0.187046561066332" "0.554357766613642" "0.777560457736078" "RB1CC1" "9821"
"ENSG00000023318" "2206.99165629679" "-0.833860848141048" "0.196628406838089" "2.02062363278911e-06" "6.92158508701541e-05" "ERP44" "23071"
"ENSG00000023330" "842.586573368671" "-0.617126734538361" "0.157599830940773" "1.33947897699158e-05" "0.000345026233194313" "ALAS1" "211"
"ENSG00000023445" "184.345851161319" "0.842071791663475" "0.479236912170743" "0.00431223192585529" "0.0341977290669084" "BIRC3" "330"
"ENSG00000023516" "2672.40151389174" "-0.0393018572822384" "0.13709399184926" "0.738749843453287" "0.880980262474128" "AKAP11" "11215"
"ENSG00000023572" "274.190544196085" "-0.0688227905883166" "0.143186413344572" "0.570520861390945" "0.786449323170849" "GLRX2" "51022"
"ENSG00000023608" "580.640970931937" "0.16546635216613" "0.233205420213813" "0.253886726222965" "0.516600707168936" "SNAPC1" "6617"
"ENSG00000023697" "683.43878334412" "0.125285824659477" "0.15283554003716" "0.327864417308888" "0.592401647308031" "DERA" "51071"
"ENSG00000023734" "3129.1131091892" "-0.107572304109517" "0.11887229333251" "0.314246264673083" "0.577979229991698" "STRAP" "11171"
"ENSG00000023839" "67.8827827669749" "0.0881744795059493" "0.23267909380937" "0.516051120002291" "0.752075881265184" "ABCC2" "1244"
"ENSG00000023892" "25.1918476006354" "-0.0464690486678112" "0.255011342642444" "0.652602155695933" "0.832716087616367" "DEF6" "50619"
"ENSG00000023902" "697.913246529256" "0.785044581844635" "0.194851469270071" "5.66692941378365e-06" "0.000165450138472175" "PLEKHO1" "51177"
"ENSG00000023909" "1425.24264409849" "0.444086578435489" "0.245487130177833" "0.0136384210170551" "0.0776933433195917" "GCLM" "2730"
"ENSG00000024048" "1220.49517442956" "-0.0996282687034358" "0.130975971441545" "0.373449683834339" "0.637260032561898" "UBR2" "23304"
"ENSG00000024422" "8938.86476540599" "0.065323165134249" "0.115001721978873" "0.535408672423997" "0.765541431518959" "EHD2" "30846"
"ENSG00000024526" "1917.42836937783" "0.250218644747344" "0.261582281042654" "0.124923132918842" "0.339706717455544" "DEPDC1" "55635"
"ENSG00000024862" "203.886604851033" "-0.435429598264178" "0.211083951776337" "0.0086289310406053" "0.0563404299698575" "CCDC28A" "25901"
"ENSG00000025039" "0.54212140172123" "-0.00720914741883118" "0.27535766550153" "0.849604155205909" NA "RRAGD" "58528"
"ENSG00000025156" "492.549027971648" "-0.0877166029506919" "0.169097478419986" "0.515054844244101" "0.751258330618423" "HSF2" "3298"
"ENSG00000025293" "1458.62723399034" "-0.0226159581184453" "0.169022905164968" "0.864821603092602" "0.942576020731593" "PHF20" "51230"
"ENSG00000025423" "73.4452824666159" "-0.237103924914445" "0.387866507800294" "0.058634593041419" "0.210842954771773" "HSD17B6" "8630"
"ENSG00000025434" "125.047300972054" "0.426008206072252" "0.383009167685557" "0.0356340572803893" "0.150769368709806" "NR1H3" "10062"
"ENSG00000025708" "1.18938346385654" "-0.00137511572062715" "0.27274771233836" "0.977519258356881" NA "TYMP" "1890"
"ENSG00000025770" "567.389477247923" "0.386148231972504" "0.350963229533101" "0.0452555545479151" "0.178113010079681" "NCAPH2" "29781"
"ENSG00000025772" "2065.24225933261" "-0.49752425677131" "0.214693484135177" "0.00366454144573469" "0.0302605918679491" "TOMM34" "10953"
"ENSG00000025796" "3594.2003677636" "-0.329103414136766" "0.127157323633773" "0.00390616203066944" "0.0317603105050665" "SEC63" "11231"
"ENSG00000025800" "3900.52995231899" "0.0036664465642704" "0.0774106166614079" "0.959267511646627" "0.985792215596117" "KPNA6" "23633"
"ENSG00000026025" "109850.854838235" "0.621466186969506" "0.172560495898904" "4.78656446899796e-05" "0.00101208698205307" "VIM" "7431"
"ENSG00000026036" "84.5709635299033" "0.049576091459813" "0.258709447461883" "0.624817584062071" "0.815658120716879" "RTEL1-TNFRSF6B" "100533107"
"ENSG00000026103" "1057.06785735686" "-0.825618052988625" "0.302856997766166" "0.000514193900982703" "0.00688444841117186" "FAS" "355"
"ENSG00000026297" "175.426004254917" "-0.544982533949181" "0.230843098252483" "0.00279010922485339" "0.0249211280138238" "RNASET2" "8635"
"ENSG00000026508" "33778.2567755459" "0.0644302224173555" "0.162734045751839" "0.649740384074235" "0.831067993599161" "CD44" "960"
"ENSG00000026559" "1.1708358292686" "0.0590720585397843" "0.282999704390543" "0.0970655453348999" NA "KCNG1" "3755"
"ENSG00000026652" "56.8482929848481" "-0.307388762830669" "0.355275652860826" "0.0751786129625733" "0.249001341508025" "AGPAT4" "56895"
"ENSG00000026751" "3.23966908942074" "-0.0189800757165465" "0.272667620404542" "0.632482885309932" "0.820870716314234" "SLAMF7" "57823"
"ENSG00000026950" "866.94090106701" "-0.0892953483239964" "0.241690790580121" "0.483686300953042" "0.729109115760261" "BTN3A1" "11119"
"ENSG00000027001" "267.517272629914" "-0.108658041233994" "0.152202298887069" "0.391192053068041" "0.653234195678853" "MIPEP" "4285"
"ENSG00000027075" "13.3131006274742" "1.21747354976921" "0.719712225107466" "0.00296979611716283" "0.0261260691361253" "PRKCH" "5583"
"ENSG00000027697" "1066.79544720697" "-0.541022226638718" "0.111461941044357" "2.1722016686867e-07" "1.03608967964568e-05" "IFNGR1" "3459"
"ENSG00000027847" "339.695732831724" "-0.246232597708972" "0.186746072639566" "0.090654502882547" "0.280229669046125" "B4GALT7" "11285"
"ENSG00000027869" "0.650675401955189" "-0.00143717345797854" "0.275334727280981" "0.98936645112543" NA "SH2D2A" "9047"
"ENSG00000028116" "569.511856983547" "0.0523932730340672" "0.112817481600209" "0.607345610434175" "0.805950776406251" "VRK2" "7444"
"ENSG00000028137" "1.82871751885125" "-0.0773818968061576" "0.28815971399341" "0.0837080015445231" NA "TNFRSF1B" "7133"
"ENSG00000028203" "1786.12862395079" "-0.0896944299553243" "0.103966544267655" "0.346627585090829" "0.611292499588384" "VEZT" "55591"
"ENSG00000028277" "319.791265896115" "-1.73017906806028" "0.633170927901009" "0.000224802908353793" "0.0036233458941739" "POU2F2" "5452"
"ENSG00000028310" "761.572404349391" "0.153993203847834" "0.145229336357602" "0.21334775426479" "0.468559757994468" "BRD9" "65980"
"ENSG00000028528" "2652.33112261882" "0.0480914696434567" "0.070541314585604" "0.474704144698826" "0.720954250572227" "SNX1" "6642"
"ENSG00000028839" "418.168166454245" "-0.132465275499548" "0.148465863257089" "0.290730420139768" "0.555123166796247" "TBPL1" "9519"
"ENSG00000029153" "1288.75736817295" "0.370358544482008" "0.177154887181017" "0.0114755647399" "0.0684246055009843" "ARNTL2" "56938"
"ENSG00000029363" "6229.58831233295" "-0.10666893478045" "0.091966808993497" "0.212961636772495" "0.468024984752626" "BCLAF1" "9774"
"ENSG00000029364" "2741.02489896673" "0.0100559908470024" "0.105562034741952" "0.919631696167629" "0.969501212459423" "SLC39A9" "55334"
"ENSG00000029534" "635.125607437211" "0.273974621507962" "0.372148583368478" "0.0826875220644728" "0.264471123203483" "ANK1" "286"
"ENSG00000029639" "233.606647961677" "-0.00395365823489442" "0.161814866584401" "0.976581864348733" "0.991200991601758" "TFB1M" "51106"
"ENSG00000029725" "2114.16620613264" "-1.04062490640169" "0.123051825113905" "2.32515078570231e-18" "9.78232669020604e-16" "RABEP1" "9135"
"ENSG00000029993" "1112.21910473144" "0.502409550417584" "0.312679953893315" "0.014623844789074" "0.0812768326804675" "HMGB3" "3149"
"ENSG00000030066" "1462.59057493744" "0.28770432356047" "0.150200601804293" "0.0247308134264733" "0.117380152357991" "NUP160" "23279"
"ENSG00000030110" "403.195194063425" "-0.315864062322987" "0.179438938844365" "0.0286135129290547" "0.130923179068581" "BAK1" "578"
"ENSG00000030304" "5.0148255882402" "0.0117638295459179" "0.264137406983296" "0.876380647673644" "0.94921161575859" "MUSK" "4593"
"ENSG00000030419" "545.356077914856" "-0.0949062187702854" "0.2256243619693" "0.495796674324134" "0.736475873825469" "IKZF2" "22807"
"ENSG00000030582" "4820.18417571031" "0.119923948290308" "0.200565278627656" "0.413778901159531" "0.672872567911356" "GRN" "2896"
"ENSG00000031003" "1963.05589859374" "-0.228756487986614" "0.124554207383059" "0.0385906982526974" "0.159455093661611" "FAM13B" "51306"
"ENSG00000031081" "1034.95347350515" "-0.187989262278797" "0.145830933529494" "0.134498816086677" "0.35475936681487" "ARHGAP31" "57514"
"ENSG00000031544" "3.00124070935171" "-0.0393726979789355" "0.275067116264361" "0.405560337926055" NA NA NA
"ENSG00000031691" "320.386913449727" "-0.0301385165827084" "0.163648967483932" "0.82032347275111" "0.922350958740507" "CENPQ" "55166"
"ENSG00000031698" "3333.94634784442" "0.479555440823267" "0.130576569201503" "5.72541853229373e-05" "0.00117722640699092" "SARS1" "6301"
"ENSG00000031823" "886.173573806296" "0.173643689273067" "0.135983480601097" "0.14305403769236" "0.368179924372529" "RANBP3" "8498"
"ENSG00000032219" "588.899510451672" "0.0562510655603532" "0.167174863901901" "0.682585791591607" "0.848515606661077" "ARID4A" "5926"
"ENSG00000032389" "409.386854524573" "-0.240216677116036" "0.138551737612207" "0.0461631494008641" "0.180023709728615" "EIPR1" "7260"
"ENSG00000032444" "1064.91301505566" "-0.0306370099234124" "0.139902532832102" "0.798249754815304" "0.911109065794586" "PNPLA6" "10908"
"ENSG00000032742" "239.919713439013" "0.116455825366139" "0.202386816889292" "0.426441907672031" "0.682440146404242" "IFT88" "8100"
"ENSG00000033011" "772.633964860114" "0.0859922408630587" "0.120761992353547" "0.426145923791657" "0.682166079763269" "ALG1" "56052"
"ENSG00000033030" "570.605315009253" "0.300984278253391" "0.169489986268342" "0.0311088248620161" "0.137768852452351" "ZCCHC8" "55596"
"ENSG00000033050" "2159.19939388621" "-0.323679174109351" "0.089141580046649" "0.000124023598076013" "0.00222889287758074" "ABCF2" "10061"
"ENSG00000033100" "2459.85878837368" "-0.75611469213265" "0.200118710299394" "1.62999333498249e-05" "0.000404613171564187" "CHPF2" "54480"
"ENSG00000033122" "0.465976250984584" "-0.00190276736215631" "0.275316498404792" "0.985868750688351" NA "LRRC7" "57554"
"ENSG00000033170" "1521.20458679807" "0.507048258421408" "0.12936485811229" "1.88041908827307e-05" "0.0004557447031076" "FUT8" "2530"
"ENSG00000033178" "2810.71118576294" "-0.335408759189372" "0.132718542366783" "0.00414138265242096" "0.0332762788593991" "UBA6" "55236"
"ENSG00000033327" "529.054201296744" "0.670072292859616" "0.239508708161917" "0.000597286040729281" "0.00773501922358804" "GAB2" "9846"
"ENSG00000033627" "1095.16678997329" "-0.07333909556411" "0.168724130805442" "0.582171714781616" "0.793825218387408" "ATP6V0A1" "535"
"ENSG00000033800" "795.15064506039" "-0.235406728253086" "0.140200703048021" "0.052788719108972" "0.195992299942476" "PIAS1" "8554"
"ENSG00000033867" "2628.27721199222" "-0.771729977854381" "0.216139974053361" "3.40303683517039e-05" "0.000757625894049875" "SLC4A7" "9497"
"ENSG00000034053" "566.145465224512" "-0.0538739106552183" "0.169720964772385" "0.685904698335336" "0.85028019999334" "APBA2" "321"
"ENSG00000034063" "1816.65200503964" "0.222587120473189" "0.278092579485883" "0.160311851081424" "0.394539800891556" NA NA
"ENSG00000034152" "1844.13291547205" "-0.208620629573101" "0.242617914266683" "0.177138233247166" "0.418586444197419" "MAP2K3" "5606"
"ENSG00000034239" "0.729263869140121" "-0.00102898842947399" "0.275348359778558" "0.988902502288228" NA "EFCAB1" "79645"
"ENSG00000034510" "15386.9020781502" "0.0894238378522019" "0.089011888082486" "0.282673550787675" "0.547015977051108" "TMSB10" "9168"
"ENSG00000034533" "160.979674239549" "0.0833720250736684" "0.154010472163432" "0.522724566440968" "0.75740592424615" "ASTE1" "28990"
"ENSG00000034677" "1373.92074981385" "0.202858022146563" "0.124765989757269" "0.0687290809720048" "0.23410556731627" "RNF19A" "25897"
"ENSG00000034693" "418.116783264264" "-0.522144244879954" "0.182522202753233" "0.000719054972910763" "0.00889092237793504" "PEX3" "8504"
"ENSG00000034713" "1226.01339887546" "-0.135235316007242" "0.145752106385252" "0.273026408985778" "0.536238232940772" "GABARAPL2" "11345"
"ENSG00000034971" "0.13206000056586" "0.0109308199945241" "0.275526483279109" "0.702723302556002" NA "MYOC" "4653"
"ENSG00000035115" "253.1917556288" "0.0944944408593018" "0.184782985990201" "0.492332181922163" "0.734461286538677" "SH3YL1" "26751"
"ENSG00000035141" "997.073098316739" "-0.352392022955908" "0.131819473134967" "0.00274950080308376" "0.024692834798576" "FAM136A" "84908"
"ENSG00000035403" "21437.1833081706" "0.0253637825946505" "0.133757644953568" "0.827730591521252" "0.925352834072406" "VCL" "7414"
"ENSG00000035499" "251.867411976579" "0.450834024852671" "0.356976627539526" "0.0281375152556878" "0.129105243376769" "DEPDC1B" "55789"
"ENSG00000035664" "131.674587354555" "0.155381236240344" "0.271622013101681" "0.261689196433799" "0.524136660346976" "DAPK2" "23604"
"ENSG00000035681" "1756.30409616682" "0.208529884745765" "0.187368086922047" "0.148704401379241" "0.377291142389144" "NSMAF" "8439"
"ENSG00000035687" "1342.49993429983" "0.147162182056512" "0.0936286278576746" "0.0946696406339142" "0.287221826287623" "ADSS2" "159"
"ENSG00000035862" "36550.2603889013" "0.370150201353509" "0.13959534297172" "0.0027058141399143" "0.0244073658096283" "TIMP2" "7077"
"ENSG00000035928" "2208.89399410838" "-0.01158088671437" "0.118418737774474" "0.906651189695209" "0.963742104355117" "RFC1" "5981"
"ENSG00000036054" "1883.15772999985" "-0.310553053197566" "0.11194304643988" "0.00260421262496283" "0.0236872643040991" "TBC1D23" "55773"
"ENSG00000036257" "2441.22316608371" "-0.136887740299566" "0.104215152633268" "0.168019748566304" "0.405899298362179" "CUL3" "8452"
"ENSG00000036448" "0.42687810717404" "0.00951230281706194" "0.275448149048415" "0.793942538916315" NA "MYOM2" "9172"
"ENSG00000036530" "15.7529381210885" "-0.186526269267189" "0.348524293653447" "0.0634458351516615" "0.222297515090425" "CYP46A1" "10858"
"ENSG00000036549" "1696.42054164273" "0.00901524001498036" "0.129582128468666" "0.932866186986566" "0.975129786630563" "ZZZ3" "26009"
"ENSG00000036672" "7.79107996946059" "-0.00704795376260526" "0.264860597356822" "0.918370966202315" "0.968841170770935" "USP2" "9099"
"ENSG00000037042" "337.672775761508" "-0.0344048776791404" "0.1931756035692" "0.801426274621579" "0.912293763978831" "TUBG2" "27175"
"ENSG00000037241" "404.729218537203" "0.490850389444605" "0.155506408458515" "0.000345832226512823" "0.0050305099048071" "RPL26L1" "51121"
"ENSG00000037474" "1828.87455672507" "-0.119860808738038" "0.143227782790871" "0.323850460348408" "0.588063120119155" "NSUN2" "54888"
"ENSG00000037637" "742.542513309537" "0.074016862999056" "0.153462233729268" "0.563724042888173" "0.782611545668151" "FBXO42" "54455"
"ENSG00000037749" "1850.10359126968" "-0.0510349852585827" "0.116289508187583" "0.631180037364772" "0.819659837996136" "MFAP3" "4238"
"ENSG00000037757" "634.147185472438" "0.0485142217292565" "0.184379480908285" "0.706424602479748" "0.861993949403565" "MRI1" "84245"
"ENSG00000037897" "315.858192035416" "0.135194211274518" "0.172886012811803" "0.322543869608574" "0.586551842971645" "METTL1" "4234"
"ENSG00000037965" "14.7081425565101" "0.297165262240334" "0.425658750534253" "0.0640149657489094" "0.223575469988954" "HOXC8" "3224"
"ENSG00000038002" "1708.1546645105" "-0.286309116597107" "0.187499211769321" "0.0578044790350889" "0.20909521428742" "AGA" "175"
"ENSG00000038210" "1492.05666967902" "-0.00328368037270191" "0.114589510930798" "0.972887288800268" "0.989996101617267" "PI4K2B" "55300"
"ENSG00000038219" "2049.14612545287" "-0.0782606935267812" "0.152906286943654" "0.537443982465787" "0.766882412757513" "BOD1L1" "259282"
"ENSG00000038274" "1571.0898756076" "0.0447457702591849" "0.140567725284351" "0.700044965412985" "0.859086063344198" "MAT2B" "27430"
"ENSG00000038295" "113.147214534419" "-0.157376456341737" "0.332527757834079" "0.0484035602737174" "0.185518714545937" "TLL1" "7092"
"ENSG00000038358" "1052.27725434409" "0.044304055612986" "0.162483070976309" "0.742304139403711" "0.882492269909107" "EDC4" "23644"
"ENSG00000038382" "8488.91557309167" "0.0361624306899671" "0.163563604746931" "0.785867547564652" "0.905063632363795" "TRIO" "7204"
"ENSG00000038427" "162.766225982829" "0.47440932074123" "0.798922214580984" "0.0194960077153099" "0.0997078088599582" "VCAN" "1462"
"ENSG00000038532" "799.001824860147" "-0.0309846681855812" "0.142400360103591" "0.806019766503494" "0.914525925942343" "CLEC16A" "23274"
"ENSG00000038945" "310.034809205365" "-0.126408501248665" "0.308273302326426" "0.100273890673475" "0.296823741326065" "MSR1" "4481"
"ENSG00000039068" "4.42166121352546" "-0.0667782086796278" "0.277997597340893" "0.317418929855412" "0.581403192796115" "CDH1" "999"
"ENSG00000039123" "2081.09699383997" "-0.0513136778886166" "0.0992444163155531" "0.57014668270044" "0.78613166132343" "MTREX" "23517"
"ENSG00000039139" "177.299015863914" "0.00937475843671458" "0.188572867353044" "0.946427869727835" "0.979870550636946" "DNAH5" "1767"
"ENSG00000039319" "1570.24393013838" "0.132208546422911" "0.147498392385993" "0.292305115151747" "0.556733590924042" "ZFYVE16" "9765"
"ENSG00000039523" "2061.11478467059" "-0.126020920751421" "0.161994293341237" "0.313870521514152" "0.57766777624239" "RIPOR1" "79567"
"ENSG00000039537" "1.5658547440115" "-0.02136037758184" "0.274072563258985" "0.555649773924521" NA "C6" "729"
"ENSG00000039560" "6077.02749715049" "-0.203635630566073" "0.153240135904937" "0.110953743774208" "0.315826304006145" "RAI14" "26064"
"ENSG00000039600" "2.1001068285002" "-0.100635590751803" "0.297761479312935" "0.0513375737383053" NA "SOX30" "11063"
"ENSG00000039650" "302.107744199577" "0.00715383628134196" "0.218953655975345" "0.961377406593637" "0.986649207439976" "PNKP" "11284"
"ENSG00000040199" "1018.01607542587" "-0.167895058918082" "0.126356548412922" "0.133716184473916" "0.353816344919854" "PHLPP2" "23035"
"ENSG00000040275" "1815.37206303488" "0.0135141817752354" "0.227749044903167" "0.91954908198081" "0.969476407963833" "SPDL1" "54908"
"ENSG00000040341" "1076.99655865419" "-0.16446085647549" "0.182557186946536" "0.241082801108445" "0.502564680547245" "STAU2" "27067"
"ENSG00000040487" "219.496038720992" "-0.151791643312925" "0.164836381527483" "0.256988092354862" "0.519549115248715" "SLC66A1" "54896"
"ENSG00000040531" "220.596644942727" "-1.44107255285998" "0.36712394672146" "4.63854181661266e-06" "0.000140422867392953" "CTNS" "1497"
"ENSG00000040608" "2.36391987764406" "0.0494072924603199" "0.273745967616491" "0.433831511110835" NA "RTN4R" "65078"
"ENSG00000040633" "1102.26738709404" "-1.20743471444407" "0.123444482326334" "9.80990861192306e-24" "7.31640820474698e-21" "PHF23" "79142"
"ENSG00000040731" "0.211057755500517" "0.00613894763978048" "0.275078732305385" "0.912898143501509" NA "CDH10" "1008"
"ENSG00000040933" "767.800253145727" "0.0361339840833108" "0.121117174579099" "0.74336023985042" "0.882820991275745" "INPP4A" "3631"
"ENSG00000041353" "888.539447820877" "-0.0875337879946629" "0.270450279301994" "0.391973127712687" "0.653731940480938" "RAB27B" "5874"
"ENSG00000041357" "2818.33824920218" "0.115679726905735" "0.127167094050247" "0.302715935920392" "0.56732873518924" "PSMA4" "5685"
"ENSG00000041515" "0.540843269705729" "-0.0135289933999573" "0.275462122650243" "0.746620485921088" NA "MYO16" "23026"
"ENSG00000041802" "1026.87582343839" "-0.165000511185724" "0.168709327564808" "0.221925805815277" "0.478622321479636" "LSG1" "55341"
"ENSG00000041880" "726.214589992292" "-0.0658607373508112" "0.174089054470252" "0.62054726107632" "0.813126292881459" "PARP3" "10039"
"ENSG00000041982" "15736.5027319566" "0.168921728193432" "0.259677691244683" "0.248971407026028" "0.510640355810384" "TNC" "3371"
"ENSG00000041988" "157.94643922117" "0.0898567552754155" "0.175499443937494" "0.511368401099424" "0.748361296817102" "THAP3" "90326"
"ENSG00000042062" "6.94490452314325" "0.0475192734676574" "0.277801921337176" "0.298767958837504" "0.563536130023718" "RIPOR3" "140876"
"ENSG00000042088" "514.993794717872" "-0.0270964322957388" "0.174553214908689" "0.839607405249867" "0.931584954377862" "TDP1" "55775"
"ENSG00000042286" "492.557231284408" "0.105653872127774" "0.162632997826253" "0.42211374915773" "0.679373634341744" "AIFM2" "84883"
"ENSG00000042317" "201.39404588102" "0.240537143637759" "0.165991025413752" "0.0777300467087467" "0.254309018558187" "SPATA7" "55812"
"ENSG00000042429" "817.077126006439" "-0.0619301976517102" "0.114689291445391" "0.548236053801895" "0.773827348482977" "MED17" "9440"
"ENSG00000042445" "1393.34161010642" "-0.301007046367551" "0.207947378496002" "0.0521892630396141" "0.194839915347893" "RETSAT" "54884"
"ENSG00000042493" "104.105064715447" "0.252965094012537" "0.297125672458893" "0.116086160546666" "0.324448165089834" "CAPG" "822"
"ENSG00000042753" "2085.45930638372" "0.046022837917563" "0.103352334804698" "0.629185625734794" "0.818864991804048" "AP2S1" "1175"
"ENSG00000042781" "15.1294106160556" "-0.655016082088016" "0.6187208337608" "0.0151010745921786" "0.0830635038244942" "USH2A" "7399"
"ENSG00000042832" "7.52288155468133" "-0.0470681810040177" "0.274130179689513" "0.435695472703698" "0.690082385603662" "TG" "7038"
"ENSG00000042980" "2.24768123858038" "0.011030050540178" "0.272539521973334" "0.786314317481635" NA "ADAM28" "10863"
"ENSG00000043093" "1567.50782118741" "-0.319839340087024" "0.130449902901041" "0.00609368608996796" "0.0438339330838204" "DCUN1D1" "54165"
"ENSG00000043143" "1266.07230734429" "-0.0919106100335419" "0.151800273502896" "0.468027152541383" "0.715631909097169" "JADE2" "23338"
"ENSG00000043355" "0.0413345465801859" "0.00554546338290797" "0.27523470680634" "0.978883728619082" NA "ZIC2" "7546"
"ENSG00000043514" "484.986687686753" "0.0843234953200352" "0.140895343272778" "0.486767260433268" "0.730892354161424" "TRIT1" "54802"
"ENSG00000043591" "0.507280098241418" "-0.00146682706470133" "0.273845276335103" "0.949295521176558" NA "ADRB1" "153"
"ENSG00000044090" "1559.75409620527" "-0.178695358074637" "0.153885511694971" "0.165687343506531" "0.402516720795849" "CUL7" "9820"
"ENSG00000044115" "12860.8634615449" "0.0381544440502926" "0.141625946532257" "0.747412816388681" "0.884688319961439" "CTNNA1" "1495"
"ENSG00000044446" "395.026518282278" "0.169133403917228" "0.187497208399278" "0.236138281449798" "0.495977032750655" "PHKA2" "5256"
"ENSG00000044459" "635.565148164432" "0.20072423480249" "0.133882301437692" "0.087312146207699" "0.273452509062021" "CNTLN" "54875"
"ENSG00000044574" "24096.1931863284" "-0.100803915624368" "0.178186269156325" "0.462013877410036" "0.71060402142331" "HSPA5" "3309"
"ENSG00000046647" "131.568881731261" "0.272332038490507" "0.170154850164001" "0.0508028396006729" "0.191202675012444" "GEMIN8" "54960"
"ENSG00000046651" "255.933808681986" "0.216570712066315" "0.200096666513198" "0.146436687200057" "0.373675453122634" "OFD1" "8481"
"ENSG00000046653" "0.0828046312816974" "-0.00113621450395509" "0.275343950970362" "0.989372333386554" NA "GPM6B" "2824"
"ENSG00000046774" "156.951893669287" "-0.00546768422040186" "0.193510634751217" "0.967581205991407" "0.988863759584449" "MAGEC2" "51438"
"ENSG00000046889" "0.0565868120463055" "-0.00558075883527146" "0.275279823682833" "0.935087272309877" NA "PREX2" "80243"
"ENSG00000047056" "620.653352225884" "-0.592110089429871" "0.150545070662973" "1.32585935524609e-05" "0.000342055036177326" "WDR37" "22884"
"ENSG00000047188" "1104.79181493118" "0.0928382003733663" "0.141779044745602" "0.434575798996695" "0.689405366908805" "YTHDC2" "64848"
"ENSG00000047230" "325.966117547797" "0.409005965042561" "0.179314350180783" "0.00596037605993887" "0.0431207453225207" "CTPS2" "56474"
"ENSG00000047249" "1107.78919013283" "-0.52096181953095" "0.182149913915346" "0.000754556571127725" "0.00923248636768361" "ATP6V1H" "51606"
"ENSG00000047315" "3646.46038722693" "-0.222026059198922" "0.104867267720793" "0.0215897997955928" "0.10708749547947" "POLR2B" "5431"
"ENSG00000047346" "978.033857120914" "-0.517473334110813" "0.242358211340478" "0.00485235774312557" "0.0371696946074717" "FAM214A" "56204"
"ENSG00000047410" "4755.66579669485" "0.318019565336554" "0.127290240562065" "0.00533463334021148" "0.0399136634045554" "TPR" "7175"
"ENSG00000047457" "2.82782469516925" "-0.067502843084357" "0.279961555594742" "0.283368170459091" NA "CP" "1356"
"ENSG00000047578" "629.024455330596" "0.0776691916232363" "0.200756854928145" "0.580681579701127" "0.792505325045763" "KATNIP" "23247"
"ENSG00000047579" "246.004620826262" "-0.122478017520297" "0.133414100096452" "0.284303833885441" "0.547711319289927" "DTNBP1" "84062"
"ENSG00000047597" "0.450176690799919" "-0.000983333639817092" "0.27535012204082" "0.989358029372438" NA "XK" "7504"
"ENSG00000047617" "0.841217709263674" "-0.011462007073591" "0.273709703017103" "0.846502465589711" NA "ANO2" "57101"
"ENSG00000047621" "684.2726927205" "-0.0386886181980433" "0.132019001666647" "0.735601065285141" "0.879270217760515" "C12orf4" "57102"
"ENSG00000047634" "502.465814015204" "0.764553993574317" "0.150402437208098" "4.26042948159952e-08" "2.36966531979949e-06" "SCML1" "6322"
"ENSG00000047644" "1064.92611290755" "0.410260026205765" "0.207776027730229" "0.0118810345520658" "0.0702754199460331" "WWC3" "55841"
"ENSG00000047648" "7.27030541123838" "0.0308425118110709" "0.271448298835618" "0.575319465628571" "0.789548493813449" "ARHGAP6" "395"
"ENSG00000047662" "1.59549564328262" "-0.0362417477570945" "0.275598377000009" "0.381968354684981" NA "FAM184B" "27146"
"ENSG00000047849" "16226.4711306156" "-0.160661993154625" "0.109005020557079" "0.12825367436147" "0.345264362415585" "MAP4" "4134"
"ENSG00000047932" "3464.32089073996" "-0.786073617401357" "0.12107351323107" "9.61151557459801e-12" "1.40808703167861e-09" "GOPC" "57120"
"ENSG00000047936" "12.6414536684173" "-3.50863195939223" "1.60957576594658" "0.00146305110079934" "0.015319554857636" "ROS1" "6098"
"ENSG00000048028" "848.937168525239" "0.235236870224085" "0.142324430358774" "0.0560848020416823" "0.204543105556773" "USP28" "57646"
"ENSG00000048052" "787.503853870775" "-0.275816053048169" "0.293986602307441" "0.0977450972101458" "0.292824822900141" "HDAC9" "9734"
"ENSG00000048140" "1151.12347952203" "-0.0147416534106827" "0.129071971518853" "0.90092921536336" "0.961281261965668" "TSPAN17" "26262"
"ENSG00000048162" "288.738120098434" "-0.305953712670468" "0.245717762332357" "0.0676933357080903" "0.23183307290719" "NOP16" "51491"
"ENSG00000048342" "289.338120593633" "0.10486401928375" "0.178479048266151" "0.448899032414422" "0.700696869259472" "CC2D2A" "57545"
"ENSG00000048392" "1624.17520915334" "-0.578076938875795" "0.185356323847898" "0.000278137941978143" "0.00425320349671703" "RRM2B" "50484"
"ENSG00000048405" "709.485337275003" "-0.308977082666576" "0.134583510540977" "0.00933898907294616" "0.059531520088928" "ZNF800" "168850"
"ENSG00000048462" "0.562880512747917" "-0.00310283646833646" "0.274467428409046" "0.936249535397849" NA "TNFRSF17" "608"
"ENSG00000048471" "1586.98312350605" "0.118688286135937" "0.165716038750967" "0.37632725803717" "0.640001925802979" "SNX29" "92017"
"ENSG00000048544" "1430.31231042441" "-0.169484944388176" "0.117312220550565" "0.108982756696975" "0.312453313846314" "MRPS10" "55173"
"ENSG00000048649" "1938.34862116955" "-0.0213597485973818" "0.171057672388621" "0.859828902602837" "0.940789052674536" "RSF1" "51773"
"ENSG00000048707" "1635.38934051943" "0.142139674112177" "0.153460103939639" "0.274339658172822" "0.537604814439228" "VPS13D" "55187"
"ENSG00000048740" "36.0297659019439" "0.1317561828221" "0.304511479254571" "0.150443103457437" "0.380288984574965" "CELF2" "10659"
"ENSG00000048828" "6209.6455391819" "-0.100658971779141" "0.0942052056791818" "0.271130965600055" "0.534190092600221" "FAM120A" "23196"
"ENSG00000048991" "1448.12797188917" "0.069747973570754" "0.128254250993191" "0.538404491780349" "0.767518757700431" "R3HDM1" "23518"
"ENSG00000049089" "2.00491548763021" "0.00654864016424876" "0.272627889013769" "0.826224879432417" NA "COL9A2" "1298"
"ENSG00000049130" "5176.87003111278" "0.0722901533590848" "0.168518944833606" "0.59241564975637" "0.798186003939674" "KITLG" "4254"
"ENSG00000049167" "274.49894985003" "0.210924898088732" "0.146102301049401" "0.0908009507948133" "0.280502571961187" "ERCC8" "1161"
"ENSG00000049192" "937.278064583564" "-0.113565509124538" "0.240628422692868" "0.409193660877598" "0.668739236518236" "ADAMTS6" "11174"
"ENSG00000049239" "2759.63979962418" "0.0788063407348038" "0.186152478477403" "0.564955984724884" "0.783252876837" "H6PD" "9563"
"ENSG00000049245" "3932.84768170257" "-0.141807389785871" "0.0869547713556135" "0.0859794523965325" "0.270900504148564" "VAMP3" "9341"
"ENSG00000049246" "706.799551059583" "0.607515040514427" "0.3501649508143" "0.00809971964737489" "0.0539148884276378" "PER3" "8863"
"ENSG00000049247" "0.343348047757559" "0.000274735314306126" "0.274522198239552" "0.991745680568752" NA "UTS2" "10911"
"ENSG00000049249" "0.938997730623181" "0.0238454184905454" "0.275891947767042" "0.564530200494153" NA "TNFRSF9" "3604"
"ENSG00000049319" "1.34486750185585" "-0.0519666274632494" "0.281920954112266" "0.0553607090004988" NA NA NA
"ENSG00000049323" "621.837907994733" "0.854197231771456" "0.234487684996925" "2.35697399710376e-05" "0.000548556444602533" "LTBP1" "4052"
"ENSG00000049449" "11940.5225790661" "0.135628836985752" "0.181765954044263" "0.307600506877918" "0.571392405394869" "RCN1" "5954"
"ENSG00000049540" "0.532747920314778" "0.0134680151523783" "0.275700254590103" "0.473740974451586" NA "ELN" "2006"
"ENSG00000049541" "613.22115455183" "0.22462829452331" "0.234312353078598" "0.153329152706445" "0.384506302553471" "RFC2" "5982"
"ENSG00000049618" "1445.21527971516" "-0.112797711587205" "0.138719353980624" "0.347537120824373" "0.612304206859907" "ARID1B" "57492"
"ENSG00000049656" "2072.78583054282" "-0.212173572883022" "0.114617254549307" "0.0398241865713667" "0.162715133596774" "CLPTM1L" "81037"
"ENSG00000049759" "1337.04126220966" "-0.888319704025327" "0.246120434727588" "2.64997373156151e-05" "0.000608122643181276" "NEDD4L" "23327"
"ENSG00000049768" "1.62234113153874" "-0.00207984375303378" "0.27092551529915" "0.969311342851072" NA "FOXP3" "50943"
"ENSG00000049769" "63.8723401455894" "0.170710527974096" "0.267375534680644" "0.244054502805605" "0.505660165829453" "PPP1R3F" "89801"
"ENSG00000049860" "5994.52690086875" "-0.0548407831395716" "0.174785594252634" "0.683797802260759" "0.849145110080567" "HEXB" "3074"
"ENSG00000049883" "211.924293171894" "0.128916953044828" "0.149494512453959" "0.306439866060714" "0.570204731495146" "PTCD2" "79810"
"ENSG00000050130" "1486.99603871531" "-0.0832880533403096" "0.08963411749662" "0.338517252038189" "0.602559239687851" "JKAMP" "51528"
"ENSG00000050165" "15898.7514113705" "0.186631777852927" "0.195181925081197" "0.19967613351427" "0.450348590886891" "DKK3" "27122"
"ENSG00000050327" "164.490398176903" "-0.850497646277295" "0.163770758437787" "2.05457650614976e-08" "1.26090406801142e-06" "ARHGEF5" "7984"
"ENSG00000050344" "116.666463152255" "-0.106458443444146" "0.256723707144532" "0.398956703401425" "0.660753163360309" "NFE2L3" "9603"
"ENSG00000050393" "1083.90952704995" "0.00305707492288575" "0.149354475956383" "0.983145593030722" "0.992922480932528" "MCUR1" "63933"
"ENSG00000050405" "12995.8932167134" "-0.305756939104144" "0.138301060909542" "0.0099584800036574" "0.0624135752100881" "LIMA1" "51474"
"ENSG00000050426" "661.034301002907" "0.16830488644841" "0.17182296749336" "0.221345432854377" "0.47788632775699" "LETMD1" "25875"
"ENSG00000050438" "451.257686732127" "-0.0136897002856404" "0.147395545221431" "0.911614300802746" "0.965721958887148" "SLC4A8" "9498"
"ENSG00000050628" "0.360381556527347" "0.0099298206785866" "0.275053604756294" "0.925747964755101" NA "PTGER3" "5733"
"ENSG00000050730" "5.9126559755315" "-0.241193400014645" "0.420956386994456" "0.0245187535186728" "0.116711258408582" "TNIP3" "79931"
"ENSG00000050748" "1134.60258125795" "0.234503448580869" "0.0966450310538452" "0.00914110896198098" "0.0585887952531968" "MAPK9" "5601"
"ENSG00000050820" "871.206963120535" "0.0132097350612527" "0.219736617607816" "0.917833983212085" "0.968726360256265" "BCAR1" "9564"
"ENSG00000051009" "362.359849595187" "0.127527794012842" "0.222568926260586" "0.378108315217666" "0.640975435075055" "FHIP1B" "84067"
"ENSG00000051108" "1952.84554340563" "0.670708651745915" "0.118407595456507" "2.12082194752088e-09" "1.72269537202587e-07" "HERPUD1" "9709"
"ENSG00000051128" "682.328859573929" "0.145838614412333" "0.160780696546303" "0.269756054694087" "0.532764170390592" "HOMER3" "9454"
"ENSG00000051180" "369.435215302968" "0.24446878489173" "0.285453996463699" "0.132294051802381" "0.351242848215771" "RAD51" "5888"
"ENSG00000051341" "498.40897646745" "0.230466871536968" "0.283862177169993" "0.153407317074424" "0.384643529730616" "POLQ" "10721"
"ENSG00000051382" "639.410079688287" "-0.14857769236227" "0.127594799807776" "0.186824833048086" "0.43175289726677" "PIK3CB" "5291"
"ENSG00000051523" "387.656084084588" "-0.889419065656085" "0.197617230721122" "6.10695511682582e-07" "2.5113513673403e-05" "CYBA" "1535"
"ENSG00000051596" "322.488283760274" "0.051911734962125" "0.201798573835312" "0.711808695452424" "0.864987249498623" "THOC3" "84321"
"ENSG00000051620" "570.625759143966" "0.0290667129374999" "0.158765867607443" "0.820155781298" "0.922321937000148" "HEBP2" "23593"
"ENSG00000051825" "698.895408196408" "0.239962252523109" "0.201935743139841" "0.112399215259509" "0.31802833660597" "MPHOSPH9" "10198"
"ENSG00000052126" "997.183042674687" "0.568243499098734" "0.340780571029717" "0.0106295152111379" "0.0650780170090863" "PLEKHA5" "54477"
"ENSG00000052723" "1142.78583870798" "0.254031907770528" "0.207084626821548" "0.098227341229445" "0.293626200563442" "SIKE1" "80143"
"ENSG00000052749" "551.432559662027" "-0.546896449491717" "0.205668539849725" "0.00125815996320935" "0.0136805093945255" "RRP12" "23223"
"ENSG00000052795" "796.757141324061" "-0.0427594022344265" "0.202430569037547" "0.750436788395129" "0.886430911656489" "FNIP2" "57600"
"ENSG00000052802" "1910.7726696183" "-0.860258810038632" "0.301924231757125" "0.000329180708616373" "0.0048484713348092" "MSMO1" "6307"
"ENSG00000052841" "2209.05388851715" "-0.118231792842364" "0.152299050391314" "0.352688758506304" "0.617666469161216" "TTC17" "55761"
"ENSG00000052850" "44.5527855824004" "0.789038477831115" "0.344174854648111" "0.00172981516701465" "0.0173383062067052" "ALX4" "60529"
"ENSG00000053108" "0.289525960868492" "-0.00136915201959761" "0.275335866289205" "0.989363713690578" NA "FSTL4" "23105"
"ENSG00000053254" "1150.31273088229" "0.131758261096865" "0.197671929916386" "0.359957943043853" "0.625186866398018" "FOXN3" "1112"
"ENSG00000053328" "1.32919059612369" "0.0205422511338704" "0.27187921832762" "0.680675037164211" NA "METTL24" "728464"
"ENSG00000053371" "601.852268284015" "0.0151622542631002" "0.101032297018326" "0.869910262358819" "0.945363265222321" "AKR7A2" "8574"
"ENSG00000053372" "903.082620930232" "0.235452625637303" "0.177455197738003" "0.0969509347264195" "0.291563588158191" "MRTO4" "51154"
"ENSG00000053501" "152.46785752907" "0.497429405003758" "0.190366382865484" "0.00175470406624096" "0.0175128858387358" "USE1" "55850"
"ENSG00000053524" "1.04172570384129" "-0.0113098292177608" "0.275201196988538" "0.883406074498211" NA "MCF2L2" "23101"
"ENSG00000053702" "0.0729577777185294" "0.00666115962026715" "0.275269448689978" "0.923901226000685" NA "NRIP2" "83714"
"ENSG00000053747" "231.961245015156" "-0.829725426618578" "0.385271366746686" "0.00198643520688146" "0.0194124055238302" "LAMA3" "3909"
"ENSG00000053770" "1010.01849854386" "-0.234507998842914" "0.0966640643144339" "0.00937799401018211" "0.0597337444561599" "AP5M1" "55745"
"ENSG00000053900" "584.216175796138" "0.044172803208495" "0.156771058777759" "0.732329487877915" "0.877229549235077" "ANAPC4" "29945"
"ENSG00000054116" "1247.61416474769" "-0.0134298999361725" "0.0840522021272856" "0.874704758782169" "0.948338554387329" "TRAPPC3" "27095"
"ENSG00000054118" "4185.11078476304" "0.121985606194167" "0.129409447009773" "0.2844049530617" "0.54771538944901" "THRAP3" "9967"
"ENSG00000054148" "549.20279194317" "-0.651689285259879" "0.242901219257058" "0.000862976883506768" "0.0101795289033638" "PHPT1" "29085"
"ENSG00000054179" "0.177827799234347" "-0.00748384003114793" "0.275376359276669" "0.834230070382717" NA "ENTPD2" "954"
"ENSG00000054219" "0.866054993529416" "0.00876138442815386" "0.273167446178745" "0.811135182614142" NA "LY75" "4065"
"ENSG00000054267" "1394.19123190356" "-0.016949689293452" "0.13567739190853" "0.881675590510331" "0.951813054823378" "ARID4B" "51742"
"ENSG00000054277" "683.945248369179" "-0.187545934587016" "0.24680664361457" "0.218270195050442" "0.474595726106037" "OPN3" "23596"
"ENSG00000054282" "382.052756520573" "-0.00318718343931517" "0.134278864747312" "0.97920814596188" "0.992148157276926" "SDCCAG8" "10806"
"ENSG00000054356" "0.660402084846635" "0.0198288826747483" "0.276134968765308" "0.355277664406656" NA "PTPRN" "5798"
"ENSG00000054392" "139.247603663124" "-0.258289595891623" "0.208386989152928" "0.0935673549415575" "0.285469163235604" "HHAT" "55733"
"ENSG00000054523" "2523.35537985098" "0.142793742290772" "0.141196540950199" "0.240737526281242" "0.502291624011015" "KIF1B" "23095"
"ENSG00000054598" "664.945848458294" "-0.0103308126113244" "0.153192473614311" "0.93577905184138" "0.975746084355921" "FOXC1" "2296"
"ENSG00000054611" "415.842864329177" "-0.0582754854265352" "0.112515742332099" "0.570874263495331" "0.786644320010591" "TBC1D22A" "25771"
"ENSG00000054654" "851.977870964712" "0.443049602530144" "0.345774907031448" "0.0290639219569805" "0.132209822974809" "SYNE2" "23224"
"ENSG00000054690" "10.4818193938541" "-0.0907860970272032" "0.286382309891219" "0.205721227714261" "0.457980301492171" "PLEKHH1" "57475"
"ENSG00000054793" "2166.09643599365" "0.170200362288755" "0.230293757038593" "0.260037927524804" "0.522944271948399" "ATP9A" "10079"
"ENSG00000054965" "2623.0359901125" "0.252812279323762" "0.170300298301704" "0.0729733773081562" "0.243982020181498" "FAM168A" "23201"
"ENSG00000054967" "168.428091220486" "-0.0774609578970445" "0.249320470904589" "0.524359175951167" "0.758501750771996" "RELT" "84957"
"ENSG00000054983" "475.370013740634" "-0.101270047694478" "0.166958831584567" "0.446504280124662" "0.698619331559765" "GALC" "2581"
"ENSG00000055044" "1663.77497375469" "-0.0192753993770195" "0.129071013834291" "0.861812502491047" "0.941562958776883" "NOP58" "51602"
"ENSG00000055070" "5057.08878305791" "0.0938830934980285" "0.121194163306424" "0.388957793006708" "0.651558904303631" "SZRD1" "26099"
"ENSG00000055130" "2034.66369517516" "-0.174007933720902" "0.0966638680204766" "0.0516206421234362" "0.193332913937764" "CUL1" "8454"
"ENSG00000055147" "737.393936504286" "0.0335370699591773" "0.116971863671779" "0.752954446865544" "0.887534235931741" "FAM114A2" "10827"
"ENSG00000055163" "311.566742066527" "-1.8912144685608" "0.31768641639765" "1.49384631728294e-10" "1.56121212573111e-08" "CYFIP2" "26999"
"ENSG00000055208" "2500.6476225115" "-0.152460567195185" "0.127763070966855" "0.172007182639913" "0.411953561926097" "TAB2" "23118"
"ENSG00000055211" "1516.70306735489" "-0.335297012547554" "0.157642962513429" "0.0122318081399853" "0.0716528054126667" "GINM1" "116254"
"ENSG00000055332" "6249.65677822897" "0.133868289101697" "0.258276277219802" "0.329010312420068" "0.59368758453629" "EIF2AK2" "5610"
"ENSG00000055483" "1276.3457947404" "0.0370074142273509" "0.148274761023825" "0.76924968165059" "0.896264258155716" "USP36" "57602"
"ENSG00000055609" "1767.71049374745" "0.114361352547397" "0.193991490333314" "0.422712807604723" "0.679702488956946" "KMT2C" "58508"
"ENSG00000055732" "255.650629248331" "-0.0679173272144519" "0.213479583100618" "0.623011939713271" "0.814727018953961" "MCOLN3" "55283"
"ENSG00000055813" "614.466480510861" "0.159231685047089" "0.311680915136092" "0.156146119906497" "0.388470902431921" "CCDC85A" "114800"
"ENSG00000055917" "3603.47287825986" "-0.0751258317534909" "0.140496896096987" "0.523450517794939" "0.757855474806261" "PUM2" "23369"
"ENSG00000055950" "604.486254770369" "0.000966178340691041" "0.130290288924268" "0.991862498621425" "0.996112123722631" "MRPL43" "84545"
"ENSG00000055955" "7.81800840004412" "-0.146450012601205" "0.325615211251668" "0.0419293236018361" "0.168686732203462" "ITIH4" "3700"
"ENSG00000055957" "0.407614121273663" "-0.00217247735799511" "0.274941758951137" "0.843207636232084" NA "ITIH1" "3697"
"ENSG00000056050" "595.516418612963" "0.243271361177052" "0.137248526357959" "0.0422290698578558" "0.169494759840435" "HPF1" "54969"
"ENSG00000056097" "3844.61994093677" "-0.226167087917662" "0.106920321331215" "0.0202692977270999" "0.102521158170855" "ZFR" "51663"
"ENSG00000056277" "225.30183581801" "-0.446280422794377" "0.201584280637232" "0.00586751553860727" "0.0426747318073884" "ZNF280C" "55609"
"ENSG00000056291" "0.444800034938311" "-0.000915386619172548" "0.27534974013913" "0.989365956408381" NA "NPFFR2" "10886"
"ENSG00000056558" "75.5636835085624" "0.0492853992546788" "0.208298383484125" "0.72146836563361" "0.871263188585874" "TRAF1" "7185"
"ENSG00000056586" "2346.4026861569" "-0.515185587859627" "0.118462830977137" "2.86278318418234e-06" "9.37575778164946e-05" "RC3H2" "54542"
"ENSG00000056661" "853.968355812599" "0.452120719908673" "0.146564968618558" "0.000501187636814822" "0.00676273580991579" NA NA
"ENSG00000056736" "2.16677800343888" "-0.0679860216530786" "0.279556221098553" "0.294257915595869" NA "IL17RB" "55540"
"ENSG00000056972" "696.870531235304" "-0.255169648526248" "0.184947334356227" "0.0787274961716549" "0.256180589755436" "TRAF3IP2" "10758"
"ENSG00000056998" "1.73826600897522" "-0.00159579349290904" "0.275317667992641" "0.983023290574375" NA "GYG2" "8908"
"ENSG00000057019" "5852.89004607399" "-1.05259922531564" "0.416251676543894" "0.000590168564808278" "0.00767312663341856" "DCBLD2" "131566"
"ENSG00000057252" "1577.16193268381" "-0.134129535743024" "0.138700974194462" "0.262557627602895" "0.524806544249435" "SOAT1" "6646"
"ENSG00000057468" "0.660636717515137" "-0.029848851373633" "0.275740166584368" "0.364577305145662" NA "MSH4" "4438"
"ENSG00000057608" "8030.62708910614" "0.22460424474347" "0.115785115348128" "0.0324515426750637" "0.142066412009724" "GDI2" "2665"
"ENSG00000057657" "681.476537230494" "0.853314212674237" "0.244682770150391" "4.26013284777809e-05" "0.00092216701538711" "PRDM1" "639"
"ENSG00000057663" "1041.6432949178" "-0.0756359768427547" "0.109907860322698" "0.449714862597496" "0.701031148551885" "ATG5" "9474"
"ENSG00000057704" "0.69714749287922" "-0.00148026201053861" "0.275333432828274" "0.989357101893839" NA "TMCC3" "57458"
"ENSG00000057757" "826.83891973016" "-0.1590695824259" "0.165539661018349" "0.230877060605271" "0.489166939706754" "PITHD1" "57095"
"ENSG00000057935" "571.292712431756" "-0.0733062761247638" "0.108449266843805" "0.459721022775626" "0.708799978027337" "MTA3" "57504"
"ENSG00000058056" "1413.24444253229" "0.172247236544706" "0.137634951457691" "0.145773097213674" "0.372474517788864" "USP13" "8975"
"ENSG00000058063" "2281.05191904169" "-0.0855846601773499" "0.134195761087663" "0.463479330127158" "0.711672380405167" "ATP11B" "23200"
"ENSG00000058085" "167.136552771815" "-1.11295665422954" "0.239588074622373" "2.29755357668207e-07" "1.08954506029478e-05" "LAMC2" "3918"
"ENSG00000058091" "703.94040428176" "-0.204933072328968" "0.157960560967621" "0.119580334881952" "0.330371128934682" "CDK14" "5218"
"ENSG00000058262" "14363.0038812314" "-0.0991207426335662" "0.121583529598843" "0.361940533928631" "0.62691019536588" "SEC61A1" "29927"
"ENSG00000058272" "4435.59185349302" "0.0393265367923979" "0.148642962793029" "0.754057532263747" "0.887991886117755" "PPP1R12A" "4659"
"ENSG00000058335" "9.34280661011383" "0.11305479694608" "0.289605305668011" "0.220474657393254" "0.476706701450967" "RASGRF1" "5923"
"ENSG00000058404" "1.22611636898599" "-0.00100555709098569" "0.274113076834151" "0.983013560849106" NA "CAMK2B" "816"
"ENSG00000058453" "110.662853148048" "0.87044593726337" "0.478381013852121" "0.00373669229731611" "0.0306711591867747" "CROCC" "9696"
"ENSG00000058600" "465.232646377924" "-0.109525421226662" "0.137773016293288" "0.358743346617939" "0.62347853313284" "POLR3E" "55718"
"ENSG00000058668" "39107.2034681036" "-0.132902616060442" "0.21221142119635" "0.3578142649339" "0.622589232135252" "ATP2B4" "493"
"ENSG00000058673" "5417.45083082703" "0.0873740286472779" "0.132943345979895" "0.45602476366567" "0.705688121082776" "ZC3H11A" "9877"
"ENSG00000058729" "892.913973877598" "-0.155097271218604" "0.1241268375159" "0.162163779861903" "0.39713628635334" "RIOK2" "55781"
"ENSG00000058799" "463.684664642908" "-0.151303604722621" "0.140725134302102" "0.211742784130421" "0.466283130051262" "YIPF1" "54432"
"ENSG00000058804" "1592.7512152384" "0.383405124914322" "0.255961991143759" "0.0327468058477594" "0.142863491185864" "NDC1" "55706"
"ENSG00000058866" "4.29064354026983" "0.0225094167472567" "0.27251236162174" "0.588183728956911" "0.797237813726349" "DGKG" "1608"
"ENSG00000059122" "333.881141990838" "0.025923397562542" "0.220068267187319" "0.84694085038862" "0.935405974300932" "FLYWCH1" "84256"
"ENSG00000059145" "294.93220882795" "-0.01469139739149" "0.212634950096121" "0.914500911515542" "0.966887747673627" "UNKL" "64718"
"ENSG00000059377" "7.64908350431434" "0.00476303416482308" "0.265919566349497" "0.94244639749911" "0.978546873264148" "TBXAS1" "6916"
"ENSG00000059378" "477.690195189327" "0.19183238699041" "0.273574902405922" "0.205116183675628" "0.457026933969269" "PARP12" "64761"
"ENSG00000059573" "3088.30467614946" "-0.018785695910804" "0.141137845510044" "0.885019885530237" "0.953786947900173" "ALDH18A1" "5832"
"ENSG00000059588" "419.286172995957" "0.0810426519414342" "0.172281284008157" "0.552016158225294" "0.776266808721343" "TARBP1" "6894"
"ENSG00000059691" "540.053221326049" "-0.258806377643307" "0.111457285801503" "0.00949871227625538" "0.0603854595229749" "GATB" "5188"
"ENSG00000059728" "224.503319345194" "-0.194545349542339" "0.278031263583542" "0.186977758389932" "0.431968454839811" "MXD1" "4084"
"ENSG00000059758" "1046.7963966618" "-0.119049548812799" "0.131009551030941" "0.301955362793641" "0.566550439418876" "CDK17" "5128"
"ENSG00000059769" "832.137849476634" "-0.346474334017508" "0.133896348729223" "0.00358148756122745" "0.0298359116450033" "DNAJC25" "548645"
"ENSG00000059804" "916.290244580593" "-0.280132253561512" "0.273003348865846" "0.0943942319441957" "0.287084440730373" "SLC2A3" "6515"
"ENSG00000059915" "1.49127112909078" "0.0245143481514861" "0.275867041257316" "0.572472630068481" NA "PSD" "5662"
"ENSG00000060069" "241.424596714538" "0.0247902798292883" "0.164045391389257" "0.852315459109838" "0.93794715312369" "CTDP1" "9150"
"ENSG00000060138" "2381.71298109752" "0.0939549015719394" "0.135138648172065" "0.431337139952544" "0.686954126257139" "YBX3" "8531"
"ENSG00000060140" "72.1075485655236" "-0.389911850585582" "0.385821578702308" "0.0438001651621626" "0.173928632618771" "STYK1" "55359"
"ENSG00000060237" "6024.65124753098" "0.255095717584155" "0.129193484649225" "0.0260798452451604" "0.122262314509312" "WNK1" "65125"
"ENSG00000060303" "0.134072760279763" "0.00108310929098165" "0.274933455915745" "0.989449689869745" NA "RPS17P5" "442216"
"ENSG00000060339" "2576.23556717552" "0.252963949012186" "0.11650074001311" "0.0166718901828297" "0.089134041746455" "CCAR1" "55749"
"ENSG00000060491" "454.679033252755" "0.240405176229378" "0.157869009917585" "0.0667984407670975" "0.230016540630962" "OGFR" "11054"
"ENSG00000060558" "0.213505018490555" "0.0119346402667183" "0.275486347030188" "0.733457887353712" NA "GNA15" "2769"
"ENSG00000060566" "0.743066414248501" "0.018106301082312" "0.275648058207022" "0.583612112281257" NA "CREB3L3" "84699"
"ENSG00000060642" "403.097493194902" "0.142067042405006" "0.127920434592566" "0.202472663471945" "0.453905877218329" "PIGV" "55650"
"ENSG00000060656" "207.646003395556" "-0.391040727172748" "0.328340960160182" "0.0409721329318692" "0.166065469210034" "PTPRU" "10076"
"ENSG00000060688" "872.135882591391" "0.145942422542777" "0.136950200252468" "0.216293977141844" "0.472123397225406" "SNRNP40" "9410"
"ENSG00000060709" "0.373757744197146" "-0.0144706155873954" "0.275042706221906" "0.586879838439629" NA "RIMBP2" "23504"
"ENSG00000060718" "6107.90589970258" "0.429078071054788" "0.347611652820422" "0.0320438355170093" "0.140816755764554" "COL11A1" "1301"
"ENSG00000060749" "2934.1064308571" "0.142750488399367" "0.134627560900258" "0.222683561871564" "0.479437328852989" "QSER1" "79832"
"ENSG00000060762" "332.541374659974" "-0.0903545213490425" "0.125593706465853" "0.419806011461389" "0.677545421663119" "MPC1" "51660"
"ENSG00000060971" "714.52714612156" "-0.469872935266595" "0.18969699209531" "0.00278078727460188" "0.0248649360227072" "ACAA1" "30"
"ENSG00000060982" "3801.21840969378" "0.336112668246759" "0.173901252721873" "0.0189156327815804" "0.0975692243571741" "BCAT1" "586"
"ENSG00000061273" "1986.34425904794" "0.358364756623868" "0.164300558025966" "0.00983334492472116" "0.0618419024625622" "HDAC7" "51564"
"ENSG00000061337" "76.3735785526214" "-0.274943296021498" "0.367596513215648" "0.0830447308927472" "0.265148461663397" "LZTS1" "11178"
"ENSG00000061455" "32.156957116602" "-0.279530516270081" "0.468526261856276" "0.0274636574962664" "0.126864778209104" "PRDM6" "93166"
"ENSG00000061656" "16.5469252102406" "-0.0902534688498517" "0.26562168733106" "0.415053090370817" "0.673843301972538" "SPAG4" "6676"
"ENSG00000061676" "9166.57885616721" "0.107347709668776" "0.0830629742412659" "0.175156371885557" "0.416012966729593" "NCKAP1" "10787"
"ENSG00000061794" "1180.97052833157" "0.0418920304484748" "0.111601943347676" "0.689332965813922" "0.852406006713002" "MRPS35" "60488"
"ENSG00000061918" "233.470050866473" "0.0695560344219323" "0.15643504031763" "0.590646653588038" "0.797968735452658" "GUCY1B1" "2983"
"ENSG00000061936" "700.767091427846" "0.395496789593737" "0.226064300997422" "0.0196743072531189" "0.100253426524589" "SFSWAP" "6433"
"ENSG00000061938" "376.140461647436" "-0.173728585772433" "0.262877541395862" "0.234562781130333" "0.494057267366689" "TNK2" "10188"
"ENSG00000061987" "1772.9821990265" "0.134268774559723" "0.129259727844383" "0.24371061751384" "0.505407533881876" "MON2" "23041"
"ENSG00000062038" "1.239513143277" "-0.00162971982295077" "0.2753182292709" "0.983421834302807" NA "CDH3" "1001"
"ENSG00000062096" "0.29397246836106" "-0.00106945392858684" "0.275351956905874" "0.989364324331166" NA "ARSF" "416"
"ENSG00000062194" "1754.01808312576" "0.225398816243623" "0.133517319441184" "0.0547297613721482" "0.201346619864172" "GPBP1" "65056"
"ENSG00000062282" "54.4052276134107" "-4.18328346649018" "0.576616509256621" "7.93314921277925e-14" "1.60729571335459e-11" "DGAT2" "84649"
"ENSG00000062370" "219.797592135496" "0.0853138011866159" "0.16814934165161" "0.523857315421581" "0.758109969257127" "ZNF112" "7771"
"ENSG00000062485" "5287.27349138241" "0.0291901199596986" "0.116128662817351" "0.778841703181599" "0.901310407768861" "CS" "1431"
"ENSG00000062524" "26.408365461998" "0.198675748717626" "0.339478502022637" "0.105809065457286" "0.306301190194628" "LTK" "4058"
"ENSG00000062582" "1417.40853321166" "-0.275228695338574" "0.135038361651822" "0.0198932922827251" "0.101149212356307" "MRPS24" "64951"
"ENSG00000062598" "1052.40369848246" "0.171096717176786" "0.108983393331577" "0.0882450016436821" "0.275323062743779" "ELMO2" "63916"
"ENSG00000062650" "2420.10057109068" "0.144718789439145" "0.111769559690615" "0.155265727652053" "0.387553100596445" "WAPL" "23063"
"ENSG00000062716" "3831.10356153292" "0.41762403574544" "0.211479363285561" "0.0114763843453626" "0.0684246055009843" "VMP1" "81671"
"ENSG00000062725" "2060.50177968756" "-0.00969377240879682" "0.169799776154658" "0.94454989200713" "0.979100045994882" "APPBP2" "10513"
"ENSG00000062822" "264.242046552814" "0.0382603109784318" "0.231681095009955" "0.767343252142118" "0.89536112083259" "POLD1" "5424"
"ENSG00000063015" "0.733689829481303" "0.0176927104292866" "0.2760687866912" "0.306547188583857" NA "SEZ6" "124925"
"ENSG00000063046" "11362.6143034625" "0.243134521586179" "0.171780603282855" "0.0805696954483821" "0.259794876752717" "EIF4B" "1975"
"ENSG00000063127" "11.0730948216976" "-1.57055932005742" "1.15943118312596" "0.0031573132585264" "0.0272658926031059" "SLC6A16" "28968"
"ENSG00000063169" "133.424504852727" "0.262902027164337" "0.222149015151111" "0.0969965359510621" "0.291647271739972" "BICRA" "29998"
"ENSG00000063176" "159.045756366754" "-0.0263792202029553" "0.197279856088742" "0.843293729336365" "0.93337146668316" "SPHK2" "56848"
"ENSG00000063177" "4125.81108736774" "0.105080556394618" "0.0970113043781694" "0.246721525805884" "0.508185638391031" "RPL18" "6141"
"ENSG00000063180" "83.7108217462379" "-0.0681400623366724" "0.246737466898252" "0.576209144207304" "0.78997657404357" "CA11" "770"
"ENSG00000063241" "245.466769269744" "0.206308187133884" "0.216632387442967" "0.177186510672202" "0.418586444197419" "ISOC2" "79763"
"ENSG00000063244" "2956.03350082824" "0.290497366891517" "0.217520208741654" "0.0678439203440936" "0.232203388611991" "U2AF2" "11338"
"ENSG00000063245" "1152.47259909211" "0.204764496260091" "0.204455799965793" "0.172286316889387" "0.412204922086722" "EPN1" "29924"
"ENSG00000063322" "1179.79012973811" "0.366632346259375" "0.114950654102218" "0.000512832712926207" "0.00688444841117186" "MED29" "55588"
"ENSG00000063438" "2040.51420204334" "0.710047844597402" "0.241967052947517" "0.000367941573001985" "0.00528187692897338" "AHRR" "57491"
"ENSG00000063587" "783.574147501013" "-0.0478506371647891" "0.0997460884533159" "0.605739644136877" "0.805101203435179" "ZNF275" "10838"
"ENSG00000063601" "1034.71397488954" "-0.0426222576658161" "0.108956282711441" "0.669080993718551" "0.841634540396657" "MTMR1" "8776"
"ENSG00000063660" "3484.39954982371" "-0.229551419790272" "0.293107046705851" "0.14278109703401" "0.367809103762205" "GPC1" "2817"
"ENSG00000063761" "155.432345545068" "-0.194404167457441" "0.176126621655361" "0.16283509801114" "0.398233159083224" "ADCK1" "57143"
"ENSG00000063854" "213.701533909836" "-0.0186735675403934" "0.197498040456039" "0.891032218076007" "0.957248519229432" "HAGH" "3029"
"ENSG00000063978" "1949.2764127759" "0.0843869048253197" "0.109423011079568" "0.404683465774223" "0.665201994231963" "RNF4" "6047"
"ENSG00000064012" "459.094364246431" "0.0207278409700893" "0.137458710275901" "0.862347628329567" "0.941849157001367" "CASP8" "841"
"ENSG00000064042" "3115.32075474211" "-0.760398676594491" "0.32575103122303" "0.00159375317707929" "0.0163746412833544" "LIMCH1" "22998"
"ENSG00000064102" "1114.58423930427" "0.00464375413568088" "0.161758447720218" "0.977186738683624" "0.991324348233022" "INTS13" "55726"
"ENSG00000064115" "1711.82441747381" "-0.112498789473443" "0.176319525138649" "0.402521130962635" "0.66370884502411" "TM7SF3" "51768"
"ENSG00000064195" "0.947201503020003" "0.0233881893391903" "0.275719814340256" "0.597875331176219" NA "DLX3" "1747"
"ENSG00000064199" "348.909158669013" "0.188328657907825" "0.176291573931497" "0.177225745236438" "0.418586444197419" "SPA17" "53340"
"ENSG00000064201" "0.201344997235245" "0.00906655698985193" "0.275408266527991" "0.824271946650184" NA "TSPAN32" "10077"
"ENSG00000064205" "18.8821989690568" "1.90458250711704" "0.791099155220738" "0.000510178773990012" "0.00686148633084271" "CCN5" "8839"
"ENSG00000064225" "2.35865479820119" "-0.0412094078904406" "0.278502424995728" "0.242138380317582" NA "ST3GAL6" "10402"
"ENSG00000064300" "0.687214575800428" "0.00822125096289025" "0.274192616541211" "0.829459318864784" NA "NGFR" "4804"
"ENSG00000064309" "27.2867104108069" "0.0775489615159015" "0.256432472420959" "0.500883694767188" "0.740153553488246" "CDON" "50937"
"ENSG00000064313" "1503.5607832759" "0.13661175888491" "0.100636300947544" "0.145562577044023" "0.372203236369695" "TAF2" "6873"
"ENSG00000064393" "1744.83170253532" "-0.0944883165480425" "0.218048351718502" "0.498407052184449" "0.738741003815938" "HIPK2" "28996"
"ENSG00000064419" "1882.32489945907" "-0.0815308262327532" "0.0900199052422078" "0.337473000853258" "0.601758386200015" "TNPO3" "23534"
"ENSG00000064489" "33.2221621771087" "-0.0755100167067014" "0.24133332468939" "0.548323739639897" "0.773827348482977" NA NA
"ENSG00000064490" "378.291916233567" "0.184847832497028" "0.146277952018609" "0.140718177535406" "0.36516922551476" "RFXANK" "8625"
"ENSG00000064545" "176.406369981196" "0.00602491113165277" "0.208269017020531" "0.966466222026682" "0.988615529991289" "TMEM161A" "54929"
"ENSG00000064547" "85.7842209563338" "-0.197110432109933" "0.294151323587002" "0.176612682337749" "0.417800013234976" "LPAR2" "9170"
"ENSG00000064601" "4049.4961245856" "0.00884526838338567" "0.156425215508759" "0.939740379233763" "0.977223032259616" "CTSA" "5476"
"ENSG00000064607" "2118.28411467488" "0.126945641544786" "0.183564753301845" "0.365911986137929" "0.630792589677572" "SUGP2" "10147"
"ENSG00000064651" "1032.00981504138" "0.318978050836388" "0.196588144975785" "0.0375867044544721" "0.156528590530198" "SLC12A2" "6558"
"ENSG00000064652" "304.076414959109" "-0.17476625764735" "0.177079962450741" "0.208988466778265" "0.463014145678878" "SNX24" "28966"
"ENSG00000064666" "7369.85620039408" "0.283569841721178" "0.234320360842434" "0.0843486632694621" "0.267748668393371" "CNN2" "1265"
"ENSG00000064687" "65.6205224305454" "-0.115872503188777" "0.276160535751388" "0.306942358200093" "0.570880776847327" "ABCA7" "10347"
"ENSG00000064692" "108.254651358901" "1.17051036032975" "0.709326397062533" "0.00331955344120839" "0.0282799755261409" "SNCAIP" "9627"
"ENSG00000064703" "805.180892373821" "-0.176304049862965" "0.158414108719982" "0.17721949862315" "0.418586444197419" "DDX20" "11218"
"ENSG00000064726" "2748.71826221614" "-0.117927954521818" "0.13693628276869" "0.319060135541378" "0.583107451989633" "BTBD1" "53339"
"ENSG00000064763" "735.215507019258" "-0.0984529149208829" "0.191162150874201" "0.48017725205152" "0.725884314691482" "FAR2" "55711"
"ENSG00000064787" "0.577934918539781" "-0.0019688472558594" "0.275314913155603" "0.987697896856068" NA "BCAS1" "8537"
"ENSG00000064886" "0.352338032263562" "-0.0018064895034676" "0.275321782120593" "0.988870123874518" NA "CHI3L2" "1117"
"ENSG00000064932" "344.258378178493" "0.00715235553291168" "0.156078588783904" "0.956404127544509" "0.984916771778717" "SBNO2" "22904"
"ENSG00000064933" "543.736193134183" "-0.0585379894212806" "0.136095210958185" "0.617866522811819" "0.812040212083552" "PMS1" "5378"
"ENSG00000064961" "705.163678580149" "0.134718722264538" "0.177456683958774" "0.332113211975993" "0.596335476264183" "HMG20B" "10362"
"ENSG00000064989" "57.2723145021853" "0.0246219118840716" "0.235819640664921" "0.845673145703969" "0.934586446737436" "CALCRL" "10203"
"ENSG00000064995" "430.729118746276" "-0.0110380191200529" "0.117887342473861" "0.925478328992743" "0.971980312495227" "TAF11" "6882"
"ENSG00000064999" "408.445155991603" "-0.262905985076794" "0.119375013010818" "0.0139267259396698" "0.0786462904678707" "ANKS1A" "23294"
"ENSG00000065000" "3124.38295472087" "0.0500960466352235" "0.135638573256451" "0.680568998683742" "0.847380188981851" "AP3D1" "8943"
"ENSG00000065029" "443.66164410776" "-0.182820065073677" "0.169177465888238" "0.176766676670637" "0.418043763449381" "ZNF76" "7629"
"ENSG00000065054" "894.824048098926" "-0.0168987534092627" "0.225623320267337" "0.892966270191439" "0.958043640009173" "SLC9A3R2" "9351"
"ENSG00000065057" "104.771050490115" "0.423933735823497" "0.338001848415687" "0.033188647874254" "0.144177742737824" "NTHL1" "4913"
"ENSG00000065060" "701.553991424505" "0.173592102737002" "0.239523937519957" "0.246433507142432" "0.507911190201359" "UHRF1BP1" "54887"
"ENSG00000065135" "3843.23942030126" "0.118784177166401" "0.116916064037812" "0.260481435832707" "0.523166910561137" "GNAI3" "2773"
"ENSG00000065150" "8977.0249211248" "-0.127035087936134" "0.142843020787655" "0.298350938937802" "0.563395351144142" "IPO5" "3843"
"ENSG00000065154" "3754.17216123433" "0.134515951423505" "0.13558809933033" "0.252452100532869" "0.514371546696053" "OAT" "4942"
"ENSG00000065183" "1195.09605157074" "-0.0393009915154118" "0.124942299319184" "0.72370331085317" "0.872561431110298" "WDR3" "10885"
"ENSG00000065243" "2285.25369351882" "-0.0821232470691606" "0.115152398318012" "0.433856282310872" "0.688942702724086" "PKN2" "5586"
"ENSG00000065268" "174.51789134359" "-0.0446584983888474" "0.183351732805593" "0.743539485111483" "0.882842164535004" "WDR18" "57418"
"ENSG00000065308" "17222.6525623101" "0.0199862199835623" "0.131973962865602" "0.888287220206699" "0.956114976984486" "TRAM2" "9697"
"ENSG00000065320" "0.212385335228102" "0.0076744354135123" "0.275320608661084" "0.87316286697886" NA "NTN1" "9423"
"ENSG00000065325" "0.0674121376281723" "-0.000800247384766263" "0.275356020843114" "0.989366743974472" NA "GLP2R" "9340"
"ENSG00000065328" "533.9324018124" "0.155619543079805" "0.270508718807257" "0.28413452798197" "0.547634243297338" "MCM10" "55388"
"ENSG00000065357" "1402.7991365089" "-1.5818216460245" "0.228646965860444" "2.78489265289113e-13" "5.07716873873751e-11" "DGKA" "1606"
"ENSG00000065361" "257.275139381773" "-0.141439941991701" "0.274217741702087" "0.276889709642037" "0.540664804927591" "ERBB3" "2065"
"ENSG00000065371" "0.388215683091574" "-0.0131993385671804" "0.275539907193079" "0.691032016985243" NA "ROPN1" "54763"
"ENSG00000065413" "174.411676367037" "0.0688607046020076" "0.208423521699629" "0.61909406034521" "0.81258136841501" "ANKRD44" "91526"
"ENSG00000065427" "3008.43799746709" "-0.0475071530252739" "0.0953007417402742" "0.594952884455946" "0.799376590906744" "KARS1" "3735"
"ENSG00000065457" "657.816599635613" "-0.0353648485195232" "0.12424183870131" "0.748830606069411" "0.885472224300007" "ADAT1" "23536"
"ENSG00000065485" "836.568891588659" "-0.231477255740888" "0.254463611810636" "0.147883539005535" "0.375905981100359" "PDIA5" "10954"
"ENSG00000065491" "370.151996891971" "-0.662406254409004" "0.120169158857865" "4.08718100796126e-09" "3.04829390811947e-07" "TBC1D22B" "55633"
"ENSG00000065518" "1145.00456987626" "-0.117268127909962" "0.0827348301094512" "0.137947352076558" "0.360510292674724" "NDUFB4" "4710"
"ENSG00000065526" "3149.18183753469" "0.284224284076392" "0.16235912701073" "0.0358533844017272" "0.151346110435693" "SPEN" "23013"
"ENSG00000065534" "17981.7988563643" "-0.270726182419744" "0.280297015957727" "0.114879007675052" "0.322290492026098" "MYLK" "4638"
"ENSG00000065548" "1938.50571430916" "0.136491621065243" "0.085957257306542" "0.0941504217450975" "0.286661740581473" "ZC3H15" "55854"
"ENSG00000065559" "1137.13692580035" "-0.150381008689737" "0.108105596234343" "0.12476996915006" "0.33945044831938" "MAP2K4" "6416"
"ENSG00000065600" "204.598391768916" "-0.318768514074104" "0.223812466901753" "0.0467409424069252" "0.181563774387507" "PACC1" "55248"
"ENSG00000065613" "3090.76755555177" "0.0745895524024591" "0.120548987754937" "0.49390082779743" "0.735493458238727" "SLK" "9748"
"ENSG00000065615" "555.000376179624" "0.012773389161975" "0.156581401233446" "0.922010052795349" "0.970456542128036" "CYB5R4" "51167"
"ENSG00000065618" "8.44689018480721" "0.0250124115275768" "0.269810687383228" "0.675831696851086" "0.844944108650764" "COL17A1" "1308"
"ENSG00000065621" "58.5819689595671" "-0.036964501884853" "0.234183675860145" "0.766009421399083" "0.894796113166729" "GSTO2" "119391"
"ENSG00000065665" "160.134698540704" "-0.173818243328603" "0.21847043228016" "0.244551610625287" "0.506121187782399" "SEC61A2" "55176"
"ENSG00000065675" "0.191208717823357" "0.00705631612334464" "0.27529663746313" "0.858252341522287" NA "PRKCQ" "5588"
"ENSG00000065717" "1.15471681155326" "0.0172226024797561" "0.275309540728923" "0.728905777607792" NA "TLE2" "7089"
"ENSG00000065802" "1908.91402292169" "-0.0819650248431968" "0.191740881176331" "0.553561372625285" "0.776974764930341" "ASB1" "51665"
"ENSG00000065809" "2523.0148363065" "0.249390820590554" "0.19315966517116" "0.0914630166006497" "0.281516308369911" "FAM107B" "83641"
"ENSG00000065833" "1667.95028711964" "-0.134475114536902" "0.147463991210302" "0.290725818170359" "0.555123166796247" "ME1" "4199"
"ENSG00000065882" "1747.76520710013" "0.0633446505708808" "0.185734313108526" "0.644474389364059" "0.828465667556055" "TBC1D1" "23216"
"ENSG00000065883" "1312.46499779899" "0.0434791720109674" "0.125019426616556" "0.692980829166119" "0.854409267058194" "CDK13" "8621"
"ENSG00000065911" "3530.08032507511" "0.949725663499944" "0.319828970124049" "0.000208643510951761" "0.00338952745316485" "MTHFD2" "10797"
"ENSG00000065923" "528.842357605718" "-1.5032153375946" "0.2424706782303" "3.35377285566661e-11" "4.29911757935764e-09" "SLC9A7" "84679"
"ENSG00000065970" "1463.59008340041" "0.567590597024261" "0.108571817439934" "3.37223734882666e-08" "1.96909859144298e-06" "FOXJ2" "55810"
"ENSG00000065978" "13398.6179924541" "0.256027478039048" "0.092655714195324" "0.00325905859559502" "0.027953284598287" "YBX1" "4904"
"ENSG00000065989" "434.257775063972" "0.328364110280369" "0.166046324370415" "0.0179069925615637" "0.093721829011208" "PDE4A" "5141"
"ENSG00000066027" "826.140788348021" "0.188460789281254" "0.171442835921813" "0.167813538375429" "0.405580282466348" "PPP2R5A" "5525"
"ENSG00000066032" "0.466565985840088" "0.0105787495020994" "0.275536248814638" "0.711384124823244" NA "CTNNA2" "1496"
"ENSG00000066044" "2084.71246570774" "0.0602111096983123" "0.144496234997635" "0.627026792768326" "0.817294577325945" "ELAVL1" "1994"
"ENSG00000066056" "3.25295953143671" "0.0295409364498659" "0.271973171644424" "0.59153624778457" "0.79807387289914" "TIE1" "7075"
"ENSG00000066084" "1604.49317738122" "-0.0890878624378596" "0.155123593972421" "0.494933239052352" "0.735890135545932" "DIP2B" "57609"
"ENSG00000066117" "1580.78479751744" "0.146927986961577" "0.121105839391184" "0.177493847144507" "0.418904921879047" "SMARCD1" "6602"
"ENSG00000066135" "1225.50325312657" "0.265112217183448" "0.177384819084732" "0.0625968082160282" "0.220169009476654" "KDM4A" "9682"
"ENSG00000066136" "419.267021999457" "0.487070281037767" "0.153273296568391" "0.000324214000444649" "0.00478821180854708" "NFYC" "4802"
"ENSG00000066185" "0.233537130910444" "-0.00839086763007616" "0.275448574037864" "0.78512352798964" NA "ZMYND12" "84217"
"ENSG00000066230" "0.227539031551983" "-0.00166258251003201" "0.275326680138159" "0.989365208187349" NA "SLC9A3" "6550"
"ENSG00000066248" "0.330272323751196" "0.00299691309543194" "0.274999182414682" "0.924928815585706" NA "NGEF" "25791"
"ENSG00000066279" "5151.12945431477" "0.734002917582086" "0.275285790456311" "0.00072034456680094" "0.00889549476203987" "ASPM" "259266"
"ENSG00000066322" "2587.82331449228" "0.147119201369155" "0.108622508400962" "0.150271081122066" "0.380032378585453" "ELOVL1" "64834"
"ENSG00000066379" "149.953463186531" "0.0376750576504529" "0.152585914370218" "0.76991823624826" "0.896835043331069" "POLR1H" "30834"
"ENSG00000066422" "1073.07260863294" "-0.287530132554872" "0.131915087782345" "0.0137536873935316" "0.0779915092325305" "ZBTB11" "27107"
"ENSG00000066427" "506.985638897617" "0.152776747134404" "0.182430369299793" "0.269694218918229" "0.532764170390592" "ATXN3" "4287"
"ENSG00000066455" "1686.98272333496" "0.207011336575597" "0.111783544718214" "0.042358341826038" "0.16991980115337" "GOLGA5" "9950"
"ENSG00000066557" "603.383383137345" "0.128509328654946" "0.129966478124238" "0.263859483986054" "0.526153154993962" "LRRC40" "55631"
"ENSG00000066583" "244.148438287417" "0.0790143651397996" "0.149166654733718" "0.53049620101702" "0.762575276825447" "ISOC1" "51015"
"ENSG00000066629" "1315.47298491978" "0.64730668643234" "0.227723711280731" "0.000554001948943854" "0.00729539645126064" "EML1" "2009"
"ENSG00000066651" "301.88100877906" "-0.462919144561162" "0.182021240860106" "0.00230415366160701" "0.0217558326452741" "TRMT11" "60487"
"ENSG00000066654" "1302.10233925787" "0.196762670023267" "0.0840698058160194" "0.0137758868575159" "0.0780776343896788" "THUMPD1" "55623"
"ENSG00000066697" "1005.4912978676" "-0.250589431424723" "0.1071315065625" "0.0115761192226093" "0.0688690950705488" "MSANTD3" "91283"
"ENSG00000066739" "1363.16395426413" "0.21726281654687" "0.184953209791517" "0.1317219040533" "0.350233835959578" "ATG2B" "55102"
"ENSG00000066777" "2140.61538024515" "0.0480569774286523" "0.135758890135726" "0.690410829116311" "0.853224439567706" "ARFGEF1" "10565"
"ENSG00000066827" "223.817159639697" "-0.334579120675314" "0.182582114054217" "0.0231481437041628" "0.112371225413581" "ZFAT" "57623"
"ENSG00000066855" "565.172491296893" "0.293087052203788" "0.113251555998297" "0.00462088588957663" "0.0360065477115123" "MTFR1" "9650"
"ENSG00000066923" "1.83583057658545" "-0.0527041055057958" "0.279046014059949" "0.258836314339929" NA "STAG3" "10734"
"ENSG00000066926" "1022.86739712972" "-0.0634453702381565" "0.102582439364409" "0.498997882511853" "0.73901590904003" "FECH" "2235"
"ENSG00000066933" "1735.91011244974" "0.372866222725635" "0.259634142270825" "0.0375323298318681" "0.156403275033844" "MYO9A" "4649"
"ENSG00000067048" "2790.66367556026" "-0.0733134134805171" "0.158812058586817" "0.587659527453817" "0.79714926640726" "DDX3Y" "8653"
"ENSG00000067057" "2571.26361085131" "-0.0029803462026804" "0.180372393528211" "0.978759020604156" "0.991876845783027" "PFKP" "5214"
"ENSG00000067064" "1704.3771207232" "-0.613671183053421" "0.268245092244891" "0.00264964148054982" "0.0240195123827964" "IDI1" "3422"
"ENSG00000067066" "2701.44320930818" "0.117482137868238" "0.236159658897202" "0.402843427774887" "0.66404008066409" "SP100" "6672"
"ENSG00000067082" "4202.66079376527" "0.74622438261308" "0.278633050008615" "0.000652256462552598" "0.00824516489796843" "KLF6" "1316"
"ENSG00000067113" "1245.38649997672" "-0.137271741441995" "0.25202998242683" "0.330235628037312" "0.594851925001231" "PLPP1" "8611"
"ENSG00000067141" "136.785743937553" "-0.175551511259264" "0.236905177114592" "0.243740237421214" "0.505407533881876" "NEO1" "4756"
"ENSG00000067167" "9728.3959061071" "-0.0999653707652328" "0.137329386778419" "0.398616427501691" "0.660347860761214" "TRAM1" "23471"
"ENSG00000067177" "0.380247667987237" "-0.00138111178570522" "0.27533498076353" "0.989356851770912" NA "PHKA1" "5255"
"ENSG00000067182" "1823.063466072" "0.217182654312607" "0.144591015161744" "0.0803220357182247" "0.259431194784016" "TNFRSF1A" "7132"
"ENSG00000067191" "117.24871486841" "0.118450414096523" "0.242581949999508" "0.390293623244536" "0.652397898349262" "CACNB1" "782"
"ENSG00000067208" "1098.13478621322" "0.128629907895297" "0.17430734824629" "0.338942106652402" "0.602923036204749" "EVI5" "7813"
"ENSG00000067221" "168.199518665545" "-0.0558100099306841" "0.227426315449067" "0.669520972339547" "0.841736274166523" "STOML1" "9399"
"ENSG00000067225" "66849.3139729156" "-0.185081039800349" "0.120268666178738" "0.0862258718450365" "0.271345244578703" "PKM" "5315"
"ENSG00000067248" "1976.82053944078" "0.0533743189212069" "0.118468716250667" "0.618389195523225" "0.812151623820516" "DHX29" "54505"
"ENSG00000067334" "1934.19003097293" "-0.23219289930001" "0.0834067079862148" "0.00334724465218516" "0.0284420457032906" "DNTTIP2" "30836"
"ENSG00000067365" "302.631857280816" "0.101638544113438" "0.183930270110538" "0.466302732195861" "0.714187924005385" "METTL22" "79091"
"ENSG00000067369" "2895.62370088868" "0.0434925580089757" "0.152615273678418" "0.738590473115145" "0.880918258550069" "TP53BP1" "7158"
"ENSG00000067445" "47.0601769823926" "5.89424610250917" "2.23964216637555" "3.34872348755983e-06" "0.000106898550552299" "TRO" "7216"
"ENSG00000067533" "777.054235736594" "-0.0667479197462203" "0.13708114602782" "0.576185530019721" "0.78997657404357" "RRP15" "51018"
"ENSG00000067560" "15070.9041050277" "-0.250766185127758" "0.109848993589126" "0.0126416245151923" "0.07345034527099" "RHOA" "387"
"ENSG00000067596" "1849.39997728237" "0.255127877097473" "0.102653178533302" "0.00727666310494738" "0.049956271224258" "DHX8" "1659"
"ENSG00000067601" "23.7322694663257" "-0.109299085729901" "0.25144135204656" "0.405892153018924" "0.666321005176038" "PMS2P4" "5382"
"ENSG00000067606" "3.70962107100298" "-0.00787335869705374" "0.267620730271669" "0.894638455115665" "0.958925252909448" "PRKCZ" "5590"
"ENSG00000067646" "887.904650022488" "0.303506342328139" "0.172236358013605" "0.0318972918519628" "0.140332419670719" "ZFY" "7544"
"ENSG00000067704" "3581.71575397059" "0.129934655968153" "0.0832873067491924" "0.101286426059862" "0.298421202871291" "IARS2" "55699"
"ENSG00000067715" "306.685534956108" "-0.582256161405819" "0.358994490864483" "0.0104827000004945" "0.064491991604092" "SYT1" "6857"
"ENSG00000067798" "2543.22635982617" "-0.2646421684447" "0.201183917920277" "0.0808552141322954" "0.260489368443492" "NAV3" "89795"
"ENSG00000067829" "565.810531901248" "-0.0390255063138291" "0.139137497312842" "0.743218065539116" "0.882820991275745" "IDH3G" "3421"
"ENSG00000067836" "154.324508314962" "-0.0883789272826068" "0.203492171591039" "0.52678196671327" "0.760113547471717" "ROGDI" "79641"
"ENSG00000067840" "3.04685735302049" "-0.00155492851289924" "0.275321038471016" "0.977787106156774" NA "PDZD4" "57595"
"ENSG00000067842" "0.307201764111589" "-0.00784739053966254" "0.275385239513586" "0.826210610343806" NA "ATP2B3" "492"
"ENSG00000067900" "4633.77785999581" "0.235195141735685" "0.143130341628391" "0.0579984986607759" "0.209612195159914" "ROCK1" "6093"
"ENSG00000067955" "1820.47219654903" "0.084114176382185" "0.137162250610282" "0.482883715835655" "0.72843210530766" "CBFB" "865"
"ENSG00000067992" "6.95408397698963" "0.0254581826383217" "0.270825836862708" "0.649018235712566" "0.831059992677625" "PDK3" "5165"
"ENSG00000068001" "550.084040535183" "-0.650953379293491" "0.243608802830081" "0.000858042638921553" "0.0101505145057137" "HYAL2" "8692"
"ENSG00000068024" "289.285852532395" "0.0864004654872111" "0.226722492744518" "0.538085083756088" "0.767454687740396" "HDAC4" "9759"
"ENSG00000068028" "823.763224774943" "-0.205820107093986" "0.201091687951925" "0.165121294035464" "0.40155775789742" "RASSF1" "11186"
"ENSG00000068078" "24.1654682912687" "-0.067335648953602" "0.261867918743255" "0.515468794255503" "0.751404759785386" "FGFR3" "2261"
"ENSG00000068079" "840.522312606458" "0.152115164202468" "0.309475778734709" "0.156174566465141" "0.388470902431921" "IFI35" "3430"
"ENSG00000068097" "745.466315855836" "0.472062123398388" "0.0983099782241726" "3.87827003130994e-07" "1.73391429628702e-05" "HEATR6" "63897"
"ENSG00000068120" "943.120223438753" "0.0110238814422176" "0.127357144097726" "0.923465389835918" "0.970984948185052" "COASY" "80347"
"ENSG00000068137" "114.880009111594" "0.710052247610119" "0.38235510389476" "0.00494849336696251" "0.0377111674225082" "PLEKHH3" "79990"
"ENSG00000068305" "2508.817602464" "0.299354615666558" "0.309926710457268" "0.0852123164974691" "0.269454109967301" "MEF2A" "4205"
"ENSG00000068308" "1154.67361379029" "0.177948275300617" "0.0855456127661724" "0.0279441522282081" "0.128472163581282" "OTUD5" "55593"
"ENSG00000068323" "2788.74339546938" "0.0657043568101014" "0.120341328417898" "0.543000113792063" "0.770491350353831" "TFE3" "7030"
"ENSG00000068354" "340.562694992394" "0.0181482275992582" "0.161571903038787" "0.891698082235253" "0.957525008724871" "TBC1D25" "4943"
"ENSG00000068366" "5367.96098275682" "-0.146006181845707" "0.135806167982954" "0.214296198523676" "0.469699709507944" "ACSL4" "2182"
"ENSG00000068383" "960.04005978184" "0.0415761949824688" "0.170051987174484" "0.758703888195209" "0.890361634959434" "INPP5A" "3632"
"ENSG00000068394" "445.339588769575" "-0.0603180258902139" "0.111142986892531" "0.55274145460769" "0.776621149786177" "GPKOW" "27238"
"ENSG00000068400" "675.099994393736" "-0.0062218530241797" "0.130936703552721" "0.956607620047573" "0.98494073861913" "GRIPAP1" "56850"
"ENSG00000068438" "784.901532229571" "0.0732229162783126" "0.173107887577533" "0.603902227337837" "0.804222688593396" "FTSJ1" "24140"
"ENSG00000068489" "1749.14951518159" "0.902375957597178" "0.41713039579628" "0.00177347735136745" "0.0176680123747645" "PRR11" "55771"
"ENSG00000068615" "0.0931781476752611" "-0.00116647541991138" "0.275342531398728" "0.98936999712686" NA "REEP1" "65055"
"ENSG00000068650" "731.215181585218" "-0.596707959893392" "0.277571828252184" "0.00372627731343213" "0.0306341460296889" "ATP11A" "23250"
"ENSG00000068654" "2109.34166739636" "-0.143593780358852" "0.178411110007906" "0.300234255920901" "0.564933342835295" "POLR1A" "25885"
"ENSG00000068697" "5781.25539616683" "-0.172502184239238" "0.140196898704596" "0.144042549566719" "0.369693438650199" "LAPTM4A" "9741"
"ENSG00000068724" "648.26833061275" "0.0828382800990985" "0.163980865501879" "0.533470095753241" "0.764740246434115" "TTC7A" "57217"
"ENSG00000068745" "906.637766213916" "-0.195585008013362" "0.134746708145123" "0.0983854583301876" "0.293991731976273" "IP6K2" "51447"
"ENSG00000068781" "0.146789976552387" "0.0112318890714508" "0.275551736109061" "0.67944095161502" NA "STON1-GTF2A1L" "286749"
"ENSG00000068784" "720.049653846048" "-0.186089340896037" "0.140444621785522" "0.124665420023029" "0.339278522431226" "SRBD1" "55133"
"ENSG00000068793" "3609.78145527973" "0.01161003166165" "0.0965133975179628" "0.898817130313759" "0.960394191683004" NA NA
"ENSG00000068796" "1203.34575743966" "0.0140910228022892" "0.114694673210535" "0.904537503535058" "0.963118193251345" "KIF2A" "3796"
"ENSG00000068878" "3215.94489263436" "-0.221209821725779" "0.15817399354224" "0.0914509894763943" "0.281516308369911" "PSME4" "23198"
"ENSG00000068885" "1120.66033333354" "0.19859721682929" "0.173135297951796" "0.154142072363625" "0.385909294601332" "IFT80" "57560"
"ENSG00000068903" "655.414491048808" "0.172335517819289" "0.154085271937276" "0.181592122575151" "0.425044728561066" "SIRT2" "22933"
"ENSG00000068912" "2617.75050015871" "-0.517332835111437" "0.161366177134644" "0.000258659433669975" "0.00400763360496407" "ERLEC1" "27248"
"ENSG00000068971" "299.924463606747" "-0.185998907338383" "0.215931656549777" "0.215916274985206" "0.47180107070945" "PPP2R5B" "5526"
"ENSG00000068976" "1.08701116103584" "0.0239157378640581" "0.273279339573467" "0.591334416607771" NA "PYGM" "5837"
"ENSG00000068985" "10.7816796038652" "-1.53979943261624" "1.02941873708508" "0.00466718066334225" "0.0362232225993507" "PAGE1" "8712"
"ENSG00000069011" "163.949125719557" "0.198880785285836" "0.286512924128127" "0.184454658965146" "0.428539334037878" "PITX1" "5307"
"ENSG00000069020" "261.952167291779" "0.0390239593516706" "0.228220936351977" "0.764831727368823" "0.894001252618641" "MAST4" "375449"
"ENSG00000069122" "1.10747043239038" "-0.0268884601941844" "0.277081080077636" "0.154504535629677" NA "ADGRF5" "221395"
"ENSG00000069188" "1.74277826213264" "-0.0067427969501462" "0.271661978404625" "0.883992261396469" NA "SDK2" "54549"
"ENSG00000069248" "1455.87128783958" "0.108327868470782" "0.0942928982738094" "0.21700351470111" "0.473086958946378" "NUP133" "55746"
"ENSG00000069275" "15261.753295665" "0.342526803666344" "0.132906043241651" "0.00414200940391812" "0.0332762788593991" "NUCKS1" "64710"
"ENSG00000069329" "4144.96203052234" "0.00558893815478582" "0.110809466510403" "0.962687850520457" "0.987236390708729" "VPS35" "55737"
"ENSG00000069345" "1989.56294368166" "-0.163680111456206" "0.101873651828734" "0.0837946547569927" "0.266815970357605" "DNAJA2" "10294"
"ENSG00000069399" "72.9593516064493" "0.385285878516627" "0.257692842275612" "0.0312224268538745" "0.138197350908652" "BCL3" "602"
"ENSG00000069424" "433.362982181327" "-0.563296815695534" "0.306619683781871" "0.00784519700725873" "0.0526693913646077" "KCNAB2" "8514"
"ENSG00000069431" "2777.78840649068" "-0.714538064111584" "0.268121051427665" "0.000750717053979126" "0.00920415975426304" "ABCC9" "10060"
"ENSG00000069482" "0.116759873567106" "-0.00087746949864317" "0.275354459440156" "0.989388339727275" NA "GAL" "51083"
"ENSG00000069493" "33.7029009799674" "0.0780595326943389" "0.240237303708924" "0.546973087220041" "0.773084194599572" "CLEC2D" "29121"
"ENSG00000069509" "279.76336608601" "0.0821179408615568" "0.113682868422488" "0.425983909965025" "0.682133287521122" "FUNDC1" "139341"
"ENSG00000069667" "139.14614453171" "-0.132885793498532" "0.258372310238381" "0.326523143294662" "0.591084701586365" "RORA" "6095"
"ENSG00000069702" "679.89828231005" "0.283248274845965" "0.340678125651272" "0.0906386060638927" "0.280229669046125" "TGFBR3" "7049"
"ENSG00000069712" "122.560538354703" "0.00161791389073321" "0.189843167968907" "0.992266188868613" "0.996334595615703" NA NA
"ENSG00000069812" "1.90837173016952" "-0.0408804697179924" "0.279484921655106" "0.0645065085564199" NA "HES2" "54626"
"ENSG00000069849" "6093.55078854105" "-0.702997483302123" "0.147467689773404" "2.48241578605522e-07" "1.16709106640671e-05" "ATP1B3" "483"
"ENSG00000069869" "3603.99528190113" "-0.200767134834796" "0.114727803186194" "0.0540862229274143" "0.199515905079365" "NEDD4" "4734"
"ENSG00000069943" "345.965138157643" "-0.240787295256175" "0.203551898670471" "0.110759757688697" "0.315566262225411" "PIGB" "9488"
"ENSG00000069956" "2800.39029648212" "0.0851726617965474" "0.147861832244401" "0.496788371672707" "0.737474314883359" "MAPK6" "5597"
"ENSG00000069966" "916.474175997426" "0.311578740528469" "0.103695527454427" "0.00121257987957814" "0.0132905882859841" "GNB5" "10681"
"ENSG00000069974" "568.223851727408" "0.2092343242863" "0.158089731333341" "0.111037712441079" "0.315974121701913" "RAB27A" "5873"
"ENSG00000069998" "389.683373000988" "0.0487273765885816" "0.124281247545297" "0.660944758754927" "0.837434872714351" "HDHD5" "27440"
"ENSG00000070010" "1074.74793904962" "0.0675251311786367" "0.133977875948528" "0.564523067363348" "0.782942700906231" "UFD1" "7353"
"ENSG00000070018" "1793.96190761957" "-0.0507628248471183" "0.13112864569271" "0.657977344674616" "0.835546186163695" "LRP6" "4040"
"ENSG00000070019" "0.152044744003036" "-0.00159759509548313" "0.27532865582633" "0.989363683299014" NA "GUCY2C" "2984"
"ENSG00000070047" "571.148232703917" "0.0856126670650858" "0.195074669211327" "0.543995770652384" "0.771001347919523" "PHRF1" "57661"
"ENSG00000070061" "1442.58605472525" "-0.209596876712117" "0.103478140139174" "0.0277888957318663" "0.127934961046145" "ELP1" "8518"
"ENSG00000070081" "3158.3461066388" "0.14733518096331" "0.140292174650546" "0.228868057873628" "0.486496579037504" "NUCB2" "4925"
"ENSG00000070087" "5820.42362470002" "-0.183283392172811" "0.144466637477433" "0.136755922523487" "0.359252509888789" "PFN2" "5217"
"ENSG00000070182" "48.5760160826055" "-0.0963155194563937" "0.279159462277416" "0.311797865008013" "0.575799591339501" "SPTB" "6710"
"ENSG00000070190" "3.13491421601191" "-0.159319373671675" "0.342248910728104" "0.0108808942605672" "0.066242205135576" "DAPP1" "27071"
"ENSG00000070214" "3623.14903421875" "-0.118852878428466" "0.152451465370504" "0.351376065559497" "0.61650543673698" "SLC44A1" "23446"
"ENSG00000070269" "522.882377002661" "-0.171586474770997" "0.141882116011829" "0.160091209037075" "0.394290544182795" "TMEM260" "54916"
"ENSG00000070366" "1494.08631929675" "-1.1933023693385" "0.117180037053649" "1.70763946765658e-25" "1.55660824362829e-22" "SMG6" "23293"
"ENSG00000070367" "3754.61846131785" "-0.200624619383698" "0.0984694921447484" "0.0282658356463568" "0.129476781486718" "EXOC5" "10640"
"ENSG00000070371" "250.308171399744" "-0.170188661883093" "0.195093576449637" "0.238834325084432" "0.499431837882377" "CLTCL1" "8218"
"ENSG00000070388" "0.321330254716944" "-0.0130299523038703" "0.275585397103502" "0.655669262036054" NA "FGF22" "27006"
"ENSG00000070404" "1148.78372460442" "0.0651134276795579" "0.233117761831504" "0.624570211681255" "0.815529845079264" "FSTL3" "10272"
"ENSG00000070413" "1378.45739267419" "-0.669062416919545" "0.155336276282151" "2.46478091060609e-06" "8.2366853729582e-05" "DGCR2" "9993"
"ENSG00000070423" "136.940519650612" "0.137053084982978" "0.24426898819466" "0.338405827955607" "0.602530808674875" "RNF126" "55658"
"ENSG00000070444" "479.884916784975" "-0.494362580465026" "0.226383172277819" "0.00513962541436174" "0.0388085475374355" "MNT" "4335"
"ENSG00000070476" "346.653858366557" "-0.0696512934022232" "0.117926369750289" "0.527066822154502" "0.760139968173603" "ZXDC" "79364"
"ENSG00000070495" "549.451895741663" "-0.11778630639434" "0.182772852575626" "0.39588442272069" "0.657656333704676" "JMJD6" "23210"
"ENSG00000070501" "250.113635891535" "0.156385788519914" "0.17553847565287" "0.259925027267638" "0.522845618703846" "POLB" "5423"
"ENSG00000070540" "901.052673453075" "0.0465141921179097" "0.191006847912058" "0.742644384807929" "0.882737544619566" "WIPI1" "55062"
"ENSG00000070601" "0.0936195695676107" "-0.000851741550330876" "0.275355040422387" "0.989364342516056" NA "FRMPD1" "22844"
"ENSG00000070610" "711.059389460524" "-0.0103064747588547" "0.202008499159315" "0.937826251743472" "0.976448577867053" "GBA2" "57704"
"ENSG00000070614" "6083.95984598511" "0.0961983985967788" "0.151039840474057" "0.46472937996691" "0.712842821959154" "NDST1" "3340"
"ENSG00000070669" "1278.91057187266" "1.98233851566639" "0.526378686171648" "7.23660583992031e-06" "0.000205785491544909" "ASNS" "440"
"ENSG00000070718" "666.22589270795" "0.046909873812001" "0.156798775916563" "0.714110683807861" "0.8660764877735" "AP3M2" "10947"
"ENSG00000070729" "0.674320429234673" "-0.00109748618336505" "0.27534786120619" "0.989362675223319" NA "CNGB1" "1258"
"ENSG00000070731" "17.6240674564837" "-0.140170579694841" "0.293864991643722" "0.211011905038913" "0.465518902039603" "ST6GALNAC2" "10610"
"ENSG00000070748" "0.792136807441847" "-0.0212527305432529" "0.27641737580793" "0.246408518357543" NA "CHAT" "1103"
"ENSG00000070756" "19159.5666008981" "0.415415934178125" "0.125453142224175" "0.000293303009506918" "0.00442326818013742" "PABPC1" "26986"
"ENSG00000070759" "91.9097246711102" "0.453902899146992" "0.306892507847288" "0.0219886538069445" "0.108309917404946" "TESK2" "10420"
"ENSG00000070761" "480.374555196086" "0.0343761064595472" "0.114337876282355" "0.750689889061163" "0.886509599383262" "CFAP20" "29105"
"ENSG00000070770" "1887.8353499482" "0.255850947347366" "0.128014102542676" "0.0248305999471634" "0.117717562534833" "CSNK2A2" "1459"
"ENSG00000070778" "1469.23995901444" "0.362281403047847" "0.128705586512296" "0.00174526540818338" "0.0174398994016278" "PTPN21" "11099"
"ENSG00000070785" "698.476769034006" "0.240974480675246" "0.103225855268374" "0.011489219534749" "0.0684762492285364" "EIF2B3" "8891"
"ENSG00000070808" "19.7424632265282" "-0.0266621469365872" "0.253172999803762" "0.792482231699213" "0.908504549875282" "CAMK2A" "815"
"ENSG00000070814" "1416.85476285222" "0.130370991717603" "0.181866756405611" "0.352233501834253" "0.617155107402235" "TCOF1" "6949"
"ENSG00000070831" "6870.71646196863" "0.0232655448283282" "0.117475018491811" "0.828816695496568" "0.926188404257147" "CDC42" "998"
"ENSG00000070882" "2061.44136037995" "-0.279733845811346" "0.18020019871565" "0.0502915174282567" "0.190366777758657" "OSBPL3" "26031"
"ENSG00000070950" "1176.56670016568" "-0.482919608828049" "0.281639961884964" "0.0133971308883327" "0.0766992755114316" "RAD18" "56852"
"ENSG00000070961" "7500.04829044524" "0.0798718274348518" "0.254056054261556" "0.50017940871256" "0.739810094856275" "ATP2B1" "490"
"ENSG00000071051" "344.88040189738" "0.488133578787205" "0.183616514756345" "0.0015525238497485" "0.0160206049411944" "NCK2" "8440"
"ENSG00000071054" "5369.08366800393" "0.1977712721391" "0.109957587688806" "0.0490785328691965" "0.18714398496811" "MAP4K4" "9448"
"ENSG00000071073" "0.226706696582179" "-0.0009299851948941" "0.275352258378662" "0.989362583845476" NA "MGAT4A" "11320"
"ENSG00000071082" "6184.72478283241" "0.151953333208546" "0.116232102952155" "0.147534697273554" "0.37550696879491" "RPL31" "6160"
"ENSG00000071127" "12886.7931955424" "-0.529566383034424" "0.170176004776942" "0.000362921866586336" "0.00522811412374768" "WDR1" "9948"
"ENSG00000071189" "1160.99807712265" "-0.444625102235196" "0.153635606494722" "0.000956084348641932" "0.0110943649169143" "SNX13" "23161"
"ENSG00000071205" "596.74037259306" "0.218948149230163" "0.146325633353059" "0.0787954921114617" "0.256218080571713" "ARHGAP10" "79658"
"ENSG00000071242" "981.693231732911" "0.212206261756147" "0.248916983942875" "0.18116878742403" "0.424235402319608" "RPS6KA2" "6196"
"ENSG00000071243" "283.405682336027" "-0.175932420577737" "0.187588140933991" "0.218294365243921" "0.474595726106037" "ING3" "54556"
"ENSG00000071246" "226.700994018319" "0.485245068306351" "0.245313521042474" "0.00824149293903091" "0.0545785575512962" "VASH1" "22846"
"ENSG00000071282" "143.248409654466" "0.0199125357310904" "0.240421985343079" "0.86821204233667" "0.944375945973834" "LMCD1" "29995"
"ENSG00000071462" "759.147743109335" "-0.60595551489452" "0.163873838853341" "3.37825780010222e-05" "0.000753131168261918" "BUD23" "114049"
"ENSG00000071537" "4780.85920582988" "0.0599092342400381" "0.156167370421312" "0.642858586801986" "0.827101363776915" "SEL1L" "6400"
"ENSG00000071539" "852.046171012221" "0.406266456830896" "0.31749657512091" "0.0357129159896607" "0.151064069491713" "TRIP13" "9319"
"ENSG00000071553" "2256.7304067155" "-0.220573612028528" "0.15925713881881" "0.0955726120314884" "0.288806787943905" "ATP6AP1" "537"
"ENSG00000071564" "976.778292407932" "0.613037781106789" "0.223001632936794" "0.000806151352594999" "0.00969035266914194" "TCF3" "6929"
"ENSG00000071575" "188.499670387652" "0.0685134436653567" "0.240137569155839" "0.591837679954136" "0.798132050027736" "TRIB2" "28951"
"ENSG00000071626" "1375.55334594968" "0.0769312758043362" "0.168972556998128" "0.567050852837563" "0.784725422815169" "DAZAP1" "26528"
"ENSG00000071655" "622.055387632356" "0.109734938898197" "0.239701118319108" "0.429455567337338" "0.685324542780688" "MBD3" "53615"
"ENSG00000071794" "1235.04249406197" "-0.205020651385289" "0.105594807501619" "0.0346933174812192" "0.148357558830296" "HLTF" "6596"
"ENSG00000071859" "1311.01849197849" "-0.0109367903975276" "0.10460472813802" "0.89509069995969" "0.958991681208895" "FAM50A" "9130"
"ENSG00000071889" "288.445223068094" "0.0513066205058444" "0.201991124436171" "0.711870158287863" "0.864987249498623" "FAM3A" "60343"
"ENSG00000071894" "904.449246348737" "0.0673077728701045" "0.220035053035527" "0.626210650507081" "0.816696952032445" "CPSF1" "29894"
"ENSG00000071967" "11561.1056740102" "0.269027754562443" "0.252543778138804" "0.103860904313788" "0.30271781099644" "CYBRD1" "79901"
"ENSG00000071994" "910.573492212629" "-0.252700911728134" "0.12361578546824" "0.0221172040744432" "0.108652420495049" "PDCD2" "5134"
"ENSG00000072041" "323.916393799686" "-0.0162514801166217" "0.244082260638623" "0.883779701647484" "0.953076394652115" "SLC6A15" "55117"
"ENSG00000072042" "2377.84053549085" "-0.266397627601563" "0.173104761115611" "0.0561809602524857" "0.204802754015282" "RDH11" "51109"
"ENSG00000072062" "1853.94884678998" "0.110854483472211" "0.133962043671294" "0.3541183581255" "0.619069159893447" "PRKACA" "5566"
"ENSG00000072071" "39.5342063414934" "0.0131011822239478" "0.251755062674777" "0.900750696409367" "0.961206908603336" "ADGRL1" "22859"
"ENSG00000072110" "23027.7367968277" "0.003894481024287" "0.176042716953133" "0.965936115579036" "0.988535227854226" "ACTN1" "87"
"ENSG00000072121" "1249.97007083704" "-0.0415440480666616" "0.198578654864969" "0.761609219462105" "0.892223623656591" "ZFYVE26" "23503"
"ENSG00000072133" "193.349405087616" "-0.107822695334951" "0.185684733559817" "0.42070314279399" "0.678284088332886" "RPS6KA6" "27330"
"ENSG00000072134" "1023.63539920442" "-0.0194482967966822" "0.162651720806893" "0.883389424557305" "0.953011127911579" "EPN2" "22905"
"ENSG00000072135" "580.715315378904" "0.326943172410905" "0.182977448738634" "0.0263591890600745" "0.123254937046937" "PTPN18" "26469"
"ENSG00000072163" "837.883542718522" "0.132450294536735" "0.252699202369196" "0.341025181966858" "0.60544700126728" "LIMS2" "55679"
"ENSG00000072182" "1.08311176201672" "0.0428009730087595" "0.279209500645738" "0.122473436032213" NA "ASIC4" "55515"
"ENSG00000072195" "1029.37359279896" "0.14448283681166" "0.248073922386826" "0.318468237670832" "0.582479862189612" "SPEG" "10290"
"ENSG00000072201" "8.36426710930892" "0.0342408871266465" "0.255337582017313" "0.734245456657887" "0.87856985889952" "LNX1" "84708"
"ENSG00000072210" "705.716241849725" "0.343036789936332" "0.215994673212492" "0.033974114682599" "0.146311620396872" "ALDH3A2" "224"
"ENSG00000072274" "10709.3020307579" "-0.644352377888096" "0.143497889657507" "7.93044028973064e-07" "3.08914982320889e-05" "TFRC" "7037"
"ENSG00000072310" "1152.73149150151" "0.0441339472566128" "0.231943262630531" "0.736031731680765" "0.879592764269336" "SREBF1" "6720"
"ENSG00000072364" "6713.85111694927" "-0.211653309469544" "0.172032559622783" "0.122208735066405" "0.335261816580767" "AFF4" "27125"
"ENSG00000072401" "437.627966373463" "-0.0473275547802123" "0.191687942855651" "0.728657791109168" "0.875065841684621" "UBE2D1" "7321"
"ENSG00000072415" "1941.37292579117" "-0.266871715505933" "0.14575439439225" "0.0325194892565825" "0.142174201897683" "PALS1" "64398"
"ENSG00000072422" "837.141715896476" "0.0693802996787595" "0.231457596196201" "0.612947744588313" "0.809527069339281" "RHOBTB1" "9886"
"ENSG00000072501" "3972.728062165" "0.215903202715513" "0.192544083117091" "0.141320986798003" "0.365939021810266" "SMC1A" "8243"
"ENSG00000072506" "576.135803528284" "0.150729171322171" "0.111449123923828" "0.138409993699663" "0.361456497950671" "HSD17B10" "3028"
"ENSG00000072518" "596.93065348165" "0.118661717770419" "0.155742528350099" "0.362910212174437" "0.627331517210089" "MARK2" "2011"
"ENSG00000072571" "1418.05298390835" "0.772779370138904" "0.344951726109448" "0.00194683071218405" "0.0191164562091657" "HMMR" "3161"
"ENSG00000072609" "306.504085707977" "0.00963481305667159" "0.162832386427848" "0.943617789275347" "0.978578626181315" "CHFR" "55743"
"ENSG00000072657" "3125.09986200766" "-0.0419961337268051" "0.120417471058627" "0.695932098621139" "0.856114400522991" "TRHDE" "29953"
"ENSG00000072682" "4009.74303675167" "-0.167527973017033" "0.103042888726559" "0.0792717106938294" "0.257104216063323" "P4HA2" "8974"
"ENSG00000072694" "0.268044445970955" "-0.000953123810998739" "0.275351236786194" "0.989363739505726" NA "FCGR2B" "2213"
"ENSG00000072736" "950.385020915912" "0.25127931181033" "0.106601295378501" "0.0103094338032483" "0.0637847623845018" "NFATC3" "4775"
"ENSG00000072756" "424.268895153752" "-0.283865514202448" "0.139716907060039" "0.0196015896147099" "0.1000160361478" "TRNT1" "51095"
"ENSG00000072778" "4751.25198533644" "-1.09780855482311" "0.306882865860841" "2.19708627620074e-05" "0.000520950745952338" "ACADVL" "37"
"ENSG00000072786" "1418.30767488457" "-0.668763272460539" "0.138223171080059" "1.56701624654093e-07" "7.72120197394702e-06" "STK10" "6793"
"ENSG00000072803" "2035.86467996544" "0.0510658744876461" "0.107158318842943" "0.609156011059379" "0.807222728917968" "FBXW11" "23291"
"ENSG00000072818" "4.86496235012317" "-0.219337466387128" "0.404798543566017" "0.00854053754464554" "0.0559190502923161" "ACAP1" "9744"
"ENSG00000072832" "2.56844707327402" "-0.056700107591998" "0.275460013235182" "0.386475218396212" NA "CRMP1" "1400"
"ENSG00000072840" "2055.8038180068" "-0.0248904219113717" "0.196744957249766" "0.854263403133267" "0.938595801207216" "EVC" "2121"
"ENSG00000072849" "1049.12184762149" "-0.852439725677009" "0.120786446729602" "1.64317825355894e-13" "3.17191397463471e-11" "DERL2" "51009"
"ENSG00000072858" "8.27032674689604" "-0.285718072856398" "0.60564819543606" "7.00910677385299e-06" "0.000201058433470944" "SIDT1" "54847"
"ENSG00000072864" "753.34504446204" "0.628167661974244" "0.216886435762411" "0.000496957243621231" "0.006722237801597" "NDE1" "54820"
"ENSG00000072952" "3301.92663935574" "-0.0865905917066758" "0.242097594430901" "0.504008300933659" "0.742415674810977" "IRAG1" "10335"
"ENSG00000072954" "21.6238277506712" "-0.264907682180663" "0.361248670976064" "0.0888226079768808" "0.276756808143688" "TMEM38A" "79041"
"ENSG00000072958" "937.055651456329" "0.242789777439002" "0.146513640072211" "0.053100383263945" "0.19671498628935" "AP1M1" "8907"
"ENSG00000073008" "2331.18945741099" "-0.213414379493195" "0.174159862398604" "0.124150416173302" "0.338550777558839" "PVR" "5817"
"ENSG00000073009" "561.756960620949" "0.00198799952110645" "0.174773603391951" "0.984915390115285" "0.993452494068457" NA NA
"ENSG00000073050" "523.591799269988" "0.134702868722679" "0.148002015949827" "0.279910556608953" "0.544167347492856" "XRCC1" "7515"
"ENSG00000073060" "381.438370507065" "-1.38960129658906" "0.168704768374044" "1.17028092307631e-17" "4.46557427577585e-15" "SCARB1" "949"
"ENSG00000073111" "1342.56976293321" "0.221282503096539" "0.253963824530135" "0.157042764455888" "0.389709267875409" "MCM2" "4171"
"ENSG00000073146" "31.8206301115772" "-0.55474904356111" "0.477577243023487" "0.0189825010667142" "0.0977745341247133" "MOV10L1" "54456"
"ENSG00000073150" "130.947025034714" "-0.259600863464768" "0.282482954383206" "0.115936526822416" "0.324234963712665" "PANX2" "56666"
"ENSG00000073169" "138.363992242808" "-0.0199477245371236" "0.227180403025918" "0.873961661634624" "0.948136320109232" "SELENOO" "83642"
"ENSG00000073282" "0.0755131932702554" "-0.000837368090798117" "0.275355926507968" "0.989367123667969" NA "TP63" "8626"
"ENSG00000073331" "384.731016220238" "-0.0839007021501291" "0.187521539898272" "0.544204675501586" "0.771107094613953" "ALPK1" "80216"
"ENSG00000073350" "15.5226114917735" "-0.0906565085916121" "0.259045888281118" "0.440698478083866" "0.694218570314907" "LLGL2" "3993"
"ENSG00000073417" "835.013779097172" "0.0762960116925548" "0.124344241459875" "0.494607350854122" "0.735810306795568" "PDE8A" "5151"
"ENSG00000073464" "0.0611056243433561" "-0.000792803813347368" "0.275356890950288" "0.989365551993115" NA "CLCN4" "1183"
"ENSG00000073536" "344.002330188701" "0.429938387206238" "0.207818471416587" "0.00882347582918245" "0.0573052136636283" "NLE1" "54475"
"ENSG00000073578" "1958.02000188421" "0.0541033642032055" "0.105764594634967" "0.58582087080914" "0.795684265927172" "SDHA" "6389"
"ENSG00000073584" "3849.86944011487" "0.383875565445998" "0.128061651288647" "0.000876329579034281" "0.0102852759175926" "SMARCE1" "6605"
"ENSG00000073605" "135.93019822142" "0.126411604572686" "0.279478046699584" "0.283340929632527" "0.547269920354385" "GSDMB" "55876"
"ENSG00000073614" "1978.7609342757" "0.0968514887899306" "0.136755388087638" "0.421273658193784" "0.67880371046289" "KDM5A" "5927"
"ENSG00000073670" "9.68697014354161" "0.189355674692825" "0.326569543713953" "0.129626186893657" "0.347285566727762" "ADAM11" "4185"
"ENSG00000073711" "2066.71079561491" "0.0803721367839424" "0.147331781699052" "0.519702948790005" "0.755362386725697" "PPP2R3A" "5523"
"ENSG00000073712" "7085.09710593079" "-0.0896479996973184" "0.206908848909843" "0.548831307289345" "0.774043672855731" "FERMT2" "10979"
"ENSG00000073734" "0.614133475131791" "-0.0283803114199843" "0.277075563924024" "0.249149746220639" NA "ABCB11" "8647"
"ENSG00000073737" "2.01011270232744" "-0.0625863707657485" "0.281906038223133" "0.181873743066344" NA "DHRS9" "10170"
"ENSG00000073754" "0.0819800314668156" "-0.00120070442447343" "0.275342954374263" "0.989373222029996" NA "CD5L" "922"
"ENSG00000073756" "5638.79273456778" "-0.357010649693943" "0.384031200415998" "0.0504654864926356" "0.190629158520736" "PTGS2" "5743"
"ENSG00000073792" "2038.85416226114" "-0.176225183110462" "0.127873656866708" "0.119923056595144" "0.330927936867327" "IGF2BP2" "10644"
"ENSG00000073803" "241.254102600609" "-0.0370336088059603" "0.165323406040656" "0.77686570040354" "0.900389377143553" "MAP3K13" "9175"
"ENSG00000073849" "113.888480938092" "-0.831402086028067" "0.883855639269041" "0.00927751299017477" "0.0592567982888864" "ST6GAL1" "6480"
"ENSG00000073905" "44.629573257571" "0.0232732692153706" "0.193347588587886" "0.849714163120308" "0.937095711014787" NA NA
"ENSG00000073910" "721.787463938023" "-0.44754858990171" "0.386125861113269" "0.0309881656040489" "0.137308620370304" "FRY" "10129"
"ENSG00000073921" "8154.50244838994" "-0.0605868822007028" "0.118567184531929" "0.559794109328811" "0.780714130545443" "PICALM" "8301"
"ENSG00000073969" "3689.34077835831" "-0.0972482608325669" "0.111315840120461" "0.343149527201382" "0.60796048837858" "NSF" "4905"
"ENSG00000074047" "468.267500165199" "0.0807671272400147" "0.229933985870651" "0.555028601724515" "0.778040053573654" "GLI2" "2736"
"ENSG00000074054" "2848.95451069096" "0.0685618608974801" "0.138985216251679" "0.571916868246247" "0.787187974022086" "CLASP1" "23332"
"ENSG00000074071" "630.174816150535" "0.101442222096879" "0.167959216022655" "0.449252199915675" "0.70096553681894" "MRPS34" "65993"
"ENSG00000074181" "187.272899288619" "0.0245734139775474" "0.243918348171709" "0.852884516194401" "0.938070059104285" "NOTCH3" "4854"
"ENSG00000074201" "1468.71619618033" "0.0815487926197325" "0.134018992528174" "0.486909598424208" "0.730892354161424" "CLNS1A" "1207"
"ENSG00000074211" "0.546714122162948" "0.00123576427084467" "0.274901076589078" "0.838839421587896" NA "PPP2R2C" "5522"
"ENSG00000074219" "591.690789264492" "0.190562758072084" "0.130698264664091" "0.0975770751198676" "0.292481667622723" "TEAD2" "8463"
"ENSG00000074266" "558.327636267129" "-0.11954155355522" "0.166324916274757" "0.375336095024312" "0.639447061277013" "EED" "8726"
"ENSG00000074319" "1440.56562104675" "0.14410262118623" "0.101033969123228" "0.125739680906183" "0.341023265518412" "TSG101" "7251"
"ENSG00000074356" "789.165579029196" "-0.599267778646387" "0.257159647269318" "0.00245220662057147" "0.0227320939154445" "NCBP3" "55421"
"ENSG00000074370" "4.70314644162561" "0.0362654285352683" "0.27522555160737" "0.387480856641134" "0.65025388701238" "ATP2A3" "489"
"ENSG00000074410" "325.77817992458" "0.717802226749826" "0.265182281639053" "0.000687718926849728" "0.0085875891565832" "CA12" "771"
"ENSG00000074416" "6022.10734526279" "-0.182426752267565" "0.191197796182216" "0.208950631675232" "0.463014145678878" "MGLL" "11343"
"ENSG00000074527" "11082.1418683944" "0.00473804680196863" "0.255307036574416" "0.970465378214402" "0.989648582785628" "NTN4" "59277"
"ENSG00000074582" "390.52527496885" "0.0730750128143308" "0.203708743051392" "0.60379630163206" "0.80420070932056" "BCS1L" "617"
"ENSG00000074590" "1026.96562363931" "-0.058047746142404" "0.223740941588462" "0.661999928285343" "0.838124600563728" "NUAK1" "9891"
"ENSG00000074603" "1993.54536986682" "0.0447048987535674" "0.114850203894009" "0.669202280263393" "0.841722576815773" "DPP8" "54878"
"ENSG00000074621" "474.360627081968" "-0.0062757533653305" "0.161017409704643" "0.95994777283674" "0.986213274910687" "SLC24A1" "9187"
"ENSG00000074657" "2679.15475378972" "0.108250030680029" "0.179640467032915" "0.43533037554014" "0.689799880605409" "ZNF532" "55205"
"ENSG00000074660" "3.03957659591882" "-0.081062982641625" "0.28575813820579" "0.197401833802566" NA "SCARF1" "8578"
"ENSG00000074695" "11365.6619945585" "-0.0136248154718518" "0.135905117323707" "0.900621027972835" "0.961193562311583" "LMAN1" "3998"
"ENSG00000074696" "3471.24010266779" "-0.220258034803682" "0.12793377936638" "0.0492282733333005" "0.187584186914258" "HACD3" "51495"
"ENSG00000074706" "1.5732474484977" "0.00312373131120849" "0.273568423226796" "0.87886701066107" NA "IPCEF1" "26034"
"ENSG00000074755" "1610.88207736566" "-1.19310670519884" "0.16755588592528" "7.6936172286956e-14" "1.59793508213212e-11" "ZZEF1" "23140"
"ENSG00000074800" "25484.608343781" "0.283315096760476" "0.168035724108695" "0.0433867096862037" "0.172830573569126" "ENO1" "2023"
"ENSG00000074803" "0.176386484081257" "-0.00315359348362266" "0.275019382825731" "0.907054427692875" NA "SLC12A1" "6557"
"ENSG00000074842" "2516.71473223387" "-0.364440380096204" "0.131929331976735" "0.0019760188890906" "0.0193336421778167" "MYDGF" "56005"
"ENSG00000074855" "111.954000513769" "0.206888095683261" "0.273771065066194" "0.180369252410058" "0.423212728690567" "ANO8" "57719"
"ENSG00000074935" "265.371344241206" "0.0751467437906305" "0.220268387580075" "0.58960435852952" "0.797940309695841" "TUBE1" "51175"
"ENSG00000074964" "258.233735712185" "0.392135272393165" "0.264911635767027" "0.0304460530600056" "0.136082494853874" "ARHGEF10L" "55160"
"ENSG00000074966" "6.0682957734467" "-0.0227447793028016" "0.264815584349237" "0.760205014155013" "0.891278590371951" "TXK" "7294"
"ENSG00000075073" "4.77745708520113" "0.0805784364123203" "0.273179998988469" "0.388900338715481" "0.651543696331734" "TACR2" "6865"
"ENSG00000075089" "543.487251393321" "0.0582093018574913" "0.130206655816349" "0.630917260976648" "0.819443947396697" "ACTR6" "64431"
"ENSG00000075131" "323.741531331068" "0.31302217436122" "0.266431852803059" "0.0702038620877226" "0.237263374174237" "TIPIN" "54962"
"ENSG00000075142" "1133.70370087835" "-0.027842402096171" "0.116815388485312" "0.797237878773563" "0.910895600748553" "SRI" "6717"
"ENSG00000075151" "3944.00525658135" "-0.283021347731117" "0.167261536046332" "0.0382303794237808" "0.158347463675154" "EIF4G3" "8672"
"ENSG00000075188" "650.591062494442" "0.246307413893132" "0.123765557746167" "0.026030152883624" "0.122143060813464" "NUP37" "79023"
"ENSG00000075213" "3247.18067318888" "-1.30133054375127" "0.303945203109325" "1.08718779533792e-06" "4.02676689523805e-05" "SEMA3A" "10371"
"ENSG00000075218" "1000.06318875366" "0.317942039128887" "0.344343539522743" "0.0723559807737458" "0.242487118573452" "GTSE1" "51512"
"ENSG00000075223" "1064.10704424172" "-0.740308248120973" "0.359426501043313" "0.00296196957671952" "0.0261009649918442" "SEMA3C" "10512"
"ENSG00000075234" "353.353054682762" "-0.0009706716702792" "0.162098874146283" "0.992557566709263" "0.996505204342262" "TTC38" "55020"
"ENSG00000075239" "1413.07944281496" "-0.0147490514576241" "0.123698035784495" "0.91169038972962" "0.965721958887148" "ACAT1" "38"
"ENSG00000075240" "136.124614189611" "-0.788850634082919" "0.368024142582761" "0.00214674002576793" "0.0206107140683441" "GRAMD4" "23151"
"ENSG00000075275" "645.373364928137" "-1.2920242397865" "0.175577630179592" "1.28960178607716e-14" "3.20602819787183e-12" "CELSR1" "9620"
"ENSG00000075290" "0.28164791057768" "-0.0019004778938143" "0.27532609202033" "0.989362338291173" NA "WNT8B" "7479"
"ENSG00000075292" "2969.27358912569" "-0.130435608374104" "0.147289037506844" "0.296819596028806" "0.561667158533116" "ZNF638" "27332"
"ENSG00000075303" "605.604427943295" "0.0516544792097616" "0.178751319045112" "0.695598802178812" "0.855954329110945" "SLC25A40" "55972"
"ENSG00000075336" "468.963890901652" "0.0232036887432197" "0.177688699176471" "0.86362288995359" "0.94207160399599" "TIMM21" "29090"
"ENSG00000075391" "1611.53158828069" "0.0605793536769338" "0.164059731161794" "0.650360349170202" "0.831536866608328" "RASAL2" "9462"
"ENSG00000075399" "276.017216923879" "-0.215287382462623" "0.233019927942401" "0.16665964753816" "0.403743023299296" "VPS9D1" "9605"
"ENSG00000075407" "676.305851780292" "-0.0367098710369956" "0.135777257423031" "0.753865197531" "0.887991886117755" "ZNF37A" "7587"
"ENSG00000075413" "1589.77686053008" "0.199832472733041" "0.123559158109385" "0.070432631501513" "0.237692023380671" "MARK3" "4140"
"ENSG00000075415" "10283.6070381866" "0.188292138675513" "0.100104056349804" "0.044887844958016" "0.177175790250451" "SLC25A3" "5250"
"ENSG00000075420" "5210.62527915194" "-0.341580214961242" "0.16244116346986" "0.0124047301686759" "0.0723557812327177" "FNDC3B" "64778"
"ENSG00000075426" "3617.97752842594" "-0.127884977759061" "0.175146367600991" "0.353114323205182" "0.618081909019696" "FOSL2" "2355"
"ENSG00000075539" "1774.42743185557" "-0.121796453923383" "0.187951738130387" "0.387005974557874" "0.65013879214855" "FRYL" "285527"
"ENSG00000075568" "2143.11318597709" "-0.0949229916225427" "0.132231559945233" "0.390811844391654" "0.652998038979456" "TMEM131" "23505"
"ENSG00000075618" "2287.07510623936" "0.191239106775491" "0.265499187643827" "0.208160394678736" "0.461897975568632" "FSCN1" "6624"
"ENSG00000075624" "97483.5972244837" "-0.055499911607389" "0.221536074697972" "0.67664953267092" "0.845322486071605" "ACTB" "60"
"ENSG00000075643" "280.065091395168" "0.752628224916775" "0.280877546373534" "0.000677888042377111" "0.00849067709872034" "MOCOS" "55034"
"ENSG00000075651" "241.439170035524" "-0.00203732189979838" "0.237890567932192" "0.984163920177645" "0.993255078133021" "PLD1" "5337"
"ENSG00000075702" "420.6146415484" "0.356720097995829" "0.397257511021882" "0.0543713038909414" "0.200387321258438" "WDR62" "284403"
"ENSG00000075711" "2416.5142689751" "0.230077119417621" "0.109585521988449" "0.0220525302016706" "0.108497126101653" "DLG1" "1739"
"ENSG00000075785" "6840.25608787623" "-0.271618426037821" "0.13178148470623" "0.0189443049967049" "0.0976864099264405" "RAB7A" "7879"
"ENSG00000075790" "1981.0046731721" "-0.164048353658507" "0.0972337007670506" "0.0728909472932166" "0.243782034893416" "BCAP29" "55973"
"ENSG00000075826" "311.701978386979" "-0.0425891206114772" "0.217191183142811" "0.752551369083702" "0.887505416799064" "SEC31B" "25956"
"ENSG00000075856" "1335.17971158586" "0.197357610654735" "0.103816914183141" "0.0395624788520909" "0.162204186158198" "SART3" "9733"
"ENSG00000075914" "426.293689916047" "-0.294634836595631" "0.0970184595904868" "0.00109680140766641" "0.0123431532901169" "EXOSC7" "23016"
"ENSG00000075945" "981.52203291068" "0.532256709265906" "0.217842447838308" "0.0023838954183001" "0.022275031904025" "KIFAP3" "22920"
"ENSG00000075975" "903.588491173854" "-0.263604377458265" "0.0943978753585726" "0.00297481296942531" "0.0261342781910134" "MKRN2" "23609"
"ENSG00000076003" "2458.02941491329" "0.259116034445442" "0.225469965570301" "0.101465733583374" "0.298647642580101" "MCM6" "4175"
"ENSG00000076043" "1723.52459458467" "0.206657144095162" "0.118218684712987" "0.0524630311857397" "0.195372994937725" "REXO2" "25996"
"ENSG00000076053" "1234.4056160074" "0.313657470128384" "0.122647643004245" "0.00435102467240892" "0.0344055965421135" "RBM7" "10179"
"ENSG00000076067" "1614.55800381762" "-0.106415775954043" "0.159201505041979" "0.41183180178438" "0.670836513816947" "RBMS2" "5939"
"ENSG00000076108" "2893.252430233" "-0.0815722238210071" "0.182412216305954" "0.552180043946886" "0.77636419546534" "BAZ2A" "11176"
"ENSG00000076201" "1181.99975929997" "-0.416078735312165" "0.17626578549584" "0.0046338180136552" "0.0360681622239348" "PTPN23" "25930"
"ENSG00000076242" "1147.89290921959" "-0.0736400757344731" "0.126883031272829" "0.513243806743232" "0.749493091940455" "MLH1" "4292"
"ENSG00000076248" "757.137739909809" "0.0111684376731931" "0.122657048483441" "0.920381001753391" "0.969830858984399" "UNG" "7374"
"ENSG00000076258" "87.5591148147235" "-0.129505521215814" "0.265414779915822" "0.320905306167695" "0.58480668027397" "FMO4" "2329"
"ENSG00000076321" "959.324032344789" "0.0292806364171871" "0.115109511514127" "0.773486979821331" "0.898668724073016" "KLHL20" "27252"
"ENSG00000076344" "17.0633710616553" "8.08285582036748" "2.41593133397522" "8.43447282225594e-10" "7.81880395862009e-08" "RGS11" "8786"
"ENSG00000076351" "213.212413044448" "-0.365237338559671" "0.147014342669626" "0.00459326031202148" "0.0358374775081543" "SLC46A1" "113235"
"ENSG00000076356" "443.435064582361" "0.0450263605481432" "0.206577144308959" "0.751430071018468" "0.886692887829632" "PLXNA2" "5362"
"ENSG00000076382" "2012.35049230355" "0.727095868739389" "0.386844695019216" "0.00441195699245266" "0.0347433518149264" "SPAG5" "10615"
"ENSG00000076513" "7607.13041786795" "-0.216857893730757" "0.115351209338155" "0.0379551496153572" "0.157622904299868" "ANKRD13A" "88455"
"ENSG00000076554" "447.784961580893" "0.167515519681" "0.214050958201828" "0.260831939853378" "0.523442681565467" "TPD52" "7163"
"ENSG00000076555" "91.6493208264381" "-0.104878883379672" "0.243120715827555" "0.434097643102535" "0.688979892438227" "ACACB" "32"
"ENSG00000076604" "556.092274905153" "-0.0351301673117971" "0.217922710121319" "0.790367756216145" "0.907418846869346" "TRAF4" "9618"
"ENSG00000076641" "1244.45852701706" "0.248176211514628" "0.426130737276721" "0.0327644600020549" "0.142902514543784" "PAG1" "55824"
"ENSG00000076650" "233.297563567063" "0.473384479883758" "0.158690836350393" "0.000634724848132621" "0.0080881136059335" "GPATCH1" "55094"
"ENSG00000076662" "119.520373715754" "0.18814366071665" "0.230705684132059" "0.218247127969106" "0.474595726106037" "ICAM3" "3385"
"ENSG00000076685" "2155.56647287077" "0.200379059435234" "0.109348891268223" "0.0459414031711291" "0.179587865475936" "NT5C2" "22978"
"ENSG00000076706" "4.57216628226977" "-0.180247829507776" "0.353750483630259" "0.0357956465302752" "0.151269337002118" "MCAM" "4162"
"ENSG00000076770" "321.864543992317" "0.0944072713565303" "0.222099164977489" "0.500580161674016" "0.739960506956464" "MBNL3" "55796"
"ENSG00000076864" "1.5004265736519" "-0.0268675946501643" "0.275270340320857" "0.422417416581198" NA "RAP1GAP" "5909"
"ENSG00000076924" "555.991189345842" "0.0581243000274364" "0.197089965930316" "0.675406392888128" "0.844909889955868" "XAB2" "56949"
"ENSG00000076928" "877.639781866606" "-0.0238511622848782" "0.203042087330305" "0.86006110995464" "0.940820578227436" "ARHGEF1" "9138"
"ENSG00000076944" "11.8845245433358" "0.0467853917341" "0.254523630352152" "0.656350552098926" "0.834707786299735" "STXBP2" "6813"
"ENSG00000076984" "348.103058717418" "0.0388184467666126" "0.212030345024136" "0.777519824363409" "0.900638565348028" "MAP2K7" "5609"
"ENSG00000077044" "497.937971602295" "0.293027789909473" "0.25833073249719" "0.0829452160210446" "0.264959638597516" "DGKD" "8527"
"ENSG00000077063" "1.32519969299784" "-0.00964707356598876" "0.273584943490151" "0.851504509065416" NA "CTTNBP2" "83992"
"ENSG00000077092" "5.95169569968133" "0.0173020503541341" "0.266254776812474" "0.805923271244212" "0.914525925942343" "RARB" "5915"
"ENSG00000077097" "5449.29190751479" "-0.105802623547906" "0.133126847800245" "0.361555891734546" "0.626442351803636" "TOP2B" "7155"
"ENSG00000077147" "8730.41755165238" "-0.0820116665640149" "0.105891133975671" "0.400373897577586" "0.66169771469108" "TM9SF3" "56889"
"ENSG00000077150" "635.854983246971" "-0.163887860074275" "0.17141504778949" "0.228159036201664" "0.485744578434787" "NFKB2" "4791"
"ENSG00000077152" "547.806785369901" "0.395574250882072" "0.32351457257525" "0.0391470474460869" "0.161118185148243" "UBE2T" "29089"
"ENSG00000077157" "392.037216193054" "0.107095617961582" "0.209698203767824" "0.453825231951304" "0.704747719653321" "PPP1R12B" "4660"
"ENSG00000077232" "5906.22099585539" "0.171744296501755" "0.11906876985921" "0.109338975993279" "0.312985680058919" "DNAJC10" "54431"
"ENSG00000077235" "2508.55477834374" "0.0287293856601759" "0.120463842580837" "0.793814004645733" "0.909142122893757" "GTF3C1" "2975"
"ENSG00000077238" "590.902451038632" "0.149838235718336" "0.166342808688102" "0.256214718147206" "0.518880658523742" "IL4R" "3566"
"ENSG00000077254" "2267.93888085699" "0.0743155763224926" "0.0994225046320244" "0.425238755690782" "0.681611697825169" "USP33" "23032"
"ENSG00000077312" "975.538316144853" "0.329766199169516" "0.174193707029517" "0.021182263213952" "0.105544662865024" "SNRPA" "6626"
"ENSG00000077327" "0.71651078134762" "0.00704548704703378" "0.275297439891773" "0.870210072246146" NA "SPAG6" "9576"
"ENSG00000077348" "75.6755217331742" "0.167279775229478" "0.255846513364773" "0.256610038378086" "0.519104612218917" "EXOSC5" "56915"
"ENSG00000077380" "3972.14735189971" "0.0136329108112152" "0.0947464605400546" "0.879208673981288" "0.950708838980162" "DYNC1I2" "1781"
"ENSG00000077420" "711.610677720898" "0.103439063713542" "0.162435903712912" "0.434061310756046" "0.688979892438227" "APBB1IP" "54518"
"ENSG00000077454" "375.470536982018" "0.0015594049448807" "0.234739872009171" "0.993851827662447" "0.997441951289218" "LRCH4" "4034"
"ENSG00000077458" "289.096703307925" "0.413641609785428" "0.270077862224562" "0.0252455527777638" "0.11909977860194" "FAM76B" "143684"
"ENSG00000077463" "146.727369555588" "-0.0178499433152717" "0.225054332794204" "0.889555463379699" "0.956225500729435" "SIRT6" "51548"
"ENSG00000077514" "824.146637968851" "0.492838803037847" "0.255037078698021" "0.00880441095003862" "0.0572356477290942" "POLD3" "10714"
"ENSG00000077549" "6129.63518525404" "0.0287349387436291" "0.0837153293428567" "0.72066983244769" "0.87049106381049" "CAPZB" "832"
"ENSG00000077585" "469.653965473754" "-0.277284412858515" "0.27991259398098" "0.0988144532432558" "0.294720938725929" "GPR137B" "7107"
"ENSG00000077616" "27.2081149083749" "1.83655447762763" "0.491981434806065" "1.09551918495155e-05" "0.000290392225956138" "NAALAD2" "10003"
"ENSG00000077684" "1284.69370213892" "0.426883135883209" "0.235442505991245" "0.0149879488985677" "0.0826074120012426" "JADE1" "79960"
"ENSG00000077713" "796.382802008568" "0.168644431971225" "0.148639709701923" "0.180991550369935" "0.423941378796558" "SLC25A43" "203427"
"ENSG00000077721" "2575.24733282738" "0.0319357068622114" "0.0820528999797132" "0.685891783080206" "0.85028019999334" "UBE2A" "7319"
"ENSG00000077782" "5897.75334079117" "-0.121777078165853" "0.129702523875669" "0.24579633281851" "0.507055905945332" "FGFR1" "2260"
"ENSG00000077809" "6798.61114539206" "-0.260000078660734" "0.13714339139225" "0.029684960763052" "0.134058489774943" NA NA
"ENSG00000077942" "9659.46446077724" "-0.0464076357329647" "0.174851032977825" "0.72586203679925" "0.873867803932944" "FBLN1" "2192"
"ENSG00000077943" "126.403331401714" "-0.000788589015818866" "0.242760236877625" "0.987143685476294" "0.994386879381215" "ITGA8" "8516"
"ENSG00000078018" "476.43825303247" "0.0942179993827021" "0.243170037086626" "0.478019008882353" "0.724089355404509" "MAP2" "4133"
"ENSG00000078043" "422.327011680011" "-0.342385757493508" "0.128966110571237" "0.00284836243071873" "0.0253036983016962" "PIAS2" "9063"
"ENSG00000078053" "1.82706626492778" "-0.00220328550541257" "0.27529669122552" "0.975542632388309" NA "AMPH" "273"
"ENSG00000078061" "760.156053391548" "0.0809867865361918" "0.11849678061945" "0.448614192691605" "0.700367428514164" "ARAF" "369"
"ENSG00000078070" "464.809418657419" "-0.529946824052079" "0.209095795278605" "0.00184429457145231" "0.0182516196190528" "MCCC1" "56922"
"ENSG00000078081" "6.04081371656876" "-0.00182860088975262" "0.275316835024718" "0.986095562013649" "0.99397846138388" "LAMP3" "27074"
"ENSG00000078098" "1784.77506845662" "-0.620800305581445" "0.214134075734661" "0.000489651842676974" "0.00665634418777447" "FAP" "2191"
"ENSG00000078114" "0.071143956643528" "-0.000319843746946057" "0.275004652794376" "0.98989295661373" NA "NEBL" "10529"
"ENSG00000078124" "1184.56513548198" "-0.115296777288691" "0.117226024115101" "0.274442430769431" "0.537638030082196" "ACER3" "55331"
"ENSG00000078140" "2203.49130674481" "-0.253153705538553" "0.0976017105632534" "0.00514386184638841" "0.0388226702739379" "UBE2K" "3093"
"ENSG00000078142" "1383.71006518313" "-0.511168296426596" "0.145263032110331" "7.75419822200532e-05" "0.00150518123451098" "PIK3C3" "5289"
"ENSG00000078177" "368.023163149622" "0.751786507111148" "0.229587129597288" "0.000109583181993101" "0.00200674202024866" "N4BP2" "55728"
"ENSG00000078237" "428.652670651147" "-1.37887532870164" "0.180441722801818" "1.38484297091941e-15" "4.28726480506522e-13" "TIGAR" "57103"
"ENSG00000078246" "1357.13822164638" "0.354724335664563" "0.126566115389214" "0.00186851174450457" "0.0184467753934001" "TULP3" "7289"
"ENSG00000078269" "2273.62109437342" "-0.190580738253959" "0.181823640371516" "0.177745348196921" "0.419149996150486" "SYNJ2" "8871"
"ENSG00000078304" "3046.29572983263" "0.302918228369609" "0.0995134630166382" "0.00109670744098884" "0.0123431532901169" "PPP2R5C" "5527"
"ENSG00000078319" "87.1174277764747" "0.111295831185025" "0.194453352916109" "0.432960640500835" "0.688440564913045" "PMS2P1" "5379"
"ENSG00000078369" "11177.9035802873" "0.137188597841992" "0.110952339832707" "0.176185420375728" "0.417089940488377" "GNB1" "2782"
"ENSG00000078399" "558.068703122649" "-0.20826472700569" "0.161385324476143" "0.118010937200084" "0.327665168903063" "HOXA9" "3205"
"ENSG00000078401" "144.484196493472" "0.108124359894793" "0.254085165707621" "0.407669250460282" "0.667701842838121" "EDN1" "1906"
"ENSG00000078403" "817.445833251496" "0.0803660415983457" "0.135051696139047" "0.494922547490814" "0.735890135545932" "MLLT10" "8028"
"ENSG00000078487" "77.0682474802211" "-0.107199999507296" "0.213728716089866" "0.450021182560111" "0.701229588171538" "ZCWPW1" "55063"
"ENSG00000078549" "0.876098798622045" "-0.000841971946695381" "0.273230703501224" "0.971625144608602" NA "ADCYAP1R1" "117"
"ENSG00000078579" "11.9918106267484" "0.0364317038724695" "0.262855650357344" "0.68454311136502" "0.849620527328083" "FGF20" "26281"
"ENSG00000078596" "0.0684625071196315" "-0.00755611781794243" "0.275376797797332" "0.809554575936611" NA "ITM2A" "9452"
"ENSG00000078618" "4796.24841787549" "0.231770347332453" "0.0989423494053331" "0.0121630604654172" "0.0714030397554797" "NRDC" "4898"
"ENSG00000078668" "2122.77182099203" "0.11190896976631" "0.136173326857581" "0.344898601124494" "0.609773302244902" "VDAC3" "7419"
"ENSG00000078674" "3670.16963075576" "0.268681637999266" "0.157121761673823" "0.0421041614713943" "0.169158932767541" "PCM1" "5108"
"ENSG00000078687" "561.173394933476" "0.438318737669678" "0.219909688845466" "0.00995112060330343" "0.0623912827126491" "TNRC6C" "57690"
"ENSG00000078699" "539.916284828588" "0.199710182761018" "0.174923842893887" "0.152446153087451" "0.382877159017127" "CBFA2T2" "9139"
"ENSG00000078747" "2572.50273075873" "-0.0669493055092264" "0.116319363551036" "0.532518083585582" "0.764044679055838" "ITCH" "83737"
"ENSG00000078795" "1.67499843892509" "0.00291625665011606" "0.271264482843684" "0.948337857069456" NA "PKD2L2" "27039"
"ENSG00000078804" "1629.6063444846" "-0.146038416150396" "0.18981221365326" "0.303747044133169" "0.568352320690733" "TP53INP2" "58476"
"ENSG00000078808" "2640.69169020878" "0.0409274768618066" "0.162138420977056" "0.758144444163365" "0.890134815014848" "SDF4" "51150"
"ENSG00000078814" "2.04455907078167" "0.0339757290462667" "0.274949015111097" "0.428672914577486" NA "MYH7B" "57644"
"ENSG00000078900" "0.165778392540919" "-0.000895321884065391" "0.275353496065825" "0.989364896593994" NA "TP73" "7161"
"ENSG00000078902" "694.05116287578" "-0.0174385539826582" "0.204961245695121" "0.897819264881108" "0.959733508158878" "TOLLIP" "54472"
"ENSG00000078967" "415.361066910136" "0.153057306982887" "0.151369492937897" "0.228424002498929" "0.485930381563909" "UBE2D4" "51619"
"ENSG00000079101" "0.415596529308966" "0.011559922393035" "0.275617565063654" "0.515123847999664" NA "CLUL1" "27098"
"ENSG00000079102" "454.086425318441" "0.124992167814561" "0.24488533659411" "0.353469329208406" "0.618373467709939" "RUNX1T1" "862"
"ENSG00000079112" "0.344194790680191" "0.00707136755165629" "0.275283389468199" "0.859069854458049" NA "CDH17" "1015"
"ENSG00000079134" "462.697640414011" "0.756051163136087" "0.181645748275227" "3.48401063419176e-06" "0.000110358390899263" "THOC1" "9984"
"ENSG00000079150" "681.109645366017" "-0.000910028942176464" "0.191900364553333" "0.990984534827466" "0.995839922063269" "FKBP7" "51661"
"ENSG00000079156" "455.234006098882" "0.543413122331789" "0.169349080987623" "0.000236551963030174" "0.00374559790882146" "OSBPL6" "114880"
"ENSG00000079215" "0.0421603713450818" "-0.00100865123479321" "0.275346271904004" "0.989378589297925" NA "SLC1A3" "6507"
"ENSG00000079246" "10182.7010751034" "-0.011808676137945" "0.125766686836142" "0.917084130596755" "0.968246342888588" "XRCC5" "7520"
"ENSG00000079257" "702.535666182014" "-0.0278520246640505" "0.22972660714168" "0.824782141908659" "0.92388212619042" "LXN" "56925"
"ENSG00000079263" "7.74967981260545" "-2.02531811728368" "1.09309534991013" "0.00205989840931755" "0.0200467456109623" "SP140" "11262"
"ENSG00000079277" "463.674636842272" "-0.140222055778268" "0.148865811181736" "0.261871411446787" "0.524318013303098" "MKNK1" "8569"
"ENSG00000079308" "53.1994571861475" "0.0615647336781559" "0.271873947382021" "0.443041442439532" "0.696038298309828" "TNS1" "7145"
"ENSG00000079313" "330.532089753084" "0.0934988005378792" "0.255925352370257" "0.449714879251521" "0.701031148551885" "REXO1" "57455"
"ENSG00000079332" "4771.10380898907" "-0.0604994327266056" "0.10973174199753" "0.542240724743013" "0.770070333893272" "SAR1A" "56681"
"ENSG00000079335" "139.262258354323" "-0.387457510575924" "0.291672485381494" "0.0377388406597553" "0.156990911167645" "CDC14A" "8556"
"ENSG00000079337" "75.9240314941931" "0.211491468077584" "0.281454880141152" "0.169631645162144" "0.408770162111979" "RAPGEF3" "10411"
"ENSG00000079385" "6.00312737305895" "-0.173127809840466" "0.355569270281504" "0.00904050560894849" "0.0582397393135559" "CEACAM1" "634"
"ENSG00000079387" "883.293831502723" "0.287760073341293" "0.13851878339201" "0.0174381754549339" "0.0918467059130994" "SENP1" "29843"
"ENSG00000079432" "1050.21779996898" "0.0148925342326081" "0.209475226653483" "0.914934582159364" "0.9670242676913" "CIC" "23152"
"ENSG00000079435" "21.7914414324024" "0.167509417629714" "0.321566616875185" "0.12423117721239" "0.338608594642332" "LIPE" "3991"
"ENSG00000079459" "3007.023167254" "-0.355513884365687" "0.18799426339374" "0.0179334498402288" "0.093827007702575" "FDFT1" "2222"
"ENSG00000079462" "229.409367942425" "0.203518257772257" "0.212262012254662" "0.173155939517643" "0.413257113542616" "PAFAH1B3" "5050"
"ENSG00000079482" "471.25306010686" "-0.0977989547721502" "0.191731513563061" "0.483956772818943" "0.729205652762525" "OPHN1" "4983"
"ENSG00000079557" "0.932411327785339" "0.00719279544932773" "0.274034924184194" "0.831811507794393" NA "AFM" "173"
"ENSG00000079616" "1114.70999773493" "0.368464449897951" "0.317487064285471" "0.0493271098021169" "0.187742801585046" "KIF22" "3835"
"ENSG00000079691" "493.094982507191" "-0.0492398604582586" "0.163138833895863" "0.70628656205424" "0.861993949403565" "CARMIL1" "55604"
"ENSG00000079739" "896.873135025373" "-0.204437527604586" "0.180124897674657" "0.148277624462287" "0.376615984857153" "PGM1" "5236"
"ENSG00000079785" "3752.37450010867" "-0.11254109974826" "0.121352314496492" "0.296935292257277" "0.561691754133894" "DDX1" "1653"
"ENSG00000079805" "2062.61685212678" "0.189414188721965" "0.150507756914948" "0.13762317423233" "0.360265891759313" "DNM2" "1785"
"ENSG00000079819" "3230.43908765128" "-0.08299165580096" "0.137227074629525" "0.489751328526183" "0.732996424195713" "EPB41L2" "2037"
"ENSG00000079841" "74.504645247146" "-0.026885400364863" "0.247346085603787" "0.80602594494862" "0.914525925942343" "RIMS1" "22999"
"ENSG00000079931" "1667.23866147769" "-0.0717672129358754" "0.268931879022333" "0.440355259638697" "0.693944400706083" "MOXD1" "26002"
"ENSG00000079950" "1552.79490959516" "-0.163349151622817" "0.133433080443527" "0.160440527496365" "0.394619723453809" "STX7" "8417"
"ENSG00000079974" "442.409421432358" "-0.0237182386621283" "0.136658692650344" "0.841774410913583" "0.93304293280214" "RABL2B" "11158"
"ENSG00000079999" "1100.02010788053" "0.162023778966488" "0.117988227743515" "0.129435329297145" "0.347135482691657" "KEAP1" "9817"
"ENSG00000080031" "30.9316399623427" "0.043365969551307" "0.259549591464099" "0.654123339836354" "0.833360956598718" "PTPRH" "5794"
"ENSG00000080189" "574.65493527704" "0.0290975589875657" "0.146073837617395" "0.823919120880507" "0.923419219488127" "SLC35C2" "51006"
"ENSG00000080200" "555.425411367951" "-0.0263401056534411" "0.163216676355345" "0.834955474133317" "0.929576769986088" "CRYBG3" "131544"
"ENSG00000080298" "110.240443117162" "-0.106266931603598" "0.226129651314966" "0.448556742141973" "0.700344373876247" "RFX3" "5991"
"ENSG00000080345" "2892.97817942313" "0.0611608240224848" "0.129020099461857" "0.577200607336454" "0.790905605421075" "RIF1" "55183"
"ENSG00000080371" "1790.09899707243" "-0.0139511569606959" "0.10115583541324" "0.87772747901408" "0.949800496401893" "RAB21" "23011"
"ENSG00000080493" "489.109567780811" "0.0709683974231698" "0.233352702788483" "0.571898516682037" "0.787187974022086" "SLC4A4" "8671"
"ENSG00000080503" "1823.34409729449" "-0.0556477470977533" "0.149450188346236" "0.655432297649791" "0.834287348209686" "SMARCA2" "6595"
"ENSG00000080511" "1.12643899178387" "0.0022817341133262" "0.27406333936742" "0.955076340404699" NA "RDH8" "50700"
"ENSG00000080546" "324.180477646179" "-1.82026714864283" "0.262777635928607" "2.36251317509806e-13" "4.35551867157405e-11" "SESN1" "27244"
"ENSG00000080561" "306.194223690399" "0.0622075827083189" "0.143860376170037" "0.611642249179361" "0.808774539937743" "MID2" "11043"
"ENSG00000080573" "1211.3799910154" "1.70186364864002" "0.994279152845189" "0.00218964242437786" "0.0209735276702814" "COL5A3" "50509"
"ENSG00000080603" "3015.2191874145" "0.091257927769493" "0.143898281221837" "0.456941271521811" "0.706625808415136" "SRCAP" "10847"
"ENSG00000080608" "972.716135572056" "-0.286733284243461" "0.198173371853306" "0.0672742362858235" "0.231024627245247" "PUM3" "9933"
"ENSG00000080709" "194.716904705244" "2.20855265268035" "0.461572787073981" "7.96693605204877e-08" "4.21682215296826e-06" "KCNN2" "3781"
"ENSG00000080802" "726.145793156068" "-0.371968845169928" "0.142676360706883" "0.00300550598092834" "0.0262869627585672" "CNOT4" "4850"
"ENSG00000080815" "1938.42928346014" "0.000864067884131517" "0.130968837659932" "0.99992431343752" "0.999981165100703" "PSEN1" "5663"
"ENSG00000080819" "634.046324018913" "0.0680212035551308" "0.0910553780324335" "0.428579322184466" "0.684423441458961" "CPOX" "1371"
"ENSG00000080822" "1289.21126104059" "0.485093545589748" "0.137561428443567" "9.38039659251354e-05" "0.00176506361571058" "CLDND1" "56650"
"ENSG00000080823" "252.245292182143" "-0.0274533551271057" "0.202105480530884" "0.838280504072791" "0.931182540673601" "MOK" "5891"
"ENSG00000080824" "38215.8536354649" "0.0865288884868222" "0.139816484626686" "0.474220781046843" "0.720597756567568" "HSP90AA1" "3320"
"ENSG00000080839" "882.530724295152" "0.266674367478244" "0.248856374449901" "0.104355938052767" "0.303325461748416" "RBL1" "5933"
"ENSG00000080845" "2500.72484357117" "-0.0657758170953513" "0.15416872438511" "0.604539669852589" "0.804798942482153" "DLGAP4" "22839"
"ENSG00000080854" "2.64865742345032" "0.0271306513205894" "0.273425233127636" "0.554878022102051" NA "IGSF9B" "22997"
"ENSG00000080947" "42.6451539115344" "0.0642252933465086" "0.265109875036737" "0.506873096574351" "0.744831808387754" "CROCCP3" "114819"
"ENSG00000080986" "1160.73559384948" "0.616386259350111" "0.311222196093688" "0.00505941016535627" "0.0383469595966028" "NDC80" "10403"
"ENSG00000081014" "984.503202045493" "-0.255314856683064" "0.145103886892052" "0.0410345610899039" "0.166171010621178" "AP4E1" "23431"
"ENSG00000081019" "487.025874928067" "-0.00910369518969356" "0.18752544507914" "0.946309021071404" "0.979845735328175" "RSBN1" "54665"
"ENSG00000081026" "402.52400102746" "0.386231916574268" "0.216834026293681" "0.0199865381966453" "0.101497715484542" "MAGI3" "260425"
"ENSG00000081041" "68.3844743637819" "0.0270069308486373" "0.273627419479604" NA NA "CXCL2" "2920"
"ENSG00000081051" "24.2800628967203" "-0.0723484209530771" "0.246436475533733" "0.55607950755452" "0.77844489036384" "AFP" "174"
"ENSG00000081052" "22.8872288690035" "0.189463917050594" "0.283637860754443" "0.196789365594158" "0.44586024726166" "COL4A4" "1286"
"ENSG00000081059" "31.4822551203115" "0.205704871730867" "0.361793680884419" "0.0672577412892982" "0.231024627245247" "TCF7" "6932"
"ENSG00000081087" "1817.2237170494" "-1.0554792961884" "0.166758327138726" "1.92515095375861e-11" "2.67693871603994e-09" "OSTM1" "28962"
"ENSG00000081138" "0.139685242252396" "-0.00746155674589206" "0.275373111733696" "0.835571902308269" NA "CDH7" "1005"
"ENSG00000081148" "9.8452241359757" "0.163625212700646" "0.302535009898456" "0.184205030299472" "0.428289094112759" "IMPG2" "50939"
"ENSG00000081154" "3639.48199938658" "-0.0409416663177064" "0.0978609016915584" "0.652953222770322" "0.83279851997128" "PCNP" "57092"
"ENSG00000081177" "553.507493888897" "-0.0353032493230759" "0.12931036518493" "0.754589080537374" "0.88843984166599" "EXD2" "55218"
"ENSG00000081181" "123.637504049166" "-0.0764722008019436" "0.242657337579947" "0.549198420690387" "0.774306144101591" "ARG2" "384"
"ENSG00000081189" "202.654097572391" "0.344949016551163" "0.400541011180809" "0.0570064103626494" "0.206892541745267" "MEF2C" "4208"
"ENSG00000081237" "26.6463418656966" "0.207895009997896" "0.371287180323913" "0.0514738346251155" "0.192959259430865" "PTPRC" "5788"
"ENSG00000081307" "1589.05089297295" "-0.0865852996786796" "0.16296999786492" "0.484574396240191" "0.729645453568979" "UBA5" "79876"
"ENSG00000081320" "1935.32779640822" "0.877643549281412" "0.199034860613643" "9.57023619107693e-07" "3.60984909018828e-05" "STK17B" "9262"
"ENSG00000081377" "749.845248095853" "0.0217575235448199" "0.188879899563443" "0.874108461738619" "0.948193285746877" "CDC14B" "8555"
"ENSG00000081386" "428.954254743398" "-0.332041007850575" "0.244407644751473" "0.0526552488961267" "0.195689088083272" "ZNF510" "22869"
"ENSG00000081479" "1.68971352519162" "0.0154568994344775" "0.271194110186227" "0.771090859488574" NA "LRP2" "4036"
"ENSG00000081665" "153.97519350799" "0.0399905014466412" "0.20923367772674" "0.761920671591512" "0.892397343098974" "ZNF506" "440515"
"ENSG00000081692" "249.000808844803" "-0.0336798496907821" "0.161332672398748" "0.795206889620199" "0.909961671934324" "JMJD4" "65094"
"ENSG00000081721" "345.864973383266" "0.324174413747082" "0.13554159535185" "0.00676121038055547" "0.0472277309170516" "DUSP12" "11266"
"ENSG00000081760" "873.755002798557" "-0.333801074514331" "0.130005710632006" "0.00400179185447042" "0.0323726721792735" "AACS" "65985"
"ENSG00000081791" "984.739070634525" "0.149921771256511" "0.160640045640381" "0.254777376750625" "0.517438692625851" "DELE1" "9812"
"ENSG00000081800" "0.146838766794945" "-0.00719585472660729" "0.275354601270946" "0.856740218625941" NA "SLC13A1" "6561"
"ENSG00000081803" "592.124048682066" "0.115711061610525" "0.219101392388237" "0.42065060153841" "0.678266024964843" "CADPS2" "93664"
"ENSG00000081818" "6.100886499306" "-0.141265285143506" "0.30059553619432" "0.18193086399525" "0.425412799833841" "PCDHB4" "56131"
"ENSG00000081842" "1.15372777340877" "-0.0233745121937625" "0.276008818717287" "0.56559748741493" NA "PCDHA6" "56142"
"ENSG00000081853" "85.9792723193999" "0.24452139275551" "0.322084869589314" "0.120522821789125" "0.332149526072365" "PCDHGA2" "56113"
"ENSG00000081870" "486.834727472202" "0.22810707825544" "0.178212522391285" "0.102709386567674" "0.300625147349587" "HSPB11" "51668"
"ENSG00000081913" "231.260555939974" "-0.0278036054472027" "0.217211932488909" "0.834125056750725" "0.929405856968569" "PHLPP1" "23239"
"ENSG00000081923" "6265.42737191181" "0.0494333914244206" "0.206136491215843" "0.766697879084025" "0.895181263928905" "ATP8B1" "5205"
"ENSG00000082014" "444.22602616695" "-0.0591777311492647" "0.187418917118354" "0.666875323989078" "0.84045107913977" "SMARCD3" "6604"
"ENSG00000082068" "544.466054273849" "0.170189743520366" "0.168113639904551" "0.209884825695212" "0.464119741436041" "WDR70" "55100"
"ENSG00000082074" "37.8743132254497" "0.00877152357953376" "0.229890386206685" "0.947219147519528" "0.980071369182773" "FYB1" "2533"
"ENSG00000082126" "66.1796704453373" "-0.183040472886749" "0.259138597263004" "0.220065293678847" "0.476551582246605" "MPP4" "58538"
"ENSG00000082146" "685.085577143334" "-0.0769686872001755" "0.191934465307994" "0.579590223235093" "0.792162964001784" "STRADB" "55437"
"ENSG00000082153" "11487.2798839151" "-0.135603436193588" "0.103740434267936" "0.156653144179485" "0.389286881812583" "BZW1" "9689"
"ENSG00000082196" "16.3285109892892" "0.190616750336836" "0.317649076914764" "0.147544235405925" "0.37550696879491" "C1QTNF3" "114899"
"ENSG00000082212" "1041.26620186662" "-0.129743895001" "0.124361077265411" "0.242835132525908" "0.504295513793836" "ME2" "4200"
"ENSG00000082213" "837.120191842977" "-0.459779098300392" "0.110057851503485" "7.21753836334127e-06" "0.000205599599766846" "C5orf22" "55322"
"ENSG00000082258" "988.631962988689" "-0.17075058221467" "0.105749096628201" "0.0788399505539097" "0.256261075413738" "CCNT2" "905"
"ENSG00000082269" "256.4794586166" "0.340267398045959" "0.228418234118776" "0.0412389270892283" "0.166826507810665" "FAM135A" "57579"
"ENSG00000082293" "7.00556660413887" "-0.0176868182712448" "0.273103858078768" "0.642527291446579" "0.826879912008989" "COL19A1" "1310"
"ENSG00000082438" "3389.73333540315" "-1.08175226655416" "0.333559004290662" "7.28247855460212e-05" "0.00143618879956624" "COBLL1" "22837"
"ENSG00000082458" "320.966574647919" "0.24637618459905" "0.187331861889192" "0.0910879483338969" "0.280881611776467" "DLG3" "1741"
"ENSG00000082482" "1037.38559616341" "0.168524717085268" "0.254388274428562" "0.255702793566733" "0.518291715483997" "KCNK2" "3776"
"ENSG00000082497" "385.494684643821" "1.32448285011985" "0.421469154457402" "8.45226501903795e-05" "0.00162014911720064" "SERTAD4" "56256"
"ENSG00000082512" "911.03448250324" "0.125194131881516" "0.197779015666393" "0.38363355102751" "0.647066129241302" "TRAF5" "7188"
"ENSG00000082515" "399.800984303823" "0.0843110336959294" "0.111112070820949" "0.400646775581968" "0.661882027159578" "MRPL22" "29093"
"ENSG00000082516" "794.522661682085" "0.14955979813635" "0.18648715963346" "0.295529724120441" "0.560454428267244" "GEMIN5" "25929"
"ENSG00000082641" "6252.08524062982" "0.00591582258448903" "0.183784582947174" "0.967674653325683" "0.988863759584449" "NFE2L1" "4779"
"ENSG00000082701" "2984.22579373817" "-0.158501267688453" "0.13581105782855" "0.17595185349158" "0.416777538918703" "GSK3B" "2932"
"ENSG00000082781" "3761.19592324904" "-0.308149273137749" "0.262066249845378" "0.0695637723471476" "0.235924426761471" "ITGB5" "3693"
"ENSG00000082805" "2948.37940163056" "0.0116538804821413" "0.159465069750544" "0.921818557319848" "0.970372675210372" "ERC1" "23085"
"ENSG00000082898" "7978.99216709062" "0.0300586379011821" "0.124009347190229" "0.789612630720758" "0.90718484133928" "XPO1" "7514"
"ENSG00000082996" "987.11202914888" "0.0288776037603052" "0.17303458132628" "0.832474613273175" "0.928447794590777" "RNF13" "11342"
"ENSG00000083067" "0.954833839717912" "-0.018619173187618" "0.274445452063586" "0.675935624524413" NA "TRPM3" "80036"
"ENSG00000083093" "522.935644650481" "0.182938074451194" "0.108447970860503" "0.0664359295627319" "0.229056678349507" "PALB2" "79728"
"ENSG00000083097" "509.891028926914" "-0.133532758656201" "0.170482536131786" "0.319185911416763" "0.583199060559477" "DOP1A" "23033"
"ENSG00000083099" "1278.41807119774" "-0.29634454461728" "0.13893310771585" "0.0145771949168779" "0.0811338582754859" "LYRM2" "57226"
"ENSG00000083123" "460.478434380776" "-0.15326519451972" "0.137288707977678" "0.201302420603394" "0.452585655968827" "BCKDHB" "594"
"ENSG00000083168" "2207.01399101782" "0.388166169862958" "0.180173915438433" "0.00898659028306562" "0.057983473599898" "KAT6A" "7994"
"ENSG00000083223" "1158.56253147662" "-0.52166256302054" "0.1311225210843" "1.36274612973057e-05" "0.000349920790244431" "TUT7" "79670"
"ENSG00000083290" "589.839543085043" "0.340712368000476" "0.199930916995531" "0.0287034745613266" "0.131115426114211" "ULK2" "9706"
"ENSG00000083307" "0.0691073110608022" "-0.00519856601650997" "0.275269302516129" "0.953091234001061" NA "GRHL2" "79977"
"ENSG00000083312" "8685.07990866106" "-0.1663034455017" "0.115509336908225" "0.11150694267396" "0.316797648256352" "TNPO1" "3842"
"ENSG00000083444" "5979.4417967521" "-0.277676824241421" "0.0994221042719572" "0.00250637646844831" "0.0230777918598764" "PLOD1" "5351"
"ENSG00000083454" "123.211937681391" "-3.84013600896632" "0.393219493684291" "9.03360696088833e-24" "7.05825823877408e-21" "P2RX5" "5026"
"ENSG00000083457" "311.071166553955" "-1.10370662498302" "0.16363718283656" "1.17416981447532e-12" "1.98616271298052e-10" "ITGAE" "3682"
"ENSG00000083520" "1603.88964434185" "-0.364448661441915" "0.115185549713212" "0.000545701424300756" "0.00722086207252161" "DIS3" "22894"
"ENSG00000083535" "459.705028813496" "-0.234333683269356" "0.232858322531357" "0.1373164965561" "0.359975886801803" "PIBF1" "10464"
"ENSG00000083544" "299.068637646978" "0.297433163955098" "0.215317121646336" "0.0611984972606903" "0.216784314130701" "TDRD3" "81550"
"ENSG00000083635" "291.192991759174" "-0.348909509940653" "0.155171149180436" "0.00809278843037069" "0.0539124939364686" "NUFIP1" "26747"
"ENSG00000083642" "1297.97992472331" "0.091873947642662" "0.117295768391931" "0.387472588172528" "0.65025388701238" "PDS5B" "23047"
"ENSG00000083720" "2005.57377143106" "0.155201035808038" "0.143906808388422" "0.198874221662853" "0.449219194526994" "OXCT1" "5019"
"ENSG00000083750" "351.882654203195" "0.281142791113089" "0.204873429541501" "0.0687946204778414" "0.234235761112352" "RRAGB" "10325"
"ENSG00000083799" "2269.41885137805" "-0.138891541586659" "0.175886431208015" "0.30958320206129" "0.573004919456503" "CYLD" "1540"
"ENSG00000083807" "24.0917031106069" "0.461923704282111" "0.440561681515048" "0.0308560611861706" "0.136871114339737" "SLC27A5" "10998"
"ENSG00000083812" "158.873416210574" "-0.165073106012445" "0.192065995279293" "0.251084141210207" "0.51300684257967" "ZNF324" "25799"
"ENSG00000083814" "58.573956766252" "-1.81251374368833" "0.336115744639333" "4.3556885124767e-09" "3.21928545552783e-07" "ZNF671" "79891"
"ENSG00000083817" "134.622541092576" "-0.207147135279255" "0.208683138181223" "0.169262033135137" "0.408179223939055" "ZNF416" "55659"
"ENSG00000083828" "91.4798333330456" "-0.278891663818531" "0.186008503928978" "0.0569512879880233" "0.20675277732149" "ZNF586" "54807"
"ENSG00000083838" "148.959674657199" "0.954476480415641" "0.211036388333421" "5.12427989477803e-07" "2.17821721537611e-05" "ZNF446" "55663"
"ENSG00000083842" "2.77113184087829" "0.0078909585527366" "0.263929918670543" "0.919522099092185" NA NA NA
"ENSG00000083844" "273.060466085611" "0.150408563986998" "0.164701850740431" "0.26036354651024" "0.523166910561137" "ZNF264" "9422"
"ENSG00000083845" "4316.49703100733" "0.394764713498199" "0.146481059622575" "0.0022089190408371" "0.0210965911653405" "RPS5" "6193"
"ENSG00000083857" "23878.0471528529" "-0.208944466801755" "0.230239896379545" "0.175947157156064" "0.416777538918703" "FAT1" "2195"
"ENSG00000083896" "1692.82025169633" "0.0709313225345493" "0.133614952360727" "0.526161688718263" "0.759797197559328" "YTHDC1" "91746"
"ENSG00000083937" "1610.64229358157" "-0.499954947467599" "0.133994322570388" "4.02548603644163e-05" "0.000874836753456083" "CHMP2B" "25978"
"ENSG00000084070" "1004.21027825404" "0.195666862724512" "0.159038966874908" "0.136733034607597" "0.359249901015445" "SMAP2" "64744"
"ENSG00000084072" "668.466635560307" "0.168381402684914" "0.0831650343962037" "0.0333386230850679" "0.144561344497831" "PPIE" "10450"
"ENSG00000084073" "2937.3220610836" "0.126182738762064" "0.118102503831064" "0.236062813362937" "0.495977032750655" "ZMPSTE24" "10269"
"ENSG00000084090" "4198.87930122393" "-0.208950243002" "0.113895345643911" "0.0458748655633981" "0.179559826852156" "STARD7" "56910"
"ENSG00000084092" "380.411231050474" "0.0997146656550466" "0.139331620160735" "0.408288222485853" "0.66827512342845" "NOA1" "84273"
"ENSG00000084093" "2092.40507195826" "-0.24545496886163" "0.112593201126437" "0.0166057974497139" "0.0889255940954626" "REST" "5978"
"ENSG00000084110" "2.82672090892681" "-0.016062411079805" "0.272616492890443" "0.742345574457208" NA "HAL" "3034"
"ENSG00000084112" "4309.68321888364" "-0.194489199571454" "0.164456268441952" "0.146218063001193" "0.373374272891795" "SSH1" "54434"
"ENSG00000084207" "2580.47324235822" "0.118720308971542" "0.156867960643923" "0.362669821368126" "0.627331517210089" "GSTP1" "2950"
"ENSG00000084234" "16693.4802169886" "-0.0767546015354075" "0.133115634636927" "0.480426730251561" "0.726060770928213" "APLP2" "334"
"ENSG00000084444" "145.083598156453" "0.0100550119531153" "0.182770042362978" "0.942773091487528" "0.978556483117874" "FAM234B" "57613"
"ENSG00000084453" "0.385185159566766" "-0.00511761805797312" "0.275268403640689" "0.963009837056275" NA "SLCO1A2" "6579"
"ENSG00000084463" "1912.07055109574" "0.230518017100173" "0.132709507596412" "0.0510542303528022" "0.191868486401461" "WBP11" "51729"
"ENSG00000084623" "3980.26631774404" "0.0267039634567428" "0.0932226390625605" "0.761370226117992" "0.892145333224378" "EIF3I" "8668"
"ENSG00000084628" "0.715886172380623" "0.0156517598886726" "0.275152017132012" "0.54045816082472" NA "NKAIN1" "79570"
"ENSG00000084636" "2133.88964747927" "0.993450934781025" "0.290642513295938" "4.52191461290092e-05" "0.000969876796973573" "COL16A1" "1307"
"ENSG00000084652" "3625.87241035214" "-0.0775053845060825" "0.0683295507402066" "0.242511257052597" "0.504030460269308" "TXLNA" "200081"
"ENSG00000084674" "1.38943413140952" "-0.021220877024718" "0.275766384129619" "0.423211072439511" NA "APOB" "338"
"ENSG00000084676" "1314.84171727207" "0.22803490788122" "0.169188787755697" "0.0981165448145259" "0.29345538959474" "NCOA1" "8648"
"ENSG00000084693" "516.969119367368" "0.0496611334995585" "0.130792313898188" "0.666588203260297" "0.840238091656676" "AGBL5" "60509"
"ENSG00000084710" "7.4035581392079" "-0.0630726772494317" "0.277609044128552" "0.327152788926906" "0.591637050668211" "EFR3B" "22979"
"ENSG00000084731" "586.249437621237" "-0.146184689641201" "0.171377174944159" "0.281746472611595" "0.546054349469767" "KIF3C" "3797"
"ENSG00000084733" "3666.34441778378" "-0.100190184875186" "0.10964994690934" "0.3193273897094" "0.583215264396621" "RAB10" "10890"
"ENSG00000084734" "0.700030851348012" "-0.00195505134859177" "0.275320610870213" "0.989363274241416" NA "GCKR" "2646"
"ENSG00000084754" "4402.415329486" "-0.233100158247471" "0.0862310539333641" "0.00428444910518623" "0.0340267381015952" "HADHA" "3030"
"ENSG00000084764" "255.078651651348" "-0.399004809913485" "0.190471048965176" "0.00962436097778628" "0.0609716273835974" "MAPRE3" "22924"
"ENSG00000084774" "2071.61912319347" "-0.0247259801265085" "0.160928832806802" "0.84005174833821" "0.931888924801119" "CAD" "790"
"ENSG00000085063" "19477.0963393419" "-0.37370309931623" "0.127955782148716" "0.00117534445455454" "0.012969100074197" "CD59" "966"
"ENSG00000085117" "247.608982701589" "0.369753215135208" "0.288308845243041" "0.0439596294197504" "0.17437869095353" "CD82" "3732"
"ENSG00000085185" "309.240427621964" "-0.592632527319503" "0.246829565620035" "0.00210218419764894" "0.0203256560489239" "BCORL1" "63035"
"ENSG00000085224" "3388.64368156309" "0.0973120129364212" "0.160138404416486" "0.458630120208618" "0.707987864557626" "ATRX" "546"
"ENSG00000085231" "2385.13724395318" "0.0858783718801297" "0.0962647546439876" "0.345132621775385" "0.609952023940908" "AK6" "102157402"
"ENSG00000085274" "612.326480201891" "-0.151943897813816" "0.10061195051003" "0.104218655133599" "0.303205270964509" "MYNN" "55892"
"ENSG00000085276" "205.684791430864" "-0.0138086174948622" "0.155003501179457" "0.914136109566089" "0.966643931606991" "MECOM" "2122"
"ENSG00000085365" "1726.68292124895" "-0.0968652210385955" "0.172773321839162" "0.471939157211446" "0.718941135581738" "SCAMP1" "9522"
"ENSG00000085377" "1124.27116962726" "-0.278314209083241" "0.122810901300869" "0.01185962414683" "0.0701995049016793" "PREP" "5550"
"ENSG00000085382" "448.186431691477" "0.102125122824799" "0.170570890178254" "0.449437179256362" "0.701026631291447" "HACE1" "57531"
"ENSG00000085415" "1610.99903955349" "0.193819487300084" "0.109173613116648" "0.0522187363611469" "0.194861275008801" "SEH1L" "81929"
"ENSG00000085433" "818.509242049986" "-0.0274355699526653" "0.125072399999091" "0.811506103727352" "0.917593008749114" "WDR47" "22911"
"ENSG00000085449" "2594.67806249621" "0.208521574339318" "0.097671242925513" "0.0219554630618593" "0.108309293843568" "WDFY1" "57590"
"ENSG00000085465" "21.5771967277173" "0.25614489350878" "0.315749338889148" "0.114907324375468" "0.322290492026098" "OVGP1" "5016"
"ENSG00000085491" "2189.83559469279" "0.467405992853411" "0.113018408194233" "9.14285346960019e-06" "0.000250026566215333" "SLC25A24" "29957"
"ENSG00000085511" "500.229557843037" "0.0260818416324259" "0.16073375939076" "0.842969799704183" "0.933233147125446" "MAP3K4" "4216"
"ENSG00000085514" "3.10453941493039" "0.0842305930766328" "0.288806719896762" "0.107960723522966" "0.310829891483564" "PILRA" "29992"
"ENSG00000085563" "441.170147051653" "-1.90750472236495" "0.202171140523491" "2.04402387081824e-22" "1.28993629509176e-19" "ABCB1" "5243"
"ENSG00000085644" "124.494497822623" "0.207667827046611" "0.277730486855328" "0.17751376900445" "0.418904921879047" "ZNF213" "7760"
"ENSG00000085662" "6121.33573101373" "-0.380591096516541" "0.205258016953675" "0.0171814190872563" "0.0910570815192836" "AKR1B1" "231"
"ENSG00000085719" "3309.79323465974" "0.0824884527423228" "0.146123809960112" "0.493517677464573" "0.735346717384554" "CPNE3" "8895"
"ENSG00000085721" "1241.86699462909" "-0.2086566894539" "0.118447177646839" "0.0500529654241437" "0.189713341806272" "RRN3" "54700"
"ENSG00000085733" "6835.61755247497" "-0.0157115859699735" "0.13275099508439" "0.888072645743858" "0.956072171863081" "CTTN" "2017"
"ENSG00000085741" "0.664694305930508" "0.00695181268676995" "0.274368487473399" "0.854953672698594" NA "WNT11" "7481"
"ENSG00000085760" "961.894834585862" "0.027214830237954" "0.119628687372257" "0.800485395363928" "0.912220041561657" "MTIF2" "4528"
"ENSG00000085788" "1062.46966973757" "0.553785168224892" "0.154634301106586" "6.14543200398404e-05" "0.00124794861783874" "DDHD2" "23259"
"ENSG00000085831" "4.6060708312832" "-0.045096360593581" "0.2757961349089" "0.367196986516434" "0.632001700952999" "TTC39A" "22996"
"ENSG00000085832" "1953.94052016949" "0.178544903187069" "0.17149498974379" "0.194244042862145" "0.442537663882542" "EPS15" "2060"
"ENSG00000085840" "307.198283349008" "0.238643144389623" "0.280079529654892" "0.138870205179674" "0.362001901540447" "ORC1" "4998"
"ENSG00000085871" "313.872075458298" "-0.704504831389691" "0.296679093726646" "0.00163994252403429" "0.0167362501860247" "MGST2" "4258"
"ENSG00000085872" "581.000876463417" "-0.11697996981169" "0.224257927950548" "0.411460653905912" "0.670573580710921" "CHERP" "10523"
"ENSG00000085978" "658.480241819904" "-0.197014691254017" "0.134167432676724" "0.0928392107151533" "0.284039860043676" "ATG16L1" "55054"
"ENSG00000085982" "717.424056827949" "-0.185577914796921" "0.180798870287462" "0.185717833067738" "0.430525318589354" "USP40" "55230"
"ENSG00000085998" "1843.71777840819" "-0.38119955641261" "0.125912415525031" "0.000817998781984449" "0.00978259767842627" "POMGNT1" "55624"
"ENSG00000085999" "310.4368249204" "0.598224456050888" "0.387787466634912" "0.0111177231602942" "0.0671153795489723" "RAD54L" "8438"
"ENSG00000086015" "1633.93627325164" "0.0397935198731003" "0.150916068526953" "0.742091133497185" "0.882492269909107" "MAST2" "23139"
"ENSG00000086061" "5897.38119564685" "-0.460019321684616" "0.0944131923961846" "2.49374361534942e-07" "1.16906700687581e-05" "DNAJA1" "3301"
"ENSG00000086062" "4680.61610105694" "-0.533949145868068" "0.131870052440511" "9.9512357076643e-06" "0.000268994852539301" "B4GALT1" "2683"
"ENSG00000086065" "1650.25758984391" "-0.310496155170274" "0.192865889739966" "0.0391418222898524" "0.161118185148243" "CHMP5" "51510"
"ENSG00000086102" "1309.15187105957" "-0.394636395559346" "0.110990950632333" "0.000122343680251553" "0.00220595066545878" "NFX1" "4799"
"ENSG00000086159" "0.10817182390716" "0.00858622276399539" "0.275362474326171" "0.83402009334297" NA "AQP6" "363"
"ENSG00000086189" "786.547518092709" "-0.120915678839155" "0.181874454015901" "0.383406923211593" "0.646750364558016" "DIMT1" "27292"
"ENSG00000086200" "1124.19538790273" "0.0636531218350031" "0.146247896470387" "0.609043023032239" "0.80713818931532" "IPO11" "51194"
"ENSG00000086232" "2669.36553344883" "0.0732982368794607" "0.0978594569122292" "0.428616896521852" "0.684423441458961" "EIF2AK1" "27102"
"ENSG00000086289" "0.113803840098878" "-0.00842805717767031" "0.275448316067749" "0.727606636235429" NA "EPDR1" "54749"
"ENSG00000086475" "981.687696149517" "0.689112020304967" "0.121310120968857" "1.83031256478416e-09" "1.50158842814892e-07" "SEPHS1" "22929"
"ENSG00000086504" "662.112868090106" "-0.0587525083760481" "0.147096697667745" "0.638209243986952" "0.824198388335603" "MRPL28" "10573"
"ENSG00000086544" "368.625510479146" "-0.14926696770304" "0.178047098299874" "0.280964847670443" "0.545149674366768" "ITPKC" "80271"
"ENSG00000086570" "0.479788476471391" "-0.0106704897283834" "0.275328406442901" "0.820952218606634" NA "FAT2" "2196"
"ENSG00000086589" "1161.26638262331" "0.00861039610908128" "0.0923303538975909" "0.918299976695088" "0.968841170770935" "RBM22" "55696"
"ENSG00000086598" "10019.455701065" "0.130269819633592" "0.102723840735194" "0.170335427994211" "0.409683920042365" "TMED2" "10959"
"ENSG00000086619" "164.431252361784" "-0.0828643351930729" "0.184517443298019" "0.548493762258784" "0.773833675936555" "ERO1B" "56605"
"ENSG00000086666" "1426.5324772223" "0.133930181722901" "0.115324411761191" "0.200218511240666" "0.451013911647014" "ZFAND6" "54469"
"ENSG00000086696" "396.433206901012" "-0.0900150112070741" "0.294290038683221" "0.0555165597640907" "0.203207770447332" "HSD17B2" "3294"
"ENSG00000086712" "420.760932478735" "0.112223787772683" "0.139127972463523" "0.352779272190011" "0.617693127531075" "TXLNG" "55787"
"ENSG00000086717" "0.368062043469376" "-0.000976714278183957" "0.275350433633643" "0.989365900642404" NA "PPEF1" "5475"
"ENSG00000086730" "5.25012542497173" "-0.0511858042690501" "0.269553200826491" "0.505593002658489" "0.744117460315023" "LAT2" "7462"
"ENSG00000086758" "7873.05821696697" "0.150688369855703" "0.16129545162083" "0.253710660725515" "0.516486913298293" "HUWE1" "10075"
"ENSG00000086827" "725.351505436831" "0.204454561381528" "0.149639708759784" "0.1068839736607" "0.308650517392602" "ZW10" "9183"
"ENSG00000086848" "780.454814877375" "0.114433293856635" "0.108235240488834" "0.252109276141138" "0.514247762670785" "ALG9" "79796"
"ENSG00000086991" "31.3330361059807" "-0.0291691887208005" "0.242145076824183" "0.802076133664544" "0.912800188545471" "NOX4" "50507"
"ENSG00000087008" "347.484794131315" "-0.158903392084557" "0.196011384439919" "0.271477388377819" "0.534421234373516" "ACOX3" "8310"
"ENSG00000087053" "2455.89431359012" "-0.0158698600047516" "0.120241778140399" "0.879293329833861" "0.950737723618714" "MTMR2" "8898"
"ENSG00000087074" "2860.28025688617" "0.0677876003530335" "0.228259873513379" "0.623507565795533" "0.815042571139125" "PPP1R15A" "23645"
"ENSG00000087076" "97.272072274969" "0.030193358217953" "0.234940130806597" "0.812361569656581" "0.918159568463115" "HSD17B14" "51171"
"ENSG00000087077" "1039.71002926286" "-0.122474416468761" "0.190539645908826" "0.384269229682887" "0.647722446265016" "TRIP6" "7205"
"ENSG00000087085" "0.136804350125747" "-0.00711186229394619" "0.275351399836538" "0.850474020511484" NA "ACHE" "43"
"ENSG00000087086" "76326.7106343635" "-0.0661517467082114" "0.224268574439206" "0.620598523022581" "0.813126292881459" "FTL" "2512"
"ENSG00000087087" "1613.77855798305" "0.025108952606741" "0.181660776769418" "0.865564808252537" "0.943165584659824" "SRRT" "51593"
"ENSG00000087088" "1221.94429727948" "-0.686483290652684" "0.187043483976031" "2.93366845268516e-05" "0.000663025233769396" "BAX" "581"
"ENSG00000087095" "519.420927348568" "0.0335128703922442" "0.154629659128747" "0.800245113741254" "0.912119166488338" "NLK" "51701"
"ENSG00000087111" "1283.82949523288" "-0.267030328046738" "0.116578801207324" "0.0115089019373823" "0.0685686503226466" "PIGS" "94005"
"ENSG00000087116" "1200.4089801228" "0.821940779491845" "0.361494588093029" "0.00164265516210516" "0.0167362501860247" "ADAMTS2" "9509"
"ENSG00000087152" "1324.71164136661" "0.425742729112515" "0.0837442429039778" "1.14667993918857e-07" "5.87960138818938e-06" "ATXN7L3" "56970"
"ENSG00000087157" "344.75441430505" "0.0495709851870465" "0.154798604698922" "0.700816596170072" "0.859246980920958" "PGS1" "9489"
"ENSG00000087191" "2681.99284841707" "0.355528141977887" "0.120809896331812" "0.00127550154535546" "0.0138415538070055" "PSMC5" "5705"
"ENSG00000087206" "514.36793802454" "0.188340889729413" "0.132398889397793" "0.105249084452278" "0.305380544242789" "UIMC1" "51720"
"ENSG00000087245" "17834.2777926713" "0.512220769526549" "0.26876762907655" "0.00826795872171021" "0.0546010110900084" "MMP2" "4313"
"ENSG00000087253" "1223.92747484511" "0.310850216809057" "0.174682112804178" "0.0296792679273154" "0.134058489774943" "LPCAT2" "54947"
"ENSG00000087258" "1166.16861995551" "0.434941089323472" "0.293925086770168" "0.024413150714951" "0.116411210965102" "GNAO1" "2775"
"ENSG00000087263" "1686.11182778161" "-0.339052539413863" "0.0788911048238234" "7.17758218232113e-06" "0.000204816988604391" "OGFOD1" "55239"
"ENSG00000087266" "994.119060335061" "0.0758402879875989" "0.170801083706372" "0.575946359290122" "0.78997657404357" "SH3BP2" "6452"
"ENSG00000087269" "1103.55515123178" "-0.252360130128641" "0.104056409482902" "0.00908238822979589" "0.0583334140263834" "NOP14" "8602"
"ENSG00000087274" "6399.80691565672" "-0.0165108263214608" "0.109328804483843" "0.885365508372561" "0.953932532327151" "ADD1" "118"
"ENSG00000087299" "117.770053050718" "0.110116753971537" "0.15000842306624" "0.383056668682049" "0.646292423623143" "L2HGDH" "79944"
"ENSG00000087301" "192.486468580048" "0.46024133169729" "0.25210139126537" "0.0125317671727888" "0.0729411975066046" "TXNDC16" "57544"
"ENSG00000087302" "1819.76128956089" "0.138620564234443" "0.109108948863539" "0.165367433877073" "0.401977608156299" "RTRAF" "51637"
"ENSG00000087303" "5717.07202994491" "0.0029781718720923" "0.213430749355817" "0.974695702153828" "0.990573371380614" "NID2" "22795"
"ENSG00000087338" "493.301391982635" "-0.280459528830154" "0.165845877390244" "0.0398232018290756" "0.162715133596774" "GMCL1" "64395"
"ENSG00000087365" "5233.5673270303" "0.244590976114249" "0.0958649097847703" "0.00638753569083028" "0.0454044687211484" "SF3B2" "10992"
"ENSG00000087448" "1711.79345197778" "0.186498368450547" "0.152585203852351" "0.149908120217357" "0.379523597674186" "KLHL42" "57542"
"ENSG00000087460" "14437.5796407308" "0.217585729189206" "0.0957984609809892" "0.0158170211247764" "0.0858503746660044" "GNAS" "2778"
"ENSG00000087470" "2532.24395494436" "0.035682216993391" "0.103962033410661" "0.713368585606396" "0.865686839185693" "DNM1L" "10059"
"ENSG00000087494" "9.41106830052764" "0.0791607087196645" "0.265333107852496" "0.455238068670905" "0.705404321093563" "PTHLH" "5744"
"ENSG00000087502" "2161.97846232376" "-0.10690708210885" "0.0960930157141051" "0.230543698701882" "0.488812183665907" "ERGIC2" "51290"
"ENSG00000087510" "609.778621718002" "0.593329367356502" "0.213950457136885" "0.00078882977973055" "0.00952400222650394" "TFAP2C" "7022"
"ENSG00000087586" "1990.33917845533" "0.323928575880019" "0.287744855756429" "0.0672323069341182" "0.231024627245247" "AURKA" "6790"
"ENSG00000087589" "7.78043752136601" "-0.0978825958846056" "0.275895816401192" "0.334165472868402" "0.598378186466831" "CASS4" "57091"
"ENSG00000087842" "320.683848789912" "0.170825451462764" "0.24838891479987" "0.250192378440504" "0.512243464175882" "PIR" "8544"
"ENSG00000087884" "238.947087348142" "0.227462645057796" "0.147772010610275" "0.0707408198251614" "0.238242071365199" "AAMDC" "28971"
"ENSG00000087903" "97.5794435825167" "0.150736369148632" "0.221980526530311" "0.309343173671564" "0.572826114038213" "RFX2" "5990"
"ENSG00000087995" "429.688889908283" "0.0292367834595936" "0.1278125620282" "0.80137459932291" "0.912293763978831" "METTL2A" "339175"
"ENSG00000088002" "0.969599743203993" "0.00556446852331936" "0.274430896986811" "0.80638768930461" NA "SULT2B1" "6820"
"ENSG00000088035" "182.116106030839" "0.227497661132393" "0.190261292746331" "0.120741930080294" "0.332349201267818" "ALG6" "29929"
"ENSG00000088038" "819.035088534593" "-0.0635187326889815" "0.138664565569539" "0.601330431094202" "0.80301373104856" "CNOT3" "4849"
"ENSG00000088053" "0.0970743003350691" "-0.000883148980675043" "0.275355231958705" "0.989369155068196" NA "GP6" "51206"
"ENSG00000088179" "468.064809418942" "0.0455892510406087" "0.172777296714568" "0.740311143910721" "0.881258454385655" "PTPN4" "5775"
"ENSG00000088205" "2013.15828709631" "0.0951477526134186" "0.0971495456211651" "0.299448072058216" "0.563960543904604" "DDX18" "8886"
"ENSG00000088247" "2219.4028785359" "0.283788414977298" "0.163547816180858" "0.0371782114494603" "0.155300431125953" "KHSRP" "8570"
"ENSG00000088256" "1153.54811519745" "0.308945087399483" "0.225978832461207" "0.0584007762848499" "0.210371007087117" "GNA11" "2767"
"ENSG00000088280" "256.462944672362" "0.344118687091694" "0.221618961978724" "0.0357760771746439" "0.151253252842452" "ASAP3" "55616"
"ENSG00000088298" "726.679307190405" "-0.517216809236382" "0.234875243398892" "0.00445673415074225" "0.0350388567059793" "EDEM2" "55741"
"ENSG00000088305" "74.0957465294814" "0.176148158797801" "0.279891228284608" "0.217636342546482" "0.473918660717011" "DNMT3B" "1789"
"ENSG00000088325" "4949.59428170429" "0.69701808464392" "0.345382853981863" "0.00374208175230242" "0.0306846963477152" "TPX2" "22974"
"ENSG00000088340" "57.8847267275047" "-0.439418683140757" "1.18680208882754" "0.00770759763349881" "0.0520567035454148" "FER1L4" "80307"
"ENSG00000088356" "320.483277212424" "-0.168507139292451" "0.144269211582063" "0.171758222568592" "0.411477429683963" "PDRG1" "81572"
"ENSG00000088367" "726.765667743781" "-0.310316234884109" "0.182043538094557" "0.03309593556303" "0.143813058982573" "EPB41L1" "2036"
"ENSG00000088386" "0.278107360297777" "-0.00697284706010656" "0.275346415144889" "0.855197543758403" NA "SLC15A1" "6564"
"ENSG00000088387" "643.074091843322" "-0.145629703381233" "0.189544010066922" "0.305616186868096" "0.569770525409809" "DOCK9" "23348"
"ENSG00000088448" "717.331488114697" "-0.0832894261589201" "0.156321766850935" "0.51404886777845" "0.75028137258633" "ANKRD10" "55608"
"ENSG00000088451" "231.90415537478" "-0.254674612056069" "0.17229765551743" "0.0678808627138024" "0.232281375476136" "TGDS" "23483"
"ENSG00000088538" "20.5086440496639" "0.0253191491470875" "0.249094930187723" "0.81775816688596" "0.921081805196401" "DOCK3" "1795"
"ENSG00000088543" "412.162876723814" "0.123570220248262" "0.135652715695982" "0.291325433038759" "0.555692595361538" "C3orf18" "51161"
"ENSG00000088682" "507.294035033455" "-0.0055119887212717" "0.107652733034995" "0.965457089719997" "0.988284978983449" "COQ9" "57017"
"ENSG00000088726" "5.46162898586777" "-0.061707200939996" "0.279111146389724" "0.265235098856424" "0.527640337298279" "TMEM40" "55287"
"ENSG00000088727" "34.565833619322" "-0.0620163627547572" "0.213893902462028" "0.649444403697798" "0.831059992677625" "KIF9" "64147"
"ENSG00000088756" "55.8711525702482" "-1.98522764956177" "0.633352031410537" "6.11897170670648e-05" "0.00124565865711712" "ARHGAP28" "79822"
"ENSG00000088766" "629.549783075782" "0.0139760866999895" "0.137418327635229" "0.907274671204765" "0.963968322549232" "CRLS1" "54675"
"ENSG00000088808" "214.661780369829" "-0.2313765041138" "0.190555675081843" "0.112282826829632" "0.31791831279044" "PPP1R13B" "23368"
"ENSG00000088812" "2412.21137247708" "0.171739133390207" "0.160210734616344" "0.193653730170813" "0.442056575497089" "ATRN" "8455"
"ENSG00000088826" "98.0022530042261" "0.0841377125273146" "0.230325796129835" "0.53715377401367" "0.766592067084932" "SMOX" "54498"
"ENSG00000088827" "0.275990254048775" "-0.00136590011603592" "0.275336188718532" "0.989357580400301" NA "SIGLEC1" "6614"
"ENSG00000088832" "7477.37506199958" "0.146588666363627" "0.139680869144389" "0.225118839599716" "0.482288249731233" "FKBP1A" "2280"
"ENSG00000088833" "1199.30559305214" "0.0917752092637509" "0.119264832514456" "0.396262862369103" "0.658085126088284" "NSFL1C" "55968"
"ENSG00000088836" "130.205960840473" "-0.583831701872119" "0.301880613388189" "0.0063237558978105" "0.0450935188054214" "SLC4A11" "83959"
"ENSG00000088854" "790.575931340748" "-0.0979508705755442" "0.138455419832944" "0.426016516948833" "0.682133287521122" "DNAAF9" "25943"
"ENSG00000088876" "289.09534029587" "0.179712571525532" "0.204186888250861" "0.225688252335645" "0.482739257505313" "ZNF343" "79175"
"ENSG00000088881" "6.09478880120449" "-0.00177606762363687" "0.275311749679706" "0.975181069981035" "0.990637134487916" "EBF4" "57593"
"ENSG00000088882" "0.611866055318988" "-0.000385691923385094" "0.274226736750473" "0.974726176309895" NA "CPXM1" "56265"
"ENSG00000088888" "1979.3571877769" "-0.034770063548202" "0.147023794210262" "0.78271457469136" "0.90376739168713" "MAVS" "57506"
"ENSG00000088899" "320.29876572216" "-0.888781895877917" "0.265919047593757" "6.60166185608614e-05" "0.0013242062070252" "LZTS3" "9762"
"ENSG00000088930" "2861.41006463391" "0.0036084641945227" "0.103563173744385" "0.9664534082385" "0.988615529991289" "XRN2" "22803"
"ENSG00000088970" "264.628671995909" "0.393787292987409" "0.264672397260032" "0.0302134078368882" "0.135394251449046" "KIZ" "55857"
"ENSG00000088986" "5244.1577836064" "-0.0811255814069103" "0.165838896445606" "0.54305258383984" "0.770491350353831" "DYNLL1" "8655"
"ENSG00000089006" "2037.02109508167" "0.32518016601097" "0.167209229203665" "0.0190180168638716" "0.097820570753105" "SNX5" "27131"
"ENSG00000089009" "12967.4149945113" "0.0181924417344511" "0.0915129395355548" "0.813712503377037" "0.919011202877921" "RPL6" "6128"
"ENSG00000089022" "485.088635825468" "0.0767186389601694" "0.100136785892925" "0.40236182888556" "0.663623980390094" "MAPKAPK5" "8550"
"ENSG00000089041" "23.7209350084132" "3.15603773876528" "0.709795771618118" "4.29397182467663e-07" "1.89906980321548e-05" "P2RX7" "5027"
"ENSG00000089048" "723.913937219493" "0.0397808909118001" "0.0869535710423199" "0.629980691477474" "0.819074737382123" "ESF1" "51575"
"ENSG00000089050" "742.438740391762" "0.0697860523054488" "0.139000383506702" "0.546296774383734" "0.772727368455888" "RBBP9" "10741"
"ENSG00000089053" "2557.85032563394" "0.168079976561913" "0.119393815782499" "0.116509001252937" "0.324894577253263" "ANAPC5" "51433"
"ENSG00000089057" "1098.49885580862" "-0.12446155307802" "0.111556458552715" "0.217932478185231" "0.474185930521586" "SLC23A2" "9962"
"ENSG00000089060" "322.521097270044" "0.0307425188322976" "0.180737882728768" "0.821121232937205" "0.922476115563314" "SLC8B1" "80024"
"ENSG00000089063" "2861.85212391581" "-0.0136746606758815" "0.0878426061854075" "0.879670718905458" "0.95102043590965" "TMEM230" "29058"
"ENSG00000089091" "56.3150651923402" "0.219370173002202" "0.271856566487804" "0.163104803301175" "0.398722230715984" "DZANK1" "55184"
"ENSG00000089094" "749.731271952454" "0.188557143681283" "0.155709860732723" "0.146928529579908" "0.374580999587808" "KDM2B" "84678"
"ENSG00000089101" "0.222473507264467" "-0.00914938629992877" "0.275523314716043" "0.621328479067678" NA "CFAP61" "26074"
"ENSG00000089123" "154.300110142287" "0.237699870678051" "0.162870545669959" "0.0778149732796113" "0.254379787150143" "TASP1" "55617"
"ENSG00000089127" "764.884356231722" "0.108939871045695" "0.301922316756528" "0.0702043930775185" "0.237263374174237" "OAS1" "4938"
"ENSG00000089154" "3916.83914012202" "-0.0186849563131607" "0.126216617396406" "0.863018638984825" "0.94207160399599" "GCN1" "10985"
"ENSG00000089157" "26996.8414656775" "0.602413334803471" "0.103226044423794" "9.4895622550979e-10" "8.60247168406886e-08" "RPLP0" "6175"
"ENSG00000089159" "6299.13424457588" "-0.238931225706754" "0.197431236629236" "0.109095493463878" "0.312511026084493" "PXN" "5829"
"ENSG00000089163" "11.1731550518069" "-0.178120896531829" "0.332798780114015" "0.0996382980571133" "0.295996214349546" "SIRT4" "23409"
"ENSG00000089169" "0.139807700028595" "0.00950801416081" "0.275427551692162" "0.777260162366278" NA "RPH3A" "22895"
"ENSG00000089177" "45.0200370077401" "-0.00235347947958534" "0.275289708043126" "0.96960138597312" "0.989530471421545" "KIF16B" "55614"
"ENSG00000089195" "511.862042629737" "-0.0717579092195266" "0.121403966867293" "0.49999964045937" "0.739810094856275" "TRMT6" "51605"
"ENSG00000089199" "0.360009406381153" "-0.00137494099481203" "0.275334340171579" "0.988512740995535" NA "CHGB" "1114"
"ENSG00000089220" "4165.10319783481" "-0.0244029547340544" "0.113900070268109" "0.813207494081001" "0.918693787033948" "PEBP1" "5037"
"ENSG00000089225" "1264.75155960852" "0.586850462202494" "0.20530483415055" "0.000621493042425436" "0.00794816318224995" "TBX5" "6910"
"ENSG00000089234" "606.114860237795" "0.0207177555359358" "0.109960933315036" "0.831777736859726" "0.927980492717372" "BRAP" "8315"
"ENSG00000089248" "2426.70261027073" "0.309206053377181" "0.159677283662" "0.0211734539389915" "0.105532816595071" "ERP29" "10961"
"ENSG00000089280" "7064.81946324957" "0.169616953769492" "0.214035750078383" "0.264009919142176" "0.526260000703426" "FUS" "2521"
"ENSG00000089289" "996.795924653465" "0.300062616086244" "0.189871191266741" "0.0436136257337894" "0.173481786918792" "IGBP1" "3476"
"ENSG00000089327" "3440.41186902941" "-0.380718882561322" "0.114847473307134" "0.00030801079069553" "0.00459858148656256" "FXYD5" "53827"
"ENSG00000089335" "846.02407286043" "-0.247268871937816" "0.133342640116837" "0.0344807093526995" "0.147717879649894" "ZNF302" "55900"
"ENSG00000089351" "361.470020857819" "0.483834777980873" "0.20573829391416" "0.00360097294940686" "0.0299108211355131" "GRAMD1A" "57655"
"ENSG00000089472" "5.1302367460741" "-0.0598843639309729" "0.282293443516982" "0.169219467319028" "0.408136560307307" "HEPH" "9843"
"ENSG00000089486" "3.56502527471479" "0.0936329330535988" "0.29016658336364" "0.157323704591726" "0.390170396756506" "CDIP1" "29965"
"ENSG00000089505" "15.2951066095792" "-0.000196310653230345" "0.258232541783536" "0.996093795466524" "0.998246206577305" "CMTM1" "113540"
"ENSG00000089597" "16923.450880884" "-0.0868371272792867" "0.0763518867640836" "0.228336342398257" "0.485871681816917" "GANAB" "23193"
"ENSG00000089639" "206.275986269339" "-0.944139387628217" "0.417625230410699" "0.00134930350291032" "0.0144796415145536" "GMIP" "51291"
"ENSG00000089682" "404.526694584917" "0.04014033817261" "0.148406966809005" "0.747979093452507" "0.885039371556121" "RBM41" "55285"
"ENSG00000089685" "2097.03708231098" "1.01179073394035" "0.351709090136268" "0.000250822326368572" "0.00391206533370298" "BIRC5" "332"
"ENSG00000089692" "12.0780185458648" "0.0139781656383382" "0.269008424950624" "0.818799935289384" "0.921711672490959" "LAG3" "3902"
"ENSG00000089693" "3234.82233683343" "-0.254759111817052" "0.11654515458124" "0.0166450664187787" "0.0890196381353716" "MLF2" "8079"
"ENSG00000089723" "37.6547236788862" "-0.264430470364356" "0.269976301634729" "0.110966518929512" "0.315826304006145" "OTUB2" "78990"
"ENSG00000089737" "4632.75577601716" "-0.317891056161531" "0.132213453568054" "0.00672082282026937" "0.0470709110723872" "DDX24" "57062"
"ENSG00000089775" "270.798634362663" "0.402810066066567" "0.284275389492378" "0.0312478230830574" "0.138272459856204" "ZBTB25" "7597"
"ENSG00000089818" "873.419923154546" "-0.218356348876774" "0.108163122882765" "0.0275052554656432" "0.127021174128982" "NECAP1" "25977"
"ENSG00000089820" "5.14153439915066" "0.0313571758657751" "0.265444616262376" "0.686008157413052" "0.85028019999334" "ARHGAP4" "393"
"ENSG00000089847" "7.04893132612953" "-0.0143508269750265" "0.263077503666965" "0.857234256896347" "0.939821934714831" "ANKRD24" "170961"
"ENSG00000089876" "840.637847850087" "-0.2682573419828" "0.140605431041724" "0.0279788301755119" "0.128556887572053" "DHX32" "55760"
"ENSG00000089902" "1699.79486210954" "-0.153581000280667" "0.136097010759573" "0.194239035651679" "0.442537663882542" "RCOR1" "23186"
"ENSG00000089916" "1645.05054064472" "0.144982577445707" "0.110567768792562" "0.15028062834184" "0.380032378585453" "GPATCH2L" "55668"
"ENSG00000090006" "250.052734658209" "0.865375921365702" "0.331274743194895" "0.00065736414149373" "0.00829694679509932" "LTBP4" "8425"
"ENSG00000090013" "392.436861296497" "-0.0613216422928496" "0.162776640646694" "0.640988965606027" "0.826121039012151" "BLVRB" "645"
"ENSG00000090020" "1333.37778109501" "-0.228326733871156" "0.177533370614816" "0.104405379117708" "0.303415419865986" "SLC9A1" "6548"
"ENSG00000090054" "1638.46636265074" "-0.240099607655382" "0.0879543286184852" "0.00377840924925761" "0.0309207675620044" "SPTLC1" "10558"
"ENSG00000090060" "5409.89159550324" "0.00104284620327156" "0.0782141041343513" "0.974459996495057" "0.990525197168223" "PAPOLA" "10914"
"ENSG00000090061" "1854.82942052013" "-0.0325661602493012" "0.107568922164196" "0.743181884262495" "0.882820991275745" "CCNK" "8812"
"ENSG00000090097" "745.351672524861" "-0.247218719389941" "0.216964633953279" "0.111963460350527" "0.317562049685642" "PCBP4" "57060"
"ENSG00000090104" "0.278046191544912" "0.0123524266439184" "0.275662286843475" "0.545054997378408" NA "RGS1" "5996"
"ENSG00000090238" "132.485608896661" "0.183402301002386" "0.212153358444591" "0.226669664986277" "0.483829304422379" "YPEL3" "83719"
"ENSG00000090263" "537.667318551793" "-0.0921771686596159" "0.125726244345385" "0.409350356896669" "0.668919495663832" "MRPS33" "51650"
"ENSG00000090266" "824.108903911163" "-0.367745498615953" "0.0967347191842905" "5.26363040660529e-05" "0.00109185395337016" "NDUFB2" "4708"
"ENSG00000090273" "1692.46847822755" "0.0882511335324433" "0.138523783303175" "0.462982981295245" "0.711294452911272" "NUDC" "10726"
"ENSG00000090316" "807.50342696769" "-0.316810066739569" "0.123365489749053" "0.00433104241689648" "0.0342971737338019" "MAEA" "10296"
"ENSG00000090339" "207.622679860217" "-0.159812485646238" "0.324819927663447" "0.0959425343697636" "0.289568433385911" "ICAM1" "3383"
"ENSG00000090372" "948.311745865494" "0.322088175180576" "0.220312428040206" "0.0473480693507263" "0.183271319157046" "STRN4" "29888"
"ENSG00000090376" "3.12936895117837" "-0.0685314143429846" "0.281281735698878" "0.230988537642158" "0.489171923048322" "IRAK3" "11213"
"ENSG00000090382" "0.200478348384793" "0.000322992491648608" "0.274899557508817" "0.994051983621658" NA "LYZ" "4069"
"ENSG00000090432" "882.917353039614" "-0.167999302260155" "0.123220135501158" "0.126245797839447" "0.341821955602251" "MUL1" "79594"
"ENSG00000090447" "101.306691942648" "0.597380494172405" "0.274650941973474" "0.00359591318862389" "0.0299045836791388" "TFAP4" "7023"
"ENSG00000090470" "637.672227911462" "0.0645518767811304" "0.132868333769954" "0.577405946292296" "0.790905605421075" "PDCD7" "10081"
"ENSG00000090487" "1996.40676681431" "0.069197436361825" "0.15676557941919" "0.570772306151636" "0.786597681785322" "SPG21" "51324"
"ENSG00000090520" "2039.77059801335" "-0.0909980517551787" "0.137974900443844" "0.449765657045691" "0.701031148551885" "DNAJB11" "51726"
"ENSG00000090530" "409.966991396085" "-0.0217113572313652" "0.197077917749025" "0.873998161972948" "0.948136320109232" "P3H2" "55214"
"ENSG00000090539" "0.136859708217045" "-0.000880127669307141" "0.275354167096413" "0.989367223180881" NA "CHRD" "8646"
"ENSG00000090554" "69.9608212291703" "0.397576915338843" "0.338895993682422" "0.0406780599688987" "0.165209308903389" "FLT3LG" "2323"
"ENSG00000090565" "874.710171323031" "0.236300504435429" "0.138561147391399" "0.0513809443201315" "0.192699093578221" "RAB11FIP3" "9727"
"ENSG00000090581" "616.079047401596" "-0.0752369249246685" "0.162728398345276" "0.566173985657707" "0.784146430038969" "GNPTG" "84572"
"ENSG00000090612" "448.096529502139" "0.152480227264735" "0.177621585203755" "0.282676040310601" "0.547015977051108" "ZNF268" "10795"
"ENSG00000090615" "4002.37416060906" "0.188554525937526" "0.107005391563542" "0.0563277520386107" "0.205013523054299" "GOLGA3" "2802"
"ENSG00000090621" "4198.02267552124" "0.130629834996356" "0.0882383930627145" "0.116221620298978" "0.324448165089834" "PABPC4" "8761"
"ENSG00000090659" "0.0852104345155626" "-0.00143164689586953" "0.275332963090196" "0.98937144697295" NA "CD209" "30835"
"ENSG00000090661" "11.1992298104084" "-0.282301950583396" "0.529877335660847" "0.00568387240341573" "0.0417088454361562" "CERS4" "79603"
"ENSG00000090674" "268.216262223326" "-0.899760838077019" "0.35844489097774" "0.000772871309323779" "0.00938211784565423" "MCOLN1" "57192"
"ENSG00000090686" "1745.87596313237" "0.0880925254746361" "0.12986699952032" "0.436857542623804" "0.691058523014214" "USP48" "84196"
"ENSG00000090776" "91.8741342944321" "-0.227459316630079" "0.186853697828823" "0.114732458153753" "0.322244848346275" "EFNB1" "1947"
"ENSG00000090857" "1700.99526424204" "0.40335677336451" "0.15967180646912" "0.00334154269580691" "0.0284230339827889" "PDPR" "55066"
"ENSG00000090861" "4530.18470619347" "1.10985091692841" "0.231867240477932" "1.20521435725793e-07" "6.10344357218769e-06" "AARS1" "16"
"ENSG00000090863" "4949.7555993704" "-0.101879609307421" "0.169588392221834" "0.428726152554028" "0.68442680590645" "GLG1" "2734"
"ENSG00000090889" "1339.50370655703" "0.664100534319196" "0.31211879636269" "0.00324458360432877" "0.0278728417695426" "KIF4A" "24137"
"ENSG00000090905" "2680.58754990334" "-0.0171617638518897" "0.160522028836394" "0.920205956488455" "0.969830858984399" "TNRC6A" "27327"
"ENSG00000090920" "0.270713540320747" "0.0107711791033826" "0.274846643589757" "0.764446434070408" NA NA NA
"ENSG00000090924" "1273.71893775992" "0.0571010101205906" "0.203506462055049" "0.68163526322659" "0.848216198108872" "PLEKHG2" "64857"
"ENSG00000090932" "0.083441357832093" "-0.0008413141365227" "0.275355785599425" "0.98937330457511" NA "DLL3" "10683"
"ENSG00000090971" "345.944854543831" "0.024927332696686" "0.156198845354448" "0.849382211568001" "0.93679265689738" "NAT14" "57106"
"ENSG00000090975" "63.0022852455602" "-0.0692645095304087" "0.232938007845149" "0.596897966546656" "0.800613245736739" "PITPNM2" "57605"
"ENSG00000090989" "1259.21262327398" "-0.174774823878971" "0.156798851339224" "0.179622687167951" "0.422141787795356" "EXOC1" "55763"
"ENSG00000091009" "1372.00839762152" "0.0973657432262681" "0.147905019415897" "0.434720682343905" "0.689441783264685" "RBM27" "54439"
"ENSG00000091010" "0.254869210645976" "0.00685081164118933" "0.275296947257043" "0.85345419291706" NA "POU4F3" "5459"
"ENSG00000091039" "3969.40615154587" "0.0780583124672628" "0.153214735445323" "0.544463870357007" "0.771255989431399" "OSBPL8" "114882"
"ENSG00000091073" "141.21934666763" "-0.0963865113248617" "0.215466003404315" "0.493666560844151" "0.735352751957805" "DTX2" "113878"
"ENSG00000091106" "4.10312986391422" "0.0368298886167906" "0.276479294905246" "0.321023511045078" "0.58480668027397" "NLRC4" "58484"
"ENSG00000091127" "541.695876299681" "0.146823736280449" "0.140315072103993" "0.225528166251576" "0.482633148178069" "PUS7" "54517"
"ENSG00000091128" "2.01854648602356" "-0.028456687875587" "0.275114761703069" "0.400820296189179" NA "LAMB4" "22798"
"ENSG00000091129" "22.24734532489" "0.0438116327318441" "0.261357376713402" "0.637541115196199" "0.823987603868928" "NRCAM" "4897"
"ENSG00000091136" "8902.5854757758" "-0.0242426619625628" "0.203089828177944" "0.85976865654955" "0.940785869734245" "LAMB1" "3912"
"ENSG00000091137" "11.7802579380283" "0.0393801143299032" "0.255075311298214" "0.703172558737493" "0.860826333191434" "SLC26A4" "5172"
"ENSG00000091140" "2038.21632120831" "-0.25458808256339" "0.100352467782257" "0.00635087891189624" "0.0452279605843722" "DLD" "1738"
"ENSG00000091157" "913.565121243236" "0.0704893564904488" "0.142917133083786" "0.565534975089413" "0.783727713432985" "WDR7" "23335"
"ENSG00000091164" "1678.15683811428" "0.217048892307278" "0.0947719403255328" "0.0145297825443192" "0.080952350420098" "TXNL1" "9352"
"ENSG00000091262" "37.1196101181515" "-0.0331656543595661" "0.24970513348138" "0.754916258439241" "0.888624780166054" "ABCC6" "368"
"ENSG00000091317" "3809.85320202249" "-0.371337598722975" "0.0797950373594818" "1.20781740888656e-06" "4.42363126004703e-05" "CMTM6" "54918"
"ENSG00000091409" "5074.65560505245" "-0.984266639232486" "0.302053098993593" "7.62919311554738e-05" "0.00149023572190359" "ITGA6" "3655"
"ENSG00000091428" "10.0036292476524" "-0.233098923932605" "0.395539592181385" "0.0459375460340903" "0.179587865475936" "RAPGEF4" "11069"
"ENSG00000091436" "7322.71533249219" "0.140113264317074" "0.152827636389792" "0.304046205895646" "0.568523093599516" "MAP3K20" "51776"
"ENSG00000091483" "3446.09015857914" "-0.113376541006101" "0.140150214519337" "0.356983099629624" "0.621802409630877" "FH" "2271"
"ENSG00000091490" "315.979993576584" "-3.97592104839945" "0.436728387733838" "1.91459538190948e-21" "9.81708782074086e-19" "SEL1L3" "23231"
"ENSG00000091513" "1.57199231162925" "-0.0273085008545079" "0.27553626286457" "0.460014327218053" NA "TF" "7018"
"ENSG00000091527" "7067.52073353879" "-0.0284840850896173" "0.108578711184923" "0.798081339923089" "0.911109065794586" "CDV3" "55573"
"ENSG00000091536" "4.04449858034901" "-0.0328492205953763" "0.270063535148045" "0.601147100040528" "0.802975875513218" "MYO15A" "51168"
"ENSG00000091542" "1844.95637386225" "0.278433983242261" "0.115842542269174" "0.00824899903360878" "0.0545785575512962" "ALKBH5" "54890"
"ENSG00000091592" "914.479230472296" "-0.278975871486763" "0.269489617804425" "0.0999052954255879" "0.296247091277455" "NLRP1" "22861"
"ENSG00000091622" "11.4252419001483" "-0.13809015585618" "0.27864713672791" "0.27030665454646" "0.533158798930838" "PITPNM3" "83394"
"ENSG00000091640" "653.972374647622" "-0.767279610816831" "0.18527116905343" "3.67578920203667e-06" "0.000115516774962765" "SPAG7" "9552"
"ENSG00000091651" "404.870813353785" "0.113209291063397" "0.243591236923636" "0.409199289044557" "0.668739236518236" "ORC6" "23594"
"ENSG00000091656" "1142.3556807617" "0.222665950116336" "0.251543417724412" "0.166088927847943" "0.403074564136822" "ZFHX4" "79776"
"ENSG00000091732" "482.935271335862" "-0.19808152481899" "0.109336609418857" "0.0477648404561475" "0.184166679309541" "ZC3HC1" "51530"
"ENSG00000091831" "6.88491386425293" "-0.103357818326133" "0.297616822350076" "0.0883251912445383" "0.275468492290512" "ESR1" "2099"
"ENSG00000091844" "39.486256101223" "-0.141694481045906" "0.292770510874345" "0.220347530019848" "0.476706701450967" "RGS17" "26575"
"ENSG00000091947" "418.450565601653" "0.423257045136766" "0.124351818252541" "0.000183968055454241" "0.00306451558770881" "TMEM101" "84336"
"ENSG00000091972" "0.525795414925525" "-0.00504323369460413" "0.274534235163059" "0.794570736033648" NA "CD200" "4345"
"ENSG00000091986" "8374.51693289103" "-0.229331476442094" "0.26104986692162" "0.150647256513768" "0.380455623345837" "CCDC80" "151887"
"ENSG00000092010" "2114.27214459272" "0.296715557869242" "0.277897398826609" "0.0843104916250714" "0.267679285329754" "PSME1" "5720"
"ENSG00000092020" "527.188650193906" "-0.00231896651595441" "0.106166531077912" "0.977952197159584" "0.991549134956094" "PPP2R3C" "55012"
"ENSG00000092036" "406.935538633936" "1.00415716700826" "0.186013300682713" "5.56419719325656e-09" "3.98678373567483e-07" "HAUS4" "54930"
"ENSG00000092068" "338.822140959705" "0.0830584198052523" "0.25329592338771" "0.496705862584918" "0.737474314883359" "SLC7A8" "23428"
"ENSG00000092094" "435.623143659611" "-0.0786479976479669" "0.192319447284801" "0.570094033967136" "0.78612894675474" "OSGEP" "55644"
"ENSG00000092096" "267.267312294631" "-0.274953370384124" "0.218578728012744" "0.0824936939683545" "0.264057068012634" "SLC22A17" "51310"
"ENSG00000092098" "590.823192657697" "0.136176569173417" "0.148308088890343" "0.280828565270228" "0.545149674366768" "RNF31" "55072"
"ENSG00000092108" "1802.95905311829" "0.0185248455474349" "0.0962514581890645" "0.820559021262485" "0.922426172984027" "SCFD1" "23256"
"ENSG00000092140" "1215.48713772455" "0.0351115377540469" "0.178103812244569" "0.772116739772392" "0.897993441039511" "G2E3" "55632"
"ENSG00000092148" "5471.99071015995" "0.228435611863628" "0.11635057694868" "0.031901506909543" "0.140332419670719" "HECTD1" "25831"
"ENSG00000092199" "12391.4681870113" "0.157504828912006" "0.102586554435748" "0.103583506945913" "0.302282693576051" "HNRNPC" "3183"
"ENSG00000092201" "5511.94640377199" "0.356227755844004" "0.118297724467133" "0.000915690501163398" "0.0107089449344897" "SUPT16H" "11198"
"ENSG00000092203" "2267.69111148668" "0.1953792336695" "0.0959534635567717" "0.0302340752847409" "0.135394251449046" "TOX4" "9878"
"ENSG00000092208" "135.862760707542" "0.165730374174003" "0.228987524315481" "0.268094583369001" "0.530910427530828" "GEMIN2" "8487"
"ENSG00000092295" "25.1826929889547" "-0.201020412734959" "0.349792003389086" "0.0854032837394835" "0.269791505505862" "TGM1" "7051"
"ENSG00000092330" "998.62580233156" "0.262817304036999" "0.0995258936983787" "0.00466505214156769" "0.0362232225993507" "TINF2" "26277"
"ENSG00000092345" "0.167218107893133" "0.000522296449827781" "0.274946734166218" "0.989347583070712" NA "DAZL" "1618"
"ENSG00000092421" "247.496574067836" "-0.0338007406927697" "0.246695616797377" "0.758340516107109" "0.890247979594506" "SEMA6A" "57556"
"ENSG00000092439" "2565.45957084678" "0.000167565465778125" "0.135510675897997" "0.995110625333372" "0.99784728597873" "TRPM7" "54822"
"ENSG00000092445" "659.386348833293" "0.21418015531439" "0.215185576095044" "0.16142282916289" "0.39606898505916" "TYRO3" "7301"
"ENSG00000092470" "921.041759500465" "0.408391173973616" "0.315941994504861" "0.0339582539628752" "0.146281709378539" "WDR76" "79968"
"ENSG00000092529" "52.6937167340944" "-0.0281470625324505" "0.24166444210659" "0.808971703768572" "0.915926560546144" "CAPN3" "825"
"ENSG00000092531" "1574.1019617797" "-0.26095584843959" "0.118898375886819" "0.0149792040836049" "0.0825869558480472" "SNAP23" "8773"
"ENSG00000092607" "370.267429896564" "0.494099034669993" "0.255431382603825" "0.00873591337342381" "0.0568805026314039" "TBX15" "6913"
"ENSG00000092621" "2089.3179922514" "1.79304933382596" "0.21986589802196" "2.37878893252609e-17" "8.67359306775292e-15" "PHGDH" "26227"
"ENSG00000092758" "0.86398072492348" "0.0177218453770443" "0.275348272562039" "0.710153730643609" NA "COL9A3" "1299"
"ENSG00000092820" "2579.34226629548" "-0.00472786946752208" "0.194921468554934" "0.925559558323814" "0.972003407128594" "EZR" "7430"
"ENSG00000092841" "29534.1208643405" "0.0596567889128598" "0.147938513979873" "0.634923950220623" "0.822308956920039" "MYL6" "4637"
"ENSG00000092847" "1382.39365346284" "0.0838933108388716" "0.170800654202478" "0.54083525114444" "0.769246255268548" "AGO1" "26523"
"ENSG00000092853" "942.692378497865" "0.236520371683031" "0.278466185807629" "0.142829557215225" "0.367809103762205" "CLSPN" "63967"
"ENSG00000092871" "642.480060023636" "0.134521232939779" "0.155502483839597" "0.29279951906353" "0.557273461175548" "RFFL" "117584"
"ENSG00000092929" "6.23247016113202" "-0.011295887613324" "0.269901088367757" "0.840193367124433" "0.931983015669125" "UNC13D" "201294"
"ENSG00000092931" "464.322361260542" "0.140831197613272" "0.114543061774873" "0.172767685463707" "0.412810861087594" "MFSD11" "79157"
"ENSG00000092964" "3664.47828504292" "0.582557616345018" "0.224179352941883" "0.00132875947766782" "0.0142965806620155" "DPYSL2" "1808"
"ENSG00000092969" "382.556265754022" "-0.93249622158273" "0.765845191446701" "0.00673661901788197" "0.0471161316476587" "TGFB2" "7042"
"ENSG00000092978" "486.265732370716" "0.106636664017909" "0.133697418009219" "0.360862568858967" "0.62599114250895" "GPATCH2" "55105"
"ENSG00000093000" "2053.99445286076" "-0.0898465782752996" "0.159559201469061" "0.491042251348429" "0.733878411353204" "NUP50" "10762"
"ENSG00000093009" "404.486261117327" "0.267443216568024" "0.310588576692486" "0.108140773376263" "0.31112989822159" "CDC45" "8318"
"ENSG00000093010" "1747.84017047404" "-0.104702203129748" "0.182403006966108" "0.454996239685824" "0.705321459095759" "COMT" "1312"
"ENSG00000093072" "4.24832472241989" "-0.00788351361275609" "0.269886044059451" "0.886779041919124" "0.9550554985106" "ADA2" "51816"
"ENSG00000093100" "257.409181968274" "0.409613951164365" "0.214642759084126" "0.0136464448329065" "0.0776933433195917" NA NA
"ENSG00000093144" "2218.12645286067" "-0.395109163743974" "0.0844584326967489" "9.54993856043386e-07" "3.60984909018828e-05" "ECHDC1" "55862"
"ENSG00000093167" "2785.71830269489" "-0.75204962463078" "0.129733013497783" "7.61187605559698e-10" "7.13689498972773e-08" "LRRFIP2" "9209"
"ENSG00000093183" "2069.16334333288" "-0.142205426502005" "0.077326604089647" "0.0541986141797935" "0.199795745104932" "SEC22C" "9117"
"ENSG00000093217" "161.785921477852" "-0.433461289673557" "0.301575505073243" "0.0254285031512212" "0.119825065969339" "XYLB" "9942"
"ENSG00000094631" "647.135593035727" "0.200223772943624" "0.227575547544794" "0.193639379419404" "0.442056575497089" "HDAC6" "10013"
"ENSG00000094804" "933.586722792039" "0.232774436865395" "0.263812210182037" "0.14682580739677" "0.374435475251197" "CDC6" "990"
"ENSG00000094841" "238.087837225157" "0.171798645505601" "0.14285535033976" "0.157966053123014" "0.391231245229043" "UPRT" "139596"
"ENSG00000094880" "1052.73561259205" "0.273739943889942" "0.113985483747684" "0.00847760689522465" "0.0555957529723605" "CDC23" "8697"
"ENSG00000094914" "872.695701939876" "0.19872058028506" "0.207362420051062" "0.18516348423681" "0.429814576469956" "AAAS" "8086"
"ENSG00000094916" "7350.78825149897" "0.264966676916098" "0.161284228485757" "0.04857232301684" "0.185774982764641" "CBX5" "23468"
"ENSG00000094975" "1554.33588394582" "-0.120641760008683" "0.0958819887071859" "0.179048950430491" "0.421195007693691" "SUCO" "51430"
"ENSG00000095002" "1572.54533963663" "0.0742279990962403" "0.146529843720522" "0.521889303972301" "0.75672067658678" "MSH2" "4436"
"ENSG00000095015" "316.225664739976" "0.112971624888063" "0.195975936905491" "0.428190707144572" "0.684149570242586" "MAP3K1" "4214"
"ENSG00000095059" "544.793098167262" "0.208372243301302" "0.164954464963955" "0.122187421445122" "0.335261816580767" "DHPS" "1725"
"ENSG00000095066" "141.25149980297" "0.211670930206518" "0.264385067492755" "0.176900606293406" "0.418179678441465" "HOOK2" "29911"
"ENSG00000095139" "9924.51648341726" "-0.156414792348202" "0.112856895384417" "0.127234605588243" "0.343761799521142" "ARCN1" "372"
"ENSG00000095203" "3.09193088151916" "-0.0985083536271445" "0.293973242939153" "0.128545239283987" "0.345686240483957" "EPB41L4B" "54566"
"ENSG00000095209" "567.659271008891" "-0.577626720815673" "0.2620881383032" "0.00352281465702456" "0.0295513000472694" "TMEM38B" "55151"
"ENSG00000095261" "1818.43910382311" "-0.382834689701349" "0.0928297202703291" "1.27920673816915e-05" "0.000332634297303953" "PSMD5" "5711"
"ENSG00000095303" "7956.18497654122" "1.11487724193388" "0.214086235697722" "1.65800519380114e-08" "1.03439350645966e-06" "PTGS1" "5742"
"ENSG00000095319" "2149.38291828219" "-0.267626639230394" "0.157043753077203" "0.0421041408877313" "0.169158932767541" "NUP188" "23511"
"ENSG00000095321" "690.868548463716" "-0.0802704597885132" "0.139730200788861" "0.523077724588754" "0.757508555333906" "CRAT" "1384"
"ENSG00000095370" "0.302492379750957" "0.0108484572519878" "0.275547831512779" "0.61327616985487" NA "SH2D3C" "10044"
"ENSG00000095380" "990.232584749233" "-0.358371414528912" "0.122603707376261" "0.00124389447941163" "0.0135637531958792" "NANS" "54187"
"ENSG00000095383" "599.871449559318" "-0.191324813449149" "0.181318475393389" "0.175914368312223" "0.416777538918703" "TBC1D2" "55357"
"ENSG00000095397" "48.1836440640121" "-0.576640431372569" "0.346069783662994" "0.0101764529286525" "0.0632689332287628" "WHRN" "25861"
"ENSG00000095485" "634.296911136594" "0.27116929210595" "0.139900655212165" "0.0261158109505454" "0.122345185697034" "CWF19L1" "55280"
"ENSG00000095539" "43.4402694241643" "-1.5160658692444" "0.527011604124117" "0.000173834572487731" "0.00295266839066116" "SEMA4G" "57715"
"ENSG00000095564" "1512.9270860533" "0.227535990735128" "0.172772772938596" "0.101641537900569" "0.298706904062004" "BTAF1" "9044"
"ENSG00000095574" "507.560566077726" "0.000199775471978249" "0.129424096614927" "0.988744976073895" "0.994990957830142" "IKZF5" "64376"
"ENSG00000095587" "2.28015123601208" "-0.0856036965220697" "0.28713660099278" "0.186795919206814" NA "TLL2" "7093"
"ENSG00000095596" "0.781202474978374" "-0.000781234708840704" "0.274386125259658" "0.982846289590491" NA "CYP26A1" "1592"
"ENSG00000095637" "7.53487129304628" "0.0612794315315998" "0.271595345624268" "0.437828572860566" "0.691805049537156" "SORBS1" "10580"
"ENSG00000095739" "199.704036858225" "0.0421709369307595" "0.230257262278497" "0.74677629121182" "0.884445314436519" "BAMBI" "25805"
"ENSG00000095752" "324.058912437142" "-0.251615631804655" "0.327763893203682" "0.1085568145186" "0.311908531421936" "IL11" "3589"
"ENSG00000095777" "0.541126114329813" "0.0303483189975048" "0.276503545202232" "0.488579144849448" NA "MYO3A" "53904"
"ENSG00000095787" "3294.27362738191" "0.208876849781618" "0.0999040226420425" "0.0248243776390819" "0.117717562534833" "WAC" "51322"
"ENSG00000095794" "394.535750771671" "-0.442499898171635" "0.157774384365897" "0.00124411558750599" "0.0135637531958792" "CREM" "1390"
"ENSG00000095906" "169.019064819664" "-0.0105922925697501" "0.226988663146904" "0.931460761713716" "0.974366238089277" "NUBP2" "10101"
"ENSG00000095951" "642.793725992262" "-0.0505026371256158" "0.170706875780896" "0.704386691487595" "0.861220330397053" "HIVEP1" "3096"
"ENSG00000096060" "198.462327094607" "-0.507260431225289" "0.281305658130806" "0.0106204033069291" "0.0650707906871143" "FKBP5" "2289"
"ENSG00000096063" "2261.53173089711" "-0.466514551164393" "0.0833522987218728" "5.65725339039061e-09" "4.03583537519692e-07" "SRPK1" "6732"
"ENSG00000096070" "1319.01524228482" "-0.28497827211283" "0.107506792170739" "0.00386077509610089" "0.0314692487713976" "BRPF3" "27154"
"ENSG00000096080" "434.084539331285" "-0.228874622276137" "0.123693379063785" "0.0384848058141981" "0.159218026676592" "MRPS18A" "55168"
"ENSG00000096092" "643.894520837348" "-0.0596837575387088" "0.137639072534368" "0.617079845521253" "0.811947544335585" "TMEM14A" "28978"
"ENSG00000096093" "439.444197640518" "0.351317570742071" "0.233224217255143" "0.0373261006671475" "0.155759577758534" "EFHC1" "114327"
"ENSG00000096384" "29099.1393661803" "-0.0431815067813562" "0.0944198477086658" "0.713941336780562" "0.8660764877735" "HSP90AB1" "3326"
"ENSG00000096401" "2004.48383397831" "0.010694309090507" "0.109361221917431" "0.880908707688706" "0.95155083679068" "CDC5L" "988"
"ENSG00000096433" "2713.67513922377" "-0.0507267107708145" "0.157147186016342" "0.691689895086338" "0.853832554125436" "ITPR3" "3710"
"ENSG00000096654" "227.485393341183" "0.268926282312365" "0.171742216206117" "0.0546190952379498" "0.201010748581297" "ZNF184" "7738"
"ENSG00000096696" "5266.23875124236" "0.0283497950683507" "0.211021548370585" "0.838374879366809" "0.931182540673601" "DSP" "1832"
"ENSG00000096717" "807.160243589176" "0.404506634314057" "0.112189404727158" "9.92159173233982e-05" "0.00184364073776027" "SIRT1" "23411"
"ENSG00000096746" "4513.5202706778" "0.0538819987442277" "0.122431149382222" "0.599196234293184" "0.801764068885002" "HNRNPH3" "3189"
"ENSG00000096872" "392.417396740613" "-0.18632038136901" "0.179389406646107" "0.184628302536241" "0.428847846547939" "IFT74" "80173"
"ENSG00000096968" "418.36793557504" "0.0244660814772006" "0.132030697852184" "0.806446418122075" "0.914708477018319" "JAK2" "3717"
"ENSG00000096996" "4.21990293940697" "-0.0272728015966828" "0.268966147707953" "0.672427911296381" "0.843387644744766" "IL12RB1" "3594"
"ENSG00000097007" "2045.01200977432" "-0.219544977336241" "0.137665984638179" "0.066612549236575" "0.229569146791372" "ABL1" "25"
"ENSG00000097021" "818.880331744748" "0.0824553601761738" "0.213928555205642" "0.544745846737099" "0.771426183941583" "ACOT7" "11332"
"ENSG00000097033" "3969.46424943542" "0.0488313239757413" "0.0901347990333438" "0.572831294782721" "0.787722069783559" "SH3GLB1" "51100"
"ENSG00000097046" "381.179062401959" "0.353126753836237" "0.296245460289142" "0.0528204504111184" "0.195992299942476" "CDC7" "8317"
"ENSG00000097096" "222.541159014843" "-0.140629341601706" "0.171359667323424" "0.300265683567445" "0.564933342835295" "SYDE2" "84144"
"ENSG00000099139" "6.57059238243809" "-0.0806740998327763" "0.27793892207545" "0.316460970166753" "0.580274688011105" "PCSK5" "5125"
"ENSG00000099194" "17851.8487109394" "-0.025568359171001" "0.258155587506892" "0.778368877362553" "0.901295304240581" "SCD" "6319"
"ENSG00000099203" "426.336183003669" "-0.290174606397613" "0.221130245973512" "0.0696199454626475" "0.236005060977565" "TMED1" "11018"
"ENSG00000099204" "162.096941170459" "-2.03291236499486" "0.373286097955" "2.60692498167358e-09" "2.08655732191708e-07" "ABLIM1" "3983"
"ENSG00000099219" "500.407378333333" "0.0522178678868391" "0.183469427327565" "0.706712889211636" "0.862041188869477" "ERMP1" "79956"
"ENSG00000099246" "2992.87711632177" "-0.0917108653448113" "0.0865126788998835" "0.261246031762146" "0.523832932806219" "RAB18" "22931"
"ENSG00000099250" "17189.9532226135" "0.110251708387479" "0.195345595804089" "0.429583788759473" "0.685462492070936" "NRP1" "8829"
"ENSG00000099251" "8.62774770255687" "-0.00754131078757017" "0.255719101379229" "0.935289629355593" "0.975746084355921" "HSD17B7P2" "158160"
"ENSG00000099256" "436.505255663314" "0.596472204580074" "0.214434086944605" "0.000751119570389945" "0.00920415975426304" "PRTFDC1" "56952"
"ENSG00000099260" "1.58657202683712" "-0.013350447733799" "0.274276589319932" "0.633042938630837" NA "PALMD" "54873"
"ENSG00000099282" "7.80279947466593" "-2.99285372422906" "0.92169117215968" "6.97834833368163e-05" "0.00138957208081369" "TSPAN15" "23555"
"ENSG00000099284" "0.541035249611266" "-0.000991561243204164" "0.275349670047502" "0.989366455779105" NA "MACROH2A2" "55506"
"ENSG00000099290" "1847.42433534014" "0.0722176500560574" "0.187424882105429" "0.587181680997824" "0.796663938473967" "WASHC2A" "387680"
"ENSG00000099308" "199.35507603333" "-0.600999223489388" "0.209588262323583" "0.000575232425279243" "0.00752664564113382" "MAST3" "23031"
"ENSG00000099326" "200.181926920932" "-0.0322957501886328" "0.223384253273789" "0.803968355990413" "0.913871051421562" "MZF1" "7593"
"ENSG00000099330" "145.48790386468" "0.215179104446433" "0.213876769830393" "0.156769966566233" "0.389335764633206" "OCEL1" "79629"
"ENSG00000099331" "2409.56658140946" "0.135765850252828" "0.163278646079806" "0.307807430968636" "0.571517972992348" "MYO9B" "4650"
"ENSG00000099337" "107.640223857057" "-0.367651435013258" "0.317032990297472" "0.0491717462637649" "0.187412314215065" "KCNK6" "9424"
"ENSG00000099338" "1.23654552105731" "0.00889017452143018" "0.274592529419678" "0.56397307217894" NA "CATSPERG" "57828"
"ENSG00000099341" "2613.27261651204" "-0.00186523417049173" "0.0956843084874451" "0.979039081308902" "0.992038118082904" "PSMD8" "5714"
"ENSG00000099364" "269.697413158485" "0.0283274589574039" "0.165329539321687" "0.831951065951923" "0.928110762179709" "FBXL19" "54620"
"ENSG00000099365" "68.6868572243681" "0.296392253134425" "0.300419631208213" "0.0869353617109778" "0.272793156426415" "STX1B" "112755"
"ENSG00000099377" "394.111335346225" "0.131469565335274" "0.22620474945918" "0.362879149526607" "0.627331517210089" "HSD3B7" "80270"
"ENSG00000099381" "494.463575714517" "0.015075802504679" "0.166958541912775" "0.910803059482303" "0.965630131586767" "SETD1A" "9739"
"ENSG00000099385" "490.70937043831" "0.638702686254388" "0.216800737800667" "0.000409095046887225" "0.00574202868205782" "BCL7C" "9274"
"ENSG00000099622" "2594.82770128549" "0.558815620086081" "0.17010873859996" "0.000173832439477564" "0.00295266839066116" "CIRBP" "1153"
"ENSG00000099624" "201.181675198016" "-0.0662943189272184" "0.2413922447018" "0.591222912024461" "0.798024476842494" "ATP5F1D" "513"
"ENSG00000099625" "20.296307276905" "0.0221663377287386" "0.253426426828882" "0.831167138625997" "0.927614638183605" "CBARP" "255057"
"ENSG00000099725" "199.236050000255" "-0.25368380031684" "0.280480590274594" "0.124031923490085" "0.338396375228685" "PRKY" "5616"
"ENSG00000099769" "0.203342877595854" "-0.001304457184815" "0.275338169506692" "0.989367081128126" NA "IGFALS" "3483"
"ENSG00000099783" "4305.87568849816" "0.335667683425053" "0.150590313612937" "0.00958335625959709" "0.0607822611161458" "HNRNPM" "4670"
"ENSG00000099785" "166.972908239729" "0.244409252066686" "0.20841626617572" "0.111308608381177" "0.316580281906457" "MARCHF2" "51257"
"ENSG00000099795" "238.614396282422" "0.0451489830511348" "0.23272373001127" "0.727626394889151" "0.874582768051485" "NDUFB7" "4713"
"ENSG00000099797" "1101.70192679058" "0.176523725990723" "0.155347897703774" "0.173565487849788" "0.413824901298521" "TECR" "9524"
"ENSG00000099800" "299.366644861251" "-0.0258239358475506" "0.202418866136054" "0.848094408745458" "0.935938462381993" "TIMM13" "26517"
"ENSG00000099804" "388.921057753185" "0.0158973462504032" "0.158628730265675" "0.904132640831878" "0.962874561612868" "CDC34" "997"
"ENSG00000099810" "1528.2899469924" "-0.423498056960756" "0.100328804697943" "6.8554678308983e-06" "0.000196995650033939" "MTAP" "4507"
"ENSG00000099812" "0.473003416172848" "0.0185664116607948" "0.276004249786187" "0.414471339282014" NA "MISP" "126353"
"ENSG00000099814" "653.400566780089" "0.0123691821459161" "0.19970536296702" "0.935982481631643" "0.975746084355921" "CEP170B" "283638"
"ENSG00000099817" "925.715970921505" "0.0783627533267133" "0.179787174311382" "0.569463663373655" "0.785916375526531" "POLR2E" "5434"
"ENSG00000099821" "255.126218502106" "0.0235296029468789" "0.204313715450281" "0.874235731861254" "0.948211809967829" "POLRMT" "5442"
"ENSG00000099822" "367.416321160249" "0.265406176696685" "0.236618859948133" "0.101469848768977" "0.298647642580101" "HCN2" "610"
"ENSG00000099840" "8.77216839345081" "0.052675807207525" "0.259162958836131" "0.601564374175357" "0.803123292917769" "IZUMO4" "113177"
"ENSG00000099849" "130.090597219118" "-0.276822293790433" "0.394571550276026" "0.0686617271463557" "0.234048972936927" "RASSF7" "8045"
"ENSG00000099860" "301.723963877429" "0.318694885129746" "0.358435677275026" "0.0712649544303312" "0.239810371676143" "GADD45B" "4616"
"ENSG00000099866" "1.62561414871691" "0.0524323241150566" "0.277889746536805" "0.308275459808006" NA "MADCAM1" "8174"
"ENSG00000099875" "499.433299534003" "0.661089793809298" "0.379922205352991" "0.00677714211326278" "0.047318871401879" "MKNK2" "2872"
"ENSG00000099889" "45.3502743369542" "0.0175062117320423" "0.250334948551479" "0.870566590011557" "0.945752887633502" "ARVCF" "421"
"ENSG00000099899" "336.4753484839" "0.0305986695430615" "0.214928141910779" "0.824440835803044" "0.923625920651123" "TRMT2A" "27037"
"ENSG00000099901" "1285.40816191143" "0.339830932473696" "0.219802515374621" "0.0382198358011276" "0.158347463675154" "RANBP1" "5902"
"ENSG00000099904" "497.907208024856" "-0.0652113750785354" "0.192496910379541" "0.637955432804609" "0.824186345298927" "ZDHHC8" "29801"
"ENSG00000099910" "568.421031904842" "-0.102817600110763" "0.155649498001209" "0.42449077423448" "0.681177958302137" "KLHL22" "84861"
"ENSG00000099917" "1672.62042904411" "-0.144743277033147" "0.213666474299331" "0.332770995030623" "0.597087886123433" "MED15" "51586"
"ENSG00000099937" "0.544510851500876" "-0.0190335055313189" "0.276046187647071" "0.408096303692858" NA "SERPIND1" "3053"
"ENSG00000099940" "1394.91611981711" "-0.0910242959992657" "0.105426184916032" "0.338368461889394" "0.602530808674875" "SNAP29" "9342"
"ENSG00000099942" "2426.76927568313" "-0.110378753450437" "0.0892389685421153" "0.190182723256088" "0.437108575876999" "CRKL" "1399"
"ENSG00000099949" "877.540832667655" "0.139138024998569" "0.207232544718278" "0.344291269687871" "0.60926705844169" "LZTR1" "8216"
"ENSG00000099953" "127.240875099923" "0.108385003612031" "0.25760232450813" "0.396810696660049" "0.658794891308114" "MMP11" "4320"
"ENSG00000099956" "1144.72739931496" "0.19565024768925" "0.131506155160241" "0.0921797660191945" "0.282773747564595" "SMARCB1" "6598"
"ENSG00000099957" "69.3661384076271" "-0.0161669796107655" "0.243269929482047" "0.883856080224045" "0.953096120157474" "P2RX6" "9127"
"ENSG00000099958" "1.36987375094198" "-0.0138341159668814" "0.275177145086909" "0.855632164230539" NA "DERL3" "91319"
"ENSG00000099960" "0.190936711913123" "0.0117610830157414" "0.2756017546958" "0.621847610399659" NA "SLC7A4" "6545"
"ENSG00000099968" "1808.92627121197" "-0.0977315764132211" "0.175741223283768" "0.450890664418561" "0.702051055397585" "BCL2L13" "23786"
"ENSG00000099974" "0.681821959507199" "0.0144061435315512" "0.274568082877445" "0.601804296813898" NA "DDTL" "100037417"
"ENSG00000099977" "222.565350852388" "-0.10643357741344" "0.154061728003999" "0.407162409782475" "0.667410779376759" "DDT" "1652"
"ENSG00000099984" "50.5016621723234" "0.911943783863401" "0.474369119431031" "0.00291437448003106" "0.0257507035370757" "GSTT2" "2953"
"ENSG00000099991" "1022.87304403959" "0.108349816281805" "0.190666312345881" "0.443903137445978" "0.696658314606753" "CABIN1" "23523"
"ENSG00000099992" "211.08167425388" "-0.322157160536237" "0.234257187856454" "0.0523570966322486" "0.195151624976856" "TBC1D10A" "83874"
"ENSG00000099994" "1.7480300495389" "0.030335823854197" "0.275073002342078" "0.398075559395786" NA "SUSD2" "56241"
"ENSG00000099995" "3022.90725748556" "-0.0692185331974921" "0.151069325968408" "0.6182825454803" "0.81210214587262" "SF3A1" "10291"
"ENSG00000099999" "183.512980741976" "0.124137103013848" "0.195269274836491" "0.384190734926971" "0.647673027707977" "RNF215" "200312"
"ENSG00000100003" "328.585737758837" "-0.163909001692977" "0.234451429463101" "0.268868643132487" "0.531709858565487" "SEC14L2" "23541"
"ENSG00000100014" "2300.50878902162" "0.188544691862895" "0.121928661301432" "0.0838744012693386" "0.266858885836829" "SPECC1L" "23384"
"ENSG00000100023" "1007.2505337951" "-0.167057443554948" "0.142278706125492" "0.170833864829739" "0.410341392786761" "PPIL2" "23759"
"ENSG00000100024" "1.56403553085294" "-0.0200267326467497" "0.274140853874365" "0.576506034940518" NA "UPB1" "51733"
"ENSG00000100027" "9.25926828522628" "0.109275004318099" "0.290900342479492" "0.195393399575071" "0.444292530519368" "YPEL1" "29799"
"ENSG00000100028" "1569.86275933785" "0.143724982155617" "0.134352075796938" "0.205663611989441" "0.457980301492171" "SNRPD3" "6634"
"ENSG00000100029" "1281.88968430973" "-0.141691955449104" "0.11044954754497" "0.156690692876695" "0.389306615493764" "PES1" "23481"
"ENSG00000100030" "5892.52741163637" "0.154775327072268" "0.110110301149245" "0.124144610061718" "0.338550777558839" "MAPK1" "5594"
"ENSG00000100031" "25.3787847281048" "2.65201978512312" "0.584131763389482" "1.82306200716676e-07" "8.82383522524844e-06" "GGT1" "2678"
"ENSG00000100034" "1221.38692838139" "-0.0770586415275334" "0.202509374601262" "0.580530838760637" "0.792505325045763" "PPM1F" "9647"
"ENSG00000100036" "121.114678837005" "-0.139755284765483" "0.185116299139823" "0.320348373270099" "0.584222133109181" "SLC35E4" "339665"
"ENSG00000100038" "279.282113931476" "-0.0984645113798822" "0.191467355302152" "0.482703972512374" "0.728227912925987" "TOP3B" "8940"
"ENSG00000100055" "3.17679096775893" "0.0118773331992239" "0.269726113257221" "0.833294998725452" "0.928974244715867" "CYTH4" "27128"
"ENSG00000100056" "255.181786852589" "-0.00564861229013898" "0.178944470680975" "0.966123288266112" "0.988535227854226" "ESS2" "8220"
"ENSG00000100058" "257.667479710437" "-0.186173797886489" "0.137734356031521" "0.119179668746444" "0.329541625344061" "CRYBB2P1" "1416"
"ENSG00000100060" "0.165348932409509" "0.00568739088942398" "0.275086182136874" "0.883312698148339" NA "MFNG" "4242"
"ENSG00000100065" "87.2299953302412" "-0.118012106947754" "0.268067687493141" "0.337535617468674" "0.601758386200015" "CARD10" "29775"
"ENSG00000100068" "33.3777226226146" "0.318801437647738" "0.41542635993121" "0.060332690366307" "0.215144161662581" "LRP5L" "91355"
"ENSG00000100075" "791.508921855112" "-0.308730378780493" "0.162704345086888" "0.0239565072435045" "0.114834464169273" "SLC25A1" "6576"
"ENSG00000100077" "212.529074468444" "-0.466664459079302" "0.272519437870562" "0.0144168076858134" "0.0805691350506902" "GRK3" "157"
"ENSG00000100078" "0.586643048684307" "-0.0010088403075946" "0.275349335134029" "0.989360191498283" NA "PLA2G3" "50487"
"ENSG00000100083" "544.986143704065" "-0.100150196339423" "0.201972946832248" "0.479227977150207" "0.724885983542722" "GGA1" "26088"
"ENSG00000100084" "784.231593508316" "-0.10209803221971" "0.100764201540399" "0.274074156860251" "0.537312884113165" "HIRA" "7290"
"ENSG00000100092" "359.970802263781" "-0.415950538774712" "0.199786405639973" "0.00881663432740543" "0.0572924103144825" "SH3BP1" "23616"
"ENSG00000100097" "22497.733993774" "0.412820341721162" "0.14707112436351" "0.00141566828959491" "0.0150326897016222" "LGALS1" "3956"
"ENSG00000100099" "830.75403589279" "0.361209349818884" "0.173774881570663" "0.0119997534760747" "0.0707480973896637" "HPS4" "89781"
"ENSG00000100100" "148.281749108308" "-0.0919824898094761" "0.251884105813296" "0.46021989624252" "0.709240918338243" "PIK3IP1" "113791"
"ENSG00000100101" "215.769338186439" "0.0181053321467169" "0.205365057177001" "0.899002279402612" "0.960528058894188" NA NA
"ENSG00000100104" "551.83526977129" "0.113952410661155" "0.132597203181417" "0.326056678862432" "0.590566065434902" "SRRD" "402055"
"ENSG00000100105" "503.66155469294" "0.478892532232249" "0.101996145051969" "6.58549540050344e-07" "2.68126075760448e-05" "PATZ1" "23598"
"ENSG00000100106" "1944.04979686779" "0.110997252299804" "0.140574112036048" "0.362134743682626" "0.627067278403992" "TRIOBP" "11078"
"ENSG00000100109" "950.605696918518" "0.0131771487863801" "0.0957103848367694" "0.889039780432628" "0.956189658506769" "TFIP11" "24144"
"ENSG00000100116" "135.203826197899" "-0.3122817809969" "0.249932499872772" "0.064964768832012" "0.22602670207711" "GCAT" "23464"
"ENSG00000100122" "0.263838640498687" "-0.00921366169898133" "0.27552987208681" "0.600177077949885" NA "CRYBB1" "1414"
"ENSG00000100124" "412.217338602999" "-0.00296199495387566" "0.171641155179546" "0.980182909957764" "0.992486893133313" "ANKRD54" "129138"
"ENSG00000100129" "5095.88227012461" "0.123871221323116" "0.109149979528234" "0.216462603917645" "0.472289134015202" "EIF3L" "51386"
"ENSG00000100138" "1592.22860396611" "-0.0471071468309811" "0.107546419357114" "0.63458416111334" "0.822128457603449" "SNU13" "4809"
"ENSG00000100139" "1059.46820921976" "-0.336597771661383" "0.219959917603816" "0.0378157877337515" "0.157123688309799" "MICALL1" "85377"
"ENSG00000100142" "368.253826662388" "0.0791852893063903" "0.147255689142454" "0.524907099975889" "0.758892915358568" "POLR2F" "5435"
"ENSG00000100147" "68.34436434001" "-0.126393198994954" "0.202489889460682" "0.377230019852767" "0.64041284694715" "CCDC134" "79879"
"ENSG00000100150" "195.236828099477" "0.0853709467216207" "0.221337970214384" "0.538864991275464" "0.767924371913734" "DEPDC5" "9681"
"ENSG00000100151" "166.592845993555" "-0.0594083085902229" "0.185561530439634" "0.666085076979162" "0.839962033964838" "PICK1" "9463"
"ENSG00000100154" "1017.16179723205" "0.0866887676021041" "0.194105318857775" "0.540106599244077" "0.768635886002919" "TTC28" "23331"
"ENSG00000100162" "122.871105773361" "0.18351273995045" "0.297684710934952" "0.185353302590194" "0.430077531421973" "CENPM" "79019"
"ENSG00000100167" "1.03697091155378" "-0.0270319691547494" "0.276205352171499" "0.542050329545992" NA "SEPTIN3" "55964"
"ENSG00000100181" "0.619158488579886" "0.000112839687135601" "0.274424462519659" "0.982574052884698" NA "TPTEP1" "387590"
"ENSG00000100191" "0.131620377739427" "-0.00747460920315513" "0.275375286536949" "0.832614067979086" NA "SLC5A4" "6527"
"ENSG00000100196" "3572.13458167512" "-0.0732990255480425" "0.184168492909097" "0.591828102472675" "0.798132050027736" "KDELR3" "11015"
"ENSG00000100197" "6.67427551207057" "-0.0309888578628752" "0.259300710870364" "0.736568156929598" "0.879810725892532" "CYP2D6" "1565"
"ENSG00000100201" "11525.1652394014" "-0.0355394876691764" "0.135718657852802" "0.758560905684429" "0.890361634959434" "DDX17" "10521"
"ENSG00000100206" "14.638076319091" "0.128638811707144" "0.307281401008876" "0.0945497846636716" "0.287221826287623" "DMC1" "11144"
"ENSG00000100207" "1371.32044250197" "0.0972654967108342" "0.148000151933051" "0.437831527422292" "0.691805049537156" "TCF20" "6942"
"ENSG00000100209" "138.127109416276" "0.251507257601444" "0.173538869608709" "0.0741730474342922" "0.24672091259221" "HSCB" "150274"
"ENSG00000100211" "368.650169308646" "0.0677394984433726" "0.127164770593381" "0.561512021428938" "0.780924288963379" "CBY1" "25776"
"ENSG00000100216" "1077.41409110207" "0.15879435457739" "0.124285007125387" "0.154281182988805" "0.386008790863116" "TOMM22" "56993"
"ENSG00000100218" "0.784033150644437" "-0.00315898153709914" "0.274354874880455" "0.863239505909112" NA "RSPH14" "27156"
"ENSG00000100219" "3511.08340080696" "0.332087104187755" "0.172742820596364" "0.0198219400402256" "0.100884638628204" "XBP1" "7494"
"ENSG00000100220" "2003.94074577816" "-0.0966710847961212" "0.0776935333642858" "0.201761437659884" "0.453245025893123" "RTCB" "51493"
"ENSG00000100221" "2651.49938477643" "0.16601932179108" "0.0848705002096281" "0.0387416203022826" "0.159877390824913" "JOSD1" "9929"
"ENSG00000100225" "2262.06749121295" "-0.0425805116793347" "0.0980818116597317" "0.65714691652107" "0.83515555015117" "FBXO7" "25793"
"ENSG00000100226" "1255.85332397407" "-0.113879123298527" "0.151603188037081" "0.371615340631378" "0.635549771636403" "GTPBP1" "9567"
"ENSG00000100227" "2038.6602731177" "0.0965884420640498" "0.0882006236238235" "0.248491956940117" "0.510275078169368" "POLDIP3" "84271"
"ENSG00000100228" "250.757436329379" "-0.356401602847554" "0.163717975152591" "0.00943970255987281" "0.0600373832224453" "RAB36" "9609"
"ENSG00000100234" "22159.7017094406" "-0.239851284680575" "0.2949025674465" "0.132527308730028" "0.351634553952506" "TIMP3" "7078"
"ENSG00000100239" "829.030328027586" "-0.14908956552374" "0.191144403672313" "0.292180070227339" "0.556733590924042" "PPP6R2" "9701"
"ENSG00000100241" "1241.22439536932" "-0.191633908903309" "0.225188845816564" "0.206737432912646" "0.459882401864531" "SBF1" "6305"
"ENSG00000100242" "2973.9799359812" "0.0708517754668327" "0.219359005620491" "0.59457245000833" "0.799127191983673" "SUN2" "25777"
"ENSG00000100243" "5183.09753506317" "0.13856304252628" "0.149798891106422" "0.296226232680119" "0.560942750897798" "CYB5R3" "1727"
"ENSG00000100246" "168.072082884319" "0.0133978345315357" "0.185800780698058" "0.920492919357354" "0.969830858984399" "DNAL4" "10126"
"ENSG00000100258" "1136.17400786348" "-0.0132512916780952" "0.219405901761397" "0.9517331128495" "0.982758773797016" "LMF2" "91289"
"ENSG00000100263" "113.362420584809" "0.0435890155170529" "0.213451302338452" "0.750221631896499" "0.886350557039009" "RHBDD3" "25807"
"ENSG00000100266" "1395.53487126704" "-0.0570440441710831" "0.176172504908808" "0.67191637077095" "0.843326230521666" "PACSIN2" "11252"
"ENSG00000100271" "104.273988914329" "0.145513974649177" "0.197259854800154" "0.31521447069511" "0.578786821303197" "TTLL1" "25809"
"ENSG00000100276" "0.760906216214821" "-0.0121960382727815" "0.274466841995847" "0.528519556069457" NA "RASL10A" "10633"
"ENSG00000100280" "2138.84178207234" "-0.244004320577627" "0.13653085610322" "0.0409100086369884" "0.165904948520936" "AP1B1" "162"
"ENSG00000100281" "1231.90292785903" "0.11009787235617" "0.105289757803718" "0.258212431186012" "0.520997241871629" "HMGXB4" "10042"
"ENSG00000100284" "534.95547788369" "-0.261283489148013" "0.230578297264021" "0.102054372190873" "0.29944709207937" "TOM1" "10043"
"ENSG00000100285" "0.190194547184869" "-0.000915699603635315" "0.275352832001513" "0.98936168469895" NA "NEFH" "4744"
"ENSG00000100288" "509.292171381788" "0.0375569761605632" "0.191385851948066" "0.791940952396189" "0.908301911569738" "CHKB" "1120"
"ENSG00000100290" "0.278152399282116" "-0.00170370948884582" "0.275324176824516" "0.989374294220156" NA "BIK" "638"
"ENSG00000100292" "626.202243081452" "0.358677437033728" "0.467770233968361" "0.0459076496961597" "0.179587865475936" "HMOX1" "3162"
"ENSG00000100294" "143.622322428865" "-0.133018733459228" "0.159501447495621" "0.308562570386884" "0.57208243463227" "MCAT" "27349"
"ENSG00000100296" "796.793029341131" "0.166648954202587" "0.144838800876627" "0.172745296243915" "0.412810861087594" "THOC5" "8563"
"ENSG00000100297" "1365.03344655586" "0.299056362640369" "0.319932553213943" "0.0838352921653533" "0.266841799000799" "MCM5" "4174"
"ENSG00000100298" "0.814775230699284" "-0.0147191786551931" "0.275384568779084" "0.762208416936343" NA "APOBEC3H" "164668"
"ENSG00000100299" "208.846743528068" "-0.232097222227241" "0.228828864546263" "0.139163692988395" "0.36255920523239" "ARSA" "410"
"ENSG00000100300" "754.542309732638" "-0.06399743536534" "0.211037051808167" "0.640509178201974" "0.825697249837994" "TSPO" "706"
"ENSG00000100302" "4.02174132130729" "0.10459109150955" "0.299031672864601" "0.0628596777076488" "0.220809589344274" "RASD2" "23551"
"ENSG00000100304" "442.604159204655" "-0.0235421821367216" "0.212278950166827" "0.86067389641434" "0.941056505083812" "TTLL12" "23170"
"ENSG00000100307" "308.150975992001" "0.349236215262094" "0.171904936948711" "0.0140433179619279" "0.0791555213358045" "CBX7" "23492"
"ENSG00000100311" "2.35493041820169" "0.0259556205433179" "0.272536208018777" "0.583554978089581" NA "PDGFB" "5155"
"ENSG00000100312" "0.298186212306413" "-0.00138618375442142" "0.275335819954209" "0.989376502482239" NA "ACR" "49"
"ENSG00000100314" "0.134061402648229" "0.00104852877335216" "0.27493341188379" "0.989374383008048" NA "CABP7" "164633"
"ENSG00000100316" "22874.4576834477" "0.150299895988257" "0.0892296739272272" "0.0755611648172458" "0.24976120073722" "RPL3" "6122"
"ENSG00000100319" "144.290486349205" "0.130928092686068" "0.144168575905366" "0.288270674887709" "0.551790157904518" "ZMAT5" "55954"
"ENSG00000100320" "8488.581415541" "0.259939580982686" "0.177888491606004" "0.0686684395245226" "0.234048972936927" "RBFOX2" "23543"
"ENSG00000100321" "306.279173114923" "-0.1559975405273" "0.184308093213712" "0.268915721471209" "0.531738871764232" "SYNGR1" "9145"
"ENSG00000100324" "465.345244543299" "0.0834700301281226" "0.194986578458026" "0.555332480634804" "0.778195861495932" "TAB1" "10454"
"ENSG00000100325" "962.013180812297" "-0.0155911517206512" "0.138225909107612" "0.892288478362583" "0.957879801785808" "ASCC2" "84164"
"ENSG00000100330" "1377.65242800394" "-0.000161595164418473" "0.133515995902811" "0.997749029556765" "0.999154863771263" "MTMR3" "8897"
"ENSG00000100335" "1370.20957594906" "-0.21905433773892" "0.109183360624966" "0.0271625209816118" "0.125970221669386" "MIEF1" "54471"
"ENSG00000100336" "2.54784887792402" "0.0398548400544441" "0.278330923514478" "0.23043503040022" NA "APOL4" "80832"
"ENSG00000100342" "316.057530888762" "-0.0800614311343531" "0.277751056948864" "0.3386619835865" "0.602751472685464" "APOL1" "8542"
"ENSG00000100344" "25.7590106440366" "-0.0258910741082923" "0.257394737124538" "0.782350264302774" "0.90376739168713" "PNPLA3" "80339"
"ENSG00000100345" "36830.2499029579" "0.444825230540113" "0.308189232686194" "0.0244376864986218" "0.116460517011149" "MYH9" "4627"
"ENSG00000100346" "1.01474026134096" "0.0133694894682281" "0.274228140185612" "0.658366362440873" NA "CACNA1I" "8911"
"ENSG00000100347" "936.760001954858" "0.0854837363967009" "0.102019575185927" "0.374526507915314" "0.638465552402543" "SAMM50" "25813"
"ENSG00000100348" "1147.14407339889" "-0.126446406188879" "0.115727220632959" "0.226105388156988" "0.483253511642551" "TXN2" "25828"
"ENSG00000100350" "277.253307830919" "3.86905110239985" "0.571503908888306" "3.83221805686319e-12" "5.82213276638993e-10" "FOXRED2" "80020"
"ENSG00000100351" "0.0467415484004368" "-0.00077856538139275" "0.275358147885568" "0.989376011445826" NA "GRAP2" "9402"
"ENSG00000100353" "3690.21560470966" "-0.124034129669095" "0.0736563770725081" "0.0797531561700118" "0.258284360000366" "EIF3D" "8664"
"ENSG00000100354" "1165.64913397846" "-0.0272283640754501" "0.188578742432374" "0.838450198434409" "0.931182540673601" "TNRC6B" "23112"
"ENSG00000100359" "659.598209945536" "-0.1807124260709" "0.243018237799689" "0.231706844619954" "0.490181266957736" "SGSM3" "27352"
"ENSG00000100360" "286.618344550422" "-0.609905023679681" "0.20837420798312" "0.000462350406877022" "0.00633242527215206" "IFT27" "11020"
"ENSG00000100364" "1371.16528581984" "-0.0291562241340781" "0.152349817301116" "0.817636231404113" "0.921081805196401" "KIAA0930" "23313"
"ENSG00000100368" "0.135020997503432" "-0.00123877372399239" "0.275340153392863" "0.989362986309359" NA "CSF2RB" "1439"
"ENSG00000100372" "609.271676051577" "-0.199523979065117" "0.12951329260488" "0.0809219824665628" "0.260653295703055" "SLC25A17" "10478"
"ENSG00000100376" "290.087654169969" "0.228767433998375" "0.142235223591234" "0.0629529984519561" "0.221042755959704" "FAM118A" "55007"
"ENSG00000100379" "285.372010456295" "0.102331512942999" "0.19681905768027" "0.470310215476624" "0.717866769360998" "KCTD17" "79734"
"ENSG00000100380" "6140.62891310613" "0.0177624221619821" "0.120265431129162" "0.872927490456189" "0.947460749133953" "ST13" "6767"
"ENSG00000100385" "10.3306594215966" "-0.0934418789769113" "0.293102564230989" "0.103628726923774" "0.302282693576051" "IL2RB" "3560"
"ENSG00000100387" "655.93260884254" "0.176920445136948" "0.100921558142057" "0.058194879645229" "0.209998149377374" "RBX1" "9978"
"ENSG00000100393" "2591.48060832782" "0.154060052193349" "0.167925886916528" "0.260384096981331" "0.523166910561137" "EP300" "2033"
"ENSG00000100395" "691.429851368003" "-0.203535324613926" "0.0888380784441081" "0.0150102494643872" "0.0827025430529435" "L3MBTL2" "83746"
"ENSG00000100399" "0.287846199551168" "-0.00729786129991195" "0.275364160357639" "0.849143276191187" NA "CHADL" "150356"
"ENSG00000100401" "3777.50394274506" "0.0406095141187745" "0.212618034184517" "0.764146056825466" "0.893693218576008" "RANGAP1" "5905"
"ENSG00000100403" "4832.39078517962" "0.343498774053103" "0.129438110107435" "0.00309515949495086" "0.0268705698376475" "ZC3H7B" "23264"
"ENSG00000100410" "664.669529251422" "0.0290167059117985" "0.110989910502351" "0.773732133511661" "0.898725530699372" "PHF5A" "84844"
"ENSG00000100412" "1596.93736325021" "-0.17807742599749" "0.143002211217044" "0.146282726135423" "0.373398719730868" "ACO2" "50"
"ENSG00000100413" "1014.00916517201" "-0.117698263025605" "0.160794667903621" "0.365301224050248" "0.630136930636719" "POLR3H" "171568"
"ENSG00000100416" "568.620275740509" "0.108545831706977" "0.203289351094241" "0.450819110107686" "0.702006259717843" "TRMU" "55687"
"ENSG00000100417" "675.539421943709" "0.070650478836268" "0.137935705556716" "0.556574800642883" "0.778809348535179" "PMM1" "5372"
"ENSG00000100418" "1313.60445649936" "-0.510012884699091" "0.136042626652119" "3.64865490408611e-05" "0.000803585633103959" "DESI1" "27351"
"ENSG00000100422" "1352.24957669153" "-0.0308216180280284" "0.190124057307199" "0.821104595371713" "0.922476115563314" "CERK" "64781"
"ENSG00000100425" "504.88983285285" "0.164752196781359" "0.168887877123645" "0.225480448218131" "0.482633148178069" "BRD1" "23774"
"ENSG00000100426" "625.226687790705" "-0.107658697840126" "0.103333408355423" "0.256555978488445" "0.519097682326438" "ZBED4" "9889"
"ENSG00000100429" "193.710044103997" "0.111527942057486" "0.247887922491149" "0.40716613246961" "0.667410779376759" "HDAC10" "83933"
"ENSG00000100439" "990.885135159702" "-0.0621766729926012" "0.18318465073915" "0.649339440435536" "0.831059992677625" "ABHD4" "63874"
"ENSG00000100441" "1980.92407016929" "0.432899058996906" "0.0933625041105536" "1.0290287430962e-06" "3.83734173107327e-05" "KHNYN" "23351"
"ENSG00000100442" "1439.11048257445" "0.249165466716337" "0.121563382713881" "0.022504780658533" "0.110011557031874" "FKBP3" "2287"
"ENSG00000100445" "302.861322308414" "0.0779313044603081" "0.184394875076552" "0.574805853990355" "0.7894337431763" "SDR39U1" "56948"
"ENSG00000100461" "1595.96217743824" "0.0684600988330007" "0.0973786735042095" "0.464843003663179" "0.712883821301565" "RBM23" "55147"
"ENSG00000100462" "1935.61482842102" "-0.115134866891904" "0.146016810634722" "0.341680811044755" "0.606154906456333" "PRMT5" "10419"
"ENSG00000100478" "130.49405277349" "0.476448042008898" "0.172351584463269" "0.0012323871855991" "0.01348067262754" "AP4S1" "11154"
"ENSG00000100479" "153.072274689868" "0.526876129783079" "0.437484721767903" "0.0205836531833138" "0.103600178353317" "POLE2" "5427"
"ENSG00000100483" "127.196967844767" "0.178578470543595" "0.234855207824457" "0.239014508925844" "0.499644567849339" "VCPKMT" "79609"
"ENSG00000100485" "827.781648565243" "0.0751761986723728" "0.121562241891027" "0.490824135568811" "0.733731998579906" "SOS2" "6655"
"ENSG00000100490" "73.5974555153113" "0.075141480755809" "0.240248292571059" "0.561229041741786" "0.780842983809768" "CDKL1" "8814"
"ENSG00000100503" "2690.51056104409" "0.210866045090315" "0.132128072801754" "0.0700138479128257" "0.236830159894433" "NIN" "51199"
"ENSG00000100504" "526.556230344307" "-0.058154234146778" "0.223415771928874" "0.669746196774353" "0.841890415741483" "PYGL" "5836"
"ENSG00000100505" "0.659947999865801" "-0.00131592987740136" "0.27445005010962" "0.975752388373559" NA "TRIM9" "114088"
"ENSG00000100519" "1859.65356820694" "0.160099260776686" "0.106239384064373" "0.103962658311495" "0.302879846870563" "PSMC6" "5706"
"ENSG00000100522" "2185.00185558168" "-0.120766665770352" "0.158628548568666" "0.352560828312423" "0.617508333790589" "GNPNAT1" "64841"
"ENSG00000100523" "504.603831191388" "-0.304707993287302" "0.102342457313095" "0.00136009249570876" "0.0145858808297969" "DDHD1" "80821"
"ENSG00000100526" "591.369185308026" "0.792500999658509" "0.32401480618902" "0.00114140856858553" "0.0126542106711834" "CDKN3" "1033"
"ENSG00000100528" "2481.80969409379" "-0.235632988307202" "0.139949362240719" "0.0526484965644759" "0.195689088083272" "CNIH1" "10175"
"ENSG00000100532" "204.886007206765" "0.196338488175378" "0.181006037151114" "0.163134002482221" "0.39873420419012" "CGRRF1" "10668"
"ENSG00000100554" "1972.22577703707" "-0.252901410331449" "0.133023091474075" "0.0309587544114018" "0.137215354506289" "ATP6V1D" "51382"
"ENSG00000100558" "7.92506677927756" "-0.287934355244423" "0.520567380647908" "0.012514303735094" "0.0728912657740227" "PLEK2" "26499"
"ENSG00000100564" "193.171924334751" "0.0577293932352182" "0.156087392241287" "0.665908015029789" "0.839832337479538" "PIGH" "5283"
"ENSG00000100567" "1439.14550118237" "0.144290636226147" "0.139288394182685" "0.235384589454034" "0.494962238083018" "PSMA3" "5684"
"ENSG00000100568" "2399.23415494022" "0.0595302102258726" "0.092792410408669" "0.498567805460506" "0.738845786849348" "VTI1B" "10490"
"ENSG00000100575" "395.384868567237" "0.305849145992963" "0.14954503022973" "0.0171266529623612" "0.0908548728763084" "TIMM9" "26520"
"ENSG00000100577" "230.273510219274" "-0.472307489974522" "0.191307485064641" "0.00281641565922656" "0.0250741986633692" "GSTZ1" "2954"
"ENSG00000100578" "883.316612092155" "0.326526600986827" "0.148386799240124" "0.0108923372413325" "0.066242205135576" "KIAA0586" "9786"
"ENSG00000100580" "844.808962918432" "0.0560107008028757" "0.115675628310884" "0.5937068818566" "0.798468490830976" "TMED8" "283578"
"ENSG00000100583" "34.2154889300869" "-0.0673492236031891" "0.244074330102774" "0.582983537394458" "0.793825218387408" "SAMD15" "161394"
"ENSG00000100591" "1879.38425423493" "-0.0624315985002144" "0.130249808836391" "0.557817410961776" "0.779566451859169" "AHSA1" "10598"
"ENSG00000100592" "278.836859728182" "-0.136735620593706" "0.246412763695377" "0.333244420102285" "0.597825791358383" "DAAM1" "23002"
"ENSG00000100593" "0.401881442709244" "0.012041826981789" "0.275579852634745" "0.601915572574615" NA "ISM2" "145501"
"ENSG00000100596" "2763.94457417253" "0.00485068202513352" "0.162055195119527" "0.976561810158217" "0.991200991601758" "SPTLC2" "9517"
"ENSG00000100599" "457.835661104545" "0.153699905000171" "0.214637011853743" "0.299367241893247" "0.563886775913717" "RIN3" "79890"
"ENSG00000100600" "1226.47586725908" "-0.536064958763646" "0.169954436192798" "0.000293113826177702" "0.00442326818013742" "LGMN" "5641"
"ENSG00000100601" "271.768129380474" "-0.0850834325339875" "0.165197145015889" "0.521709052348976" "0.756568159378483" "ALKBH1" "8846"
"ENSG00000100603" "1806.30053774772" "0.235977571687199" "0.102866538777305" "0.0131693224470079" "0.0758183307756162" "SNW1" "22938"
"ENSG00000100605" "811.6563855526" "0.315727645718917" "0.204769124022031" "0.0437618061358751" "0.17384118537508" "ITPK1" "3705"
"ENSG00000100612" "1338.50595266646" "-0.177735566722194" "0.201436967381357" "0.224435025535091" "0.481565306522789" "DHRS7" "51635"
"ENSG00000100614" "1549.00901932966" "0.105775204433169" "0.129788475133029" "0.361192002959618" "0.626142460069879" "PPM1A" "5494"
"ENSG00000100625" "669.823153645418" "0.0183992278359996" "0.208295448322416" "0.895810915278445" "0.958991681208895" "SIX4" "51804"
"ENSG00000100626" "8.3895245337373" "0.172147757486264" "0.349055619432161" "0.026684370674987" "0.124350228354214" "GALNT16" "57452"
"ENSG00000100628" "2.72169988666656" "0.0929602738931437" "0.293182010965312" "0.0917949267150112" NA "ASB2" "51676"
"ENSG00000100629" "308.24385546258" "0.745734456134784" "0.263799280984899" "0.000446255440236152" "0.00612220674196888" "CEP128" "145508"
"ENSG00000100632" "2129.84388118038" "0.258628243333896" "0.108140328315966" "0.00930906084141392" "0.0594331012785679" "ERH" "2079"
"ENSG00000100644" "10914.0736912251" "-0.135053898266298" "0.129384239867621" "0.234424996011633" "0.493957279383445" "HIF1A" "3091"
"ENSG00000100647" "843.213323866402" "-0.124454374458625" "0.129470637429431" "0.271402922807014" "0.534402875005099" "SUSD6" "9766"
"ENSG00000100650" "3010.28649793387" "0.069093746952883" "0.10983468149499" "0.497144637920389" "0.737936422923624" "SRSF5" "6430"
"ENSG00000100664" "6473.35656824849" "0.725423151427752" "0.164432433332263" "1.85400323672689e-06" "6.41782386249257e-05" "EIF5" "1983"
"ENSG00000100678" "0.736268064804206" "-0.00471928337179708" "0.273950674348223" "0.845387708769583" NA "SLC8A3" "6547"
"ENSG00000100697" "1689.61737650367" "0.0800424586183398" "0.129719439432692" "0.489069180128714" "0.732443145997803" "DICER1" "23405"
"ENSG00000100711" "679.339135694114" "-0.145351641449713" "0.0891416479394929" "0.0844033173747267" "0.267870334909964" "ZFYVE21" "79038"
"ENSG00000100714" "2929.09606505585" "0.343264326026086" "0.204171208061928" "0.0294513740634409" "0.13336706284676" "MTHFD1" "4522"
"ENSG00000100722" "2082.91600082658" "0.130351482591307" "0.0930426874989188" "0.136104334364923" "0.358119192542361" "ZC3H14" "79882"
"ENSG00000100726" "244.51453019365" "0.0735618450420902" "0.249051952741827" "0.546782493848634" "0.773054656602276" "TELO2" "9894"
"ENSG00000100731" "2296.10660247299" "-0.119769550372217" "0.158410549508004" "0.354491083782515" "0.619302566301481" "PCNX1" "22990"
"ENSG00000100739" "146.47801051719" "0.106206451131415" "0.255026895107981" "0.40706268970808" "0.667383644387375" "BDKRB1" "623"
"ENSG00000100744" "907.333038242745" "-0.246676052933393" "0.126628095351584" "0.0294374890073787" "0.133354588523763" "GSKIP" "51527"
"ENSG00000100749" "416.28647779331" "0.137872634546101" "0.206128607405726" "0.345272696145975" "0.609952023940908" "VRK1" "7443"
"ENSG00000100764" "3040.05113807175" "0.0955827055286161" "0.106718771952788" "0.338064810594479" "0.602211205323441" "PSMC1" "5700"
"ENSG00000100767" "0.903301169494465" "-0.013206478726453" "0.275440564493911" "0.744549619903093" NA "PAPLN" "89932"
"ENSG00000100784" "50.6772122700746" "0.878844633675052" "0.419502054622439" "0.00229343240445095" "0.0217138060003433" "RPS6KA5" "9252"
"ENSG00000100796" "1642.49632158657" "0.203711296211976" "0.101765741605274" "0.030739962711324" "0.136634135257938" "PPP4R3A" "55671"
"ENSG00000100802" "117.523635352326" "0.922825133212869" "0.237507994713388" "8.55088218509942e-06" "0.000237538305949876" "C14orf93" "60686"
"ENSG00000100804" "2667.89086026248" "-0.0961478957852302" "0.116867553931553" "0.359475554099155" "0.624618753749754" "PSMB5" "5693"
"ENSG00000100811" "2769.23136900806" "0.103640560520806" "0.0932126642794437" "0.238310031222294" "0.498685243246447" "YY1" "7528"
"ENSG00000100813" "4112.8800982845" "0.0431547831748784" "0.167303128123527" "0.777465139469783" "0.900638565348028" "ACIN1" "22985"
"ENSG00000100814" "611.457954143027" "0.090612252398668" "0.161627558323223" "0.4937009943666" "0.735352751957805" "CCNB1IP1" "57820"
"ENSG00000100815" "2558.95689120333" "-0.012068904066195" "0.150016002863635" "0.912323983591965" "0.965721958887148" "TRIP11" "9321"
"ENSG00000100823" "2979.59543769331" "0.248696187892397" "0.099217042796195" "0.00715104556187375" "0.0493831462875524" "APEX1" "328"
"ENSG00000100836" "2021.4678200142" "0.176206975537142" "0.139055933427927" "0.143513013329257" "0.368853621977828" "PABPN1" "8106"
"ENSG00000100842" "723.818806665269" "0.37760947684909" "0.212574939982138" "0.0209255336662068" "0.104710630190644" "EFS" "10278"
"ENSG00000100852" "3876.54841181281" "-0.0246204610377519" "0.176033444694798" "0.858246916248939" "0.940354251675157" "ARHGAP5" "394"
"ENSG00000100865" "471.767062568578" "0.0478968442373921" "0.110303483901244" "0.637962407841562" "0.824186345298927" "CINP" "51550"
"ENSG00000100867" "31.4136636318401" "0.00791500078733834" "0.268495269107922" "0.889055913589667" "0.956189658506769" "DHRS2" "10202"
"ENSG00000100883" "1970.05345848952" "-0.107330069579407" "0.0782324726445262" "0.151916553911965" "0.382230403661754" "SRP54" "6729"
"ENSG00000100888" "2676.08570626222" "0.2710770748924" "0.148698695452587" "0.0329602270059154" "0.143491451312255" "CHD8" "57680"
"ENSG00000100889" "952.618254433574" "1.47210186202733" "0.333022529171425" "5.60165478806336e-07" "2.32688485474794e-05" "PCK2" "5106"
"ENSG00000100890" "750.125794649965" "-0.29786252103662" "0.146533609965684" "0.017997975563677" "0.0940779812197555" "PRORP" "9692"
"ENSG00000100897" "1261.18757806924" "0.0859933538209775" "0.148692076161641" "0.492429297783665" "0.734461286538677" "DCAF11" "80344"
"ENSG00000100902" "2378.68363390304" "0.11118057118141" "0.104200284379051" "0.232900568879318" "0.492013425589692" "PSMA6" "5687"
"ENSG00000100906" "825.915301999937" "0.353411187365224" "0.283786450240064" "0.0504835073003669" "0.190640595577542" "NFKBIA" "4792"
"ENSG00000100908" "125.084328063997" "0.559530332737459" "0.277055019180662" "0.00570300863466613" "0.0418305613221287" "EMC9" "51016"
"ENSG00000100911" "1921.56927512112" "0.151331239353526" "0.203996907259153" "0.30118056087036" "0.565790885290319" "PSME2" "5721"
"ENSG00000100916" "352.509347594701" "0.29420792370576" "0.149188644016972" "0.0212921546813989" "0.105977983515878" "BRMS1L" "84312"
"ENSG00000100918" "77.3099194224567" "0.188325462211605" "0.320044253321523" "0.142159764670577" "0.367190168552764" "REC8" "9985"
"ENSG00000100926" "1818.91970043606" "-0.0860691872536975" "0.110334867718757" "0.388006751837824" "0.650696523319197" "TM9SF1" "10548"
"ENSG00000100934" "8135.52697634137" "0.0761016744057826" "0.150362325412919" "0.553130916869235" "0.776844161451042" "SEC23A" "10484"
"ENSG00000100938" "1222.855016354" "0.157104808673753" "0.13304765445729" "0.17637375164532" "0.41741533491943" "GMPR2" "51292"
"ENSG00000100941" "2454.21776645254" "0.124148591902815" "0.179691520872172" "0.364385062828384" "0.629019475106589" "PNN" "5411"
"ENSG00000100949" "333.106961119957" "-0.17191337318422" "0.215607912041537" "0.248266236220871" "0.510022837600107" "RABGGTA" "5875"
"ENSG00000100968" "2396.64881160902" "0.22065399665762" "0.237972874032992" "0.162232127444134" "0.397180654596144" "NFATC4" "4776"
"ENSG00000100979" "69.9530963691387" "0.0676336537883429" "0.219042001884406" "0.625329724555502" "0.816026511956096" "PLTP" "5360"
"ENSG00000100982" "415.439503636454" "0.639015766099814" "0.185788169570777" "8.00536719952412e-05" "0.0015416909038708" "PCIF1" "63935"
"ENSG00000100983" "1202.94508106958" "-0.356595357467254" "0.107628387206653" "0.000346577018457962" "0.00503687840465744" "GSS" "2937"
"ENSG00000100985" "0.264849214421473" "0.00749753219409803" "0.275322945569703" "0.853461929020455" NA "MMP9" "4318"
"ENSG00000100991" "2620.00903726176" "-0.113434657795808" "0.083461645267655" "0.153133753618127" "0.38409782755771" "TRPC4AP" "26133"
"ENSG00000100994" "2239.46516604806" "0.0215806679139254" "0.114855461944229" "0.83879203859344" "0.931258114776742" "PYGB" "5834"
"ENSG00000100997" "1025.14570315236" "-0.0918605341259435" "0.125233767387237" "0.410766570193428" "0.670032596056642" "ABHD12" "26090"
"ENSG00000101000" "562.511704730707" "-0.118466453889695" "0.173024225366315" "0.385153292100321" "0.648684688809356" "PROCR" "10544"
"ENSG00000101003" "588.516445660286" "0.597605330252916" "0.291031519127165" "0.00466919282043068" "0.0362232225993507" "GINS1" "9837"
"ENSG00000101004" "109.709665677022" "0.172990295045107" "0.23949323841449" "0.251094463234845" "0.51300684257967" "NINL" "22981"
"ENSG00000101017" "28.8841892854184" "2.79861697783791" "1.29077983640424" "0.00211268204593548" "0.0203882598421717" "CD40" "958"
"ENSG00000101019" "990.280349023601" "-0.30968695322341" "0.140045328776402" "0.0111510777470738" "0.0672672366448483" "UQCC1" "55245"
"ENSG00000101040" "970.617779865407" "-0.222733118997299" "0.127010415377127" "0.0478508452290078" "0.184304382281117" "ZMYND8" "23613"
"ENSG00000101049" "2.10819372154411" "-0.0176373330310753" "0.272770266476504" "0.688828570813619" NA "SGK2" "10110"
"ENSG00000101052" "590.787002753929" "0.429272445396973" "0.167363556971065" "0.00263874294155291" "0.0239471759872789" "IFT52" "51098"
"ENSG00000101057" "888.273799276372" "0.420406430028839" "0.497500795473677" "0.0348397646149434" "0.148596531791524" "MYBL2" "4605"
"ENSG00000101076" "0.448363875403686" "0.00864701349423327" "0.275402078637201" "0.806249323350933" NA "HNF4A" "3172"
"ENSG00000101079" "1286.11348022436" "-0.314367156409646" "0.157768380220631" "0.0175515355924455" "0.092214407941353" "NDRG3" "57446"
"ENSG00000101082" "1.03728291140073" "-0.0352414123010063" "0.277555533558202" "0.312938203891979" NA "SLA2" "84174"
"ENSG00000101084" "1112.31146526505" "-0.223665592697876" "0.116387113411204" "0.0334049654293458" "0.14477249676828" "RAB5IF" "55969"
"ENSG00000101096" "53.4641889967714" "1.66672582110418" "0.472737977818056" "2.06681465445128e-05" "0.000496519690340214" "NFATC2" "4773"
"ENSG00000101104" "397.738727762644" "-0.0267249516041678" "0.249957608014535" "0.817167842830717" "0.920915509957617" "PABPC1L" "80336"
"ENSG00000101109" "2640.01028006044" "-0.0025287009914406" "0.148672286401423" "0.996177680795758" "0.998246206577305" "STK4" "6789"
"ENSG00000101115" "9.17539598079085" "-0.0831049029037875" "0.27899636113821" "0.306261711052418" "0.570204731495146" "SALL4" "57167"
"ENSG00000101126" "3396.07637628888" "0.322101096939819" "0.123423636722887" "0.00377358136813882" "0.0308966682077953" "ADNP" "23394"
"ENSG00000101132" "299.285494790957" "0.286482101486599" "0.155111140867902" "0.0292369794214696" "0.132666028304058" "PFDN4" "5203"
"ENSG00000101138" "786.551069775772" "-0.071023236236952" "0.13188069784028" "0.539692158005744" "0.768476767807068" "CSTF1" "1477"
"ENSG00000101144" "0.0931016503232004" "-0.00120688616809225" "0.275341936695517" "0.989374008657263" NA "BMP7" "655"
"ENSG00000101146" "802.292895450055" "-0.0737862388633197" "0.107692241667539" "0.457025727985966" "0.706641363060095" "RAE1" "8480"
"ENSG00000101150" "3701.2985873875" "-0.144357136057214" "0.108031942756306" "0.139210232675712" "0.362622876288789" "TPD52L2" "7165"
"ENSG00000101152" "1816.29314882131" "-0.166236775374136" "0.152017221790317" "0.195260158121419" "0.444051098330734" "DNAJC5" "80331"
"ENSG00000101158" "1148.73885157187" "0.224096134811402" "0.159914381532213" "0.0927087100215748" "0.283762561917263" "NELFCD" "51497"
"ENSG00000101160" "5465.43852364445" "0.204004203244042" "0.116827990304343" "0.0607813579812114" "0.216146623700849" "CTSZ" "1522"
"ENSG00000101161" "1730.10756913542" "0.244712120238381" "0.104538788511053" "0.0116558198276921" "0.0692679071831842" "PRPF6" "24148"
"ENSG00000101162" "0.409893157562208" "0.0161880038634712" "0.275760766574337" "0.495868944677176" NA "TUBB1" "81027"
"ENSG00000101166" "1606.88123916358" "0.0360169826952234" "0.111036007765995" "0.721872566984563" "0.871687156246888" "PRELID3B" "51012"
"ENSG00000101181" "327.457648412969" "-0.0638682565283268" "0.190283994413031" "0.647030413931073" "0.829788821948067" "MTG2" "26164"
"ENSG00000101182" "2722.65376107506" "0.129907920548545" "0.129559156540921" "0.255857388661067" "0.518541011999851" "PSMA7" "5688"
"ENSG00000101187" "54.1259049033819" "-1.45645225777018" "0.390801810804649" "1.06165156353318e-05" "0.00028463364141262" "SLCO4A1" "28231"
"ENSG00000101188" "0.967628975768581" "0.0084397121153127" "0.273818815989982" "0.793800044696885" NA "NTSR1" "4923"
"ENSG00000101189" "456.09473307384" "0.135600884661389" "0.108784570251637" "0.1726433954723" "0.412754310492422" "MRGBP" "55257"
"ENSG00000101190" "395.54066566798" "0.26016769172365" "0.142910295958919" "0.0352890834190902" "0.149695780956679" "TCFL5" "10732"
"ENSG00000101191" "1556.92404917008" "0.0798884893176427" "0.133243422508441" "0.494423384037299" "0.735779799930633" "DIDO1" "11083"
"ENSG00000101193" "552.473547916137" "0.331922310091542" "0.111827010228048" "0.00124014748343885" "0.0135444698195669" "GID8" "54994"
"ENSG00000101194" "932.82979334677" "0.0836107867102383" "0.23672792628336" "0.526810119875994" "0.760113547471717" "SLC17A9" "63910"
"ENSG00000101199" "1110.62281213334" "-0.128885377737379" "0.180302476323716" "0.353172581261579" "0.618111066697954" "ARFGAP1" "55738"
"ENSG00000101210" "4.81949962627305" "-0.075413369730617" "0.280479199012133" "0.286151505894424" "0.549659548883416" "EEF1A2" "1917"
"ENSG00000101213" "1.0182431190176" "0.0175315884690824" "0.272798615116481" "0.689832213108071" NA "PTK6" "5753"
"ENSG00000101216" "280.976999696843" "-0.0826389700655325" "0.194282140154285" "0.554071779729054" "0.777425154933668" "GMEB2" "26205"
"ENSG00000101220" "389.470614890532" "0.109644141690118" "0.219658862795909" "0.445495786181163" "0.697822898296948" "C20orf27" "54976"
"ENSG00000101222" "0.944091910956265" "-0.0438533366635154" "0.278405923184621" "0.194678324798576" NA "SPEF1" "25876"
"ENSG00000101224" "2670.23312078042" "0.646775171357814" "0.19329463933192" "0.000109725742826301" "0.00200711258449716" "CDC25B" "994"
"ENSG00000101230" "5.71956569357546" "-0.0165011636659636" "0.267259245498285" "0.807234562993808" "0.914969930201879" "ISM1" "140862"
"ENSG00000101236" "953.748637559484" "-0.197691047905373" "0.17428293827957" "0.160378982641842" "0.394582010666753" "RNF24" "11237"
"ENSG00000101246" "308.600325370064" "0.0613946406363125" "0.175609952560901" "0.652303883072909" "0.832529722577808" "ARFRP1" "10139"
"ENSG00000101247" "163.228181703387" "0.121650001845473" "0.154396939904747" "0.344365108482949" "0.60926705844169" "NDUFAF5" "79133"
"ENSG00000101251" "1.47058260257977" "0.00348957760134398" "0.274382862123333" "0.916053527560905" NA "SEL1L2" "80343"
"ENSG00000101255" "707.37869043215" "0.139891379548015" "0.312439267932655" "0.112397327632652" "0.31802833660597" "TRIB3" "57761"
"ENSG00000101265" "337.466760725432" "-2.23279939068305" "0.460156631840963" "5.66720387584741e-08" "3.07905566870544e-06" "RASSF2" "9770"
"ENSG00000101266" "3317.93995190227" "-0.0294482462030604" "0.135046862040571" "0.807049113856056" "0.914899328266487" "CSNK2A1" "1457"
"ENSG00000101276" "0.643787129237712" "-0.0217682637319256" "0.276044634660018" "0.501277727462776" NA "SLC52A3" "113278"
"ENSG00000101290" "1434.9051781119" "0.0531898792031328" "0.136318843151327" "0.648282538157333" "0.830303636412889" "CDS2" "8760"
"ENSG00000101294" "3002.63010891921" "-0.0241933393597363" "0.118733218613209" "0.80975139724522" "0.916345467930355" "HM13" "81502"
"ENSG00000101298" "321.286501137134" "0.135421554530414" "0.157485469560438" "0.298678736655192" "0.563536130023718" "SNPH" "9751"
"ENSG00000101306" "3.69636217940359" "0.043772481812894" "0.273730744795779" "0.452418790100549" "0.703496600244358" "MYLK2" "85366"
"ENSG00000101307" "10.0927244672165" "-0.079124219165314" "0.265559120017138" "0.442334303978111" "0.69539343294748" "SIRPB1" "10326"
"ENSG00000101310" "1433.4518561782" "-0.188004489513673" "0.115158171248354" "0.0691773671699722" "0.235197314654974" "SEC23B" "10483"
"ENSG00000101311" "51.4952144356567" "-0.0478026991956108" "0.279049204371372" "0.313383016779665" "0.577362288268667" "FERMT1" "55612"
"ENSG00000101333" "1625.28932583338" "0.123676188553672" "0.228063120867909" "0.394149006643061" "0.65591161287129" "PLCB4" "5332"
"ENSG00000101335" "16663.2356440406" "-0.0665105525985189" "0.217502174250177" "0.646877906736727" "0.829788821948067" "MYL9" "10398"
"ENSG00000101337" "2624.62748667193" "0.0319699120743104" "0.115606401011942" "0.757605990351036" "0.889781779149487" "TM9SF4" "9777"
"ENSG00000101342" "6.19325230506964" "-0.0572192752051299" "0.262274503099102" "0.556648612747032" "0.778809348535179" "TLDC2" "140711"
"ENSG00000101343" "951.251856505479" "0.175329647142355" "0.173029809421673" "0.202670613662419" "0.454230218409094" "CRNKL1" "51340"
"ENSG00000101346" "3024.46135025207" "0.186241204127801" "0.0661877621880142" "0.00368481658752699" "0.0303668862722968" "POFUT1" "23509"
"ENSG00000101347" "2947.85052922223" "0.113843742091839" "0.280408151451482" "0.294728921294216" "0.559712053309663" "SAMHD1" "25939"
"ENSG00000101349" "0.24724580584489" "-0.00110913828481045" "0.275335725118652" "0.989358984642604" NA "PAK5" "57144"
"ENSG00000101350" "2310.08305510365" "0.229117197377582" "0.124154691969039" "0.0390579436055427" "0.160939914284215" "KIF3B" "9371"
"ENSG00000101353" "30.8660949134117" "0.0710850647310127" "0.245421236591852" "0.568326254832521" "0.785337475938353" "MROH8" "140699"
"ENSG00000101361" "2548.29653493951" "0.0858821819564672" "0.17901869766451" "0.526524598893704" "0.76009287512299" "NOP56" "10528"
"ENSG00000101363" "1024.58868581917" "-0.0457983094321623" "0.103850973742228" "0.628141328239947" "0.818109454973888" "MANBAL" "63905"
"ENSG00000101365" "924.080109463085" "0.235092748771436" "0.115102041559973" "0.0237662494705929" "0.114305514017985" "IDH3B" "3420"
"ENSG00000101367" "4171.46715812445" "-0.0258349094885109" "0.149465930237891" "0.833030802552157" "0.928810098415045" "MAPRE1" "22919"
"ENSG00000101384" "1071.00415981855" "0.565920885792928" "0.547092268076363" "0.01934393101934" "0.0991240537680609" "JAG1" "182"
"ENSG00000101391" "458.152750726613" "-0.0440712149999235" "0.177097373593307" "0.742260045513704" "0.882492269909107" "CDK5RAP1" "51654"
"ENSG00000101400" "320.552519485097" "0.346271768708783" "0.277420957568129" "0.0529011213158437" "0.196158553344715" "SNTA1" "6640"
"ENSG00000101407" "693.753998673465" "0.199623722749272" "0.146194547101139" "0.110055701995165" "0.314379171019614" "TTI1" "9675"
"ENSG00000101412" "608.2932027601" "0.579384196961788" "0.482020725864026" "0.0166450385703701" "0.0890196381353716" "E2F1" "1869"
"ENSG00000101413" "907.281211274673" "0.185532200701225" "0.140382318494158" "0.125211920799083" "0.340208625134605" "RPRD1B" "58490"
"ENSG00000101417" "138.495339101651" "0.226115468037828" "0.236851056094958" "0.147548803204483" "0.37550696879491" "PXMP4" "11264"
"ENSG00000101421" "1903.87901666289" "0.0847802098183142" "0.102989619242751" "0.378497657363198" "0.64139191203325" "CHMP4B" "128866"
"ENSG00000101425" "1.79234296411224" "-0.00181608317953811" "0.275312670333818" "0.981286672670347" NA "BPI" "671"
"ENSG00000101439" "1362.60307439204" "0.375412986742016" "0.18724090779024" "0.013262880859797" "0.0761698806956773" "CST3" "1471"
"ENSG00000101441" "0.204368306315131" "-0.00871745515813656" "0.275477134183351" "0.686397876971815" NA "CST4" "1472"
"ENSG00000101442" "129.350672643693" "0.293126443246391" "0.183290343240503" "0.0449823635137689" "0.177335564760673" "ACTR5" "79913"
"ENSG00000101444" "2607.28155084081" "0.120224518274939" "0.100809944815605" "0.199191529278758" "0.449564595929279" "AHCY" "191"
"ENSG00000101447" "973.939926532535" "0.588012455192972" "0.387171188179648" "0.0119551754719301" "0.0706375654099491" "FAM83D" "81610"
"ENSG00000101452" "298.960993621419" "0.0156634770627798" "0.160639368678646" "0.907721910737759" "0.96419376651681" "DHX35" "60625"
"ENSG00000101457" "295.282492589409" "0.088849095255072" "0.135649432285789" "0.452419315320482" "0.703496600244358" "DNTTIP1" "116092"
"ENSG00000101460" "70.4606351657645" "0.00665713812279123" "0.216183782476569" "0.961095613172918" "0.986649207439976" "MAP1LC3A" "84557"
"ENSG00000101464" "548.50441649891" "0.0639267414776698" "0.119344693133527" "0.552538661095544" "0.776551044266509" "PIGU" "128869"
"ENSG00000101470" "0.922267546694545" "0.0265489279011607" "0.274547690263008" "0.497208905235289" NA "TNNC2" "7125"
"ENSG00000101473" "201.434087632456" "-0.0873129928214041" "0.165163651232411" "0.492384568260932" "0.734461286538677" "ACOT8" "10005"
"ENSG00000101474" "2751.25545335102" "-0.375870886169537" "0.107136488714283" "0.000156122193663886" "0.00270501895843404" "APMAP" "57136"
"ENSG00000101489" "0.0813696797003903" "-0.00786469096174733" "0.275400347137547" "0.782414837640642" NA "CELF4" "56853"
"ENSG00000101493" "843.938690840697" "0.0725682262451974" "0.203799348606755" "0.607549993378675" "0.806071018950214" "ZNF516" "9658"
"ENSG00000101542" "0.106667046395555" "-0.00823666207035371" "0.275431757451516" "0.747721122621994" NA "CDH20" "28316"
"ENSG00000101544" "865.915575860384" "0.250109904928674" "0.164601637469972" "0.0654060925230153" "0.226696908770096" "ADNP2" "22850"
"ENSG00000101546" "340.903236146358" "0.515918747437772" "0.178591324015639" "0.000701145007723026" "0.00873529786387199" "RBFA" "79863"
"ENSG00000101557" "3394.56545596461" "0.0396425945253046" "0.105793059388207" "0.688220623885283" "0.851547037336022" "USP14" "9097"
"ENSG00000101558" "4147.56557962943" "0.334513043792157" "0.0973631929117202" "0.000252551666708206" "0.0039278367273443" "VAPA" "9218"
"ENSG00000101574" "493.216598983185" "0.583595803536903" "0.134499612491176" "2.42693500598093e-06" "8.14338437180678e-05" "METTL4" "64863"
"ENSG00000101577" "1603.0045446213" "0.219952063644109" "0.136834233675356" "0.0655772237031042" "0.227146102284259" "LPIN2" "9663"
"ENSG00000101596" "2622.2754072161" "0.376323324661495" "0.13186853313324" "0.00144698607061105" "0.0152193252862731" "SMCHD1" "23347"
"ENSG00000101605" "28.8899689451142" "-0.149557696190038" "0.289239923005813" "0.222719316221243" "0.479451396032296" "MYOM1" "8736"
"ENSG00000101608" "10725.0729190078" "-7.37000312779551e-05" "0.133715649845538" "0.983300882045768" "0.992922480932528" "MYL12A" "10627"
"ENSG00000101624" "222.154316361443" "0.151572582404259" "0.186498028890621" "0.285758708560944" "0.549353121273342" "CEP76" "79959"
"ENSG00000101638" "0.176568081896479" "-0.00162203001104861" "0.275327562502189" "0.989371005644719" NA "ST8SIA5" "29906"
"ENSG00000101639" "1188.17729516363" "0.333663166408781" "0.184036933214442" "0.0243241153082966" "0.116139858561317" "CEP192" "55125"
"ENSG00000101654" "1418.90817720435" "0.153469754911063" "0.151519675980005" "0.225037439675707" "0.482288249731233" "RNMT" "8731"
"ENSG00000101665" "386.606111492277" "0.567533013925168" "0.387896421362706" "0.0138882087595954" "0.0785611087666303" "SMAD7" "4092"
"ENSG00000101670" "2.12250203541642" "-0.112127712541288" "0.307795278156" "0.00689707470369903" NA "LIPG" "9388"
"ENSG00000101680" "492.326157156385" "-1.24565634337298" "0.34993070008261" "2.08026844770164e-05" "0.000498292623210051" "LAMA1" "284217"
"ENSG00000101695" "2.54222790568603" "0.0222380123352173" "0.275231727232846" "0.7196042858064" NA "RNF125" "54941"
"ENSG00000101745" "1721.2882304791" "0.226899277011469" "0.200478820822401" "0.130226698435061" "0.348012692140032" "ANKRD12" "23253"
"ENSG00000101751" "645.914003287702" "0.190748849021452" "0.170762956195845" "0.164259003921636" "0.400350822392485" "POLI" "11201"
"ENSG00000101752" "3267.74037792576" "0.1911803545554" "0.138597506942964" "0.112750410630991" "0.318582527575909" "MIB1" "57534"
"ENSG00000101773" "1019.59469087856" "0.207557428034761" "0.188424140267559" "0.152197996064251" "0.382569618428743" "RBBP8" "5932"
"ENSG00000101782" "1746.28501439546" "-0.0334098040025685" "0.114992109485271" "0.749069284127138" "0.885626806020902" "RIOK3" "8780"
"ENSG00000101811" "519.127184046462" "0.033512579494766" "0.13639611982446" "0.769318979270179" "0.896264258155716" "CSTF2" "1478"
"ENSG00000101825" "9817.50388097963" "0.579860277520964" "0.41516132526796" "0.0142373885883991" "0.0799640897827084" "MXRA5" "25878"
"ENSG00000101842" "4.65451414847436" "-0.420225566449183" "1.79907800146928" "0.000659783199198155" "0.00830830601108467" "VSIG1" "340547"
"ENSG00000101843" "1316.40368084462" "-0.154690521157017" "0.0994115146923922" "0.0964664554742764" "0.290616106354292" "PSMD10" "5716"
"ENSG00000101844" "340.287651429703" "-0.788347178517204" "0.212968430318624" "2.10773474195845e-05" "0.000501940662497159" "ATG4A" "115201"
"ENSG00000101846" "834.461832536289" "-0.40066364715948" "0.183036133525065" "0.00747220773107105" "0.0509152759349725" "STS" "412"
"ENSG00000101849" "1162.52838069982" "0.824743860492057" "0.135421198699261" "1.2650239980851e-10" "1.34782556886885e-08" "TBL1X" "6907"
"ENSG00000101856" "3910.46578020192" "-0.177542205629397" "0.111149959773091" "0.0796885049687247" "0.258251824911482" "PGRMC1" "10857"
"ENSG00000101868" "774.875664658711" "0.631144204273681" "0.273176025292656" "0.00236794871929373" "0.0221892076448724" "POLA1" "5422"
"ENSG00000101871" "1450.1996595717" "0.291014684432658" "0.1860973368534" "0.0492819871067949" "0.18761458107849" "MID1" "4281"
"ENSG00000101882" "281.880498807661" "0.133503377814979" "0.157198588331949" "0.303079226352287" "0.567750193628077" "NKAP" "79576"
"ENSG00000101888" "262.07732995137" "0.460287248929541" "0.184312763641844" "0.00271507045841231" "0.0244774044404556" "NXT2" "55916"
"ENSG00000101890" "0.227617266084275" "0.00822266685709873" "0.275352877983065" "0.853463149159338" NA "GUCY2F" "2986"
"ENSG00000101898" "31.7520808125999" "-0.0207675481297919" "0.209867909523395" "0.877344974440706" "0.949757626220433" "MCTS2P" "100101490"
"ENSG00000101901" "528.099222680624" "0.0647952862242275" "0.143663053945307" "0.591004474803011" "0.797997745604913" "ALG13" "79868"
"ENSG00000101911" "1189.25394357228" "0.32457319764566" "0.160169212003353" "0.0171020294909275" "0.0908084465166462" "PRPS2" "5634"
"ENSG00000101928" "816.28497575022" "-0.150223028079609" "0.17915695659524" "0.279430752027415" "0.543560108906432" "MOSPD1" "56180"
"ENSG00000101935" "1352.20457289186" "-0.161425062095268" "0.1937775243484" "0.263562573531396" "0.525935348931011" "AMMECR1" "9949"
"ENSG00000101938" "6.76987176621242" "-0.0360633626964031" "0.266603686207314" "0.64013311497335" "0.825536756306117" "CHRDL1" "91851"
"ENSG00000101940" "450.751847460452" "0.267079883004742" "0.257869149616692" "0.106648235747758" "0.30807821340655" "WDR13" "64743"
"ENSG00000101945" "349.938673124311" "0.33687597576435" "0.351822463471952" "0.0638939163967291" "0.223256285290606" "SUV39H1" "6839"
"ENSG00000101955" "714.223441695933" "0.192910644739772" "0.279767303527687" "0.199027432008239" "0.44940378706477" "SRPX" "8406"
"ENSG00000101966" "2445.57401666306" "-0.0292995603695087" "0.1435485070929" "0.81239886731762" "0.918159568463115" "XIAP" "331"
"ENSG00000101972" "3586.18636329273" "0.198115874337536" "0.13572901202636" "0.0969022637149396" "0.291524081964563" "STAG2" "10735"
"ENSG00000101974" "1395.36196742104" "0.0684889573855171" "0.158427812012051" "0.599312093325134" "0.801764068885002" "ATP11C" "286410"
"ENSG00000101977" "0.856000406392315" "-0.0169993525518196" "0.275434557476229" "0.345038403650326" NA "MCF2" "4168"
"ENSG00000101986" "239.610771536543" "-0.0634806516354735" "0.214780045604019" "0.643375183021038" "0.82757133921364" "ABCD1" "215"
"ENSG00000101997" "192.793335791319" "-0.132077982791053" "0.199156475457583" "0.358258176134536" "0.622986286269614" "CCDC22" "28952"
"ENSG00000102003" "7.7349422904512" "0.383039751515438" "0.569660546320766" "0.0335810251074025" "0.145228639947881" "SYP" "6855"
"ENSG00000102007" "3537.64428824249" "0.649083397702084" "0.189589355981942" "9.83509995338409e-05" "0.00182964081672479" "PLP2" "5355"
"ENSG00000102024" "11504.9326624715" "0.00238294595867282" "0.18398359632683" "0.99007593434389" "0.995414579087901" "PLS3" "5358"
"ENSG00000102030" "687.410272799609" "-0.108101970723639" "0.166508391755887" "0.414385571870818" "0.673325258789502" "NAA10" "8260"
"ENSG00000102032" "0.25016065004118" "0.00815090376163571" "0.275349721496778" "0.840399334932332" NA "RENBP" "5973"
"ENSG00000102034" "1587.82826551049" "0.361757662023843" "0.104452518741414" "0.000202612886899486" "0.00330793258532017" "ELF4" "2000"
"ENSG00000102038" "3497.63750611057" "-0.0844596535659966" "0.163170794894074" "0.520251960958548" "0.755781003171893" "SMARCA1" "6594"
"ENSG00000102048" "0.523813296223733" "-0.000942386926081195" "0.275348762104524" "0.989369592292848" NA "ASB9" "140462"
"ENSG00000102053" "58.3397411715611" "-0.123703050442976" "0.25636687293608" "0.356876597739868" "0.621748908018237" "ZC3H12B" "340554"
"ENSG00000102054" "3362.40488908269" "0.287634604889752" "0.152550819496739" "0.0279431837461729" "0.128472163581282" "RBBP7" "5931"
"ENSG00000102057" "97.9175811880233" "-0.196012994698106" "0.275012165145237" "0.192335183202083" "0.440615213892506" "KCND1" "3750"
"ENSG00000102069" "0.147915947047896" "0.00834992752107888" "0.275357796220746" "0.853450544138005" NA NA NA
"ENSG00000102078" "199.033461656281" "-0.23789799389147" "0.156408000418124" "0.0681290551762248" "0.232984897317944" "SLC25A14" "9016"
"ENSG00000102081" "1239.77592687889" "0.189119380010832" "0.148912142398401" "0.130552750132649" "0.348480482215145" "FMR1" "2332"
"ENSG00000102096" "179.169643013677" "-0.149428541209774" "0.194882819591566" "0.293551693497318" "0.558251760188223" "PIM2" "11040"
"ENSG00000102098" "157.097251444686" "0.392176937485491" "0.304772171096229" "0.0384997730740934" "0.159221712028597" "SCML2" "10389"
"ENSG00000102100" "752.504407619324" "-0.229275671864644" "0.125192949927351" "0.0396680649366776" "0.162334026025508" "SLC35A2" "7355"
"ENSG00000102103" "606.359449491456" "0.117752636226938" "0.138748186094119" "0.327450441506053" "0.592010037052484" "PQBP1" "10084"
"ENSG00000102119" "1147.64982989354" "0.212897664680748" "0.130309235245284" "0.0645307343454335" "0.224850348086616" "EMD" "2010"
"ENSG00000102125" "264.59468244922" "0.310868726438921" "0.25631755307053" "0.0687229541360203" "0.23410556731627" "TAFAZZIN" "6901"
"ENSG00000102128" "0.197897098110879" "-0.000899118373254373" "0.275352618317456" "0.98937525209054" NA "RAB40AL" "282808"
"ENSG00000102144" "9587.60772981501" "-0.200310311517916" "0.15267867710431" "0.116402312159649" "0.324707435891791" "PGK1" "5230"
"ENSG00000102158" "3963.14240998769" "-0.114331784199078" "0.11917239287537" "0.284709586218169" "0.547914014856641" "MAGT1" "84061"
"ENSG00000102172" "2550.10802015713" "0.319736851321744" "0.220579319047439" "0.0492626128403137" "0.187606876747896" "SMS" "6611"
"ENSG00000102174" "7.86665210156426" "0.160329025882873" "0.324667106024124" "0.0865453964526512" "0.272062973481366" "PHEX" "5251"
"ENSG00000102178" "866.304776195227" "0.206959197840579" "0.171707275615582" "0.13439291746924" "0.354758946198764" "UBL4A" "8266"
"ENSG00000102181" "2601.31292233015" "-0.118017888634833" "0.149076212168827" "0.349304961960667" "0.614487591712534" "CD99L2" "83692"
"ENSG00000102189" "3061.85227862254" "0.0529113322342334" "0.174022161543488" "0.693867841749977" "0.855032630165533" "EEA1" "8411"
"ENSG00000102218" "1027.6073398862" "-0.310552115341112" "0.111917755204357" "0.00252183510716246" "0.0231681245455328" "RP2" "6102"
"ENSG00000102221" "404.021514466957" "0.198119768489942" "0.141955355456321" "0.104837459273955" "0.304401527476031" "JADE3" "9767"
"ENSG00000102225" "2052.30204224435" "0.0902481837087254" "0.163771589536785" "0.511733966677262" "0.748419389313595" "CDK16" "5127"
"ENSG00000102226" "1801.7297089771" "0.0831119380632535" "0.131390994249898" "0.47067168687966" "0.718131024578898" "USP11" "8237"
"ENSG00000102230" "0.258594196201975" "0.0100583383018108" "0.275487238157527" "0.663827173982885" NA "PCYT1B" "9468"
"ENSG00000102241" "1884.33496378546" "0.55110194770268" "0.0956871220172771" "1.49868125858979e-09" "1.26104420979186e-07" "HTATSF1" "27336"
"ENSG00000102265" "4180.97679466107" "0.40472201809006" "0.303191465090271" "0.0342320246523903" "0.147113426007444" "TIMP1" "7076"
"ENSG00000102287" "421.061395644363" "0.293018871964611" "0.421453901600606" "0.0585214593237807" "0.210751637697431" "GABRE" "2564"
"ENSG00000102302" "511.696453188579" "0.235456066084258" "0.139793563116682" "0.0523164947250062" "0.195092964874523" "FGD1" "2245"
"ENSG00000102309" "377.968816088317" "0.126159189769437" "0.131505533334329" "0.270232985913613" "0.533122860751541" "PIN4" "5303"
"ENSG00000102312" "134.297635060265" "0.0593140604092502" "0.197797343151861" "0.676297119054079" "0.845109244852037" "PORCN" "64840"
"ENSG00000102316" "4478.57623699375" "-0.00584624282353514" "0.151659463208123" "0.958930323747189" "0.985792215596117" "MAGED2" "10916"
"ENSG00000102317" "5931.21339751397" "0.923528439562429" "0.110504187100137" "6.3482402769274e-18" "2.5405347918006e-15" "RBM3" "5935"
"ENSG00000102349" "217.028734177641" "-0.0600338332792442" "0.189759321976952" "0.664723535720353" "0.839550720508041" "KLF8" "11279"
"ENSG00000102359" "494.412164378334" "-0.915908184956836" "0.341063333302304" "0.000485502586436024" "0.00660541164033357" "SRPX2" "27286"
"ENSG00000102362" "314.096362646396" "0.0637954146766311" "0.170160626848679" "0.647682198073299" "0.829988246328233" "SYTL4" "94121"
"ENSG00000102384" "618.626745590078" "0.275048239718085" "0.293698772827164" "0.103411582305057" "0.301971390365079" "CENPI" "2491"
"ENSG00000102385" "16.7209816965125" "0.0157014750571151" "0.254051116714414" "0.880976866799331" "0.951554764692477" "DRP2" "1821"
"ENSG00000102387" "2.33045383103535" "-0.0905219562356918" "0.287306553071819" "0.203670809191727" NA "TAF7L" "54457"
"ENSG00000102390" "542.741527101038" "-0.186299748059045" "0.118479800539309" "0.074281072075852" "0.247021449254272" "PBDC1" "51260"
"ENSG00000102393" "715.013837709263" "-0.323030895660796" "0.19418687682544" "0.0334383637503174" "0.144852172891984" "GLA" "2717"
"ENSG00000102401" "2578.99655456475" "-0.428818964141392" "0.192457146889212" "0.00602726051282433" "0.0435278567316996" "ARMCX3" "51566"
"ENSG00000102409" "76.1389974107298" "0.728361988665965" "0.72136540949921" "0.0117206303021155" "0.069577460925149" "BEX4" "56271"
"ENSG00000102452" "60.9624148897239" "-0.677782861367507" "0.397128643593569" "0.0070085712805532" "0.0485013233113947" "NALCN" "259232"
"ENSG00000102466" "1.2451088212765" "0.0512522646904978" "0.27973974511211" "0.257803763277711" NA "FGF14" "2259"
"ENSG00000102468" "0.371189933380713" "0.00383991210526233" "0.274920913565426" "0.836411757287568" NA "HTR2A" "3356"
"ENSG00000102471" "2410.17238525417" "-0.425812883925386" "0.154910682989921" "0.00153832025640786" "0.0159451059110578" "NDFIP2" "54602"
"ENSG00000102524" "20.8968484338192" "-0.0711598936079751" "0.269983259298658" "0.43895802591235" "0.692546671653933" "TNFSF13B" "10673"
"ENSG00000102531" "4380.50392521637" "-0.450134447198651" "0.110853608113563" "1.2939875841974e-05" "0.000335414664794801" "FNDC3A" "22862"
"ENSG00000102543" "146.14551948969" "-0.0602482208751763" "0.15950368496105" "0.641202984637178" "0.826249858446829" "CDADC1" "81602"
"ENSG00000102547" "389.052820431325" "-0.402569148330332" "0.252427658940295" "0.0238751312499488" "0.11463714126647" "CAB39L" "81617"
"ENSG00000102554" "1117.55671642986" "-0.158461464487096" "0.17179957527298" "0.239321028356086" "0.500099265571403" "KLF5" "688"
"ENSG00000102572" "2690.61601831515" "0.00739859061712151" "0.124783300024723" "0.934928906719653" "0.975746084355921" "STK24" "8428"
"ENSG00000102575" "204.501707111286" "0.66608848608947" "0.54775725133919" "0.0125474543496097" "0.0730066067263818" "ACP5" "54"
"ENSG00000102580" "2842.46047200287" "-0.289118946007174" "0.133562492212321" "0.0151960973285097" "0.0834183890820297" "DNAJC3" "5611"
"ENSG00000102595" "978.643551810553" "-0.123867963922371" "0.100612031630698" "0.183466321196166" "0.427297414341397" "UGGT2" "55757"
"ENSG00000102606" "1251.19086628879" "-0.122876431361633" "0.127790502903419" "0.277019079855977" "0.540828383302176" "ARHGEF7" "8874"
"ENSG00000102678" "0.234152263202719" "-0.00112658104949301" "0.275338405648884" "0.98936682779824" NA "FGF9" "2254"
"ENSG00000102683" "0.592523690100513" "0.00112527378776938" "0.274354839689441" "0.997278502485943" NA "SGCG" "6445"
"ENSG00000102699" "4234.13460212942" "0.110719642019914" "0.175976201367757" "0.417489963667564" "0.675426476420568" "PARP4" "143"
"ENSG00000102710" "1111.62156006539" "0.128627208826702" "0.102033549923946" "0.173094078787733" "0.413229687872708" "SUPT20H" "55578"
"ENSG00000102738" "308.852968719797" "-0.0644389967246391" "0.127807007322706" "0.568991328410147" "0.785645320367045" "MRPS31" "10240"
"ENSG00000102743" "94.6591639431073" "-0.0742434631816449" "0.180421326641587" "0.588032196581008" "0.797237813726349" "SLC25A15" "10166"
"ENSG00000102753" "3075.15884857546" "-0.263515399556585" "0.118547987020107" "0.0138149156905363" "0.0782177835232294" "KPNA3" "3839"
"ENSG00000102755" "2702.65811361634" "-0.562885588375033" "0.259275519942713" "0.00401720791208143" "0.0324541346240433" "FLT1" "2321"
"ENSG00000102760" "82.2049794554183" "-0.0785424557445556" "0.283348837683849" "0.237362673902678" "0.497464140170539" "RGCC" "28984"
"ENSG00000102763" "775.644060023919" "0.171578526019153" "0.175264827273828" "0.21541649154" "0.47104069256531" "VWA8" "23078"
"ENSG00000102780" "788.609240121843" "-0.0463873849189492" "0.152692533486154" "0.713912395841643" "0.8660764877735" "DGKH" "160851"
"ENSG00000102781" "2994.04616562017" "-0.138599534589642" "0.19094914450441" "0.32667123098749" "0.591222320542989" "KATNAL1" "84056"
"ENSG00000102786" "994.179557565455" "-0.259343747155342" "0.159566181067525" "0.0511901157640782" "0.192227793729803" "INTS6" "26512"
"ENSG00000102796" "43.1114555125487" "0.163730881723787" "0.260669214965321" "0.25781362113937" "0.520450188303222" "DHRS12" "79758"
"ENSG00000102802" "0.0852702496948148" "-0.00120892196690316" "0.275342766358039" "0.989371817690126" NA "MEDAG" "84935"
"ENSG00000102804" "1905.88615340575" "0.0175862460971758" "0.208886006754238" "0.898818454868614" "0.960394191683004" "TSC22D1" "8848"
"ENSG00000102805" "848.949515586085" "-0.723166773011991" "0.265731447499158" "0.000629166353748862" "0.00803563239240331" "CLN5" "1203"
"ENSG00000102837" "1260.37038504752" "0.0550051365139878" "0.209445748433811" "0.696102761852522" "0.856195960755336" "OLFM4" "10562"
"ENSG00000102854" "44.5982837548669" "0.0105609508350735" "0.220546514793647" "0.93848227329769" "0.976772981509797" "MSLN" "10232"
"ENSG00000102858" "693.072498303406" "-0.012817086854609" "0.17774856782327" "0.925150346174005" "0.971938662309632" "MGRN1" "23295"
"ENSG00000102870" "1032.54259505567" "-0.0411282798028902" "0.109996156102961" "0.683965294732915" "0.849224075302168" "ZNF629" "23361"
"ENSG00000102871" "252.018782560927" "0.136873880129268" "0.137257380933334" "0.250266741847668" "0.512243464175882" "TRADD" "8717"
"ENSG00000102878" "112.835717176391" "0.017628862242941" "0.241200930176468" "0.881989326692089" "0.951959010154176" "HSF4" "3299"
"ENSG00000102879" "21.0199829119719" "0.126394302225143" "0.293089280174973" "0.210688412195548" "0.465147398722357" "CORO1A" "11151"
"ENSG00000102882" "1002.96488726205" "0.0448032927225821" "0.114000451883871" "0.662842226975145" "0.838427546951961" "MAPK3" "5595"
"ENSG00000102886" "18.6115859468733" "-0.0431319848967915" "0.257457224234554" "0.662332582501457" "0.838301642925317" "GDPD3" "79153"
"ENSG00000102890" "10.8380263168409" "0.0470912479981592" "0.263564614045309" "0.621823754003583" "0.813951667785463" "ELMO3" "79767"
"ENSG00000102893" "2049.4406034466" "-0.0816504857888121" "0.138347579391343" "0.500040615206743" "0.739810094856275" "PHKB" "5257"
"ENSG00000102897" "479.781171716241" "-0.0801943528537328" "0.164786976400425" "0.541537944878188" "0.769745808541473" "LYRM1" "57149"
"ENSG00000102898" "1857.23533548373" "-0.00410786495867481" "0.107212790482713" "0.966420324174091" "0.988615529991289" "NUTF2" "10204"
"ENSG00000102900" "1284.38059347464" "-0.0860384030609229" "0.180750500357537" "0.53028644209106" "0.762447182539626" "NUP93" "9688"
"ENSG00000102901" "804.354913621323" "-0.157343284641494" "0.266421129051556" "0.257814427750402" "0.520450188303222" "CENPT" "80152"
"ENSG00000102904" "17.2915074398557" "-0.51117722816711" "0.688330715058442" "0.0213548198955357" "0.106210938116384" "TSNAXIP1" "55815"
"ENSG00000102908" "4974.11940629101" "-0.330358040483796" "0.204050604662489" "0.0347797281252738" "0.148514516930707" "NFAT5" "10725"
"ENSG00000102910" "2648.95378139693" "-0.0401674965839139" "0.0831767858170612" "0.610685184927006" "0.808269945493451" "LONP2" "83752"
"ENSG00000102921" "1170.72173997753" "0.278696491524861" "0.137468606973311" "0.0206321266703" "0.103636972884092" "N4BP1" "9683"
"ENSG00000102931" "2297.31850666128" "0.106533741062196" "0.102999537286916" "0.264803223273542" "0.527062261443105" "ARL2BP" "23568"
"ENSG00000102935" "0.357555764561946" "0.00435474475967661" "0.274921661970981" "0.878166122105247" NA "ZNF423" "23090"
"ENSG00000102967" "84.4729737889199" "-0.0656306539108335" "0.193991233913715" "0.634150140458108" "0.821901952930724" "DHODH" "1723"
"ENSG00000102974" "1575.85591024621" "0.163918410327851" "0.0954001640687401" "0.0658995868619076" "0.22763798341688" "CTCF" "10664"
"ENSG00000102977" "231.497803904623" "0.137108303473829" "0.241309885748648" "0.339248921185424" "0.603141867895811" "ACD" "65057"
"ENSG00000102978" "1523.91558673423" "-0.0155479104334314" "0.11440527796041" "0.88036128318485" "0.95132823593895" "POLR2C" "5432"
"ENSG00000102981" "5.85336936906756" "-0.0144685272857137" "0.258306164671008" "0.870590663994174" "0.945752887633502" "PARD6A" "50855"
"ENSG00000102984" "48.3659802159052" "-0.116807532340512" "0.245893268139869" "0.3914925626042" "0.653257520424314" "ZNF821" "55565"
"ENSG00000102996" "69.0201828231968" "-0.0837773972744055" "0.249268416906935" "0.498838558489275" "0.73901590904003" "MMP15" "4324"
"ENSG00000103005" "1089.88661732463" "-0.208905241513247" "0.129318303623254" "0.0674465514356333" "0.231325881261679" "USB1" "79650"
"ENSG00000103018" "2697.75844452698" "0.0199440449255184" "0.098955318518733" "0.83090870044338" "0.927515474309476" "CYB5B" "80777"
"ENSG00000103021" "49.9569448311479" "-0.125012481265708" "0.282001041440436" "0.268099831708133" "0.530910427530828" "CCDC113" "29070"
"ENSG00000103024" "72.221764802038" "0.0581361379252521" "0.24054059879042" "0.644828038681699" "0.828554132810528" "NME3" "4832"
"ENSG00000103034" "195.62775145787" "0.36659635926095" "0.324161120298369" "0.050543533642287" "0.190779457097457" "NDRG4" "65009"
"ENSG00000103035" "2276.67891848923" "0.0724855668244781" "0.079631272193754" "0.342919383274275" "0.607889070955521" "PSMD7" "5713"
"ENSG00000103037" "190.003723396897" "-0.0910560323691108" "0.206050120630138" "0.51700283515735" "0.753306324417175" "SETD6" "79918"
"ENSG00000103042" "847.43181993831" "-0.378143447349592" "0.208865514432031" "0.0201577400685764" "0.10215374276672" "SLC38A7" "55238"
"ENSG00000103043" "964.257109569167" "-0.0782207375936262" "0.185694887703673" "0.572611800363479" "0.787611234836445" "VAC14" "55697"
"ENSG00000103044" "55.9911917815375" "-0.0802162633971067" "0.209731688835997" "0.566835418171657" "0.784725422815169" "HAS3" "3038"
"ENSG00000103047" "618.113624061646" "-0.130033751028153" "0.155637348557361" "0.312978570000453" "0.576876249895241" "TANGO6" "79613"
"ENSG00000103051" "1509.75325191182" "0.235048869214043" "0.113651025334728" "0.0230679536665298" "0.112081428415878" "COG4" "25839"
"ENSG00000103056" "7.47963007612985" "0.0284301234254662" "0.270609844772892" "0.630172553181723" "0.819129466260455" "SMPD3" "55512"
"ENSG00000103061" "444.789392530124" "0.06008460589242" "0.14707020803741" "0.631443120391161" "0.819806830145448" "SLC7A6OS" "84138"
"ENSG00000103064" "1798.68956383732" "-0.129715433449663" "0.202299069638454" "0.36543405855151" "0.630299803712096" "SLC7A6" "9057"
"ENSG00000103066" "734.618415738923" "-0.609033582844455" "0.184959363013094" "0.000138851116977991" "0.00244975174986546" "PLA2G15" "23659"
"ENSG00000103067" "3.69054799377352" "0.110986953627747" "0.304007428354716" "0.0316584045566692" "0.139654121683572" "ESRP2" "80004"
"ENSG00000103091" "528.371822297744" "-0.162602660783148" "0.1650910852262" "0.224043827793509" "0.481284239345222" "WDR59" "79726"
"ENSG00000103111" "1113.18533017484" "0.0342983769843952" "0.131261773663164" "0.766955378927528" "0.895181263928905" "MON1B" "22879"
"ENSG00000103121" "438.628186213787" "0.118628912071845" "0.195887944528366" "0.405107871618716" "0.665522934629946" "CMC2" "56942"
"ENSG00000103126" "398.053784670004" "0.271692746666537" "0.219796907848143" "0.0874431853834396" "0.273758402169715" "AXIN1" "8312"
"ENSG00000103145" "283.162470301905" "1.66399572039839" "0.202475500099619" "1.25297081623214e-17" "4.67244208016749e-15" "HCFC1R1" "54985"
"ENSG00000103148" "506.650843305235" "0.362494914754819" "0.171814385977744" "0.0112181259455018" "0.0674979869870895" "NPRL3" "8131"
"ENSG00000103150" "108.943716760209" "-0.367252332043936" "0.225356028128311" "0.0278169850419354" "0.128028356400582" "MLYCD" "23417"
"ENSG00000103152" "416.066445118252" "-0.0190072561405027" "0.194586492005816" "0.888726308919546" "0.95614096037826" "MPG" "4350"
"ENSG00000103154" "0.949280182553319" "-0.0218121397899757" "0.2745605798964" "0.502821703873584" NA "NECAB2" "54550"
"ENSG00000103160" "727.417792438377" "-0.305758953543735" "0.15802577229906" "0.0219946760600488" "0.108309917404946" "HSDL1" "83693"
"ENSG00000103168" "465.158883963852" "-0.0610320429765367" "0.22334288094805" "0.649593814178884" "0.831067993599161" "TAF1C" "9013"
"ENSG00000103174" "249.857765912033" "-0.00994808512573036" "0.17949508292171" "0.940426681432847" "0.977481375202721" "NAGPA" "51172"
"ENSG00000103175" "325.036440584991" "0.0428509338419978" "0.267291405235605" "0.59526973895392" "0.799540428680085" "WFDC1" "58189"
"ENSG00000103184" "0.397112051917393" "-0.0012141039854528" "0.274287556119652" "0.967465909465953" NA "SEC14L5" "9717"
"ENSG00000103187" "6528.73196211928" "-0.0286680754136953" "0.174283559360584" "0.832974359931017" "0.928810098415045" "COTL1" "23406"
"ENSG00000103194" "1882.20664475406" "-0.0958111658088369" "0.126819127599001" "0.397430921330266" "0.659074452375654" "USP10" "9100"
"ENSG00000103196" "2243.66664313516" "0.652840011446058" "0.339824129404179" "0.00509780872745851" "0.03852825684023" "CRISPLD2" "83716"
"ENSG00000103197" "1128.82202775153" "0.135616667785484" "0.156642530643762" "0.300902258132456" "0.565544587793509" "TSC2" "7249"
"ENSG00000103199" "169.447172193303" "0.296780109685161" "0.172911207133581" "0.0358381520606036" "0.151346110435693" "ZNF500" "26048"
"ENSG00000103202" "1812.11862156351" "0.0186108521482522" "0.149804337484426" "0.882340374524604" "0.952275265750161" "NME4" "4833"
"ENSG00000103222" "2447.0906603039" "0.39640374141486" "0.145020544474723" "0.0019803346064793" "0.0193643207527487" "ABCC1" "4363"
"ENSG00000103226" "3035.64536564821" "-0.119134389529752" "0.147499497543234" "0.338985597566992" "0.602925021639832" "NOMO3" "408050"
"ENSG00000103227" "177.757556344598" "0.0198848426797249" "0.193963560572589" "0.887338215059019" "0.955406879236721" "LMF1" "64788"
"ENSG00000103241" "644.180971722335" "0.118137380719171" "0.171451363501518" "0.385664648536113" "0.648914857960383" "FOXF1" "2294"
"ENSG00000103245" "206.935741225569" "0.0489404386156858" "0.197488769583013" "0.727654218720612" "0.874582768051485" "CIAO3" "64428"
"ENSG00000103248" "256.530583058655" "0.28254883393252" "0.170911925325659" "0.0430015262221688" "0.171713079156326" "MTHFSD" "64779"
"ENSG00000103249" "854.30030645546" "-0.112772303539055" "0.223455036269653" "0.426042292206025" "0.682133287521122" "CLCN7" "1186"
"ENSG00000103253" "49.6654091056609" "0.145258291239937" "0.219681298311567" "0.325067326377112" "0.58935963438626" "HAGHL" "84264"
"ENSG00000103254" "34.9962127715362" "0.127600885005045" "0.251761534707112" "0.355485525488791" "0.620219177763961" "ANTKMT" "65990"
"ENSG00000103257" "2312.07148818691" "0.44458774267945" "0.488420277285184" "0.032372569773953" "0.141834212243263" "SLC7A5" "8140"
"ENSG00000103260" "274.160353534431" "0.00759586859103969" "0.207148542916508" "0.95874649006253" "0.985792215596117" "METRN" "79006"
"ENSG00000103264" "509.469049732052" "-0.115800451964716" "0.185340852138426" "0.405645835115753" "0.666116579521545" "FBXO31" "79791"
"ENSG00000103266" "845.234346648701" "-0.177399125311856" "0.148543351561787" "0.158606843793235" "0.392167132754581" "STUB1" "10273"
"ENSG00000103269" "4.19851478655159" "0.0508113169811029" "0.270233798295224" "0.509261536550902" "0.74702480887585" "RHBDL1" "9028"
"ENSG00000103274" "306.741733901478" "0.101927074254268" "0.179656393890913" "0.461017403673642" "0.709660181637538" "NUBP1" "4682"
"ENSG00000103275" "1944.02178420748" "0.249292034856573" "0.126022608945751" "0.027137812589285" "0.125891215426912" "UBE2I" "7329"
"ENSG00000103310" "0.144932456161539" "-0.00124851969937652" "0.275339603009951" "0.989368221445362" NA "ZP2" "7783"
"ENSG00000103313" "0.6129317664718" "0.00758073076398443" "0.275339687844643" "0.830675835230161" NA "MEFV" "4210"
"ENSG00000103316" "6.0350699484174" "-0.0088904882187414" "0.269092195198733" "0.875087158969452" "0.948565112266021" "CRYM" "1428"
"ENSG00000103319" "1069.67996293913" "0.111256172038311" "0.175271813686738" "0.418994708534114" "0.676993124335573" "EEF2K" "29904"
"ENSG00000103326" "238.575033685741" "0.104271561415013" "0.224728944637387" "0.459432993070594" "0.708614022114797" "CAPN15" "6650"
"ENSG00000103335" "3618.54157583106" "-0.209543034254328" "0.221294478493914" "0.171476347876233" "0.410978995435688" "PIEZO1" "9780"
"ENSG00000103342" "5849.14718448706" "-0.0552272360753754" "0.108010866471098" "0.578715616306126" "0.791418193769918" "GSPT1" "2935"
"ENSG00000103343" "187.011994138229" "0.032619042189117" "0.159262563545647" "0.799114723875742" "0.911496307914715" "ZNF174" "7727"
"ENSG00000103351" "533.969101835295" "0.27455115850984" "0.163852833697034" "0.0433809461007086" "0.172830573569126" "CLUAP1" "23059"
"ENSG00000103353" "2975.18400054138" "-0.108729170728609" "0.121365921586768" "0.31355776485544" "0.577424894023352" "UBFD1" "56061"
"ENSG00000103356" "734.757502966292" "0.15677817597472" "0.122347731765195" "0.152363536974198" "0.382786849590053" "EARS2" "124454"
"ENSG00000103363" "752.404709703903" "0.0530398118595281" "0.213119419595391" "0.702541640568065" "0.860360491864306" "ELOB" "6923"
"ENSG00000103365" "1309.90301618336" "0.133222340267881" "0.138435644351508" "0.267018802764519" "0.529647547843354" "GGA2" "23062"
"ENSG00000103375" "0.325594990285486" "-0.00992577377428114" "0.275558494313208" "0.584010194942213" NA "AQP8" "343"
"ENSG00000103381" "639.98955819641" "-0.0481948785311725" "0.162741695384247" "0.712866768919044" "0.86552596895247" "CPPED1" "55313"
"ENSG00000103404" "547.133643225281" "-0.0254657214814042" "0.175174256047838" "0.850052942423386" "0.937343325220627" "USP31" "57478"
"ENSG00000103415" "621.978767492223" "0.0102693054045015" "0.134471662249469" "0.933409826232303" "0.975129786630563" "HMOX2" "3163"
"ENSG00000103423" "1049.98572658808" "-0.0345602708358642" "0.144186468956392" "0.779746006250457" "0.901820458281103" "DNAJA3" "9093"
"ENSG00000103426" "1.97054610441173" "0.00961594115951064" "0.274686199727111" "0.739722624978256" NA "CORO7-PAM16" "100529144"
"ENSG00000103429" "1903.48867746742" "0.226915322917614" "0.103450169304622" "0.018282563165408" "0.0950908984801434" "BFAR" "51283"
"ENSG00000103449" "896.757686874894" "0.307062465138294" "0.209860418663273" "0.052214161787354" "0.194861275008801" "SALL1" "6299"
"ENSG00000103472" "0.363514061039027" "0.00889419785369666" "0.275212411488484" "0.849974710545729" NA "RRN3P2" "653390"
"ENSG00000103479" "1616.27415264575" "0.308418095736291" "0.135119797945856" "0.0102896834842321" "0.0637106138148225" "RBL2" "5934"
"ENSG00000103485" "26.1315125421419" "-0.113795332860538" "0.294413360076879" "0.180779711615998" "0.423747644027899" "QPRT" "23475"
"ENSG00000103489" "1945.22491907469" "0.263483147048594" "0.315560036249676" "0.108580356156651" "0.311908531421936" "XYLT1" "64131"
"ENSG00000103490" "115.007881936811" "-0.0114669653356006" "0.174388362450633" "0.930446789792809" "0.973832425012465" "PYCARD" "29108"
"ENSG00000103494" "483.117850658914" "-0.0602654547290663" "0.142937510713822" "0.617755954844165" "0.812040212083552" "RPGRIP1L" "23322"
"ENSG00000103495" "2849.31891800083" "1.016017012367" "0.230773760378985" "9.24912760336603e-07" "3.51569444845793e-05" "MAZ" "4150"
"ENSG00000103496" "823.005968530358" "0.0702348748789443" "0.126707315847576" "0.534195003027919" "0.765017168123366" "STX4" "6810"
"ENSG00000103502" "1098.55805088684" "-0.0745245143654114" "0.154366651065595" "0.561019670201857" "0.78077806900557" "CDIPT" "10423"
"ENSG00000103507" "561.194336068627" "0.00208554437905484" "0.158357171167109" "0.990445435231009" "0.995550330449633" "BCKDK" "10295"
"ENSG00000103510" "398.490154072452" "0.274069917424059" "0.104202344716294" "0.00446341654283535" "0.0350601948732981" "KAT8" "84148"
"ENSG00000103512" "4602.2151936899" "0.0885166281441295" "0.130512315152167" "0.445660045512048" "0.697946933927811" "NOMO1" "23420"
"ENSG00000103522" "7.14863635087231" "-0.00429482694183455" "0.269929338794038" "0.936662022363326" "0.975855639274713" "IL21R" "50615"
"ENSG00000103528" "0.422154441595192" "0.0122568921123135" "0.275674622975521" "0.466150174704744" NA "SYT17" "51760"
"ENSG00000103540" "1049.92980528721" "0.515263149471131" "0.218647274351312" "0.00297782855331669" "0.0261424349399787" "CCP110" "9738"
"ENSG00000103544" "1759.15726192841" "0.250492053593421" "0.135984590454508" "0.0355323907045704" "0.150494441579915" "VPS35L" "57020"
"ENSG00000103549" "1946.84770682389" "0.104519902120977" "0.108998198540237" "0.312874501681468" "0.576857979329542" "RNF40" "9810"
"ENSG00000103550" "483.405389289746" "0.278357217515077" "0.130738281481335" "0.0160552542676051" "0.0867131705144385" "KNOP1" "400506"
"ENSG00000103591" "1467.51070254062" "-0.194117329251287" "0.143629174477334" "0.113726299397887" "0.320443492313897" "AAGAB" "79719"
"ENSG00000103599" "28.8109094287944" "-0.0416141633993358" "0.245749220724112" "0.715613523197466" "0.867064443112097" "IQCH" "64799"
"ENSG00000103642" "609.130717599053" "-0.135223403244367" "0.211580862413926" "0.349338143313903" "0.614487591712534" "LACTB" "114294"
"ENSG00000103647" "117.103821372476" "-2.44648830805887" "0.347285176796007" "1.46736751968785e-13" "2.86625788845693e-11" "CORO2B" "10391"
"ENSG00000103653" "699.369752463687" "-0.102213803486743" "0.187997991536767" "0.463731843954427" "0.711911685591715" "CSK" "1445"
"ENSG00000103657" "2180.04399940627" "0.181966775614906" "0.176497312847197" "0.193483534560575" "0.442032558489266" "HERC1" "8925"
"ENSG00000103671" "524.41808857927" "-0.00617068941312346" "0.118485974676096" "0.973404193034609" "0.990119397390854" "TRIP4" "9325"
"ENSG00000103707" "251.68565357631" "0.0406455977800877" "0.15812734465278" "0.758133698532521" "0.890134815014848" "MTFMT" "123263"
"ENSG00000103710" "0.651959158089186" "0.0227261895246779" "0.275272479923009" "0.492459384717452" NA "RASL12" "51285"
"ENSG00000103723" "0.843089152365086" "-0.0201000091047227" "0.276229419939276" "0.307453778198264" NA "AP3B2" "8120"
"ENSG00000103740" "8.71471217480707" "-0.0183713629897021" "0.267698236662969" "0.778041597848629" "0.90105212715276" "ACSBG1" "23205"
"ENSG00000103742" "3.35822212654791" "0.105103420550002" "0.301363340279654" "0.0288591291264713" "0.131533497418651" "IGDCC4" "57722"
"ENSG00000103769" "2904.1132130447" "-0.242967542906175" "0.0991623560287816" "0.00857377044958333" "0.0560471814887503" "RAB11A" "8766"
"ENSG00000103811" "2.61456413806893" "-0.0866071246482566" "0.292677111842087" "0.0405855692591747" NA "CTSH" "1512"
"ENSG00000103832" "0.251848521904468" "-0.00217486969500762" "0.274965489659161" "0.850292044548881" NA NA NA
"ENSG00000103852" "470.79571575399" "0.106745038880411" "0.130900122643249" "0.354995676509941" "0.619722210892128" "TTC23" "64927"
"ENSG00000103855" "2172.50582226178" "0.127593096296865" "0.150371962779669" "0.318439182951528" "0.582479862189612" "CD276" "80381"
"ENSG00000103876" "725.110756723048" "0.16241678787068" "0.103698598126551" "0.0878598854085807" "0.274643741623927" "FAH" "2184"
"ENSG00000103888" "2090.59943944706" "0.0625213712081747" "0.27866380127546" "0.305612070367706" "0.569770525409809" "CEMIP" "57214"
"ENSG00000103932" "667.356062500726" "-0.0621031477413185" "0.162038123968086" "0.642588068854981" "0.826879912008989" "RPAP1" "26015"
"ENSG00000103942" "10.4356743180416" "-0.148217169797982" "0.330303874063176" "0.0163678643210593" "0.0880826230829587" "HOMER2" "9455"
"ENSG00000103966" "1745.1290137812" "1.42457841465914" "0.299138339504222" "1.15879758039444e-07" "5.9048294096621e-06" "EHD4" "30844"
"ENSG00000103978" "1740.51489568236" "-0.155455726126472" "0.10554406570319" "0.108819835463458" "0.312316925010393" "TMEM87A" "25963"
"ENSG00000103994" "3146.60248322499" "0.1955935859328" "0.186868978765586" "0.174729859133488" "0.415321965618177" "ZNF106" "64397"
"ENSG00000103995" "454.881343964956" "0.169718292607507" "0.261565259520346" "0.247303981881228" "0.508682930262904" "CEP152" "22995"
"ENSG00000104043" "7.15179476462715" "-0.00966615891575528" "0.262744009155396" "0.901151852101965" "0.961322384064043" "ATP8B4" "79895"
"ENSG00000104047" "623.569414874162" "0.340199778991635" "0.103110011147264" "0.000369436373018047" "0.00529189055559587" "DTWD1" "56986"
"ENSG00000104064" "558.061667900066" "0.37919029874736" "0.211906835334614" "0.0200419287897877" "0.101747514722412" "GABPB1" "2553"
"ENSG00000104067" "3503.32483982385" "0.0800200811474048" "0.145950329409559" "0.499477810929115" "0.739526432207626" "TJP1" "7082"
"ENSG00000104081" "93.4484423728721" "0.29504423671939" "0.41698300166153" "0.0607332398048826" "0.216022327925106" "BMF" "90427"
"ENSG00000104093" "1270.84397644328" "0.158814827227592" "0.139774711411986" "0.187321753480012" "0.432532413608224" "DMXL2" "23312"
"ENSG00000104112" "0.346081416209637" "-0.00949932466737744" "0.275563447603252" "0.540088166220813" NA "SCG3" "29106"
"ENSG00000104129" "169.400076671019" "0.0718784583051354" "0.148697437618214" "0.568388885170318" "0.78535788024207" "DNAJC17" "55192"
"ENSG00000104131" "1946.05078644934" "0.107991858239698" "0.143332717169" "0.375633053731236" "0.639820112698238" "EIF3J" "8669"
"ENSG00000104133" "1790.27019273307" "0.136705029628854" "0.171653044036716" "0.318196123861377" "0.582215582838203" "SPG11" "80208"
"ENSG00000104140" "2.9208955734114" "-0.106111122240735" "0.301757102528469" "0.0369664856968786" NA "RHOV" "171177"
"ENSG00000104142" "995.968695312584" "-0.331430697265811" "0.201903642077454" "0.0332495371263701" "0.144359075589819" "VPS18" "57617"
"ENSG00000104147" "138.177313862566" "0.345191579361666" "0.345696359065008" "0.0605361073606778" "0.215554785063802" "OIP5" "11339"
"ENSG00000104154" "670.401410410254" "0.302480686222957" "0.159930349759005" "0.0245810673963994" "0.116873026514012" "SLC30A4" "7782"
"ENSG00000104164" "2417.96238985101" "0.075620743889016" "0.112829811236932" "0.470130637851604" "0.717772727818844" "BLOC1S6" "26258"
"ENSG00000104177" "282.193922151305" "-0.95796017557797" "0.237028215172499" "4.16455385504855e-06" "0.000128685498406095" "MYEF2" "50804"
"ENSG00000104205" "393.543017707806" "0.100254158901678" "0.202665315315533" "0.468400976137655" "0.715864681116491" "SGK3" "23678"
"ENSG00000104213" "214.256399485716" "-0.23080254196597" "0.318272992778313" "0.128450354398295" "0.345567046231713" "PDGFRL" "5157"
"ENSG00000104218" "358.761103270189" "0.250940269926404" "0.135628967765762" "0.0343077161692208" "0.147284407876655" "CSPP1" "79848"
"ENSG00000104219" "1806.24317957628" "0.333640804900072" "0.133594097256054" "0.00503625854327391" "0.0382038512149969" "ZDHHC2" "51201"
"ENSG00000104221" "247.677624536687" "-0.124115227444313" "0.155660324628911" "0.334395634616713" "0.598534261240431" "BRF2" "55290"
"ENSG00000104228" "471.979540746341" "0.138908382798" "0.194013990117381" "0.333561025785756" "0.598018936963799" "TRIM35" "23087"
"ENSG00000104231" "637.437125193773" "0.0142118670667123" "0.111131506220396" "0.883603016145713" "0.953011127911579" "ZFAND1" "79752"
"ENSG00000104290" "1.12313979903867" "-0.00245523688169499" "0.273566780744668" "0.935017988733647" NA "FZD3" "7976"
"ENSG00000104299" "324.924142570777" "0.0374321500463539" "0.165850474285597" "0.790562677718022" "0.907418846869346" "INTS9" "55756"
"ENSG00000104312" "724.037627459125" "0.118154099705562" "0.179466945506978" "0.394774121418084" "0.656676174394557" "RIPK2" "8767"
"ENSG00000104313" "32.1272920982001" "1.04965497317096" "0.670592145754904" "0.00425393288691883" "0.033882781945905" "EYA1" "2138"
"ENSG00000104320" "2270.50420706846" "0.197273499260924" "0.133028776816297" "0.0917484369085063" "0.282038637527676" "NBN" "4683"
"ENSG00000104321" "55.3432459117089" "-0.078918112839352" "0.257866512672341" "0.489186412317772" "0.732551852998996" "TRPA1" "8989"
"ENSG00000104324" "917.189934492985" "0.6116064183089" "0.309915352023258" "0.00529111353160195" "0.0396422789162214" "CPQ" "10404"
"ENSG00000104325" "1147.74022399697" "-0.0134334403819415" "0.167657518322928" "0.920122231694911" "0.969830858984399" "DECR1" "1666"
"ENSG00000104327" "0.471222623050791" "-0.00896855459600836" "0.275364421306041" "0.822157487703389" NA "CALB1" "793"
"ENSG00000104331" "5970.47117778319" "0.0134490997453713" "0.0800731605501012" "0.86079783112819" "0.941056505083812" "BPNT2" "54928"
"ENSG00000104332" "2606.53958987532" "0.0863395453354326" "0.288858092299379" "0.159542595109788" "0.393472854435804" "SFRP1" "6422"
"ENSG00000104341" "1304.58363986" "-0.120706336337498" "0.160994221466842" "0.359603623641731" "0.624775122481313" "LAPTM4B" "55353"
"ENSG00000104343" "966.90871880695" "-0.371068613204198" "0.149390578921917" "0.00425361115229902" "0.033882781945905" "UBE2W" "55284"
"ENSG00000104356" "477.035100222015" "-0.0021684086779023" "0.164430000761232" "0.98863969510737" "0.994946032711097" "POP1" "10940"
"ENSG00000104361" "1191.27073331905" "-0.0539173019880914" "0.195488713675388" "0.698234401895569" "0.857789013649483" "NIPAL2" "79815"
"ENSG00000104365" "971.523047538578" "0.0759662628524636" "0.126621911891496" "0.500210457845899" "0.739810094856275" "IKBKB" "3551"
"ENSG00000104368" "1519.68412549439" "-1.46583738572918" "0.382124881673264" "6.39715906513615e-06" "0.000185122726526903" "PLAT" "5327"
"ENSG00000104369" "61.3721597883379" "-0.0725964834348425" "0.226520048431852" "0.589534096036679" "0.797940309695841" "JPH1" "56704"
"ENSG00000104375" "1002.67527163586" "0.251588013810583" "0.13424425867514" "0.0330177941040392" "0.143661262105843" "STK3" "6788"
"ENSG00000104381" "332.884998450661" "0.443792836968416" "0.246838756213408" "0.0142825601722614" "0.080146459407136" "GDAP1" "54332"
"ENSG00000104388" "3639.54002667289" "0.0735684590074913" "0.111125391383341" "0.460944122404078" "0.709660181637538" "RAB2A" "5862"
"ENSG00000104408" "4674.38301458246" "0.211599670614337" "0.138358827120472" "0.0808083789409498" "0.260389607553634" "EIF3E" "3646"
"ENSG00000104412" "543.698846769747" "0.239593406292668" "0.123593532290916" "0.0302215771456398" "0.135394251449046" "EMC2" "9694"
"ENSG00000104413" "0.761628856255276" "-0.001600799262226" "0.275329712459421" "0.98935681519664" NA "ESRP1" "54845"
"ENSG00000104415" "0.263394365528574" "-0.00121573683685078" "0.275338963364366" "0.989369571186906" NA "CCN4" "8840"
"ENSG00000104419" "1053.72483177939" "-0.0150496289915074" "0.219760985841385" "0.916136455685227" "0.967619373342981" "NDRG1" "10397"
"ENSG00000104427" "490.405506647728" "0.539794932524263" "0.170181757616587" "0.000272513889273249" "0.00418051370389158" "ZC2HC1A" "51101"
"ENSG00000104432" "84.7285890971508" "0.168426005039503" "0.251042590525327" "0.258582018979552" "0.52158193515313" "IL7" "3574"
"ENSG00000104435" "240.781017391873" "0.0206837347647916" "0.208050975208105" "0.885679991056251" "0.954184983141889" "STMN2" "11075"
"ENSG00000104442" "1294.55353115379" "0.159393803274075" "0.114808243352584" "0.128298149721458" "0.345327434486496" "ARMC1" "55156"
"ENSG00000104447" "910.402637593872" "-0.111754808513192" "0.208334354255779" "0.432205676448984" "0.687653787073753" "TRPS1" "7227"
"ENSG00000104450" "169.724284882516" "-0.16895111625496" "0.197029804658309" "0.244709900113173" "0.506121187782399" "SPAG1" "6674"
"ENSG00000104472" "749.606800346892" "0.11883483129169" "0.107687348990353" "0.231021040449869" "0.489171923048322" "CHRAC1" "54108"
"ENSG00000104490" "10.0229172604114" "0.478008147195543" "1.08484046039215" "0.0140803184031193" "0.079309943137103" "NCALD" "83988"
"ENSG00000104497" "389.620073974091" "0.105202058339382" "0.153927348518804" "0.411985631244045" "0.670887280414081" "SNX16" "64089"
"ENSG00000104517" "3719.41206860521" "0.12219616794671" "0.124303059401271" "0.274860417499549" "0.537991194287536" "UBR5" "51366"
"ENSG00000104518" "555.560014104728" "0.141731399258636" "0.213716604506547" "0.345938215115363" "0.610601789330129" "GSDMD" "79792"
"ENSG00000104522" "638.444669456532" "-0.545058383403591" "0.212718085135754" "0.00167248846068452" "0.0169328990145234" "GFUS" "7264"
"ENSG00000104524" "149.146432440967" "0.0369860118063821" "0.231200561472568" "0.775952621307949" "0.899903209670683" "PYCR3" "65263"
"ENSG00000104529" "3431.69850845186" "0.584008346099566" "0.21319014008454" "0.000841901312770968" "0.0100028361621622" "EEF1D" "1936"
"ENSG00000104549" "1626.90787727173" "-0.114848005401017" "0.158515509184271" "0.373588678367611" "0.637260032561898" "SQLE" "6713"
"ENSG00000104611" "1048.6438460521" "0.119470789723064" "0.154736137090787" "0.354288776078238" "0.619146899338772" "SH2D4A" "63898"
"ENSG00000104613" "806.951724412109" "0.256679723909655" "0.102862246229347" "0.00694372682099261" "0.048235677256074" "INTS10" "55174"
"ENSG00000104626" "755.301786349168" "0.474237822379926" "0.192455653140958" "0.00283308550209089" "0.0251952666223888" "ERI1" "90459"
"ENSG00000104635" "4282.29568269093" "0.104102641347413" "0.186218223960647" "0.461234438660712" "0.709870994235528" "SLC39A14" "23516"
"ENSG00000104643" "798.954731421905" "0.00971380226141456" "0.0963351448449063" "0.911466392581151" "0.965721958887148" "MTMR9" "66036"
"ENSG00000104660" "1269.74862902676" "-0.113002668809691" "0.148228299028855" "0.365964488844522" "0.630816822456237" "LEPROTL1" "23484"
"ENSG00000104671" "781.44350620018" "-0.0499442901074007" "0.115874438607821" "0.634306157803008" "0.822021131631214" "DCTN6" "10671"
"ENSG00000104679" "338.100737837505" "0.549589166947886" "0.171055917273002" "0.000229845758033794" "0.00367573995888741" "R3HCC1" "203069"
"ENSG00000104687" "1376.95131225932" "0.176463944260947" "0.195897652727823" "0.226052450402846" "0.483203309824113" "GSR" "2936"
"ENSG00000104689" "11.8356935833725" "-0.205007948032682" "0.375305967801471" "0.0301559435902187" "0.13532014406091" "TNFRSF10A" "8797"
"ENSG00000104691" "324.052752661587" "-0.183240242885727" "0.156198408186663" "0.158815872832552" "0.392447415878992" "UBXN8" "7993"
"ENSG00000104695" "2221.47970300525" "0.0497120985232057" "0.09690451777315" "0.587204636269147" "0.796663938473967" "PPP2CB" "5516"
"ENSG00000104714" "230.60203972035" "0.165377302285197" "0.149405890281816" "0.189624098462352" "0.436374783670444" "ERICH1" "157697"
"ENSG00000104723" "4045.51252400311" "-0.300673839262804" "0.147317477963045" "0.0166209572204888" "0.088977705081168" "TUSC3" "7991"
"ENSG00000104728" "1538.44010653162" "0.04882486971321" "0.158372062470028" "0.711249266601726" "0.864649771534498" "ARHGEF10" "9639"
"ENSG00000104731" "178.669035395244" "-0.198781388565829" "0.192749644548588" "0.173230218863426" "0.413374262814296" "KLHDC4" "54758"
"ENSG00000104738" "3819.54632087874" "0.322658882041309" "0.23312119327763" "0.0535188892171119" "0.19791253871408" "MCM4" "4173"
"ENSG00000104756" "2456.71655647144" "0.0943180658433837" "0.137451276745226" "0.435480738125627" "0.689907111245079" "KCTD9" "54793"
"ENSG00000104763" "2027.87481438182" "-0.0670587672980913" "0.203021049133092" "0.629271831720023" "0.818864991804048" "ASAH1" "427"
"ENSG00000104765" "3926.47811667988" "-0.104716271958706" "0.183387498020648" "0.445774585743688" "0.698059687238255" "BNIP3L" "665"
"ENSG00000104774" "958.769254546629" "0.0826296321203245" "0.139532058314241" "0.49281252191288" "0.734763094915633" "MAN2B1" "4125"
"ENSG00000104783" "37.9016406193171" "-0.0593591812867523" "0.260454252060253" "0.55671957880114" "0.778809348535179" "KCNN4" "3783"
"ENSG00000104805" "3105.38573052634" "0.298823168043078" "0.155939042131228" "0.0240240020202603" "0.115124364821387" "NUCB1" "4924"
"ENSG00000104808" "0.181295272575539" "-0.00823216520263836" "0.275431627239037" "0.76103396889613" NA "DHDH" "27294"
"ENSG00000104812" "1227.63242910786" "-0.350745614221402" "0.146991225993166" "0.00609195369604634" "0.0438339330838204" "GYS1" "2997"
"ENSG00000104814" "2.43030842952726" "-0.03596717355351" "0.272778971623779" "0.516042344855519" NA "MAP4K1" "11184"
"ENSG00000104823" "543.274214090516" "-0.19079127777229" "0.172562063018139" "0.166168092319535" "0.403189846031275" "ECH1" "1891"
"ENSG00000104824" "4776.91961314277" "0.0357234945462716" "0.125270634757002" "0.750083875992722" "0.886315442696859" "HNRNPL" "3191"
"ENSG00000104825" "227.961676436512" "-0.09302605525614" "0.175655673939376" "0.4978753746013" "0.738286411790161" "NFKBIB" "4793"
"ENSG00000104826" "0.420833762578816" "-0.0145321065306182" "0.275440107829048" "0.745158472075385" NA "LHB" "3972"
"ENSG00000104835" "207.323727792676" "-0.181550298757678" "0.22940068429342" "0.231058311845431" "0.48918771364643" "SARS2" "54938"
"ENSG00000104852" "1951.97841813055" "0.0301902697454129" "0.148122936880345" "0.808690513397856" "0.915926560546144" "SNRNP70" "6625"
"ENSG00000104853" "2154.37279833559" "-0.13688503939284" "0.135360540314368" "0.250455601626776" "0.512339547624004" "CLPTM1" "1209"
"ENSG00000104856" "178.113515360655" "0.0446512302188895" "0.226547053329441" "0.736485839697958" "0.879810725892532" "RELB" "5971"
"ENSG00000104859" "265.961612619428" "0.072678123310486" "0.215227509269584" "0.602660323292949" "0.803398370103553" "CLASRP" "11129"
"ENSG00000104863" "24.177970453552" "0.0495626132671013" "0.252253954278337" "0.655783965046445" "0.834375255775595" "LIN7B" "64130"
"ENSG00000104866" "257.478892488606" "0.103016561091129" "0.205930516778619" "0.470067360712163" "0.717742904761322" "PPP1R37" "284352"
"ENSG00000104870" "150.491942007561" "-0.0638599048025692" "0.215158334573033" "0.643973856514521" "0.828016851162939" "FCGRT" "2217"
"ENSG00000104872" "498.980225703941" "0.0580242770998222" "0.126977383970886" "0.602086694206643" "0.803328363488318" "PIH1D1" "55011"
"ENSG00000104880" "780.632501582531" "0.0943075479120328" "0.184767349268516" "0.495801590826191" "0.736475873825469" "ARHGEF18" "23370"
"ENSG00000104881" "39.6650569307711" "0.731960436635357" "0.584741745281313" "0.0102519462210105" "0.0635488982222671" "PPP1R13L" "10848"
"ENSG00000104883" "9.14307676055411" "0.113523856180808" "0.284361097531704" "0.269280546192719" "0.532223065537235" "PEX11G" "92960"
"ENSG00000104884" "740.484647002161" "0.062434049252778" "0.205442604696897" "0.656124187293818" "0.834549276365656" "ERCC2" "2068"
"ENSG00000104885" "338.971298718065" "0.0768870557574808" "0.245270067403144" "0.538770672439277" "0.767907330905461" "DOT1L" "84444"
"ENSG00000104886" "320.188444952432" "0.105738096545746" "0.17448493873351" "0.440554971867946" "0.694059143390231" "PLEKHJ1" "55111"
"ENSG00000104888" "1.93977379293702" "0.00693408708691223" "0.271439869500209" "0.893773164019284" NA "SLC17A7" "57030"
"ENSG00000104889" "493.836415150095" "0.772274491404867" "0.373818995116717" "0.00283636163144384" "0.0252107376211974" "RNASEH2A" "10535"
"ENSG00000104894" "2.71156329846182" "0.0203412414724345" "0.274897768320683" "0.401617372274362" NA "CD37" "951"
"ENSG00000104897" "383.830610960225" "0.350271093176531" "0.26787260298985" "0.0485391570271251" "0.185736991042264" "SF3A2" "8175"
"ENSG00000104899" "19.9922481836588" "0.0497847618444348" "0.271475503202288" "0.486573045554824" "0.730839484754994" "AMH" "268"
"ENSG00000104901" "0.585240597680408" "-0.0170489511977024" "0.27515985455667" "0.459896637168286" NA "DKKL1" "27120"
"ENSG00000104903" "3.32430277916185" "0.179190163740488" "0.358279431389298" "0.0157898985400669" "0.0857315205974246" "LYL1" "4066"
"ENSG00000104904" "9378.78853441067" "-0.106371873502515" "0.123579689442263" "0.33327111857357" "0.597825791358383" "OAZ1" "4946"
"ENSG00000104907" "450.37079410799" "-0.259177831558805" "0.234707140392314" "0.1064043526615" "0.307644514267824" "TRMT1" "55621"
"ENSG00000104915" "402.441336220517" "-0.00416958670088256" "0.16425642688482" "0.973201467108536" "0.990035939755524" "STX10" "8677"
"ENSG00000104936" "969.485036955723" "-0.0830163728346476" "0.223978323021009" "0.538031082930523" "0.767453186883771" "DMPK" "1760"
"ENSG00000104938" "0.386344130885403" "-0.00972261837756192" "0.275591337005884" "0.46356166966621" NA "CLEC4M" "10332"
"ENSG00000104946" "558.882055181792" "-0.0478588404654208" "0.17919990811306" "0.722950957411979" "0.872163073449992" "TBC1D17" "79735"
"ENSG00000104951" "6.43948565189369" "0.101770396196611" "0.288223308942299" "0.22390807781393" "0.481189749937258" "IL4I1" "259307"
"ENSG00000104953" "0.545196068920527" "-0.00980618748638053" "0.275601687453549" "0.452290607011043" NA "TLE6" "79816"
"ENSG00000104957" "233.279028663697" "0.0226078584417338" "0.212498811285632" "0.868108752914811" "0.944375945973834" "YJU2B" "81576"
"ENSG00000104960" "1031.06368182276" "-0.111912799068444" "0.182493081750555" "0.423283969416235" "0.680131833922646" "PTOV1" "53635"
"ENSG00000104964" "3195.68087156273" "0.13133374352994" "0.116807712711426" "0.214094507298003" "0.46946856522669" "TLE5" "166"
"ENSG00000104969" "712.990237244167" "0.0936006794665053" "0.204603101772753" "0.512033543731419" "0.74859185472201" "SGTA" "6449"
"ENSG00000104973" "283.855083170164" "0.081464334868426" "0.150609664904051" "0.519778238132904" "0.755404900910956" "MED25" "81857"
"ENSG00000104976" "270.526185922948" "-0.0105825253193478" "0.209762894029545" "0.935501638638564" "0.975746084355921" "SNAPC2" "6618"
"ENSG00000104979" "829.846909256901" "-0.0724931617112282" "0.147871280149447" "0.569352291295371" "0.785848363640633" "C19orf53" "28974"
"ENSG00000104980" "462.414107947868" "0.332617155166761" "0.183879579446517" "0.0246391506068354" "0.117049853495232" "TIMM44" "10469"
"ENSG00000104983" "44.1737655684344" "0.175999132396558" "0.273210119509134" "0.224877443496275" "0.482136298560941" "CCDC61" "729440"
"ENSG00000104998" "197.045517771906" "-1.35852006887521" "0.26051002571674" "1.16767702093674e-08" "7.6028748252103e-07" "IL27RA" "9466"
"ENSG00000105011" "804.383434206578" "0.518884974386357" "0.309005010131314" "0.0123481452294085" "0.0721534326241756" "ASF1B" "55723"
"ENSG00000105048" "125.958531031073" "1.97608209364208" "0.45836924169958" "7.20128875905766e-07" "2.88896689385374e-05" "TNNT1" "7138"
"ENSG00000105053" "473.695764866495" "0.0188223471980544" "0.132141717042145" "0.871743981570762" "0.946755046969358" "VRK3" "51231"
"ENSG00000105058" "1418.42905548567" "0.0548835207882923" "0.0720674969110517" "0.43812875920349" "0.692081442407104" "FAM32A" "26017"
"ENSG00000105063" "1393.75362740898" "-0.204186292423967" "0.136332930052713" "0.0822753031798458" "0.263563681096234" "PPP6R1" "22870"
"ENSG00000105072" "100.085186068108" "0.116113522805587" "0.214347880834431" "0.419691466677126" "0.677545421663119" "C19orf44" "84167"
"ENSG00000105085" "143.424847087349" "0.0929946584963559" "0.164393175023778" "0.483978531595789" "0.729205652762525" "MED26" "9441"
"ENSG00000105088" "42.8846435136334" "1.77846190353569" "0.962078663726878" "0.00166553668010268" "0.0168900654184949" "OLFM2" "93145"
"ENSG00000105122" "37.5008776532894" "-0.00274590990966436" "0.275274928484209" "0.969965565443172" "0.989530471421545" "RASAL3" "64926"
"ENSG00000105127" "495.004281736618" "-0.0328077362380226" "0.138112188003853" "0.781702311461809" "0.903317991449154" "AKAP8" "10270"
"ENSG00000105131" "0.417032906305322" "-0.0106181866167741" "0.275560835467648" "0.608845187657733" NA "EPHX3" "79852"
"ENSG00000105135" "686.168114931558" "-0.0419131199287561" "0.183212095472286" "0.76414784867806" "0.893693218576008" "ILVBL" "10994"
"ENSG00000105136" "177.109569417679" "0.0703059318432071" "0.189353435605568" "0.615438828154865" "0.810704338401622" "ZNF419" "79744"
"ENSG00000105137" "1184.12072899257" "0.0892918120727692" "0.170142187716895" "0.510082731864599" "0.747419946368045" "SYDE1" "85360"
"ENSG00000105146" "5.31284714309036" "0.0103633224241297" "0.261561515056754" "0.901833336504189" "0.961723747836691" "AURKC" "6795"
"ENSG00000105171" "548.951546581721" "0.123395990930169" "0.117090737387062" "0.241994434768754" "0.503505539650737" "POP4" "10775"
"ENSG00000105173" "160.410858309762" "0.0158485167544228" "0.208671468758221" "0.908446706499836" "0.964626688681974" "CCNE1" "898"
"ENSG00000105176" "1539.50999945479" "0.137438514570321" "0.0983725033685352" "0.129062677111718" "0.346589264492482" "URI1" "8725"
"ENSG00000105185" "752.818497197889" "0.293194154477748" "0.162424957201013" "0.0306078035868481" "0.136433806371367" "PDCD5" "9141"
"ENSG00000105186" "918.092324551799" "0.0587475967756745" "0.128297836160144" "0.604335793300851" "0.804669455204119" "ANKRD27" "84079"
"ENSG00000105193" "5431.97223496457" "0.476185801045666" "0.126417197089577" "4.29104621317869e-05" "0.000927634865162529" "RPS16" "6217"
"ENSG00000105197" "739.643227207867" "-0.024653545816142" "0.164413149312395" "0.847028377023468" "0.935405974300932" "TIMM50" "92609"
"ENSG00000105202" "1273.80793782599" "0.405698057344216" "0.174608880132414" "0.00593052481348342" "0.0430185902474076" "FBL" "2091"
"ENSG00000105204" "24.3453635516087" "3.23220105155557" "0.714916400269044" "2.9588804136513e-07" "1.35612597282655e-05" "DYRK1B" "9149"
"ENSG00000105219" "1.05125085563344" "-0.00212078900386572" "0.272036924492728" "0.95932697091911" NA "CCNP" "79935"
"ENSG00000105220" "3561.23697691913" "-0.114066254959729" "0.0942628708253502" "0.197720541352045" "0.447352267306171" "GPI" "2821"
"ENSG00000105221" "1716.33390891294" "0.0973226206669778" "0.128225883183023" "0.389267921957758" "0.651698594789628" "AKT2" "208"
"ENSG00000105223" "1590.0455648803" "0.0507364357648777" "0.165618423562159" "0.70733519900097" "0.86250674427319" "PLD3" "23646"
"ENSG00000105227" "74.2727007104573" "0.567926040052651" "0.324783085835266" "0.00925929791902164" "0.0591846169137256" "PRX" "57716"
"ENSG00000105229" "187.258743381362" "0.134068365033991" "0.2122002517385" "0.357345642101339" "0.622169704541466" "PIAS4" "51588"
"ENSG00000105245" "467.878601221208" "0.253272629581597" "0.173790827586506" "0.0714012520099025" "0.240121283660275" "NUMBL" "9253"
"ENSG00000105246" "4.40328227344584" "-0.208580771258634" "0.393807580399544" "0.0141195000297448" "0.0794488190974119" "EBI3" "10148"
"ENSG00000105248" "163.214437053977" "0.196045136395107" "0.172610307326122" "0.152228555951825" "0.382569618428743" "YJU2" "55702"
"ENSG00000105254" "814.897508298229" "0.493930645738812" "0.137845416321611" "7.42992860146912e-05" "0.0014600032154839" "TBCB" "1155"
"ENSG00000105255" "55.6063946725902" "0.0215103212164018" "0.234153343307995" "0.86375702160627" "0.94207160399599" "FSD1" "79187"
"ENSG00000105258" "165.493436374263" "0.0718968930160209" "0.158804656353532" "0.58111456679548" "0.792925389769666" "POLR2I" "5438"
"ENSG00000105261" "0.103557248478849" "0.010399583888317" "0.275480621300926" "0.759260819151018" NA "OVOL3" "728361"
"ENSG00000105270" "1746.62617488673" "0.0450738194920942" "0.189588236885323" "0.755410416320205" "0.888832701965668" "CLIP3" "25999"
"ENSG00000105281" "7518.50305918166" "0.443299568682525" "0.208170988380289" "0.00733988913696157" "0.050205568944956" "SLC1A5" "6510"
"ENSG00000105287" "427.537405992996" "0.121497587233609" "0.157674718792199" "0.3448080745394" "0.609773302244902" "PRKD2" "25865"
"ENSG00000105290" "248.163321201794" "0.073075539690166" "0.132386517588743" "0.529480316678794" "0.761898059600317" "APLP1" "333"
"ENSG00000105298" "236.284468341332" "-0.0627253368710492" "0.220996446485704" "0.642201034520189" "0.826797420289428" "CACTIN" "58509"
"ENSG00000105321" "204.585280283311" "0.253369304218036" "0.221562392879806" "0.10722122953454" "0.309189092127019" "CCDC9" "26093"
"ENSG00000105323" "6568.06247754847" "0.39327401456915" "0.110586634942379" "0.000115635971417863" "0.00209652488289978" "HNRNPUL1" "11100"
"ENSG00000105325" "592.431465632539" "0.215848495983002" "0.239005098089141" "0.169505698057591" "0.40859046316795" "FZR1" "51343"
"ENSG00000105327" "56.6660624543828" "-0.0980219376289205" "0.236615622116317" "0.46735378931406" "0.715130185122176" "BBC3" "27113"
"ENSG00000105329" "1432.40629304873" "0.0203725340748301" "0.175945878219303" "0.88350914712873" "0.953011127911579" "TGFB1" "7040"
"ENSG00000105339" "1554.54870933144" "0.10723219348191" "0.226619960315969" "0.451437576563677" "0.70256926456007" "DENND3" "22898"
"ENSG00000105341" "546.612587436721" "0.302892052020338" "0.130646419615546" "0.00903681756182483" "0.0582388462507549" "DMAC2" "55101"
"ENSG00000105355" "3335.96419363394" "-0.2139194456771" "0.14134260663319" "0.0778580747847403" "0.254379787150143" "PLIN3" "10226"
"ENSG00000105364" "342.068322809544" "0.0837703161915033" "0.218720960135061" "0.54841196190791" "0.773827348482977" "MRPL4" "51073"
"ENSG00000105369" "1.31079109556824" "0.0160789049126278" "0.270690693572691" "0.765533930723619" NA "CD79A" "973"
"ENSG00000105371" "0.14599107643731" "-0.00760085503494208" "0.275384320422437" "0.826523750696172" NA "ICAM4" "3386"
"ENSG00000105372" "6035.6656012534" "-0.0981561907326057" "0.151251320568501" "0.434181204135588" "0.689045864924724" "RPS19" "6223"
"ENSG00000105373" "679.719217097688" "0.706343105992953" "0.192871891389052" "2.98566278437042e-05" "0.000672922458323486" "NOP53" "29997"
"ENSG00000105376" "101.939134360848" "-0.162237143518164" "0.297452475036766" "0.196723369385549" "0.445782448342098" "ICAM5" "7087"
"ENSG00000105379" "469.258334370782" "-0.171819174092895" "0.205160666978382" "0.244792641975329" "0.506121187782399" "ETFB" "2109"
"ENSG00000105383" "313.487034663645" "0.680728777558174" "0.235999159277835" "0.000430063074258175" "0.00596167746391145" "CD33" "945"
"ENSG00000105393" "1062.49142811918" "-0.00556502363192599" "0.117545142678071" "0.957022209905058" "0.98494073861913" "BABAM1" "29086"
"ENSG00000105397" "1015.41342125735" "0.121815140708411" "0.215553811700014" "0.399884243885755" "0.661354770051152" "TYK2" "7297"
"ENSG00000105401" "2800.46213208762" "-0.293401235733048" "0.160701261846161" "0.0246545543616665" "0.117085941524233" "CDC37" "11140"
"ENSG00000105402" "1381.13931485193" "-0.227111397549353" "0.113734785201195" "0.0280586115729029" "0.128819366031331" "NAPA" "8775"
"ENSG00000105404" "627.828078285555" "-0.0197881099138392" "0.161017139791273" "0.876416191257198" "0.94921161575859" "RABAC1" "10567"
"ENSG00000105409" "116.519348458397" "-0.27978524691667" "0.332532572115933" "0.0926400058966909" "0.283747847069797" "ATP1A3" "478"
"ENSG00000105419" "777.522966864208" "-0.00429365084608013" "0.159981955714867" "0.977934481675219" "0.991549134956094" "MEIS3" "56917"
"ENSG00000105426" "1200.09878965829" "-0.00703177236644578" "0.165736961294733" "0.957824192464236" "0.985266086762785" "PTPRS" "5802"
"ENSG00000105427" "1.80521594286085" "-0.0390345276284206" "0.273364829065563" "0.486907519804117" NA "CNFN" "84518"
"ENSG00000105429" "1385.37836718332" "0.0791493137232763" "0.161718670769794" "0.553817210441472" "0.777200888549749" "MEGF8" "1954"
"ENSG00000105438" "4990.9910758948" "-0.0786159472429528" "0.114711970675095" "0.455333155331973" "0.705404321093563" "KDELR1" "10945"
"ENSG00000105443" "1096.72251868467" "0.330260081847048" "0.234102157731827" "0.048300691481345" "0.185254265036444" "CYTH2" "9266"
"ENSG00000105447" "780.209918685792" "-0.062437954685164" "0.209930493406594" "0.649163912197533" "0.831059992677625" "GRWD1" "83743"
"ENSG00000105464" "0.5153173772315" "-0.00197037833261846" "0.275307154545004" "0.982769449960164" NA "GRIN2D" "2906"
"ENSG00000105467" "0.212883079236096" "-0.00696355411801617" "0.275342668438963" "0.854513361525896" NA "SYNGR4" "23546"
"ENSG00000105472" "827.707662796468" "0.398535985777711" "0.198153836678244" "0.0113864984943919" "0.0680618095795926" "CLEC11A" "6320"
"ENSG00000105479" "1.13702833301055" "-0.0508548273777593" "0.278866215646892" "0.258619793652561" NA "ODAD1" "93233"
"ENSG00000105483" "489.137638801876" "0.603305407696181" "0.154691474153045" "1.49083001155663e-05" "0.000376911230040387" "CARD8" "22900"
"ENSG00000105486" "574.255272289295" "0.34155774887143" "0.318919558237376" "0.060278951668509" "0.215022342740642" "LIG1" "3978"
"ENSG00000105497" "445.643598261886" "-0.178239355832679" "0.148175089714429" "0.155687262028524" "0.388039026861076" "ZNF175" "7728"
"ENSG00000105499" "102.432435037884" "0.167411827586397" "0.24722766053997" "0.261812744460528" "0.524264524177245" "PLA2G4C" "8605"
"ENSG00000105514" "165.086285471786" "1.01349872227299" "0.18413306204836" "3.2022548316496e-09" "2.50202844179556e-07" "RAB3D" "9545"
"ENSG00000105516" "63.3913830369031" "1.06112207051999" "0.417882268240304" "0.000621495207388267" "0.00794816318224995" "DBP" "1628"
"ENSG00000105518" "248.629232020111" "0.199781121012967" "0.191220524148044" "0.169934504813344" "0.409199494419923" "TMEM205" "374882"
"ENSG00000105519" "40.5122556224138" "0.0530646752397064" "0.237362664647758" "0.673213299498678" "0.843921141276973" "CAPS" "828"
"ENSG00000105520" "1014.57388846775" "-0.109477126076171" "0.177144631238305" "0.424702140728486" "0.681383858910042" "PLPPR2" "64748"
"ENSG00000105523" "0.374119582034224" "0.0109327965819469" "0.275531131159072" "0.603104304684481" NA "FAM83E" "54854"
"ENSG00000105538" "0.464370417874641" "0.00847095680525913" "0.27530093943974" "0.841346396616344" NA "RASIP1" "54922"
"ENSG00000105550" "0.142451009862344" "0.011048070295294" "0.275537711081637" "0.686952695596095" NA "FGF21" "26291"
"ENSG00000105552" "333.058375577088" "0.0733609696093885" "0.147774631651174" "0.557878429895804" "0.779566451859169" "BCAT2" "587"
"ENSG00000105556" "244.332455047084" "-0.164709368261972" "0.202664237576349" "0.260692140547981" "0.523297851983274" "MIER2" "54531"
"ENSG00000105559" "384.204913170575" "0.0682257713287434" "0.227424255939424" "0.606929174656411" "0.805815692993482" "PLEKHA4" "57664"
"ENSG00000105568" "4231.48567835596" "-0.188154911263036" "0.12675103985327" "0.0943333593011115" "0.287082137049334" "PPP2R1A" "5518"
"ENSG00000105576" "1859.74328003521" "-0.0253226136760281" "0.178254265009951" "0.855152868288015" "0.939179937273745" "TNPO2" "30000"
"ENSG00000105583" "1161.65055019197" "0.00249711790240198" "0.0769193377021046" "0.967402986045361" "0.988863759584449" "WDR83OS" "51398"
"ENSG00000105607" "187.834832723164" "0.0165335909048848" "0.1772852192229" "0.9045099702035" "0.963118193251345" "GCDH" "2639"
"ENSG00000105612" "1056.51532536635" "-0.0108750771760709" "0.208411670774595" "0.933879561612882" "0.975372109926427" "DNASE2" "1777"
"ENSG00000105613" "13.1856936621381" "0.540204380626121" "0.754929806052966" "0.0204526863624473" "0.103162520084548" "MAST1" "22983"
"ENSG00000105617" "72.0155273325604" "0.168877259706039" "0.235662341574394" "0.261097047097687" "0.523598184891084" "LENG1" "79165"
"ENSG00000105618" "669.213051847376" "0.222262507524755" "0.138788884411347" "0.0647494663034221" "0.225468854649098" "PRPF31" "26121"
"ENSG00000105619" "108.650130182496" "-0.0394186781610907" "0.18569750532021" "0.773007924631058" "0.898451054661534" "TFPT" "29844"
"ENSG00000105639" "0.798204477905469" "-0.00197159930106633" "0.275309035687706" "0.984522549585843" NA "JAK3" "3718"
"ENSG00000105640" "3755.70281582041" "0.281987759963515" "0.208414052893991" "0.0720851407743598" "0.241770426598638" "RPL18A" "6142"
"ENSG00000105643" "200.501441190949" "0.101700526028707" "0.157601462372164" "0.443637411731605" "0.696596799080182" "ARRDC2" "27106"
"ENSG00000105647" "1436.4573530326" "-0.143373404326404" "0.154837897396845" "0.263284650592389" "0.525672249564362" "PIK3R2" "5296"
"ENSG00000105649" "22.7773195609043" "-0.193828901997396" "0.278672226546696" "0.193042854298" "0.441517584795314" "RAB3A" "5864"
"ENSG00000105650" "1.11246997286216" "0.0242975439852254" "0.274971383030035" "0.467830432446598" NA "PDE4C" "5143"
"ENSG00000105655" "70.2877830561493" "-0.378741485684412" "0.264056034703166" "0.0355923650716361" "0.150670672367236" "ISYNA1" "51477"
"ENSG00000105656" "275.821541135287" "-0.119785045233542" "0.220236093070021" "0.403344771890107" "0.664465965579606" "ELL" "8178"
"ENSG00000105662" "189.044596548437" "-0.238681627884501" "0.215843355360369" "0.122762618771183" "0.336065556945466" "CRTC1" "23373"
"ENSG00000105663" "202.836772083098" "0.194338787541397" "0.265292787107736" "0.202498233863857" "0.453905877218329" NA NA
"ENSG00000105664" "0.350962821425895" "0.00686160603257976" "0.275274894249567" "0.859377835313154" NA "COMP" "1311"
"ENSG00000105668" "1.24891465660828" "-0.0866721174406304" "0.290302528657418" "0.119345101071777" NA "UPK1A" "11045"
"ENSG00000105669" "1016.42412398313" "-0.0565982782367332" "0.178827433429127" "0.676324323144326" "0.845109244852037" "COPE" "11316"
"ENSG00000105671" "321.804064626936" "-0.0539668178428439" "0.171604090681515" "0.680891342729695" "0.84758858595773" "DDX49" "54555"
"ENSG00000105672" "4.32955065279081" "0.000733381532672986" "0.264153763186795" "0.995964579750139" "0.998237080245868" "ETV2" "2116"
"ENSG00000105676" "415.465348195627" "0.0727353833537458" "0.185760045455757" "0.607013771660131" "0.805815692993482" "ARMC6" "93436"
"ENSG00000105677" "925.857784621922" "-0.232613713753659" "0.165038996644522" "0.0838679403352423" "0.266858885836829" "TMEM147" "10430"
"ENSG00000105696" "4.02272696941596" "0.0535678867698543" "0.275472876669931" "0.378631270464151" "0.641453757536069" "TMEM59L" "25789"
"ENSG00000105698" "772.849967973334" "0.30211970007319" "0.142692293679422" "0.0149563992287781" "0.0825166773859416" "USF2" "7392"
"ENSG00000105699" "16.7451057408672" "0.0415097689674769" "0.240894709819559" "0.730536545873152" "0.8761887662216" "LSR" "51599"
"ENSG00000105700" "1127.01943810394" "0.0812885620220426" "0.138159280764028" "0.497764872729747" "0.738286411790161" "KXD1" "79036"
"ENSG00000105701" "1895.35200734419" "-0.0237393693252768" "0.177359111500858" "0.858797468878759" "0.940401168782494" "FKBP8" "23770"
"ENSG00000105705" "405.737107815128" "-0.220746584733039" "0.142274681778543" "0.0716144810347797" "0.240591810978433" "SUGP1" "57794"
"ENSG00000105708" "120.566978199425" "-0.113054897366951" "0.217525638129215" "0.42803993671787" "0.683996813563188" "ZNF14" "7561"
"ENSG00000105711" "100.086724216575" "-0.136992009649714" "0.256347561124684" "0.320634801256855" "0.584552868780274" "SCN1B" "6324"
"ENSG00000105717" "12.0200378700242" "0.0520010463717282" "0.266481454251194" "0.550717373061461" "0.775250106560982" "PBX4" "80714"
"ENSG00000105722" "562.170937764127" "0.138920267856211" "0.220702745273861" "0.343112742749843" "0.60796048837858" "ERF" "2077"
"ENSG00000105723" "1001.81465237914" "0.0998037041940187" "0.14720746263106" "0.42766240047767" "0.683593245692899" "GSK3A" "2931"
"ENSG00000105726" "867.585911406743" "-0.270530431520976" "0.135241605115941" "0.0223055241241588" "0.10928308146587" "ATP13A1" "57130"
"ENSG00000105732" "268.576764278888" "-0.0711781521429896" "0.203209807228537" "0.608392055591616" "0.806731602404012" "ZNF574" "64763"
"ENSG00000105737" "2.87691933982911" "-0.184891838156833" "0.367920645150577" "0.00901694636123542" NA "GRIK5" "2901"
"ENSG00000105738" "954.249085714296" "-0.228410115752323" "0.217433239289429" "0.137381663308461" "0.360007739748318" "SIPA1L3" "23094"
"ENSG00000105750" "138.175174102555" "0.0651916655938459" "0.232843993835174" "0.620175704321323" "0.813105544174254" "ZNF85" "7639"
"ENSG00000105755" "787.402578142366" "-0.0324632832604829" "0.191082450861762" "0.765598049442933" "0.894597122579379" "ETHE1" "23474"
"ENSG00000105767" "25.5627994747827" "-0.955554544358024" "0.467589512968046" "0.00229471840593584" "0.0217138060003433" "CADM4" "199731"
"ENSG00000105771" "682.229101254931" "0.340890268195533" "0.265698498099578" "0.0527762140251742" "0.195992299942476" "SMG9" "56006"
"ENSG00000105778" "1422.80283401157" "-0.173806467227873" "0.159485304216466" "0.19267030043527" "0.440866109107739" "AVL9" "23080"
"ENSG00000105784" "111.040558903336" "-0.862120073362226" "0.320989870320069" "0.000524072549279957" "0.00698447030329832" "RUNDC3B" "154661"
"ENSG00000105792" "26.162689261294" "-0.206149028795221" "0.328030896023496" "0.124569931534839" "0.339167936094527" "CFAP69" "79846"
"ENSG00000105793" "530.880102860457" "-0.178366695338137" "0.124371476761655" "0.105485684500974" "0.305742644637339" "GTPBP10" "85865"
"ENSG00000105808" "974.975044633731" "0.0503101037819007" "0.244604816452067" "0.676401250138581" "0.845141007635839" "RASA4" "10156"
"ENSG00000105810" "4155.75410562869" "-0.543742704579082" "0.163822253619823" "0.000149354968708905" "0.00260150353139673" "CDK6" "1021"
"ENSG00000105819" "1317.2440676426" "-0.130132961805718" "0.112067906862398" "0.200028524603127" "0.450771601660226" "PMPCB" "9512"
"ENSG00000105821" "614.989146818549" "-0.12369449479359" "0.125438357593905" "0.271168636310853" "0.534190092600221" "DNAJC2" "27000"
"ENSG00000105825" "202.727532929251" "-0.106043699609083" "0.230577675284241" "0.447574562586788" "0.699476466608632" "TFPI2" "7980"
"ENSG00000105829" "709.075049535275" "-0.263024699205207" "0.149704699153744" "0.0388091783327188" "0.160075665682064" "BET1" "10282"
"ENSG00000105835" "2071.57682611374" "0.0479648810611164" "0.213695416629309" "0.740486976512373" "0.881258454385655" "NAMPT" "10135"
"ENSG00000105849" "806.421115285287" "-0.0632785606807378" "0.144844856348039" "0.611592604753993" "0.808774539937743" "POLR1F" "221830"
"ENSG00000105851" "0.533223582116493" "0.0108544460937252" "0.275562910783452" "0.672719775204878" NA "PIK3CG" "5294"
"ENSG00000105854" "1966.77206211294" "-0.484880200261734" "0.193344044067407" "0.00237448697654292" "0.022217190676266" "PON2" "5445"
"ENSG00000105855" "43.7519105948758" "0.0255752006715045" "0.258879985430068" "0.784650144539847" "0.904619137971459" "ITGB8" "3696"
"ENSG00000105856" "1307.24624527865" "-0.0570747540994878" "0.204198324959817" "0.678573538537917" "0.846333814587682" "HBP1" "26959"
"ENSG00000105865" "156.511047921577" "0.191690672167944" "0.207530388789881" "0.199404383762504" "0.449859360480568" "DUS4L" "11062"
"ENSG00000105866" "205.457584035155" "0.0374759628465157" "0.170912905571349" "0.781294248779401" "0.903097994644059" "SP4" "6671"
"ENSG00000105875" "242.890991727277" "-0.0347214649660733" "0.168069585832591" "0.794372843642711" "0.909565221108835" "WDR91" "29062"
"ENSG00000105877" "36.5719720748145" "-0.0951383458427642" "0.275263072546788" "0.342702380842259" "0.607570034020505" "DNAH11" "8701"
"ENSG00000105879" "825.182953598887" "-0.12696689603105" "0.140564021755959" "0.288248978616402" "0.551790157904518" "CBLL1" "79872"
"ENSG00000105887" "10356.6334212035" "-0.218023741600488" "0.0890128156730809" "0.00941507108587815" "0.0599233849406861" "MTPN" "136319"
"ENSG00000105889" "214.44695791299" "-1.05558952263178" "0.274399547137775" "8.10631590272535e-06" "0.000228144822181677" "STEAP1B" "256227"
"ENSG00000105894" "934.947928177046" "0.263140998165091" "0.335936852830904" "0.101811910647394" "0.29905653954573" "PTN" "5764"
"ENSG00000105926" "410.451894033554" "-0.462788253688225" "0.183948552138257" "0.0025163736654459" "0.0231309014580595" "PALS2" "51678"
"ENSG00000105928" "1457.24391945317" "-0.0711335453301221" "0.0983241583440654" "0.438961810409611" "0.692546671653933" "GSDME" "1687"
"ENSG00000105929" "17.2806699920544" "-0.0502700643019069" "0.268372301020251" "0.525544279609936" "0.759345767861909" "ATP6V0A4" "50617"
"ENSG00000105939" "2549.72839785551" "-0.0636417440903122" "0.121669945998179" "0.553339520239005" "0.776974764930341" "ZC3HAV1" "56829"
"ENSG00000105948" "299.039842526012" "0.0707864192525283" "0.17856530789067" "0.611383067031624" "0.808736969030546" "TTC26" "79989"
"ENSG00000105953" "1920.67225127856" "-0.0980756463002175" "0.13390871396543" "0.393095352003293" "0.65492713636488" "OGDH" "4967"
"ENSG00000105963" "0.275584582701406" "0.00951643537735982" "0.275455439243452" "0.776393156314694" NA "ADAP1" "11033"
"ENSG00000105967" "4.49699800863007" "-2.32497125933085" "1.13909395538358" "0.00217315502439525" "0.0208368021111999" "TFEC" "22797"
"ENSG00000105968" "3647.52963591616" "0.332708886093708" "0.193933929226904" "0.0308159061343716" "0.136766942886873" "H2AZ2" "94239"
"ENSG00000105971" "4951.90544748882" "-0.180966650000646" "0.165992571593453" "0.17503904753728" "0.41581593919092" "CAV2" "858"
"ENSG00000105974" "59090.767417506" "-0.114726025465015" "0.227154647498343" "0.416272387419593" "0.674534372359849" "CAV1" "857"
"ENSG00000105976" "6192.62866055395" "-0.569524598463061" "0.228305282791104" "0.00176026342245418" "0.0175576913286494" "MET" "4233"
"ENSG00000105982" "16.6492033535035" "0.305838563291382" "0.465240526263432" "0.0427787524678882" "0.17116320010283" "RNF32" "140545"
"ENSG00000105983" "994.626598801277" "-0.143830767989138" "0.141322448852105" "0.233375827048205" "0.492759049055069" "LMBR1" "64327"
"ENSG00000105988" "16.0022783631384" "0.0240173822415973" "0.237384953246692" "0.844905191634181" "0.934178193014396" NA NA
"ENSG00000105989" "0.388578528896476" "-0.000950697816801243" "0.275351007686544" "0.989367707470619" NA "WNT2" "7472"
"ENSG00000105991" "51.4524645391495" "-0.277910673670528" "0.344265665402938" "0.0920033137550133" "0.282386227308428" "HOXA1" "3198"
"ENSG00000105993" "2897.44762351038" "-0.260185103314082" "0.0743314780669234" "0.000243064963153807" "0.00382378707135922" "DNAJB6" "10049"
"ENSG00000105996" "2.53091297191322" "-0.0183736591530896" "0.267440571260842" "0.7827101838626" NA "HOXA2" "3199"
"ENSG00000105997" "8.11714823034475" "0.0279217385253988" "0.265804570766311" "0.707882255477415" "0.862793942049727" "HOXA3" "3200"
"ENSG00000106003" "49.3215193380563" "-0.138299344068228" "0.278545252253461" "0.270316190169773" "0.533158798930838" "LFNG" "3955"
"ENSG00000106004" "17.6623215993653" "-0.0870383424013368" "0.262780472643645" "0.43943148482763" "0.692936293392525" "HOXA5" "3202"
"ENSG00000106006" "3.35359163761516" "-0.013966379911074" "0.266737408385543" "0.837298987568223" "0.930461793337527" "HOXA6" "3203"
"ENSG00000106009" "269.414495427431" "0.0387482527681383" "0.225649098211174" "0.771405594128993" "0.897612387946776" "BRAT1" "221927"
"ENSG00000106012" "686.210453118743" "-0.100647123343895" "0.188888535208912" "0.472158532676206" "0.718941135581738" "IQCE" "23288"
"ENSG00000106025" "9.54182336832425" "-0.0191325034204333" "0.266988857278647" "0.781814894964007" "0.903317991449154" "TSPAN12" "23554"
"ENSG00000106028" "1400.13009698177" "-0.050859964753184" "0.0848769344699018" "0.534038726268979" "0.765017168123366" "SSBP1" "6742"
"ENSG00000106031" "1299.07862572128" "-0.0173217834589555" "0.185275442479551" "0.889226105684207" "0.956225500729435" "HOXA13" "3209"
"ENSG00000106034" "2695.20395983366" "-0.518787782140929" "0.202957667534447" "0.00182372980565389" "0.0181246266815076" "CPED1" "79974"
"ENSG00000106038" "0.501147078116849" "2.3561579938934e-05" "0.274396916617774" "0.982974199620462" NA "EVX1" "2128"
"ENSG00000106049" "1480.96932774829" "-0.384703201244173" "0.20827965602282" "0.0171332299788576" "0.0908603870371994" "HIBADH" "11112"
"ENSG00000106052" "3984.43447435978" "-0.246492450590732" "0.171366525013707" "0.0745527578296191" "0.247688301847854" "TAX1BP1" "8887"
"ENSG00000106070" "610.202297878803" "0.606316527543018" "0.329221812842217" "0.0071440922109217" "0.0493559010512856" "GRB10" "2887"
"ENSG00000106077" "192.437216183812" "0.0655643607098463" "0.22294005288506" "0.630747855246119" "0.819443947396697" "ABHD11" "83451"
"ENSG00000106078" "0.108574365551244" "0.010496304141861" "0.2754887606012" "0.749145008612912" NA "COBL" "23242"
"ENSG00000106080" "2051.36020738291" "-0.764751223391666" "0.157978753823473" "1.20143721812018e-07" "6.1031522832557e-06" "FKBP14" "55033"
"ENSG00000106086" "508.109399310896" "-0.076936748712059" "0.146449187466397" "0.536131123634162" "0.765941617465331" "PLEKHA8" "84725"
"ENSG00000106089" "93.1688502201401" "-0.247562402207644" "0.33021682178863" "0.112678967354167" "0.318453678320498" "STX1A" "6804"
"ENSG00000106100" "108.281585806835" "-0.0618201997467081" "0.223699274182475" "0.642582105977229" "0.826879912008989" "NOD1" "10392"
"ENSG00000106105" "5515.03581506859" "0.182179223225078" "0.17659959324311" "0.191817451652013" "0.439941395961173" "GARS1" "2617"
"ENSG00000106123" "96.2722071961673" "-1.31883162460122" "0.468492611134585" "0.000236409363788269" "0.00374559790882146" "EPHB6" "2051"
"ENSG00000106125" "63.5318118726259" "-1.02382263418881" "0.366259367668268" "0.000318074294484521" "0.00471451041002893" "MINDY4" "84182"
"ENSG00000106133" "86.3872736088221" "-0.191920060059518" "0.273028306518942" "0.199671163005909" "0.450348590886891" "NSUN5P2" "260294"
"ENSG00000106144" "1046.37788212006" "0.193394598753333" "0.176284447264332" "0.166404982774709" "0.403483516679095" "CASP2" "835"
"ENSG00000106153" "2690.27428813701" "-0.098557516415029" "0.137405140761562" "0.417312150190643" "0.675338569911044" "CHCHD2" "51142"
"ENSG00000106211" "2766.04878346844" "-0.0309293487142543" "0.230517652176788" "0.805059446465779" "0.914259662427048" "HSPB1" "3315"
"ENSG00000106244" "2126.01172793802" "0.150585761352572" "0.116721087370328" "0.156171542632668" "0.388470902431921" "PDAP1" "11333"
"ENSG00000106245" "938.383213203344" "0.107814138704457" "0.138418611931877" "0.361160778728302" "0.626142460069879" "BUD31" "8896"
"ENSG00000106246" "184.369079741177" "-0.230581699445505" "0.230060170556538" "0.141615957295716" "0.366446085366364" "PTCD1" "26024"
"ENSG00000106258" "0.16860464498726" "0.00716092044367895" "0.275293924033136" "0.890954521537165" NA "CYP3A5" "1577"
"ENSG00000106261" "2925.57973291574" "-0.0665457494914417" "0.173545320561729" "0.627397591954047" "0.817513770656699" "ZKSCAN1" "7586"
"ENSG00000106263" "3701.7501611855" "-0.2464416424719" "0.0962206059102574" "0.00591990815292339" "0.0429986068938322" "EIF3B" "8662"
"ENSG00000106266" "492.562736995713" "0.0224410303897977" "0.181129177314483" "0.869943926230608" "0.945363265222321" "SNX8" "29886"
"ENSG00000106268" "179.540839263733" "0.461661647737266" "0.337331979966862" "0.0243162870810639" "0.116139858561317" "NUDT1" "4521"
"ENSG00000106278" "0.15003864441403" "-0.00128327615185324" "0.275340688661926" "0.989367165420016" NA "PTPRZ1" "5803"
"ENSG00000106290" "1201.43498768547" "0.233078090192194" "0.132372809916912" "0.0455267034810265" "0.178620882496748" "TAF6" "6878"
"ENSG00000106299" "1770.78169268773" "0.27534027072515" "0.154195948449799" "0.0350263248573531" "0.149082214853294" "WASL" "8976"
"ENSG00000106305" "479.654768456669" "-0.0879884864331278" "0.168675397166413" "0.510534396324365" "0.747721219265567" "AIMP2" "7965"
"ENSG00000106327" "0.119801666808946" "-0.00125488290870482" "0.275340425942842" "0.989367622236948" NA "TFR2" "7036"
"ENSG00000106328" "1.77797731318076" "-0.0170634618907988" "0.274788803890386" "0.522487887336774" NA "FSCN3" "29999"
"ENSG00000106330" "97.4420458669253" "0.165937167957448" "0.186671290387732" "0.2450473513279" "0.506417325036642" "MOSPD3" "64598"
"ENSG00000106333" "5364.14646653744" "0.642162218586914" "0.182741127787979" "6.24553566844048e-05" "0.00126670889057814" "PCOLCE" "5118"
"ENSG00000106336" "4.13621501370358" "0.0910466975476736" "0.287855833445608" "0.194331595002918" "0.442675664418697" "FBXO24" "26261"
"ENSG00000106344" "917.790352467938" "-0.162585721813297" "0.146749012750934" "0.194688951020547" "0.443120586536987" "RBM28" "55131"
"ENSG00000106346" "285.949555843141" "-0.154986108846427" "0.169820227870315" "0.25362430621775" "0.516375185062767" "USP42" "84132"
"ENSG00000106348" "1316.35844048031" "-0.00840307464050027" "0.160332756984902" "0.945556150572406" "0.979544989347356" "IMPDH1" "3614"
"ENSG00000106351" "226.896087685842" "-0.101208732038372" "0.220564256642457" "0.472643597459274" "0.719266940002946" "AGFG2" "3268"
"ENSG00000106355" "641.667836047347" "0.0290195708844938" "0.150088012184369" "0.822110789981823" "0.92283130178858" "LSM5" "23658"
"ENSG00000106366" "29856.1343540398" "-0.106066336589296" "0.276185806008269" "0.32025495906058" "0.58411998313317" "SERPINE1" "5054"
"ENSG00000106367" "1151.08362671484" "-0.664632985616895" "0.152435586188239" "1.76641784330283e-06" "6.17982600701765e-05" "AP1S1" "1174"
"ENSG00000106392" "1297.39695100226" "-0.526971342903179" "0.140484126667832" "3.41273825315419e-05" "0.000758756223004795" "C1GALT1" "56913"
"ENSG00000106397" "2189.95763648653" "-0.227839512962533" "0.105990329580151" "0.0189986659278903" "0.0977823433327552" "PLOD3" "8985"
"ENSG00000106399" "361.648834970278" "0.305345665259631" "0.264972128396223" "0.0744870995175245" "0.247556072287531" "RPA3" "6119"
"ENSG00000106400" "553.150491042012" "-0.399473735480425" "0.139860655114654" "0.00128199120429503" "0.013887242088117" "ZNHIT1" "10467"
"ENSG00000106404" "84.055489306695" "0.0953565686509646" "0.230185036796399" "0.490515772808896" "0.733525426193817" "CLDN15" "24146"
"ENSG00000106415" "407.167401857204" "-0.287373467262084" "0.260382039761877" "0.0870869278006133" "0.273112062567367" "GLCCI1" "113263"
"ENSG00000106443" "561.176393271126" "0.307976880844653" "0.164484659021498" "0.0248750124180339" "0.117860006859688" "PHF14" "9678"
"ENSG00000106459" "296.803470388758" "0.156130430881961" "0.151428363395768" "0.220361400656462" "0.476706701450967" "NRF1" "4899"
"ENSG00000106460" "3490.65853563106" "-0.396632460724755" "0.246162119594558" "0.0243763945230989" "0.116303542115442" "TMEM106B" "54664"
"ENSG00000106462" "739.570321686996" "0.449118075928273" "0.3203342688589" "0.0247122105663543" "0.117325795999057" "EZH2" "2146"
"ENSG00000106477" "534.277202607435" "0.27832198037756" "0.143148109863282" "0.0245833772352478" "0.116873026514012" "CEP41" "95681"
"ENSG00000106479" "308.627354592957" "0.0265702884105381" "0.193410318622393" "0.846293647819014" "0.935083244000968" "ZNF862" "643641"
"ENSG00000106484" "43.0968285874058" "-0.12910343231746" "0.323388836677071" "7.09886901519635e-06" "0.000203277910648066" "MEST" "4232"
"ENSG00000106511" "8.08031027377674" "0.0403524840713607" "0.267210842932679" "0.60937511731114" "0.807447866013178" "MEOX2" "4223"
"ENSG00000106524" "711.534146765512" "0.152995572759964" "0.130950102065974" "0.184808348167071" "0.429205290406978" "ANKMY2" "57037"
"ENSG00000106526" "0.0437473080547062" "0.000386190136587946" "0.274961580172302" "0.98756574881736" NA "ACTR3C" "653857"
"ENSG00000106537" "345.714839069525" "-0.797666184394028" "0.325671356796523" "0.00111036106786649" "0.0124021813489131" "TSPAN13" "27075"
"ENSG00000106538" "0.694782784407504" "-0.000351108883717835" "0.274327532135264" "0.885561163145244" NA "RARRES2" "5919"
"ENSG00000106540" "1.10557115614504" "0.0327405128884947" "0.274260996808457" "0.490322571402131" NA NA NA
"ENSG00000106546" "2907.87823537563" "0.441895957516014" "0.281318301254521" "0.0218455185889869" "0.108092404825517" "AHR" "196"
"ENSG00000106554" "1163.05274618902" "0.0368175463194324" "0.0787709114492313" "0.626972516444404" "0.817294577325945" "CHCHD3" "54927"
"ENSG00000106560" "45.9775400941784" "-0.154813654858279" "0.304832676523764" "0.174719622961752" "0.415321965618177" "GIMAP2" "26157"
"ENSG00000106571" "661.134699021536" "0.44361625281589" "0.26818937113404" "0.0182245722987966" "0.0948695375249538" "GLI3" "2737"
"ENSG00000106588" "2026.45002759667" "-0.0485225089982093" "0.120960070296972" "0.656865053741716" "0.835025235406303" "PSMA2" "5683"
"ENSG00000106591" "834.22346297624" "-0.467339791355372" "0.110076351162031" "5.82198392560085e-06" "0.000169675154975593" "MRPL32" "64983"
"ENSG00000106603" "863.315992541752" "-0.0601768165078387" "0.116041002397367" "0.567713156181464" "0.785151505952921" "COA1" "55744"
"ENSG00000106605" "589.043920902413" "-0.127420477972145" "0.132161625449632" "0.269743469116274" "0.532764170390592" "BLVRA" "644"
"ENSG00000106608" "1512.50896658134" "-0.249192515478485" "0.171859393140006" "0.0719950365043478" "0.241622941084749" "URGCP" "55665"
"ENSG00000106609" "3612.92533699627" "-0.108045443366235" "0.100245220157486" "0.247621643419831" "0.508953516877437" "TMEM248" "55069"
"ENSG00000106610" "170.907123996402" "-0.513542237927965" "0.16587393796949" "0.000375186990108293" "0.00533917444379607" "STAG3L4" "64940"
"ENSG00000106615" "1828.2827541581" "0.0402592366509996" "0.103819166553954" "0.675982063245889" "0.845003328793125" "RHEB" "6009"
"ENSG00000106617" "376.910434444317" "-0.369234889977695" "0.142406724642219" "0.00308810350565707" "0.0268235057283331" "PRKAG2" "51422"
"ENSG00000106624" "647.574537938444" "3.87980461239928" "0.377233650195423" "2.08924649963886e-26" "2.01649156271026e-23" "AEBP1" "165"
"ENSG00000106628" "1503.74688313875" "0.121225947969878" "0.200668365689958" "0.401494503096941" "0.662748672717767" "POLD2" "5425"
"ENSG00000106631" "0.728912725667743" "-0.0280434558006699" "0.276878232493758" "0.311344272048895" NA "MYL7" "58498"
"ENSG00000106633" "1.19785455638146" "-0.0100193773185057" "0.273136155688031" "0.771162489923769" NA "GCK" "2645"
"ENSG00000106635" "805.418547271703" "-0.126466276727417" "0.137984739888488" "0.289082290887501" "0.5529566599303" "BCL7B" "9275"
"ENSG00000106636" "3558.5636931266" "-0.315025790693221" "0.10162698938531" "0.000851899238134443" "0.0101069867673969" "YKT6" "10652"
"ENSG00000106638" "1222.34050062007" "-0.210110402082039" "0.108925869075519" "0.0350215137202145" "0.149082214853294" "TBL2" "26608"
"ENSG00000106665" "1023.40382471342" "0.236723751779746" "0.212817823409316" "0.125371861518502" "0.340354318960222" "CLIP2" "7461"
"ENSG00000106682" "8190.2588261191" "0.071950965068822" "0.0852001225353286" "0.373628977044117" "0.637260032561898" "EIF4H" "7458"
"ENSG00000106683" "1000.46981565564" "-0.365857968347158" "0.242217720373204" "0.0338741758284345" "0.146034544664465" "LIMK1" "3984"
"ENSG00000106686" "7.51408372776928" "-0.0704140231634209" "0.279042769421408" "0.295034241588171" "0.559890797516438" "SPATA6L" "55064"
"ENSG00000106688" "452.92286501024" "-1.1666377016098" "0.162094187113913" "4.48852543908577e-14" "9.69049018480517e-12" "SLC1A1" "6505"
"ENSG00000106689" "15.5077029692544" "0.0973941000207888" "0.268926859240503" "0.377528207632153" "0.640648240506359" "LHX2" "9355"
"ENSG00000106692" "1840.25463297367" "-0.273860437376166" "0.150805187048342" "0.0330770465194996" "0.143769054117073" "FKTN" "2218"
"ENSG00000106701" "170.743778510689" "-0.0142504744433067" "0.187223413137693" "0.916134642912137" "0.967619373342981" "FSD1L" "83856"
"ENSG00000106723" "4732.90405704377" "-0.0410902867496919" "0.112422261361439" "0.687682444011833" "0.851180370238909" "SPIN1" "10927"
"ENSG00000106733" "339.922737244613" "-0.582544184392191" "0.230555887390261" "0.00152788323267193" "0.0158667772668867" "NMRK1" "54981"
"ENSG00000106771" "2879.23219664151" "-0.599718684782245" "0.104677651296129" "1.71189251382163e-09" "1.4258239780094e-07" "TMEM245" "23731"
"ENSG00000106772" "43.7817324087997" "0.106895299096746" "0.281869243621376" "0.286673980809534" "0.550145810189806" "PRUNE2" "158471"
"ENSG00000106780" "645.061322551694" "-0.148342097866776" "0.204552179965411" "0.307762385888637" "0.571517972992348" "MEGF9" "1955"
"ENSG00000106785" "2101.14514879492" "0.0725943176986159" "0.239713190128475" "0.576176425374576" "0.78997657404357" "TRIM14" "9830"
"ENSG00000106789" "34.6574432938231" "-0.648272861797317" "0.416036316638488" "0.0096647038372101" "0.0611327912725302" "CORO2A" "7464"
"ENSG00000106799" "1617.05245237735" "0.267131101614314" "0.23031590208656" "0.0970818833125379" "0.291743505749473" "TGFBR1" "7046"
"ENSG00000106803" "1129.37339345518" "-0.266286710073682" "0.105386926438304" "0.0065263933485603" "0.0460977451843209" "SEC61B" "10952"
"ENSG00000106804" "255.343334320986" "0.699912877879105" "0.22917178565178" "0.000253091616789538" "0.00393250686390411" "C5" "727"
"ENSG00000106809" "0.140411579150447" "-0.00121003781666515" "0.275340215990149" "0.989368464048252" NA "OGN" "4969"
"ENSG00000106819" "123.712228207363" "-1.61905481675086" "0.848608049253627" "0.00154258244389235" "0.0159588226603945" "ASPN" "54829"
"ENSG00000106823" "24.5089000559937" "0.254419015144631" "0.393617363487667" "0.0656289048643004" "0.227160772415551" "ECM2" "1842"
"ENSG00000106829" "6788.75615901013" "-0.256609724925762" "0.191640270259383" "0.078009759611962" "0.254621869049746" "TLE4" "7091"
"ENSG00000106852" "5.94228036020999" "0.0657825756013879" "0.267618941956898" "0.486526036085589" "0.730839484754994" "LHX6" "26468"
"ENSG00000106853" "2279.21275956531" "-0.41293216187773" "0.205584965834634" "0.0107544426898349" "0.065646910585867" "PTGR1" "22949"
"ENSG00000106868" "81.0862330315504" "-0.250892508496539" "0.299266459327376" "0.121859693713157" "0.334639975639412" "SUSD1" "64420"
"ENSG00000106927" "5.47666104453145" "0.0157068880472376" "0.265680062767459" "0.828047533706239" "0.925631794912419" "AMBP" "259"
"ENSG00000106948" "245.014628194272" "-0.201656557515591" "0.184604459554031" "0.158219274099294" "0.391533677840361" "AKNA" "80709"
"ENSG00000106976" "668.534618021862" "-0.0450189339341846" "0.178974708011083" "0.737592782040021" "0.880262649575109" "DNM1" "1759"
"ENSG00000106991" "2577.28837846772" "-0.74758116562913" "0.177351773551083" "2.76967772630761e-06" "9.08897442665106e-05" "ENG" "2022"
"ENSG00000106992" "433.951451558649" "-0.369861115270513" "0.253719593426572" "0.0355690365206924" "0.15061077451136" "AK1" "203"
"ENSG00000106993" "343.503906989945" "-0.412020823087554" "0.165839369753981" "0.00320054580384706" "0.0275522327122364" "CDC37L1" "55664"
"ENSG00000107014" "0.185271558682426" "-0.000938628772206122" "0.275352835391958" "0.989377628696565" NA "RLN2" "6019"
"ENSG00000107018" "0.385344228976067" "-0.00313085069766792" "0.274945659737348" "0.790259217285237" NA "RLN1" "6013"
"ENSG00000107020" "226.679416323799" "0.230547584277682" "0.170227488137381" "0.0937703612102588" "0.285875898687835" "PLGRKT" "55848"
"ENSG00000107021" "909.758042632761" "-0.745938195563379" "0.121092216497652" "8.75767178113501e-11" "9.64401869697069e-09" "TBC1D13" "54662"
"ENSG00000107036" "1698.9570939417" "-0.212577890459625" "0.113459538154835" "0.0392630888856672" "0.161379950510027" "RIC1" "57589"
"ENSG00000107077" "408.46956395586" "-0.293920474668347" "0.214835195218218" "0.0609087318580062" "0.216352356148964" "KDM4C" "23081"
"ENSG00000107099" "0.0682401257957749" "0.00929432088408756" "0.275396493224773" "0.841966597635491" NA "DOCK8" "81704"
"ENSG00000107104" "3243.58687125133" "-0.262627329495526" "0.237007459617136" "0.103178179451066" "0.301450777854894" "KANK1" "23189"
"ENSG00000107130" "1499.84212861414" "-0.55552328736543" "0.210868703648476" "0.0013331025835059" "0.0143339103474212" "NCS1" "23413"
"ENSG00000107140" "442.694919901281" "-0.104821994451732" "0.21441816165529" "0.460616564787581" "0.709452416693384" "TESK1" "7016"
"ENSG00000107147" "0.119453277088144" "0.000733786955445868" "0.274934170475536" "0.99072333621468" NA "KCNT1" "57582"
"ENSG00000107159" "2.99992013493871" "-0.0552626399397555" "0.282007879029125" "0.089158826074417" NA "CA9" "768"
"ENSG00000107164" "1766.75757229824" "-0.326904065187518" "0.113667588302561" "0.00164096470680792" "0.0167362501860247" "FUBP3" "8939"
"ENSG00000107165" "0.631531306343214" "-0.0167556675776934" "0.275480647895171" "0.720530118918202" NA "TYRP1" "7306"
"ENSG00000107175" "1514.59806522303" "-0.667758866677357" "0.129021810924995" "3.41430048695268e-08" "1.98659015567091e-06" "CREB3" "10488"
"ENSG00000107185" "1818.34389758872" "-0.0863738451606085" "0.122962020575128" "0.423599416783871" "0.680346439955928" "RGP1" "9827"
"ENSG00000107186" "1066.0947561627" "-0.389635614163235" "0.21940176476594" "0.0189604891761878" "0.0977102468802179" "MPDZ" "8777"
"ENSG00000107201" "1581.42786742742" "0.0457553853129932" "0.262915370491125" "0.619623238838925" "0.812684561104605" "DDX58" "23586"
"ENSG00000107223" "1441.36168752831" "-0.257563272848795" "0.171102356791483" "0.0627943516305752" "0.220674603031587" "EDF1" "8721"
"ENSG00000107242" "0.430279950488745" "-0.00145388045825063" "0.275332037368864" "0.988257859946181" NA "PIP5K1B" "8395"
"ENSG00000107249" "596.12841470035" "-0.0430671038896884" "0.166278932445489" "0.744874845417272" "0.88327718895762" "GLIS3" "169792"
"ENSG00000107262" "464.187099085076" "-0.020645620045668" "0.132899416467918" "0.859127877386938" "0.940649286812016" "BAG1" "573"
"ENSG00000107263" "1620.45423600901" "-0.0783968639989808" "0.160622269588094" "0.547837719104538" "0.773827348482977" "RAPGEF1" "2889"
"ENSG00000107281" "365.579723695731" "-0.539626553204748" "0.363797684778809" "0.0149017246842899" "0.0823257571110536" "NPDC1" "56654"
"ENSG00000107282" "376.424367603021" "-0.0383019581310383" "0.227786961526158" "0.765164362077551" "0.894281419828226" "APBA1" "320"
"ENSG00000107290" "3057.78868665394" "0.0553126959607711" "0.130232364780534" "0.636681214077417" "0.823934486992844" "SETX" "23064"
"ENSG00000107295" "862.068409765477" "-0.389913840043034" "0.308332229084291" "0.0382357783447683" "0.158347463675154" "SH3GL2" "6456"
"ENSG00000107331" "710.979426764718" "-0.00868461905684898" "0.222181540647978" "0.942359788175606" "0.978546873264148" "ABCA2" "20"
"ENSG00000107338" "401.741963434537" "-0.135726529020508" "0.143282971386253" "0.266218753736676" "0.528916979704128" "SHB" "6461"
"ENSG00000107341" "1856.53873142486" "-0.131033169236594" "0.104526642080086" "0.172139295603574" "0.412149651577914" "UBE2R2" "54926"
"ENSG00000107362" "365.630261767984" "-0.0229584664967466" "0.139512806947135" "0.834265467480582" "0.929411102390745" "ABHD17B" "51104"
"ENSG00000107371" "473.202037003428" "-0.700740859196169" "0.266289523896489" "0.000834041522488544" "0.00994421085949841" "EXOSC3" "51010"
"ENSG00000107372" "8111.77709810976" "-0.224914660248499" "0.216100580383376" "0.150343769241167" "0.380098700417423" "ZFAND5" "7763"
"ENSG00000107404" "415.453916541682" "0.0881828828917096" "0.24364669826711" "0.501734120858175" "0.74078872323847" "DVL1" "1855"
"ENSG00000107438" "2103.85590528068" "0.0969230526764075" "0.196741438085083" "0.499253715867255" "0.739328065879957" "PDLIM1" "9124"
"ENSG00000107443" "183.922219899498" "-0.0276793133494696" "0.153064289812444" "0.826887690030959" "0.924933179337951" "CCNJ" "54619"
"ENSG00000107485" "4.91511367666261" "-0.203101701053397" "0.390269151706355" "0.00793865508372706" "0.0531712808487817" "GATA3" "2625"
"ENSG00000107518" "3.24548759272455" "0.0134143453258663" "0.27258278577877" "0.744862851214264" "0.88327718895762" "ATRNL1" "26033"
"ENSG00000107521" "1259.36064737503" "-0.0364084939009703" "0.172811971418688" "0.821165659673193" "0.922476115563314" "HPS1" "3257"
"ENSG00000107537" "509.92116412192" "0.329618718339493" "0.227590340585495" "0.0461208684763393" "0.180007423872449" "PHYH" "5264"
"ENSG00000107551" "32.998729432257" "0.422812993446002" "0.390120667277347" "0.0371579156646163" "0.155255177037184" "RASSF4" "83937"
"ENSG00000107554" "2696.2149339852" "-0.517747554567483" "0.145098698014979" "6.4022241129224e-05" "0.00129369080350777" "DNMBP" "23268"
"ENSG00000107560" "1020.59526951895" "0.275079269194925" "0.159093517914971" "0.0392613344815786" "0.161379950510027" "RAB11FIP2" "22841"
"ENSG00000107562" "5408.75447480996" "0.7093443542976" "0.441919511264087" "0.00733767292728984" "0.050205568944956" "CXCL12" "6387"
"ENSG00000107566" "3024.09412022575" "0.127515689709998" "0.110529654698479" "0.225499428838964" "0.482633148178069" "ERLIN1" "10613"
"ENSG00000107581" "9938.33326945386" "0.0879009646751931" "0.115815501726304" "0.403739204048302" "0.664715318083939" "EIF3A" "8661"
"ENSG00000107593" "0.105302345244502" "-0.00129586479886535" "0.275341529105876" "0.989366762632822" NA "PKD2L1" "9033"
"ENSG00000107611" "29.2609711069499" "0.0322882944625441" "0.24737754799857" "0.776991080167577" "0.900403538320236" "CUBN" "8029"
"ENSG00000107614" "200.06902422195" "0.587327018171363" "0.234708858924371" "0.00164322885480776" "0.0167362501860247" "TRDMT1" "1787"
"ENSG00000107625" "1373.48783147601" "0.323140727709617" "0.0955170319435547" "0.000315676088646313" "0.00469167867980861" "DDX50" "79009"
"ENSG00000107643" "1376.67288004253" "0.0959507235615189" "0.201524790367254" "0.500989150521809" "0.740161172497915" "MAPK8" "5599"
[truncated: 2,720,252 more chars]
