# Supplementary material for: Inactivation of RB1 , CDKN2A , and TP53 have distinct effects on genomic stability at side‐by‐side comparison in karyotypically normal cells
Source: Genes Chromosomes Cancer. 2022 Sep 30;62(2):93–100. doi: 10.1002/gcc.23096 (PMC10091693; doi:10.1002/gcc.23096)
Supplement: Supplementary file 7 — Dataset S2: The complete results tables obtained from DESeq2. [file GCC-62-93-s004.zip › GCC_23096_Supplementary_Dataset_2_WT_DESeq2output.txt]

"baseMean" "log2FoldChange" "lfcSE" "pvalue" "padj" "SYMBOL" "ENTREZID"
"ENSG00000000003" "357.942656129384" "-0.0432599697678936" "0.137403514396928" "0.586280958199761" "0.885387842741241" "TSPAN6" "7105"
"ENSG00000000419" "519.356520374329" "0.069769614128363" "0.100723059591281" "0.377069172074342" "0.780613463802485" "DPM1" "8813"
"ENSG00000000457" "271.833589627611" "0.0197985609449554" "0.133594958304606" "0.803015016397157" "0.953145671646876" "SCYL3" "57147"
"ENSG00000000460" "373.105859282264" "0.0660175333766903" "0.152465100604606" "0.40407597978556" "0.798442463217922" "C1orf112" "55732"
"ENSG00000000938" "0.41122770728419" "0.00016773829564846" "0.16404301334155" "0.982601078944386" NA "FGR" "2268"
"ENSG00000000971" "1316.42953632497" "-0.00464104656497924" "0.152413456717004" "0.90972299662085" "0.979687489461159" "CFH" "3075"
"ENSG00000001036" "3575.45229322796" "-1.16928343879289" "0.180789723318705" "5.3239987181609e-12" "1.16979708544097e-09" "FUCA2" "2519"
"ENSG00000001084" "413.240623488043" "0.199835565607876" "0.2484585802922" "0.0580074927141194" "0.365622771897579" "GCLC" "2729"
"ENSG00000001167" "1165.07236380094" "-0.204795221361851" "0.143541718485701" "0.0432936452303704" "0.31469476294337" "NFYA" "4800"
"ENSG00000001460" "345.6307445885" "-0.125143171132795" "0.17097747916612" "0.167671545784217" "0.587645346173727" "STPG1" "90529"
"ENSG00000001461" "4905.40303127358" "-0.605551201495669" "0.227493290185514" "0.000467920970149678" "0.0159571163062045" "NIPAL3" "57185"
"ENSG00000001497" "791.899229533637" "0.00601004986840372" "0.112986962650438" "0.973277619018498" "0.994146429517353" "LAS1L" "81887"
"ENSG00000001561" "1.17523817110837" "0.0107137465011061" "0.164639357638425" "0.104675382978193" NA "ENPP4" "22875"
"ENSG00000001617" "29.503398357604" "1.49967633659523" "0.584406523104427" "0.000409212776895669" "0.014291982658662" "SEMA3F" "6405"
"ENSG00000001626" "0.138207456211648" "-0.000479934918189783" "0.164070699373062" "0.948875335404738" NA "CFTR" "1080"
"ENSG00000001629" "2720.40035247564" "-0.0646001573850869" "0.130779571926029" "0.439929184369273" "0.819359597750453" "ANKIB1" "54467"
"ENSG00000001630" "2834.17548110606" "0.0414798792264723" "0.136258205518843" "0.605170444924085" "0.890370507451516" "CYP51A1" "1595"
"ENSG00000001631" "1021.86658387652" "-0.0182524241867699" "0.0909046981377538" "0.81365413772072" "0.956016260806854" "KRIT1" "889"
"ENSG00000002016" "181.127955938235" "0.431428881129137" "0.249363824036958" "0.00570427250051729" "0.0979300416524661" "RAD52" "5893"
"ENSG00000002079" "0.289609046246268" "-0.000597987453473067" "0.164147147610828" "0.991853662942351" NA NA NA
"ENSG00000002330" "274.961205240262" "-0.208066881695803" "0.207806625671618" "0.0585160835441485" "0.368004593805818" "BAD" "572"
"ENSG00000002549" "1763.81508830472" "0.0629514019953423" "0.161034519262425" "0.358425807061723" "0.768947615743096" "LAP3" "51056"
"ENSG00000002586" "3563.97905022506" "-0.0205864555830947" "0.10940147235621" "0.808828703910151" "0.9546648532436" "CD99" "4267"
"ENSG00000002745" "0.825082573222378" "-0.000708124435177931" "0.164145758873401" "0.993275954298776" NA "WNT16" "51384"
"ENSG00000002746" "210.103606166083" "0.53579596609522" "0.200465789471664" "0.000522384701298752" "0.017471201628408" "HECW1" "23072"
"ENSG00000002822" "249.160570852625" "-0.0282109266884766" "0.138068599140954" "0.711750662996518" "0.927884730601383" "MAD1L1" "8379"
"ENSG00000002834" "22315.9941793351" "0.0191887602937778" "0.123015824735413" "0.850877004847573" "0.96796597608558" "LASP1" "3927"
"ENSG00000002919" "513.434182122424" "-0.165740596362519" "0.110348080223392" "0.0567749334185744" "0.361661434433706" "SNX11" "29916"
"ENSG00000003056" "3417.49989515773" "-0.0265588676263719" "0.112648845640239" "0.759797797530263" "0.941011475003397" "M6PR" "4074"
"ENSG00000003096" "1.26039173256682" "-0.00396223456679565" "0.163441081016718" "0.801549320869802" NA "KLHL13" "90293"
"ENSG00000003137" "1.882482348651" "-2.20965317551567e-06" "0.163626722098669" "0.956809509826997" NA "CYP26B1" "56603"
"ENSG00000003249" "64.5271566102882" "-1.06990473227023" "0.56956498193895" "0.00166600570765873" "0.0417294762965948" "DBNDD1" "79007"
"ENSG00000003393" "2281.68040100748" "-0.1263794214654" "0.147772186532229" "0.181509806174516" "0.604464153959408" "ALS2" "57679"
"ENSG00000003400" "80.4538964194788" "-0.00120334832983761" "0.158258955498135" "0.969942538454955" "0.993999631676767" "CASP10" "843"
"ENSG00000003402" "2147.87313818528" "-0.131088630311278" "0.14920434143328" "0.164953366940688" "0.5845774894562" "CFLAR" "8837"
"ENSG00000003436" "2095.36461088414" "0.0430675594641412" "0.144414931787345" "0.573807751063162" "0.881137347657704" "TFPI" "7035"
"ENSG00000003509" "276.886815719714" "0.114481391617163" "0.133722062051669" "0.198624265269255" "0.624586955895602" "NDUFAF7" "55471"
"ENSG00000003756" "2235.36565175967" "0.0589205319954584" "0.131306036064119" "0.47827854750835" "0.840999865041761" "RBM5" "10181"
"ENSG00000003987" "0.925955364479894" "-0.0016657797256374" "0.163582415018566" "0.914966857836551" NA "MTMR7" "9108"
"ENSG00000003989" "150.029625004379" "0.970932017721297" "0.307725545322174" "7.25855671028032e-05" "0.00341447228664081" "SLC7A2" "6542"
"ENSG00000004059" "918.268544486377" "0.0283312712628816" "0.0985902422632002" "0.71617639086151" "0.929134720466183" "ARF5" "381"
"ENSG00000004139" "469.271010675734" "0.24154093040058" "0.179056250705375" "0.0363741467295368" "0.288434188639241" "SARM1" "23098"
"ENSG00000004142" "2129.13269379217" "0.023261921040041" "0.0920572515021391" "0.761429247949638" "0.94109106851652" "POLDIP2" "26073"
"ENSG00000004399" "1753.4920889493" "0.0756915992128497" "0.125462162510122" "0.366168871367636" "0.773024507961434" "PLXND1" "23129"
"ENSG00000004455" "2537.04638789497" "0.0857081999269959" "0.0764894454265756" "0.205222488840595" "0.631755174765678" "AK2" "204"
"ENSG00000004468" "0.61609903377459" "-0.000666875164192329" "0.164146963033839" "0.993466906589505" NA "CD38" "952"
"ENSG00000004478" "1685.61036741263" "-0.09510017353113" "0.150579887438501" "0.273493874827032" "0.700926184999901" "FKBP4" "2288"
"ENSG00000004487" "2040.94376317856" "0.226581239533184" "0.120927000678582" "0.0176142684529903" "0.195992610132696" "KDM1A" "23028"
"ENSG00000004534" "1526.02540071006" "0.409783831263569" "0.286754621823097" "0.00981997924671767" "0.138468886892385" "RBM6" "10180"
"ENSG00000004660" "187.777842274524" "-0.0398755230332425" "0.146110930090889" "0.58135397390068" "0.884412119103243" "CAMKK1" "84254"
"ENSG00000004700" "3062.87456415992" "-0.0197351644435739" "0.0976444623769453" "0.801122750363389" "0.952262459823852" "RECQL" "5965"
"ENSG00000004766" "793.846011584082" "-0.0433322026780454" "0.127259382063929" "0.599797112931218" "0.890245530015218" "VPS50" "55610"
"ENSG00000004776" "50.2657574539739" "3.5690324163826" "0.548030429296026" "3.94999565311388e-12" "8.90441877230528e-10" "HSPB6" "126393"
"ENSG00000004777" "129.918776446022" "-0.041347955105775" "0.167020113953054" "0.28130343844171" "0.707280365491584" "ARHGAP33" "115703"
"ENSG00000004779" "640.337645915621" "0.0672717854945675" "0.0887904745244353" "0.367608300660799" "0.773515923274208" "NDUFAB1" "4706"
"ENSG00000004799" "0.158834914345495" "0.0025550043395852" "0.164142524816008" "0.855957704035719" NA "PDK4" "5166"
"ENSG00000004809" "0.85984096757682" "-0.0011668645543275" "0.163881374993675" "0.74690852584871" NA "SLC22A16" "85413"
"ENSG00000004838" "8.15317647156202" "-0.0376133701603571" "0.167014534805951" "0.249544404148589" "0.678378725441078" "ZMYND10" "51364"
"ENSG00000004846" "0.425903745485365" "-0.00342232624558491" "0.164202137364205" "0.510312926867048" NA "ABCB5" "340273"
"ENSG00000004864" "366.892746220954" "0.0386248555366224" "0.127567813003996" "0.639084710782273" "0.902588006120877" "SLC25A13" "10165"
"ENSG00000004866" "596.894611648933" "0.0178921916191443" "0.116306617707544" "0.828747843009587" "0.960687875624557" "ST7" "7982"
"ENSG00000004897" "5015.30853489146" "0.0315466460947392" "0.0879510007079203" "0.648232164609774" "0.906366718577103" "CDC27" "996"
"ENSG00000004939" "0.0553927784687155" "-0.000409816479384996" "0.164153164138025" "0.994362889016324" NA "SLC4A1" "6521"
"ENSG00000004961" "830.887613855205" "-0.028655993186931" "0.080475853085722" "0.681836927819417" "0.919765811260219" "HCCS" "3052"
"ENSG00000004975" "776.695196879891" "-0.143020081836938" "0.155606097147957" "0.136028921996399" "0.540925468776489" "DVL2" "1856"
"ENSG00000005007" "1552.56771238798" "-0.0936052944140953" "0.121629384970814" "0.284716935048095" "0.71186207120556" "UPF1" "5976"
"ENSG00000005020" "1282.9896709545" "-0.0687823493232268" "0.136250481699119" "0.417118055352849" "0.80777229438069" "SKAP2" "8935"
"ENSG00000005022" "4218.93668701977" "0.250868796550247" "0.174713705089122" "0.028230121486604" "0.254651753823765" "SLC25A5" "292"
"ENSG00000005059" "300.743954318085" "0.202191821093481" "0.228087926821739" "0.0610557418605014" "0.376485103806246" "MCUB" "55013"
"ENSG00000005073" "847.880217528958" "0.0552010188073161" "0.129586701103569" "0.505836677481006" "0.851151412776857" "HOXA11" "3207"
"ENSG00000005075" "480.292126308844" "-0.0421763978608107" "0.103915359129512" "0.601797439799053" "0.890324207014118" "POLR2J" "5439"
"ENSG00000005100" "850.345677282149" "-0.0187118466029898" "0.116020694494651" "0.819063299281183" "0.9575229491462" "DHX33" "56919"
"ENSG00000005102" "0.860197030692502" "-0.00723831413513678" "0.164241001986942" "0.647058429400593" NA "MEOX1" "4222"
"ENSG00000005108" "7.32092152977863" "0.0261488589768385" "0.166775125281911" "0.0702122124336791" "0.404093118076766" "THSD7A" "221981"
"ENSG00000005156" "671.250115001574" "0.460866042309593" "0.105700409840927" "1.42168301262965e-06" "0.000108711778560464" "LIG3" "3980"
"ENSG00000005175" "955.916930960993" "0.0260560672885786" "0.109455907386542" "0.752644081051662" "0.939344104788981" "RPAP3" "79657"
"ENSG00000005187" "8.0418262954711" "0.0280021861048307" "0.164225162700011" "0.391904578439327" "0.791522288302694" "ACSM3" "6296"
"ENSG00000005189" "182.650811696581" "0.0895485581563006" "0.172327954777185" "0.229226269568492" "0.657225519136578" "REXO5" "81691"
"ENSG00000005194" "824.003428624545" "0.0414069356717837" "0.104938128345307" "0.611227267578923" "0.892655755182265" "CIAPIN1" "57019"
"ENSG00000005206" "259.465837943253" "-0.0438281396699347" "0.161338608490236" "0.420825626444759" "0.809790240110493" "SPPL2B" "56928"
"ENSG00000005238" "895.183899622702" "-0.286362718482287" "0.316999729152641" "0.0282945038244222" "0.254738587854938" "FAM214B" "80256"
"ENSG00000005243" "1250.89154375304" "0.0855718581972264" "0.124625836911229" "0.331574131364372" "0.745526395365643" "COPZ2" "51226"
"ENSG00000005249" "274.196534668174" "0.329691633897654" "0.365691333945345" "0.0205221185056712" "0.214076281863847" "PRKAR2B" "5577"
"ENSG00000005302" "621.048574348937" "0.0482609469678331" "0.120969118501078" "0.570890377744211" "0.879463265101909" "MSL3" "10943"
"ENSG00000005339" "2301.07210876982" "0.0228575044809964" "0.132945953247893" "0.772472999234267" "0.944921424689563" "CREBBP" "1387"
"ENSG00000005379" "21.0871466369098" "-0.0159055806855881" "0.163167813029942" "0.521851817053158" "0.859118862325276" "TSPOAP1" "9256"
"ENSG00000005436" "304.29821181439" "0.0784900417513149" "0.13445690692381" "0.365076989451894" "0.77261721322921" "GCFC2" "6936"
"ENSG00000005448" "285.19277419003" "0.149247768288287" "0.176288707126094" "0.122327634811682" "0.517359515408971" "WDR54" "84058"
"ENSG00000005469" "645.471264660094" "0.188504818225069" "0.190605264321768" "0.075731521422868" "0.417184306206964" "CROT" "54677"
"ENSG00000005471" "94.1479272239097" "0.0253291369633738" "0.160015318743478" "0.578919856031663" "0.883186048602356" "ABCB4" "5244"
"ENSG00000005483" "2240.1210824516" "0.00531487276924928" "0.127946463838172" "0.949172847577903" "0.98986932067726" "KMT2E" "55904"
"ENSG00000005486" "629.96728647628" "-0.103972806837849" "0.154183722034893" "0.242736463104911" "0.670286275306242" "RHBDD2" "57414"
"ENSG00000005513" "0.312180802689254" "0.00449007660863755" "0.164226167836081" "0.513439527409679" NA "SOX8" "30812"
"ENSG00000005700" "2909.99478161084" "0.134283808245496" "0.102055478175722" "0.102124995956918" "0.475506098056512" "IBTK" "25998"
"ENSG00000005801" "305.702858436244" "0.0444168331900872" "0.121662878720596" "0.597820152329229" "0.889070825068577" "ZNF195" "7748"
"ENSG00000005810" "3097.0092151373" "0.204681196201587" "0.208531778131619" "0.0663458654653337" "0.39237871643859" "MYCBP2" "23077"
"ENSG00000005812" "1517.07056369615" "0.0567995423088754" "0.109940574145363" "0.4933501091878" "0.845868351963832" "FBXL3" "26224"
"ENSG00000005844" "0.85849682224673" "0.00171425606709999" "0.163972351506014" "0.88196463072635" NA "ITGAL" "3683"
"ENSG00000005882" "457.29610623835" "0.203569047897517" "0.155306872501874" "0.0508885775123132" "0.342108415359695" "PDK2" "5164"
"ENSG00000005884" "5800.8988358339" "-0.0514649291840369" "0.105134900977672" "0.518694071347623" "0.857477061782227" "ITGA3" "3675"
"ENSG00000005889" "1079.58396190047" "-0.0651202902552402" "0.112356365356086" "0.443741790565821" "0.822005330194872" "ZFX" "7543"
"ENSG00000005893" "4888.27297621228" "0.0228887043978158" "0.121189771953142" "0.782656424915258" "0.947517237576301" "LAMP2" "3920"
"ENSG00000005955" "1838.38794573941" "-0.0065636693475987" "0.0963981444890256" "0.926586623148732" "0.98492105689784" NA NA
"ENSG00000005961" "5.35077753344294" "0.0166756088287992" "0.164269271750574" "0.365687028185554" "0.772640255467089" "ITGA2B" "3674"
"ENSG00000006007" "2382.44122427015" "-0.0223385461430523" "0.133157815928807" "0.766207481148066" "0.942779849716692" "GDE1" "51573"
"ENSG00000006015" "104.783253787212" "0.00440552056015246" "0.146003428768805" "0.944216223899039" "0.989072444940304" "REX1BD" "55049"
"ENSG00000006016" "1.91302881003052" "-0.00946895425664598" "0.164137452998625" "0.401645738790146" "0.797032129137061" "CRLF1" "9244"
"ENSG00000006025" "195.000746719296" "-0.0708430589421777" "0.14693297510447" "0.384676012389839" "0.785646102254716" "OSBPL7" "114881"
"ENSG00000006042" "1891.92039515841" "-0.019382962443169" "0.113405592694916" "0.810216716916561" "0.955089593693245" "TMEM98" "26022"
"ENSG00000006047" "0.0450669680909462" "0.00210739445240691" "0.164131782804532" "0.955664847852382" NA "YBX2" "51087"
"ENSG00000006062" "137.749892869519" "0.0869709977559501" "0.162008248536276" "0.277346223366467" "0.704007384752762" "MAP3K14" "9020"
"ENSG00000006114" "1273.27968534899" "-0.290857927439957" "0.142266869281856" "0.00678909584097674" "0.109014917305897" NA NA
"ENSG00000006118" "539.818341596859" "-0.0435539865374666" "0.156218807265175" "0.491279463598359" "0.844719886254914" "TMEM132A" "54972"
"ENSG00000006125" "8409.80698197372" "0.0565034180174526" "0.110046812907835" "0.497130178437922" "0.847688313142643" "AP2B1" "163"
"ENSG00000006194" "638.632840449251" "-0.0540915094570326" "0.120781688359581" "0.520651696754068" "0.858422506863327" "ZNF263" "10127"
"ENSG00000006210" "0.127278506027761" "0.00290962800244597" "0.164153506998964" "0.850207987641862" NA "CX3CL1" "6376"
"ENSG00000006282" "1640.14098937622" "-0.259249020677308" "0.239201850762066" "0.0300883597756344" "0.263569773081536" "SPATA20" "64847"
"ENSG00000006283" "4.18627371446077" "0.00992406220913027" "0.163403098168795" "0.542181902809194" "0.868149859454296" "CACNA1G" "8913"
"ENSG00000006327" "3603.0732763574" "-0.287044098141822" "0.318710726804435" "0.0270503562239144" "0.249622585504894" "TNFRSF12A" "51330"
"ENSG00000006432" "1.24481812254266" "-0.00544681700408542" "0.163348940676421" "0.73846617735437" NA "MAP3K9" "4293"
"ENSG00000006451" "2101.52698351565" "-0.310060187456118" "0.202374870587687" "0.0149522296714182" "0.178378558513043" "RALA" "5898"
"ENSG00000006453" "221.432874293302" "-0.1457158856546" "0.20866252840116" "0.0996379042713498" "0.471000746825188" "BAIAP2L1" "55971"
"ENSG00000006459" "158.069961062224" "0.0584228125810918" "0.168245811149866" "0.283999506030039" "0.710468203191312" "KDM7A" "80853"
"ENSG00000006468" "271.504903972499" "0.0922685665062408" "0.181263414577792" "0.179194150015584" "0.602696306976075" "ETV1" "2115"
"ENSG00000006530" "613.225560883853" "0.109551696751513" "0.121070468378762" "0.214628141747414" "0.640673307730284" "AGK" "55750"
"ENSG00000006534" "644.373639524011" "0.0953528294740548" "0.132318736985084" "0.282433393898853" "0.708656780946756" "ALDH3B1" "221"
"ENSG00000006576" "3300.17248058693" "-0.00764431071692303" "0.121817673860337" "0.894498406957623" "0.976092496886303" "PHTF2" "57157"
"ENSG00000006606" "5.12237164467644" "-0.0279167518601686" "0.164716833942743" "0.354005438706707" "0.765233674355046" "CCL26" "10344"
"ENSG00000006607" "1304.18800552219" "0.135012316691703" "0.147473848583769" "0.156035221026466" "0.57059093273787" "FARP2" "9855"
"ENSG00000006625" "463.709602748713" "0.242253971816504" "0.191364869936182" "0.0364054955032981" "0.288550954769976" "GGCT" "79017"
"ENSG00000006634" "614.859257779055" "0.0744167791710576" "0.149495546300926" "0.363268864280153" "0.771250090814525" "DBF4" "10926"
"ENSG00000006638" "59.3134303826097" "-0.111553951418214" "0.197265940667942" "0.114467282810432" "0.49835041259681" "TBXA2R" "6915"
"ENSG00000006652" "961.635191262625" "-0.114695362980968" "0.16861077842207" "0.192146644035358" "0.617550849390988" "IFRD1" "3475"
"ENSG00000006695" "340.838843614435" "0.017641930264364" "0.0922589099942525" "0.823989643945697" "0.959143284890551" "COX10" "1352"
"ENSG00000006704" "306.905560374698" "0.0485978589281149" "0.124751358029006" "0.562779933440876" "0.876895869320507" "GTF2IRD1" "9569"
"ENSG00000006712" "1310.40240594433" "0.0311317586347878" "0.0840952453961091" "0.665722546947117" "0.91290977799874" "PAF1" "54623"
"ENSG00000006715" "1810.49713815877" "-0.262408852231913" "0.228795712325096" "0.0329088455968214" "0.274847930036734" "VPS41" "27072"
"ENSG00000006740" "103.553919117718" "-0.095321098509614" "0.150655645224946" "0.273062104535222" "0.700326833706026" "ARHGAP44" "9912"
"ENSG00000006744" "1323.41334622978" "-0.00118855013723689" "0.116994414280176" "0.99017645643864" "0.996824129059829" "ELAC2" "60528"
"ENSG00000006747" "113.500993149863" "-1.02032718384668" "0.564969846863764" "0.0019496319256427" "0.0466782220211118" "SCIN" "85477"
"ENSG00000006756" "582.253193676903" "-0.00218904660074504" "0.140896695740823" "0.973672662098147" "0.994146429517353" "ARSD" "414"
"ENSG00000006757" "36.7734294317947" "11.4187479356796" "3.18192124689703" "1.37161318357286e-16" "7.69004531809349e-14" "PNPLA4" "8228"
"ENSG00000006831" "2434.99425229137" "-0.00262854761072556" "0.0784213005654138" "0.965143642195845" "0.993120873133227" "ADIPOR2" "79602"
"ENSG00000006837" "33.7821624382385" "-0.0406877852144082" "0.156576458479635" "0.503760768848079" "0.850776359765027" "CDKL3" "51265"
"ENSG00000007047" "442.450716981937" "-0.0159791331302423" "0.128232680912464" "0.842260375643643" "0.965459657955647" "MARK4" "57787"
"ENSG00000007062" "0.0827383423325334" "-0.000295809077319067" "0.164155348223034" "0.99437230692323" NA "PROM1" "8842"
"ENSG00000007080" "300.269544754949" "-0.0570409101756783" "0.159041634681595" "0.39319536986847" "0.79288175013853" "CCDC124" "115098"
"ENSG00000007168" "5922.38058284202" "-0.0507287024628348" "0.0850545124706019" "0.48459189533152" "0.843347314935285" "PAFAH1B1" "5048"
"ENSG00000007171" "0.323650862404277" "0.00560972760897132" "0.164240520931792" "0.517878617284544" NA "NOS2" "4843"
"ENSG00000007202" "6715.4647312849" "-0.0279870863405904" "0.0930623033277218" "0.717242692432946" "0.929166255336299" "KIAA0100" "9703"
"ENSG00000007255" "17.6072777585177" "0.00606047195476841" "0.155889937752893" "0.905253933186263" "0.979162078360635" "TRAPPC6A" "79090"
"ENSG00000007312" "0.783318229925407" "0.00934669941095028" "0.164326622529935" "0.354640823157165" NA "CD79B" "974"
"ENSG00000007341" "300.074404388557" "-0.166331768275839" "0.130602592450457" "0.0785255983683786" "0.424292694041857" "ST7L" "54879"
"ENSG00000007350" "0.262798380742007" "-0.0032118655243734" "0.164188530343872" "0.71947679473894" NA "TKTL1" "8277"
"ENSG00000007372" "0.243538339224972" "0.00142906617115984" "0.164121896568805" "0.996336865385998" NA "PAX6" "5080"
"ENSG00000007376" "163.97102465647" "-0.125009725079858" "0.217790353833018" "0.0624886973353137" "0.380399341771517" "RPUSD1" "113000"
"ENSG00000007384" "759.656436313393" "-0.0540329517157363" "0.150944245791387" "0.462221780188955" "0.832444931683853" "RHBDF1" "64285"
"ENSG00000007392" "560.911698787521" "0.0675429138345865" "0.147066363667159" "0.405025266151605" "0.799366523008478" "LUC7L" "55692"
"ENSG00000007402" "0.396663776655436" "0.00389861565747088" "0.164199844013972" "0.576776235839801" NA "CACNA2D2" "9254"
"ENSG00000007516" "0.851590425646007" "-0.000171070907522378" "0.163999488633689" "0.993378768785624" NA "BAIAP3" "8938"
"ENSG00000007520" "323.025634143854" "-0.20206804992905" "0.261955729653926" "0.0518222118275214" "0.345840797524814" "TSR3" "115939"
"ENSG00000007541" "286.842029394494" "-0.0941918882417275" "0.175433969582998" "0.206371109913808" "0.631890937711039" "PIGQ" "9091"
"ENSG00000007545" "682.264023885816" "-0.143187055691674" "0.151394156852472" "0.135900096301361" "0.540925468776489" "CRAMP1" "57585"
"ENSG00000007866" "1569.6864845326" "-0.0311710333116581" "0.127050576719669" "0.693813051037872" "0.922627186151886" "TEAD3" "7005"
"ENSG00000007923" "1217.94353149281" "-0.123772393737739" "0.104719681385372" "0.13151296917763" "0.532730258449252" "DNAJC11" "55735"
"ENSG00000007933" "2.98512354960548" "0.0185734014245658" "0.164943628578425" "0.265129981511504" "0.691529108801905" "FMO3" "2328"
"ENSG00000007944" "32.0900268835058" "3.19853522937986" "0.516118834750143" "3.42201542713106e-11" "6.59992708712678e-09" "MYLIP" "29116"
"ENSG00000007952" "0.0858567841355979" "-0.000283448543924623" "0.16415526493613" "0.994401236687253" NA "NOX1" "27035"
"ENSG00000007968" "209.214046826439" "0.043957364065297" "0.155573056108516" "0.496856672052271" "0.847444051634403" "E2F2" "1870"
"ENSG00000008018" "2200.41218964147" "0.0306687659852137" "0.0887752089464086" "0.69195317137676" "0.922627186151886" "PSMB1" "5689"
"ENSG00000008056" "0.687062285623956" "0.00569737706756601" "0.163838965307261" "0.653880073366565" NA "SYN1" "6853"
"ENSG00000008083" "458.474839492527" "-0.0265869474573738" "0.129396429888356" "0.738738611773572" "0.935337443808717" "JARID2" "3720"
"ENSG00000008086" "137.887854520342" "-0.0296583801943344" "0.140889873467036" "0.69260964852087" "0.922627186151886" "CDKL5" "6792"
"ENSG00000008118" "16.7134253891872" "3.91361725259105" "1.03641827078264" "9.27302356746545e-06" "0.000555038424427811" "CAMK1G" "57172"
"ENSG00000008128" "515.475328492837" "0.0162016135607009" "0.121163854223694" "0.844121985296689" "0.966158367522831" "CDK11A" "728642"
"ENSG00000008130" "1070.83822092586" "-0.219663739868817" "0.177831602671916" "0.0464372537222749" "0.325943327986756" "NADK" "65220"
"ENSG00000008196" "0.347180749793455" "-0.000443386828758944" "0.164151173937721" "0.99431287745056" NA "TFAP2B" "7021"
"ENSG00000008226" "2.56280237859888" "0.0135176043152242" "0.163182852232432" "0.579833017265289" "0.88349205703045" "DLEC1" "9940"
"ENSG00000008256" "1753.83168493498" "0.0611799611632348" "0.129830883988148" "0.467262691641968" "0.835106946874444" "CYTH3" "9265"
"ENSG00000008277" "107.642580156801" "0.0330004914577105" "0.156396420359096" "0.575007683421412" "0.881448865042293" "ADAM22" "53616"
"ENSG00000008282" "3495.12862904928" "0.0261994812644885" "0.09699653612839" "0.752949968477326" "0.939523079061852" "SYPL1" "6856"
"ENSG00000008283" "284.841454489541" "0.899487768108697" "0.226942645814411" "3.96104044394034e-06" "0.000265466177706241" "CYB561" "1534"
"ENSG00000008294" "3514.83381860955" "-0.0244672623662846" "0.0936631715959475" "0.74489734520708" "0.936821766614683" "SPAG9" "9043"
"ENSG00000008300" "170.845265297266" "-0.602593177762373" "0.338708997522865" "0.00321493374581393" "0.0667521769854523" "CELSR3" "1951"
"ENSG00000008311" "659.266677809421" "-0.00340512560577922" "0.131308816599053" "0.965217946482221" "0.993120873133227" "AASS" "10157"
"ENSG00000008324" "190.532621670593" "0.246015948381886" "0.157026474507763" "0.0245045309705545" "0.236180483113207" "SS18L2" "51188"
"ENSG00000008382" "100.791011458302" "-0.157453477247023" "0.216618324272558" "0.0883530638687093" "0.445823396114261" "MPND" "84954"
"ENSG00000008394" "3452.2241347084" "-0.0157795038870731" "0.108019608831166" "0.865112336409646" "0.970481683963373" "MGST1" "4257"
"ENSG00000008405" "519.119361603585" "0.127286754999406" "0.152476116508553" "0.176586705536563" "0.59870316000132" "CRY1" "1407"
"ENSG00000008441" "2730.0386570567" "-0.0818535660851282" "0.142790562134799" "0.358742132605308" "0.769055938960472" "NFIX" "4784"
"ENSG00000008513" "1623.79452056018" "0.143776226032047" "0.185560531339225" "0.130263223555505" "0.529659504457085" "ST3GAL1" "6482"
"ENSG00000008516" "1.56337495955726" "0.0123165950429359" "0.164174907607217" "0.455207683371824" NA "MMP25" "64386"
"ENSG00000008517" "61.723702845137" "-0.0736185928178455" "0.174696332969429" "0.209656700636624" "0.634644616991084" "IL32" "9235"
"ENSG00000008710" "1135.60937340447" "-0.0631690627322333" "0.160449827900708" "0.355210569214404" "0.766545409178536" "PKD1" "5310"
"ENSG00000008735" "2.94193137603764" "0.00758620702425976" "0.163171718373417" "0.71034310761553" "0.927187851950056" "MAPK8IP2" "23542"
"ENSG00000008838" "941.556925713006" "-0.0374095829243667" "0.120108955151908" "0.703850425429822" "0.92451272679613" "MED24" "9862"
"ENSG00000008853" "560.82835792164" "-0.00354470243916133" "0.123958557341325" "0.979912953271891" "0.995453535899384" "RHOBTB2" "23221"
"ENSG00000008869" "699.387568112348" "-0.0109855026421981" "0.1271832770969" "0.890037170909189" "0.975349607817006" "HEATR5B" "54497"
"ENSG00000008952" "5408.78648447196" "-0.110452249226299" "0.115357895346991" "0.202428623973436" "0.629367016824451" "SEC62" "7095"
"ENSG00000008988" "7973.06126872802" "0.135402854946347" "0.0872909868406559" "0.0700948660458552" "0.404093118076766" "RPS20" "6224"
"ENSG00000009307" "16940.8956122477" "0.0509312764630213" "0.0788400129861925" "0.462059498657754" "0.832444931683853" "CSDE1" "7812"
"ENSG00000009335" "3697.74434311503" "0.0613410908236989" "0.10447704539113" "0.452618761949392" "0.828139187300258" "UBE3C" "9690"
"ENSG00000009413" "2424.91638655019" "0.0740787715031768" "0.154826851145237" "0.361673604226028" "0.770642158536819" "REV3L" "5980"
"ENSG00000009694" "4.79177426517585" "-0.052656111441765" "0.176017433672734" "0.00377960240710092" "0.075064460620661" "TENM1" "10178"
"ENSG00000009724" "0.393881581034556" "0.00245867707474187" "0.164132774597934" "0.875940827530404" NA "MASP2" "10747"
"ENSG00000009780" "287.801390315254" "0.153302561482023" "0.157522262633519" "0.116418470361604" "0.502990660811125" "FAM76A" "199870"
"ENSG00000009790" "0.163660957444975" "0.00350253478099922" "0.16417761935488" "0.79348026925" NA "TRAF3IP3" "80342"
"ENSG00000009830" "565.253950993317" "-0.0127007122485479" "0.13728858296789" "0.858355365251355" "0.969099929036417" "POMT2" "29954"
"ENSG00000009844" "2307.2595688964" "-0.0511571995939744" "0.109943996521216" "0.534344203437086" "0.864136201508067" "VTA1" "51534"
"ENSG00000009950" "0.248944761672282" "0.00130598785910275" "0.164073853402466" "0.905650238596659" NA "MLXIPL" "51085"
"ENSG00000009954" "4695.57452242205" "0.0915066178938195" "0.0947041883657626" "0.240658271657528" "0.668633817162755" "BAZ1B" "9031"
"ENSG00000010017" "1534.29287493577" "0.0282337240326833" "0.0866790896014072" "0.708680706019374" "0.926856864865304" "RANBP9" "10048"
"ENSG00000010030" "38.9169226855123" "0.118996703843066" "0.224573140926172" "0.0214141267213265" "0.219684640442544" "ETV7" "51513"
"ENSG00000010072" "428.613117463116" "-0.0812561082557959" "0.122819234185782" "0.34618681597863" "0.757869932677975" "SPRTN" "83932"
"ENSG00000010165" "1112.24524480646" "-0.0275573980892106" "0.0923590078089342" "0.710521010739359" "0.927240335644974" "EEF1AKNMT" "51603"
"ENSG00000010219" "333.297598764907" "0.174762286652782" "0.152596197801265" "0.0824700973750914" "0.433993038720457" "DYRK4" "8798"
"ENSG00000010244" "5021.23093794983" "0.0522060743107478" "0.0940856971929536" "0.502854476253801" "0.850569869305543" "ZNF207" "7756"
"ENSG00000010256" "2538.24893710541" "0.0337434716624637" "0.090810240859983" "0.665610383717057" "0.91290977799874" "UQCRC1" "7384"
"ENSG00000010270" "909.72958143383" "-0.0380231525652721" "0.0963622167334712" "0.628827435516971" "0.899484350997892" "STARD3NL" "83930"
"ENSG00000010278" "1758.81227236112" "0.10484067918261" "0.127688829235784" "0.234418254826446" "0.66303276312163" "CD9" "928"
"ENSG00000010292" "3872.18201876041" "0.386313810124543" "0.320780743428803" "0.0135199525395529" "0.16907733154291" "NCAPD2" "9918"
"ENSG00000010295" "557.576770907828" "-0.155334094002621" "0.211228375507237" "0.0948380446243565" "0.461875253730564" "IFFO1" "25900"
"ENSG00000010310" "31.8626561673072" "0.0152346637913595" "0.160208267969363" "0.698324406542991" "0.923062297222285" "GIPR" "2696"
"ENSG00000010318" "56.1910249412701" "0.0656794174732832" "0.166681285225348" "0.298477615795782" "0.721540955087264" "PHF7" "51533"
"ENSG00000010319" "0.493751382564483" "5.65786616649685e-05" "0.163854192797527" "0.991462865906121" NA "SEMA3G" "56920"
"ENSG00000010322" "1191.70463309271" "-0.0793949390022836" "0.131094051568117" "0.353579532151346" "0.764903907619474" "NISCH" "11188"
"ENSG00000010327" "0.170402912520602" "-0.00275537877229123" "0.16416626980247" "0.800745986372708" NA "STAB1" "23166"
"ENSG00000010361" "68.9244821597064" "0.317311549857616" "0.329606238576735" "0.0220656626785447" "0.22229586347892" "FUZ" "80199"
"ENSG00000010379" "0.395067174369621" "-0.000532267290878672" "0.163937087266364" "0.855816577473672" NA "SLC6A13" "6540"
"ENSG00000010404" "3925.30495584477" "-0.024599312225489" "0.124171158237565" "0.753578957164251" "0.939740849364653" "IDS" "3423"
"ENSG00000010438" "105.663898741532" "-0.0802707503661883" "0.187749932838831" "0.0629669022370492" "0.382040489376651" "PRSS3" "5646"
"ENSG00000010539" "220.398369625728" "0.0178573578595639" "0.126883907201493" "0.826233998906525" "0.959775979004437" "ZNF200" "7752"
"ENSG00000010610" "93.4702794031297" "-0.0862438879816749" "0.184683907327591" "0.131598591860723" "0.532730258449252" "CD4" "920"
"ENSG00000010626" "122.212903384555" "0.161917873654891" "0.168954054892491" "0.105771476635842" "0.483789536612632" "LRRC23" "10233"
"ENSG00000010671" "0.52758776262097" "0.00360403015776464" "0.164104151713124" "0.89227163813429" NA "BTK" "695"
"ENSG00000010704" "800.801130722411" "0.401615615567482" "0.242841365294476" "0.00775385424981018" "0.11942449163106" "HFE" "3077"
"ENSG00000010803" "790.858676536729" "-0.142219553589893" "0.128334462511019" "0.122795414883367" "0.518163337266862" "SCMH1" "22955"
"ENSG00000010810" "862.483183844737" "-0.00686445012321906" "0.141785384599355" "0.978897487158171" "0.995160757360849" "FYN" "2534"
"ENSG00000010818" "2043.36413075464" "-0.174344845517501" "0.193803324549835" "0.0948924958369752" "0.461875253730564" "HIVEP2" "3097"
"ENSG00000010932" "3.60087452442576" "0.0160838056907747" "0.165218315451863" "0.0561191352816194" "0.359717854585801" "FMO1" "2326"
"ENSG00000011007" "2398.22904344021" "-0.0172372141264367" "0.0848337517204505" "0.809791398947562" "0.955030979902727" "ELOA" "6924"
"ENSG00000011009" "568.171731414827" "-0.185468062747014" "0.219083817970463" "0.0701824977563552" "0.404093118076766" "LYPLA2" "11313"
"ENSG00000011021" "467.124716376586" "0.0485401871051" "0.140724296835893" "0.576186947503713" "0.881635400141541" "CLCN6" "1185"
"ENSG00000011028" "6711.6409692314" "-0.0818143719247533" "0.152965197553662" "0.332105970186661" "0.745788171495918" "MRC2" "9902"
"ENSG00000011052" "110.944857043363" "0.11888513568331" "0.173731842917108" "0.177614554430266" "0.60016298307567" "NME1-NME2" "654364"
"ENSG00000011105" "1146.98637670077" "0.0272401199981298" "0.14415340354475" "0.724249319230711" "0.93170678746066" "TSPAN9" "10867"
"ENSG00000011114" "1587.79393313301" "0.0121090783161991" "0.107114352815037" "0.882952975870684" "0.973942806522298" "BTBD7" "55727"
"ENSG00000011132" "106.934397055104" "-0.049489832383755" "0.156323846547153" "0.453261512960419" "0.828859829015791" "APBA3" "9546"
"ENSG00000011143" "161.387605498828" "0.0391119913108079" "0.141183583295033" "0.612030397569285" "0.892766869998041" "MKS1" "54903"
"ENSG00000011198" "662.585892664615" "-0.141075194808722" "0.1677913571554" "0.139782653175534" "0.548095337857748" "ABHD5" "51099"
"ENSG00000011243" "679.306487578391" "-0.301022128819386" "0.191067620917531" "0.0152079972161173" "0.18006849636928" "AKAP8L" "26993"
"ENSG00000011258" "333.718347971147" "0.00271280541239404" "0.137877453632407" "0.972357704007275" "0.994146429517353" "MBTD1" "54799"
"ENSG00000011260" "822.229274299425" "0.0952690761805413" "0.131002986228693" "0.277673129804594" "0.704007384752762" "UTP18" "51096"
"ENSG00000011275" "1689.22795127185" "0.0128872072420895" "0.0928440627271964" "0.871589936431131" "0.972140817541399" "RNF216" "54476"
"ENSG00000011295" "624.109077447308" "-0.0310720920468395" "0.120175730647649" "0.6985814084418" "0.923204690199026" "TTC19" "54902"
"ENSG00000011304" "4678.29686617709" "-0.0784316006665135" "0.151210611382871" "0.356425427346385" "0.767787610806471" "PTBP1" "5725"
"ENSG00000011332" "52.5520730450046" "0.0248749061248716" "0.157302700070145" "0.628862421070862" "0.899484350997892" "DPF1" "8193"
"ENSG00000011347" "50.1764488897205" "0.0275962866826541" "0.160389003844364" "0.551565961177223" "0.871996201420285" "SYT7" "9066"
"ENSG00000011376" "890.969288287975" "0.0180447907039926" "0.102890579736658" "0.833207709401546" "0.962663013369725" "LARS2" "23395"
"ENSG00000011405" "2733.76931869852" "-0.0894674027290865" "0.145592304313438" "0.301195604925942" "0.722971034467678" "PIK3C2A" "5286"
"ENSG00000011422" "1165.70156420965" "0.108074630857543" "0.115946090847333" "0.214541448646273" "0.640634864201274" "PLAUR" "5329"
"ENSG00000011426" "11094.0602719875" "0.0697085194873621" "0.167126052518003" "0.29057648954273" "0.715921869686603" "ANLN" "54443"
"ENSG00000011451" "839.294862627134" "-0.267623417149457" "0.335419959211118" "0.0277671612896574" "0.253204424510977" "WIZ" "58525"
"ENSG00000011454" "1485.43411045505" "0.00897957110616205" "0.126265356568236" "0.912636480321702" "0.980363234286145" "RABGAP1" "23637"
"ENSG00000011465" "4381.11709714041" "0.147986165161737" "0.25450166625364" "0.0300357598724782" "0.263569773081536" "DCN" "1634"
"ENSG00000011478" "199.350670533366" "-0.48738226238491" "0.241256518493373" "0.00283239718352765" "0.0608534700580459" "QPCTL" "54814"
"ENSG00000011485" "1144.58525757539" "0.196588682971593" "0.159173477461637" "0.059153962010487" "0.370016026154246" "PPP5C" "5536"
"ENSG00000011523" "423.826626078064" "-0.0698547382719805" "0.139013643519888" "0.405765337482226" "0.80037212818369" "CEP68" "23177"
"ENSG00000011566" "824.497828318079" "0.00552344158209077" "0.138686167739943" "0.937405856726369" "0.987379329639207" "MAP4K3" "8491"
"ENSG00000011638" "280.731988919819" "0.033192181959686" "0.151031282835164" "0.617829880134573" "0.895556664666047" "LDAF1" "57146"
"ENSG00000011677" "21.546273835718" "-8.58936303120098" "2.79382354717612" "5.27553917099108e-10" "8.03270253772484e-08" "GABRA3" "2556"
"ENSG00000012048" "1447.05448197581" "0.186264742335341" "0.228902404010652" "0.0690377922913197" "0.400663388382921" "BRCA1" "672"
"ENSG00000012061" "1025.59880509562" "-0.0163717716383383" "0.126472648746618" "0.850786590865789" "0.96796597608558" "ERCC1" "2067"
"ENSG00000012124" "12.8078874685135" "-0.0501059215078353" "0.171422143982676" "0.147711450033642" "0.559704270348382" "CD22" "933"
"ENSG00000012171" "282.481370290551" "-0.03472269236312" "0.149562525558947" "0.60726080135325" "0.890861603155609" "SEMA3B" "7869"
"ENSG00000012174" "1681.84835211403" "-0.0116032193872927" "0.111197323766763" "0.904160824530557" "0.978483122294356" "MBTPS2" "51360"
"ENSG00000012211" "166.481397251953" "0.011701330796684" "0.137289225350437" "0.879056083425451" "0.973438947119552" "PRICKLE3" "4007"
"ENSG00000012223" "3.31090011392569" "-0.0068785583527703" "0.164164295083509" "0.749063449623555" "0.937635401644645" "LTF" "4057"
"ENSG00000012232" "2244.01899275491" "-0.0484906679705863" "0.100343472822673" "0.546297294875993" "0.869856560646069" "EXTL3" "2137"
"ENSG00000012504" "0.497058080190685" "-0.000460761670436111" "0.164151238601283" "0.994401945820725" NA "NR1H4" "9971"
"ENSG00000012660" "3607.39048769809" "0.79500385577749" "0.148339841851788" "5.80245328777612e-09" "7.24597008411639e-07" "ELOVL5" "60481"
"ENSG00000012817" "915.755086274924" "-0.00848280319286784" "0.130127232504016" "0.914123678615722" "0.980954855126646" "KDM5D" "8284"
"ENSG00000012822" "1599.04555471946" "-0.187016645917793" "0.164890254712934" "0.0673409249511679" "0.395300566554742" "CALCOCO1" "57658"
"ENSG00000012963" "1637.75174133045" "0.114237695861632" "0.132932128995736" "0.194736229411225" "0.62045364723202" "UBR7" "55148"
"ENSG00000012983" "2030.89918589492" "0.120670030819732" "0.105994452143392" "0.149734915154895" "0.561967128348969" "MAP4K5" "11183"
"ENSG00000013016" "4146.91084291317" "0.0966688506197981" "0.186847806466378" "0.147623172998365" "0.55960756429474" "EHD3" "30845"
"ENSG00000013275" "1477.87980402978" "-0.0243094154412782" "0.11018340137791" "0.765277704406314" "0.942346237949218" "PSMC4" "5704"
"ENSG00000013288" "1977.50724824643" "-0.196819100578625" "0.186284345969416" "0.0676505570921399" "0.396581685243284" "MAN2B2" "23324"
"ENSG00000013293" "1.39435076925214" "0.0181073058496441" "0.165536262213333" "0.0408221746017131" NA "SLC7A14" "57709"
"ENSG00000013297" "39.5461328536846" "2.52436656096624" "0.866306198569167" "0.000112243312010789" "0.00506056989580072" "CLDN11" "5010"
"ENSG00000013306" "1078.14356536051" "-0.109312137019123" "0.177607906171145" "0.182868655963879" "0.605654289299946" "SLC25A39" "51629"
"ENSG00000013364" "4695.65745995589" "-0.118016645785877" "0.146754814710197" "0.199538567760219" "0.625648565603663" "MVP" "9961"
"ENSG00000013374" "1260.3714909805" "0.126355914250053" "0.138530651657551" "0.176762845002614" "0.59891654568717" "NUB1" "51667"
"ENSG00000013375" "3340.8000701173" "0.123575158535763" "0.0986371304056431" "0.125056982447825" "0.521449747781403" "PGM3" "5238"
"ENSG00000013392" "277.438293448516" "0.0401910473033913" "0.130588870772431" "0.622220669695359" "0.897201062017947" "RWDD2A" "112611"
"ENSG00000013441" "810.414854967531" "0.284279679063763" "0.24798309424621" "0.0281369128917501" "0.254418511362297" "CLK1" "1195"
"ENSG00000013503" "584.31619467943" "0.138565517982287" "0.102375798124967" "0.093113599865939" "0.457865684553249" "POLR3B" "55703"
"ENSG00000013523" "417.46230142823" "0.0353110850437474" "0.120328189046378" "0.670721082387875" "0.914465095637075" "ANGEL1" "23357"
"ENSG00000013561" "1184.96338169665" "-0.109598432371745" "0.12618845565484" "0.212124080643216" "0.637018592131576" "RNF14" "9604"
"ENSG00000013563" "1848.83178985662" "-0.113183046594859" "0.152194825289289" "0.21773715526475" "0.643893280837259" "DNASE1L1" "1774"
"ENSG00000013573" "617.266989852061" "0.0271778927900911" "0.156880321994148" "0.615044081133396" "0.894473643293799" "DDX11" "1663"
"ENSG00000013583" "817.957454217097" "-0.0896915474721474" "0.112665047043105" "0.291665478432656" "0.716581006580033" "HEBP1" "50865"
"ENSG00000013588" "2074.03288324521" "-0.165057981257182" "0.188265407843964" "0.0990274720627239" "0.4706787678162" "GPRC5A" "9052"
"ENSG00000013619" "1187.18389963653" "-0.0588447307317003" "0.165164345296013" "0.315466302753355" "0.732903457566352" "MAMLD1" "10046"
"ENSG00000013810" "1800.53264109314" "0.0545874059247584" "0.158752443076581" "0.404803434505832" "0.799366523008478" "TACC3" "10460"
"ENSG00000014123" "1225.02321751018" "0.182839620908815" "0.126206608227354" "0.0531096749587872" "0.349450240075732" "UFL1" "23376"
"ENSG00000014138" "734.246948042535" "0.028316724088814" "0.152144498396839" "0.6559724152461" "0.910013973445575" "POLA2" "23649"
"ENSG00000014164" "234.157440936479" "-0.236274692139624" "0.296960556458747" "0.0377097235506215" "0.294318966453097" "ZC3H3" "23144"
"ENSG00000014216" "2879.01658987017" "-0.105282829849841" "0.156739398592846" "0.231986314180297" "0.66024240720472" "CAPN1" "823"
"ENSG00000014257" "152.999368289008" "-0.00818031277401351" "0.162303047721143" "0.747348113532156" "0.937590892344999" "ACP3" "55"
"ENSG00000014641" "3130.37541115219" "0.167790637943242" "0.106635244407354" "0.0497178703003322" "0.338280486071964" "MDH1" "4190"
"ENSG00000014824" "2205.4567867503" "0.0683668683238459" "0.102217888517855" "0.401596788691848" "0.797032129137061" "SLC30A9" "10463"
"ENSG00000014914" "449.331991672339" "0.0309740281500273" "0.139528695621735" "0.673933733729881" "0.915815555831753" "MTMR11" "10903"
"ENSG00000014919" "946.394181517427" "0.0162467848977569" "0.0727609814040555" "0.805431805162812" "0.953918742634639" "COX15" "1355"
"ENSG00000015133" "3.28672980758236" "0.00241024125785192" "0.163432943785761" "0.882251804262472" "0.973942806522298" "CCDC88C" "440193"
"ENSG00000015153" "428.86623145769" "-0.0908392783410089" "0.118021980966699" "0.292419396932771" "0.717114241286563" "YAF2" "10138"
"ENSG00000015171" "2759.53641238482" "-0.0030921038745402" "0.099762424010158" "0.977860185413308" "0.994955486316173" "ZMYND11" "10771"
"ENSG00000015285" "2.11467832668254" "0.00253556716271369" "0.163126555865476" "0.886449499145453" "0.974723623944771" "WAS" "7454"
"ENSG00000015475" "496.784515909098" "-0.260329571443858" "0.203184724317655" "0.0297922305826069" "0.262976924470269" "BID" "637"
"ENSG00000015479" "9685.60859145529" "0.110649239584757" "0.102755531046997" "0.178459140253158" "0.601299199472875" "MATR3" "9782"
"ENSG00000015520" "0.365679577611717" "-0.000505521040499989" "0.164150444825062" "0.993961869247498" NA "NPC1L1" "29881"
"ENSG00000015532" "608.498629178293" "-0.157162138951772" "0.169214907188347" "0.109868326713489" "0.48987409731586" "XYLT2" "64132"
"ENSG00000015568" "46.7037613856626" "0.0572506379881374" "0.166837411497344" "0.305787659405208" "0.725691910763238" "RGPD5" "84220"
"ENSG00000015676" "2001.71896897074" "0.00883686071000115" "0.0898863092085278" "0.910438766833166" "0.979687489461159" "NUDCD3" "23386"
"ENSG00000016082" "13.5558313821596" "-0.0621419542993155" "0.174000401301668" "0.177983814754033" "0.600653372730543" "ISL1" "3670"
"ENSG00000016391" "2.26898853348911" "-0.0122760960697672" "0.164124426529966" "0.349791828038562" "0.760851580727292" "CHDH" "55349"
"ENSG00000016402" "0.532759876915064" "0.00430631816878071" "0.164098239666072" "0.83961773285359" NA "IL20RA" "53832"
"ENSG00000016864" "1432.14474579839" "0.103706833352736" "0.126829359755839" "0.24809368886154" "0.677809628869123" "GLT8D1" "55830"
"ENSG00000017260" "6830.01710485699" "0.115444903039563" "0.0935747212557086" "0.134590586250704" "0.537716656008832" "ATP2C1" "27032"
"ENSG00000017373" "5.30563828789122" "0.0645348418850432" "0.181999467297077" "0.00926178514167069" "0.133396212012972" NA NA
"ENSG00000017427" "0.283776581649985" "0.0037373662704432" "0.163984185245225" "0.807702320903943" NA "IGF1" "3479"
"ENSG00000017483" "1.25913085779073" "1.44207016545387e-05" "0.163672267207057" "0.992954988692055" NA "SLC38A5" "92745"
"ENSG00000017621" "10.4910419389793" "-0.0425662289755047" "0.168799126116862" "0.196711729815651" "0.622577323026194" NA NA
"ENSG00000017797" "2391.36395071048" "-0.0212946651002127" "0.0920373683438452" "0.804633758419253" "0.953732529567741" "RALBP1" "10928"
"ENSG00000018189" "573.017819898883" "-0.0805244667698448" "0.137338832618186" "0.352933008973977" "0.764015174300215" "RUFY3" "22902"
"ENSG00000018236" "0.811572696371101" "-0.00043373869817461" "0.163961864360717" "0.918529586395013" NA "CNTN1" "1272"
"ENSG00000018280" "1.44266375381083" "0.0203326603574409" "0.165304152706998" "0.220880891623023" NA "SLC11A1" "6556"
"ENSG00000018408" "1753.65791293578" "0.141902229821514" "0.192406545024209" "0.124673093174901" "0.520460690555541" "WWTR1" "25937"
"ENSG00000018510" "1392.79227444706" "0.736099667342463" "0.11970625886619" "5.63426218922188e-11" "1.01874503208868e-08" "AGPS" "8540"
"ENSG00000018610" "516.213961147163" "0.0418099357879392" "0.111473309121263" "0.613514068490907" "0.893523749875403" "STEEP1" "63932"
"ENSG00000018625" "0.562558407339864" "-0.0035122242356843" "0.164062001885723" "0.687761118142323" NA "ATP1A2" "477"
"ENSG00000018699" "552.556458156864" "-0.0574231759971969" "0.0867093243701015" "0.450618989796362" "0.827106135213701" "TTC27" "55622"
"ENSG00000018869" "40.1851630777961" "-0.0824311143298828" "0.183258831540399" "0.133329592072268" "0.535405232586885" "ZNF582" "147948"
"ENSG00000019144" "2140.57713685746" "-0.093085023647134" "0.132763456389769" "0.29183105069402" "0.716644143157642" "PHLDB1" "23187"
"ENSG00000019485" "137.722460267985" "-0.16112464758831" "0.214942689075723" "0.0874702012211116" "0.444599634786546" "PRDM11" "56981"
"ENSG00000019549" "2076.56601369196" "0.158177774068071" "0.168510839263154" "0.114352545315729" "0.498052826002891" "SNAI2" "6591"
"ENSG00000019991" "84.0387026410898" "5.91434459800179" "0.865323561940504" "2.44349002367774e-13" "7.18883047983021e-11" "HGF" "3082"
"ENSG00000019995" "1184.99706765266" "-0.0144019325230173" "0.0946025517610763" "0.86804913687845" "0.971183161016592" "ZRANB1" "54764"
"ENSG00000020129" "602.073615170058" "-0.461256930189861" "0.380157370884975" "0.00967836173357311" "0.137252453407976" "NCDN" "23154"
"ENSG00000020181" "2982.14090450894" "0.0383591600750585" "0.141599197163412" "0.587026289607218" "0.885744291985579" "ADGRA2" "25960"
"ENSG00000020256" "295.483797663328" "-0.0967581973700704" "0.141516104514664" "0.278744805419518" "0.704598499335286" "ZFP64" "55734"
"ENSG00000020426" "667.136442411224" "-0.0259531994858318" "0.0891002468566101" "0.730369705519887" "0.933278171027363" "MNAT1" "4331"
"ENSG00000020577" "2528.61295407792" "-0.1827985626779" "0.120376341077559" "0.046577931694873" "0.326308431791532" "SAMD4A" "23034"
"ENSG00000020633" "0.190531531242042" "0.00415100356154897" "0.164205803942242" "0.629269971880375" NA "RUNX3" "864"
"ENSG00000020922" "580.07380973623" "0.0926492867046359" "0.131222277471075" "0.292247139833981" "0.716983627719469" "MRE11" "4361"
"ENSG00000021300" "0.914568398154013" "0.00604623250501294" "0.164147264725933" "0.570287245052458" NA "PLEKHB1" "58473"
"ENSG00000021355" "1198.08842200776" "0.0980504295133145" "0.14749947249022" "0.27656292044118" "0.70296956699634" "SERPINB1" "1992"
"ENSG00000021488" "0.416056007898186" "-0.000664620180251335" "0.164147526158608" "0.993984631332381" NA "SLC7A9" "11136"
"ENSG00000021574" "672.152160818606" "0.0690485294287028" "0.133115036767353" "0.420564968353816" "0.809745007705103" "SPAST" "6683"
"ENSG00000021645" "291.935788450181" "0.0249637278397535" "0.160169992917815" "0.583825517447393" "0.884786137026067" "NRXN3" "9369"
"ENSG00000021762" "413.564196525275" "-0.0149619704376408" "0.144125527880982" "0.828365310677103" "0.960644715531724" "OSBPL5" "114879"
"ENSG00000021776" "1664.99274314976" "0.136143814498558" "0.109747518152024" "0.113727937454131" "0.496550963759829" "AQR" "9716"
"ENSG00000021826" "851.186925414514" "0.0463181191008913" "0.120927878204665" "0.557415567613842" "0.874513686066619" "CPS1" "1373"
"ENSG00000022267" "19145.8837501409" "0.100836841609333" "0.168876119138364" "0.223256428177459" "0.649779523860553" "FHL1" "2273"
"ENSG00000022277" "2522.75387216809" "0.0156415667397352" "0.0865626954364149" "0.828374818647243" "0.960644715531724" "RTF2" "51507"
"ENSG00000022567" "124.456656578111" "-0.20563866580924" "0.244174060772547" "0.0558489784491565" "0.359179906602615" "SLC45A4" "57210"
"ENSG00000022840" "3104.28742944433" "0.073402603315935" "0.108539751101419" "0.372255062462982" "0.777569599787297" "RNF10" "9921"
"ENSG00000022976" "203.013726864441" "-0.0343096454480606" "0.133268513306256" "0.668005422595086" "0.913631937075753" "ZNF839" "55778"
"ENSG00000023041" "839.726713565123" "0.104890316576779" "0.135228208715022" "0.243476792413513" "0.67118299077459" "ZDHHC6" "64429"
"ENSG00000023171" "817.580913527243" "-0.330879427198385" "0.353671601740251" "0.0196971279712936" "0.207843615395571" "GRAMD1B" "57476"
"ENSG00000023191" "1351.84338920967" "-0.354142255118881" "0.348271943374384" "0.0173903888639522" "0.195253478978432" "RNH1" "6050"
"ENSG00000023228" "3379.5971712454" "0.0927568265444281" "0.102796814706802" "0.257632705130351" "0.68477853647489" "NDUFS1" "4719"
"ENSG00000023287" "2232.25971174208" "-0.0449326473925534" "0.141162111861091" "0.566516678630544" "0.877797840576072" "RB1CC1" "9821"
"ENSG00000023318" "2206.99165629679" "0.0236955853288346" "0.125442642382616" "0.777575286422838" "0.945880613441328" "ERP44" "23071"
"ENSG00000023330" "842.586573368671" "0.110265052883277" "0.127060869667232" "0.218922229959757" "0.645060612398822" "ALAS1" "211"
"ENSG00000023445" "184.345851161319" "0.0349399722145474" "0.157245327430124" "0.543976573529692" "0.868900834023041" "BIRC3" "330"
"ENSG00000023516" "2672.40151389174" "0.0642506033238664" "0.119516063078916" "0.454085399756268" "0.82949606890722" "AKAP11" "11215"
"ENSG00000023572" "274.190544196085" "-0.098740610209542" "0.130990117327048" "0.26354533612502" "0.689987925257633" "GLRX2" "51022"
"ENSG00000023608" "580.640970931937" "0.0595247429656686" "0.155934509043587" "0.406571519697593" "0.800597667488466" "SNAPC1" "6617"
"ENSG00000023697" "683.43878334412" "0.0132792235607072" "0.119699992000246" "0.872627787496183" "0.972140817541399" "DERA" "51071"
"ENSG00000023734" "3129.1131091892" "-0.0210587920107595" "0.101782375899998" "0.818236703519775" "0.95747289447896" "STRAP" "11171"
"ENSG00000023839" "67.8827827669749" "0.037331173683581" "0.155211670696728" "0.546687720104571" "0.870028921387654" "ABCC2" "1244"
"ENSG00000023892" "25.1918476006354" "-0.0197231342613162" "0.159977767567787" "0.635472331286913" "0.90139579621843" "DEF6" "50619"
"ENSG00000023902" "697.913246529256" "0.0041517447485374" "0.124408713690564" "0.952768515402993" "0.990539635956758" "PLEKHO1" "51177"
"ENSG00000023909" "1425.24264409849" "0.0480487565084176" "0.141401873854365" "0.548978272814144" "0.870879625252049" "GCLM" "2730"
"ENSG00000024048" "1220.49517442956" "0.0549628240172409" "0.112441626224038" "0.494026650059792" "0.846610187751788" "UBR2" "23304"
"ENSG00000024422" "8938.86476540599" "-0.230806959739138" "0.125532703166469" "0.0162588205349027" "0.187024921699696" "EHD2" "30846"
"ENSG00000024526" "1917.42836937783" "0.107396202400929" "0.18115258641427" "0.176897058904722" "0.599020512771785" "DEPDC1" "55635"
"ENSG00000024862" "203.886604851033" "0.0350525578868558" "0.130624253657217" "0.667250502422198" "0.913273475874824" "CCDC28A" "25901"
"ENSG00000025039" "0.54212140172123" "0.0040080169290089" "0.164179753384935" "0.52216919937303" NA "RRAGD" "58528"
"ENSG00000025156" "492.549027971648" "0.0528124496915402" "0.134123785708788" "0.523590483266061" "0.859809637388323" "HSF2" "3298"
"ENSG00000025293" "1458.62723399034" "0.00924423133203652" "0.130315786456689" "0.910047170472538" "0.979687489461159" "PHF20" "51230"
"ENSG00000025423" "73.4452824666159" "0.0429453884742074" "0.166685810143987" "0.302904934553093" "0.72460170010573" "HSD17B6" "8630"
"ENSG00000025434" "125.047300972054" "0.154383072799566" "0.241251502403562" "0.0566774824878603" "0.361428266357193" "NR1H3" "10062"
"ENSG00000025708" "1.18938346385654" "0.0162890411149722" "0.164664040009402" "0.293011861077967" NA "TYMP" "1890"
"ENSG00000025770" "567.389477247923" "0.0556381987984471" "0.159415383174998" "0.399501324690598" "0.796039169165889" "NCAPH2" "29781"
"ENSG00000025772" "2065.24225933261" "0.0829500243903851" "0.143650525891067" "0.336214592139371" "0.74926343437607" "TOMM34" "10953"
"ENSG00000025796" "3594.2003677636" "-0.0360765227996042" "0.102478897083181" "0.656340631761485" "0.910037597740703" "SEC63" "11231"
"ENSG00000025800" "3900.52995231899" "-0.0360122707624536" "0.0729291099132404" "0.58564876587998" "0.885204743830085" "KPNA6" "23633"
"ENSG00000026025" "109850.854838235" "0.0623347256203198" "0.123898368439323" "0.464922181269518" "0.834207072821615" "VIM" "7431"
"ENSG00000026036" "84.5709635299033" "-0.0538614246196715" "0.172000389314234" "0.17415103348801" "0.596096662807008" "RTEL1-TNFRSF6B" "100533107"
"ENSG00000026103" "1057.06785735686" "-0.0146778852563002" "0.142584185989654" "0.832575816483507" "0.962502529203716" "FAS" "355"
"ENSG00000026297" "175.426004254917" "-0.0635517170709922" "0.140707454086504" "0.439294899119971" "0.819353742940314" "RNASET2" "8635"
"ENSG00000026508" "33778.2567755459" "0.166367486613207" "0.172850771596779" "0.101941964945806" "0.47537564016875" "CD44" "960"
"ENSG00000026559" "1.1708358292686" "0.0211808083958873" "0.165819273503024" "0.0925863140187536" NA "KCNG1" "3755"
"ENSG00000026652" "56.8482929848481" "-2.70591883773518" "0.469615075567119" "2.59547275740928e-10" "4.33194385799138e-08" "AGPAT4" "56895"
"ENSG00000026751" "3.23966908942074" "0.0437377217184152" "0.17192285725356" "0.030799946604404" "0.267446459809527" "SLAMF7" "57823"
"ENSG00000026950" "866.94090106701" "0.0253120086290291" "0.154901967928149" "0.644235100840194" "0.904608807337472" "BTN3A1" "11119"
"ENSG00000027001" "267.517272629914" "0.0368012929669534" "0.121756729074039" "0.657949370763991" "0.91049832711101" "MIPEP" "4285"
"ENSG00000027075" "13.3131006274742" "0.124506584354649" "0.229586188815376" "0.0229952841323893" "0.228086938268579" "PRKCH" "5583"
"ENSG00000027697" "1066.79544720697" "0.0495125244823247" "0.0926819742928275" "0.519110994734316" "0.857604374229933" "IFNGR1" "3459"
"ENSG00000027847" "339.695732831724" "-0.251606118880536" "0.207846988156558" "0.0342630506736544" "0.279094910282683" "B4GALT7" "11285"
"ENSG00000027869" "0.650675401955189" "0.00262370611838816" "0.164145245267056" "0.872618993233263" NA "SH2D2A" "9047"
"ENSG00000028116" "569.511856983547" "0.0459928720509555" "0.100454617821722" "0.550013036621256" "0.871387875675993" "VRK2" "7444"
"ENSG00000028137" "1.82871751885125" "0.0322449945616831" "0.167533837606621" "0.140622215457135" NA "TNFRSF1B" "7133"
"ENSG00000028203" "1786.12862395079" "-0.0891559247190218" "0.097517899223576" "0.256127278085186" "0.683037707626627" "VEZT" "55591"
"ENSG00000028277" "319.791265896115" "-0.166706706994351" "0.310710496911008" "0.00520429985153217" "0.0912487240635308" "POU2F2" "5452"
"ENSG00000028310" "761.572404349391" "-0.048978336532392" "0.118468528046485" "0.558349333199502" "0.874871612716823" "BRD9" "65980"
"ENSG00000028528" "2652.33112261882" "0.049245680550331" "0.0674108737206829" "0.421469645347875" "0.809921751120663" "SNX1" "6642"
"ENSG00000028839" "418.168166454245" "0.119371475435249" "0.136783410151203" "0.192613100933099" "0.617550849390988" "TBPL1" "9519"
"ENSG00000029153" "1288.75736817295" "0.0618728879635126" "0.127558355176242" "0.440176428403452" "0.819406071560215" "ARNTL2" "56938"
"ENSG00000029363" "6229.58831233295" "0.216207607185669" "0.0956742488118182" "0.00793712831147198" "0.12091114315424" "BCLAF1" "9774"
"ENSG00000029364" "2741.02489896673" "-0.0607211559859169" "0.0967819350907765" "0.452547068136915" "0.828139187300258" "SLC39A9" "55334"
"ENSG00000029534" "635.125607437211" "0.10243408506563" "0.199755109757977" "0.0784218834776387" "0.424199214619848" "ANK1" "286"
"ENSG00000029639" "233.606647961677" "0.193935230948013" "0.18414120176557" "0.0691981236800175" "0.401182709030642" "TFB1M" "51106"
"ENSG00000029725" "2114.16620613264" "-0.12357296583243" "0.108591631596297" "0.150277064339661" "0.562785174284324" "RABEP1" "9135"
"ENSG00000029993" "1112.21910473144" "0.208413046944655" "0.271433687691252" "0.0527075227035526" "0.348246373638292" "HMGB3" "3149"
"ENSG00000030066" "1462.59057493744" "0.122169760912426" "0.131068102529905" "0.176747654782993" "0.59891654568717" "NUP160" "23279"
"ENSG00000030110" "403.195194063425" "-0.0309947191855345" "0.124088495801809" "0.705909276516043" "0.925745936972308" "BAK1" "578"
"ENSG00000030304" "5.0148255882402" "-0.0135237214999309" "0.162591708640505" "0.620511861216192" "0.896300647997891" "MUSK" "4593"
"ENSG00000030419" "545.356077914856" "0.0442884326681582" "0.154512527494541" "0.509422227930051" "0.852527269739849" "IKZF2" "22807"
"ENSG00000030582" "4820.18417571031" "-0.11692841258709" "0.175591032676548" "0.167440872691313" "0.587645346173727" "GRN" "2896"
"ENSG00000031003" "1963.05589859374" "-0.244991762143736" "0.130630373794489" "0.014274748366445" "0.174125848309735" "FAM13B" "51306"
"ENSG00000031081" "1034.95347350515" "0.199610077993524" "0.151072390373379" "0.0526836246031094" "0.348246373638292" "ARHGAP31" "57514"
"ENSG00000031544" "3.00124070935171" "-0.0128653853991735" "0.164113783435533" "0.38623719504625" "0.786890285400564" NA NA
"ENSG00000031691" "320.386913449727" "0.153511150486889" "0.169454229064662" "0.118086236937735" "0.506766212055663" "CENPQ" "55166"
"ENSG00000031698" "3333.94634784442" "0.0526212572715021" "0.104625956756796" "0.519691851686514" "0.857604374229933" "SARS1" "6301"
"ENSG00000031823" "886.173573806296" "0.0853138717241154" "0.118416497478447" "0.323507337065512" "0.740341246210586" "RANBP3" "8498"
"ENSG00000032219" "588.899510451672" "-0.0283965024463627" "0.130443468905751" "0.723937689378683" "0.931434394433147" "ARID4A" "5926"
"ENSG00000032389" "409.386854524573" "-0.0992056064508366" "0.119837634838594" "0.254856381814079" "0.682579397551115" "EIPR1" "7260"
"ENSG00000032444" "1064.91301505566" "-0.141877271597702" "0.141109429606841" "0.139151857009966" "0.546838547451369" "PNPLA6" "10908"
"ENSG00000032742" "239.919713439013" "0.134680526334557" "0.188550510450555" "0.133218383157526" "0.535402800381649" "IFT88" "8100"
"ENSG00000033011" "772.633964860114" "0.00971149419902089" "0.103209829728862" "0.903765682160824" "0.978483122294356" "ALG1" "56052"
"ENSG00000033030" "570.605315009253" "0.11423686839779" "0.140419441493622" "0.211703111325585" "0.636870289712555" "ZCCHC8" "55596"
"ENSG00000033050" "2159.19939388621" "-0.064446397508047" "0.0804301364299332" "0.358388579502784" "0.768947615743096" "ABCF2" "10061"
"ENSG00000033100" "2459.85878837368" "-0.527928039614294" "0.21077863812089" "0.000843841056882178" "0.0254295018495848" "CHPF2" "54480"
"ENSG00000033122" "0.465976250984584" "0.00665920132420052" "0.164298759570358" "0.412549914177192" NA "LRRC7" "57554"
"ENSG00000033170" "1521.20458679807" "0.110352940365283" "0.111971539382704" "0.198858565129573" "0.625172734118434" "FUT8" "2530"
"ENSG00000033178" "2810.71118576294" "-0.192951499420807" "0.129369590602873" "0.0416990011718098" "0.308529949846664" "UBA6" "55236"
"ENSG00000033327" "529.054201296744" "-0.0620672739564985" "0.143151293406589" "0.442379247396907" "0.82056197652442" "GAB2" "9846"
"ENSG00000033627" "1095.16678997329" "-0.415086130384706" "0.232825991132557" "0.00573017785213038" "0.0979945095145607" "ATP6V0A1" "535"
"ENSG00000033800" "795.15064506039" "-0.0825491285069189" "0.117751849065315" "0.334347175777168" "0.746923845191773" "PIAS1" "8554"
"ENSG00000033867" "2628.27721199222" "-0.0320077882215623" "0.131188000350725" "0.686183819739612" "0.920800987465327" "SLC4A7" "9497"
"ENSG00000034053" "566.145465224512" "-0.277753574714874" "0.227677879159773" "0.0267365520089214" "0.247516303877791" "APBA2" "321"
"ENSG00000034063" "1816.65200503964" "0.037061299558619" "0.153715161482005" "0.559914127900068" "0.875843174232558" NA NA
"ENSG00000034152" "1844.13291547205" "-0.181131810691974" "0.244078150838998" "0.0669721648650355" "0.394239053308742" "MAP2K3" "5606"
"ENSG00000034239" "0.729263869140121" "0.00525117674883493" "0.164265448481078" "0.34758654791942" NA "EFCAB1" "79645"
"ENSG00000034510" "15386.9020781502" "0.116811446753281" "0.0868502403738369" "0.113208196915792" "0.495853616468412" "TMSB10" "9168"
"ENSG00000034533" "160.979674239549" "0.16607503039735" "0.159988992044542" "0.0982402087617072" "0.469508134274701" "ASTE1" "28990"
"ENSG00000034677" "1373.92074981385" "-0.0779449229543342" "0.108695295902416" "0.343097323821618" "0.755704900364988" "RNF19A" "25897"
"ENSG00000034693" "418.116783264264" "0.0923078749053593" "0.13412883083183" "0.303048978055108" "0.72460170010573" "PEX3" "8504"
"ENSG00000034713" "1226.01339887546" "-0.0234479506684511" "0.116349112920299" "0.776690173761333" "0.945559548053669" "GABARAPL2" "11345"
"ENSG00000034971" "0.13206000056586" "-0.000313691099252017" "0.164154968061605" "0.994351308287669" NA "MYOC" "4653"
"ENSG00000035115" "253.1917556288" "0.331846334453747" "0.265653362665628" "0.0182799590577063" "0.199311262137981" "SH3YL1" "26751"
"ENSG00000035141" "997.073098316739" "0.0442844770436926" "0.104952291878532" "0.582238364853378" "0.884671960091611" "FAM136A" "84908"
"ENSG00000035403" "21437.1833081706" "0.00236893932605022" "0.111856799584081" "0.978883073839471" "0.995160757360849" "VCL" "7414"
"ENSG00000035499" "251.867411976579" "0.592444005495739" "0.444936285751856" "0.00610524592050299" "0.102589408216932" "DEPDC1B" "55789"
"ENSG00000035664" "131.674587354555" "4.85230582533809e-05" "0.153577034012176" "0.999234364714553" "0.999855152845959" "DAPK2" "23604"
"ENSG00000035681" "1756.30409616682" "0.0643764437404328" "0.138254575342472" "0.445754441791961" "0.823508889552738" "NSMAF" "8439"
"ENSG00000035687" "1342.49993429983" "0.236527686811495" "0.0974366785359853" "0.00438144689902044" "0.0822196273223749" "ADSS2" "159"
"ENSG00000035862" "36550.2603889013" "-0.275174730179698" "0.143980279461436" "0.0087994839307141" "0.129326901545397" "TIMP2" "7077"
"ENSG00000035928" "2208.89399410838" "0.00747891021448438" "0.102515988435163" "0.92686688864485" "0.984958704958551" "RFC1" "5981"
"ENSG00000036054" "1883.15772999985" "0.00465264531617472" "0.0929852107538885" "0.915100785148274" "0.981518448877992" "TBC1D23" "55773"
"ENSG00000036257" "2441.22316608371" "-0.0420592013102254" "0.0926736822557587" "0.607855643898599" "0.890874774116159" "CUL3" "8452"
"ENSG00000036448" "0.42687810717404" "-0.000506677285937975" "0.164150635575376" "0.994445518228435" NA "MYOM2" "9172"
"ENSG00000036530" "15.7529381210885" "0.010279003452275" "0.160815665504062" "0.762558530598228" "0.941361992328002" "CYP46A1" "10858"
"ENSG00000036549" "1696.42054164273" "-0.0232697838491898" "0.110202421260047" "0.775544235661145" "0.945489714208469" "ZZZ3" "26009"
"ENSG00000036672" "7.79107996946059" "0.0117609256450496" "0.162418115876772" "0.670818438810642" "0.914465095637075" "USP2" "9099"
"ENSG00000037042" "337.672775761508" "-0.00266847946939862" "0.13999274834465" "0.969340796638126" "0.993978147742344" "TUBG2" "27175"
"ENSG00000037241" "404.729218537203" "0.55130881873685" "0.160799159277841" "4.97372831900076e-05" "0.00245266977730725" "RPL26L1" "51121"
"ENSG00000037474" "1828.87455672507" "-0.0285431051370751" "0.116016595502864" "0.736978661556062" "0.93428257212282" "NSUN2" "54888"
"ENSG00000037637" "742.542513309537" "-0.00357878788877673" "0.121581259033653" "0.954305678042136" "0.99066072360836" "FBXO42" "54455"
"ENSG00000037749" "1850.10359126968" "-0.14575721066574" "0.117115307011086" "0.101159780062662" "0.473424497796626" "MFAP3" "4238"
"ENSG00000037757" "634.147185472438" "-0.0273045746559253" "0.138191291208887" "0.726386105658456" "0.931948429401717" "MRI1" "84245"
"ENSG00000037897" "315.858192035416" "-0.0666907481102157" "0.137480803104867" "0.424172165776185" "0.810739368727503" "METTL1" "4234"
"ENSG00000037965" "14.7081425565101" "1.97172125099166" "0.564714351884664" "2.26724923404967e-05" "0.0012336963073553" "HOXC8" "3224"
"ENSG00000038002" "1708.1546645105" "0.285328511552277" "0.208906461356755" "0.0225873010184433" "0.225327799470195" "AGA" "175"
"ENSG00000038210" "1492.05666967902" "0.133461283868165" "0.113727971707202" "0.126490338097604" "0.523764143296328" "PI4K2B" "55300"
"ENSG00000038219" "2049.14612545287" "0.0400748956651616" "0.12401007008175" "0.631952768926385" "0.900504643303993" "BOD1L1" "259282"
"ENSG00000038274" "1571.0898756076" "0.0747606918321753" "0.123829142058035" "0.382643397975798" "0.783985375597723" "MAT2B" "27430"
"ENSG00000038295" "113.147214534419" "-0.0323466635475688" "0.166448864369168" "0.267298997301397" "0.693539012729095" "TLL1" "7092"
"ENSG00000038358" "1052.27725434409" "0.0144197450517938" "0.127175771229212" "0.855749014997363" "0.969099929036417" "EDC4" "23644"
"ENSG00000038382" "8488.91557309167" "-0.128690892751699" "0.159106592572004" "0.169145228286381" "0.589918198230861" "TRIO" "7204"
"ENSG00000038427" "162.766225982829" "0.097297992408316" "0.201444231555576" "0.0389437069984154" "0.298976057531399" "VCAN" "1462"
"ENSG00000038532" "799.001824860147" "-0.026854571911251" "0.117880250498354" "0.70239491853492" "0.924002696081748" "CLEC16A" "23274"
"ENSG00000038945" "310.034809205365" "8.95058722354645" "0.712432325936196" "5.41216464896431e-37" "1.34206219966746e-33" "MSR1" "4481"
"ENSG00000039068" "4.42166121352546" "-0.00240668034133116" "0.162221344214261" "0.917755312249784" "0.9820847487844" "CDH1" "999"
"ENSG00000039123" "2081.09699383997" "-0.109715237645207" "0.0961702422798457" "0.159394081168821" "0.576048815517052" "MTREX" "23517"
"ENSG00000039139" "177.299015863914" "-0.0439728186934051" "0.144054887254733" "0.562897733635116" "0.876895869320507" "DNAH5" "1767"
"ENSG00000039319" "1570.24393013838" "0.140451938418413" "0.142585688989033" "0.143390750164995" "0.553598007420813" "ZFYVE16" "9765"
"ENSG00000039523" "2061.11478467059" "-0.192919719090813" "0.175648761227073" "0.0650261532489714" "0.389215161412292" "RIPOR1" "79567"
"ENSG00000039537" "1.5658547440115" "-0.00914807263524222" "0.164058261894294" "0.391402886549436" NA "C6" "729"
"ENSG00000039560" "6077.02749715049" "0.00979934275709946" "0.116553205100979" "0.905603641318219" "0.979162078360635" "RAI14" "26064"
"ENSG00000039600" "2.1001068285002" "0.0151780656518153" "0.163564507598352" "0.516779860942712" "0.857477061782227" "SOX30" "11063"
"ENSG00000039650" "302.107744199577" "-0.0901680345000594" "0.178657379827439" "0.190299027680016" "0.615607941738901" "PNKP" "11284"
"ENSG00000040199" "1018.01607542587" "-0.0570038126532831" "0.107714622621803" "0.489952323558461" "0.844719886254914" "PHLPP2" "23035"
"ENSG00000040275" "1815.37206303488" "0.0104059930195476" "0.152456332928456" "0.876323649732794" "0.973121194259963" "SPDL1" "54908"
"ENSG00000040341" "1076.99655865419" "-0.120582700620889" "0.160216281650462" "0.192766058704524" "0.617577195827452" "STAU2" "27067"
"ENSG00000040487" "219.496038720992" "-0.293545438465037" "0.202446042645247" "0.0191166665429829" "0.20432703069772" "SLC66A1" "54896"
"ENSG00000040531" "220.596644942727" "-0.246532652190551" "0.375617580432268" "0.026426657233873" "0.245898664063113" "CTNS" "1497"
"ENSG00000040608" "2.36391987764406" "0.020647101469967" "0.164300773114106" "0.384592928353338" "0.785646102254716" "RTN4R" "65078"
"ENSG00000040633" "1102.26738709404" "-0.454006299848542" "0.124784492186885" "2.89280810378671e-05" "0.00151702003219123" "PHF23" "79142"
"ENSG00000040731" "0.211057755500517" "-0.00250875211908932" "0.164153685585941" "0.857354543463863" NA "CDH10" "1008"
"ENSG00000040933" "767.800253145727" "-0.0807570724126114" "0.111070310063071" "0.334913995756993" "0.747324481083672" "INPP4A" "3631"
"ENSG00000041353" "888.539447820877" "0.00386864649441031" "0.159178930503614" "0.927417260886799" "0.985218319767691" "RAB27B" "5874"
"ENSG00000041357" "2818.33824920218" "0.159185126821886" "0.128281862444941" "0.0899391007179448" "0.450942492854444" "PSMA4" "5685"
"ENSG00000041515" "0.540843269705729" "-0.00471315074298676" "0.164173674329245" "0.753261123524574" NA "MYO16" "23026"
"ENSG00000041802" "1026.87582343839" "-0.0694686742603525" "0.133798447907327" "0.412578606250359" "0.804928362338156" "LSG1" "55341"
"ENSG00000041880" "726.214589992292" "-0.0888894850094753" "0.149227559832323" "0.297369918703167" "0.720813719990166" "PARP3" "10039"
"ENSG00000041982" "15736.5027319566" "0.197586014976488" "0.309013304445362" "0.0337975117556278" "0.276955827894261" "TNC" "3371"
"ENSG00000041988" "157.94643922117" "-0.163083630067804" "0.185592913722971" "0.102064915443945" "0.475481160031131" "THAP3" "90326"
"ENSG00000042062" "6.94490452314325" "0.0307502996489847" "0.168048380712978" "0.0327040237916291" "0.274136102877833" "RIPOR3" "140876"
"ENSG00000042088" "514.993794717872" "0.0130687440579078" "0.132962099220239" "0.869580444542015" "0.971531645626122" "TDP1" "55775"
"ENSG00000042286" "492.557231284408" "-0.0848945431550696" "0.138706598474048" "0.329342829105312" "0.743978764655128" "AIFM2" "84883"
"ENSG00000042317" "201.39404588102" "0.00233664061189362" "0.120884765664302" "0.975767532576388" "0.994385770590086" "SPATA7" "55812"
"ENSG00000042429" "817.077126006439" "0.022193065655875" "0.100151365297743" "0.781318623991758" "0.946726118001119" "MED17" "9440"
"ENSG00000042445" "1393.34161010642" "-0.127631961812439" "0.166018523935077" "0.167669152958608" "0.587645346173727" "RETSAT" "54884"
"ENSG00000042493" "104.105064715447" "2.39894414955378" "0.344450496350161" "1.46548136778316e-13" "4.38583199689312e-11" "CAPG" "822"
"ENSG00000042753" "2085.45930638372" "0.0748633833425213" "0.0961569523794818" "0.339421701998546" "0.752034370824111" "AP2S1" "1175"
"ENSG00000042781" "15.1294106160556" "-0.778975717744654" "0.800570436361839" "0.0065559533375306" "0.107419467834473" "USH2A" "7399"
"ENSG00000042832" "7.52288155468133" "-0.0278402390105398" "0.166320347820441" "0.181534257091277" "0.604464153959408" "TG" "7038"
"ENSG00000042980" "2.24768123858038" "0.0101888459046074" "0.163968501016793" "0.486943505040483" "0.843532095923817" "ADAM28" "10863"
"ENSG00000043093" "1567.50782118741" "-0.081701320884791" "0.109682962263668" "0.326058291377573" "0.741674724378446" "DCUN1D1" "54165"
"ENSG00000043143" "1266.07230734429" "-0.394302174139731" "0.190853493088219" "0.00360901523773044" "0.0721719890512962" "JADE2" "23338"
"ENSG00000043355" "0.0413345465801859" "-0.000382386182285421" "0.164153470722039" "0.99450575693597" NA "ZIC2" "7546"
"ENSG00000043514" "484.986687686753" "0.0755065694220851" "0.122919699274498" "0.382013908576994" "0.783380869627234" "TRIT1" "54802"
"ENSG00000043591" "0.507280098241418" "-1.23306815617295e-05" "0.163831609507144" "0.985435315585628" NA "ADRB1" "153"
"ENSG00000044090" "1559.75409620527" "-0.0958993910440199" "0.131816134508182" "0.281057238417028" "0.707144737562367" "CUL7" "9820"
"ENSG00000044115" "12860.8634615449" "0.045166418736694" "0.119372713583974" "0.590678487119139" "0.886443831745592" "CTNNA1" "1495"
"ENSG00000044446" "395.026518282278" "-0.0300782159773519" "0.133589681964296" "0.701908762071158" "0.924002696081748" "PHKA2" "5256"
"ENSG00000044459" "635.565148164432" "0.254064221059825" "0.143955619757763" "0.0164062671643444" "0.188471201481595" "CNTLN" "54875"
"ENSG00000044574" "24096.1931863284" "0.216565057408386" "0.213312304234235" "0.0538961999361487" "0.351877037157519" "HSPA5" "3309"
"ENSG00000046647" "131.568881731261" "-0.117450759402833" "0.145452340763458" "0.200924040982841" "0.627273291974848" "GEMIN8" "54960"
"ENSG00000046651" "255.933808681986" "0.113768443900591" "0.162708511773036" "0.205484566634578" "0.631755174765678" "OFD1" "8481"
"ENSG00000046653" "0.0828046312816974" "0.00282704047712219" "0.1641480743165" "0.900623755619564" NA "GPM6B" "2824"
"ENSG00000046774" "156.951893669287" "3.15249632779133" "0.256687106786698" "6.553410249924e-36" "1.42192618897726e-32" "MAGEC2" "51438"
"ENSG00000046889" "0.0565868120463055" "-0.00196393439895554" "0.164138780599983" "0.940032098722384" NA "PREX2" "80243"
"ENSG00000047056" "620.653352225884" "-0.187658584692358" "0.140032020512369" "0.0563001008734257" "0.360169743212673" "WDR37" "22884"
"ENSG00000047188" "1104.79181493118" "-0.0236051694779632" "0.115890742501607" "0.77299805873536" "0.944921424689563" "YTHDC2" "64848"
"ENSG00000047230" "325.966117547797" "0.184111214284332" "0.165755247455515" "0.0737513771966817" "0.411499969585343" "CTPS2" "56474"
"ENSG00000047249" "1107.78919013283" "-0.173147617350093" "0.161544524219431" "0.0848272787399215" "0.438460009963388" "ATP6V1H" "51606"
"ENSG00000047315" "3646.46038722693" "0.0639055079387515" "0.0930580544376127" "0.455845384880013" "0.830205174825807" "POLR2B" "5431"
"ENSG00000047346" "978.033857120914" "-0.083085820206088" "0.151052743784388" "0.313008992860855" "0.730493485573297" "FAM214A" "56204"
"ENSG00000047410" "4755.66579669485" "0.0471558179339319" "0.10377653225778" "0.564411316139012" "0.876908938064755" "TPR" "7175"
"ENSG00000047457" "2.82782469516925" "0.0216145891200778" "0.164380741741072" "0.378566530668592" "0.781267180580162" "CP" "1356"
"ENSG00000047578" "629.024455330596" "-0.0182866078970685" "0.142155405036714" "0.80323430107393" "0.953145671646876" "KATNIP" "23247"
"ENSG00000047579" "246.004620826262" "-0.024635131676264" "0.109890897895675" "0.761074571323923" "0.941070117624107" "DTNBP1" "84062"
"ENSG00000047597" "0.450176690799919" "0.00468539170726643" "0.164237980740619" "0.446303628802974" NA "XK" "7504"
"ENSG00000047617" "0.841217709263674" "0.0116442460628935" "0.164203679274728" "0.418788813783391" NA "ANO2" "57101"
"ENSG00000047621" "684.2726927205" "-0.0375268976300043" "0.112604074069021" "0.648401721354113" "0.906415163023653" "C12orf4" "57102"
"ENSG00000047634" "502.465814015204" "0.246324083563759" "0.150858817974035" "0.0218735748214198" "0.22164711719218" "SCML1" "6322"
"ENSG00000047644" "1064.92611290755" "-0.0526268633362922" "0.134581728563396" "0.522350102460399" "0.859448223722926" "WWC3" "55841"
"ENSG00000047648" "7.27030541123838" "2.96892235446671" "1.17002649525133" "0.000516520610006694" "0.0173084261553981" "ARHGAP6" "395"
"ENSG00000047662" "1.59549564328262" "0.0339815560867162" "0.168166256711296" "0.106242329443846" NA "FAM184B" "27146"
"ENSG00000047849" "16226.4711306156" "0.0809958910626437" "0.0989338971645507" "0.289001278062391" "0.714137794851159" "MAP4" "4134"
"ENSG00000047932" "3464.32089073996" "0.0570243745519244" "0.0992624395244001" "0.474717896251988" "0.839780684477372" "GOPC" "57120"
"ENSG00000047936" "12.6414536684173" "0.0580837370275958" "0.176787439571719" "0.0587137760879239" "0.368191374759459" "ROS1" "6098"
"ENSG00000048028" "848.937168525239" "-0.0743188083888818" "0.117959043914489" "0.364091692887923" "0.77184948768302" "USP28" "57646"
"ENSG00000048052" "787.503853870775" "-0.18165285577685" "0.266888744353101" "0.049146080359026" "0.336652589925798" "HDAC9" "9734"
"ENSG00000048140" "1151.12347952203" "-0.111306382182877" "0.123435330215845" "0.208936925374435" "0.634644616991084" "TSPAN17" "26262"
"ENSG00000048162" "288.738120098434" "-0.1213498439981" "0.178736024035428" "0.164491592074418" "0.583773370515735" "NOP16" "51491"
"ENSG00000048342" "289.338120593633" "-0.0283414394554534" "0.133645303545549" "0.718841946330733" "0.930058028056713" "CC2D2A" "57545"
"ENSG00000048392" "1624.17520915334" "-0.0123758836486939" "0.121573715679594" "0.880236390508702" "0.973804725715967" "RRM2B" "50484"
"ENSG00000048405" "709.485337275003" "-0.351939389248754" "0.142810499440305" "0.00170620682822893" "0.0421885158467204" "ZNF800" "168850"
"ENSG00000048462" "0.562880512747917" "0.00147892887383024" "0.163937032963559" "0.818574579217121" NA "TNFRSF17" "608"
"ENSG00000048471" "1586.98312350605" "0.0320174183446076" "0.127586517794301" "0.702203641209144" "0.924002696081748" "SNX29" "92017"
"ENSG00000048544" "1430.31231042441" "-0.0367021887415272" "0.100138017176374" "0.643268881794731" "0.904191533743051" "MRPS10" "55173"
"ENSG00000048649" "1938.34862116955" "-0.0181302110780921" "0.131811041065164" "0.813653407767622" "0.956016260806854" "RSF1" "51773"
"ENSG00000048707" "1635.38934051943" "-0.0251691111267678" "0.12016220713913" "0.740823766519181" "0.935914365972215" "VPS13D" "55187"
"ENSG00000048740" "36.0297659019439" "0.0502576839118385" "0.17225418575056" "0.128207782247194" "0.526694693751162" "CELF2" "10659"
"ENSG00000048828" "6209.6455391819" "-0.00130556870783204" "0.0847903584846968" "0.97325432869325" "0.994146429517353" "FAM120A" "23196"
"ENSG00000048991" "1448.12797188917" "0.0611225154346926" "0.112500671787484" "0.456464715191786" "0.830473549491298" "R3HDM1" "23518"
"ENSG00000049089" "2.00491548763021" "0.0186268548425629" "0.164939865797772" "0.198608116222939" "0.624586955895602" "COL9A2" "1298"
"ENSG00000049130" "5176.87003111278" "0.61011162379677" "0.224713901050968" "0.000402853268890044" "0.0141267212957442" "KITLG" "4254"
"ENSG00000049167" "274.49894985003" "0.0400810542293061" "0.115667932693698" "0.630663040033074" "0.900504643303993" "ERCC8" "1161"
"ENSG00000049192" "937.278064583564" "-0.150996735264661" "0.239928775072295" "0.0568408192421074" "0.361937982540169" "ADAMTS6" "11174"
"ENSG00000049239" "2759.63979962418" "-0.00121708911529287" "0.135711230976144" "0.986088929814786" "0.995921554550578" "H6PD" "9563"
"ENSG00000049245" "3932.84768170257" "0.0248122262322508" "0.0791757766597814" "0.710142571501759" "0.927187851950056" "VAMP3" "9341"
"ENSG00000049246" "706.799551059583" "-0.0123760483509184" "0.14658226557787" "0.849137591050147" "0.967240018365991" "PER3" "8863"
"ENSG00000049247" "0.343348047757559" "-0.00393175065542625" "0.164132654202705" "0.85416619028163" NA "UTS2" "10911"
"ENSG00000049249" "0.938997730623181" "0.00437208003356789" "0.164097126279644" "0.843468377283403" NA "TNFRSF9" "3604"
"ENSG00000049319" "1.34486750185585" "-0.0102159069744553" "0.16421938032452" "0.380688432860853" NA NA NA
"ENSG00000049323" "621.837907994733" "0.595620700613447" "0.250273599858941" "0.000968923791580871" "0.028554463793312" "LTBP1" "4052"
"ENSG00000049449" "11940.5225790661" "0.0520950108776749" "0.137457499129853" "0.523922497311134" "0.859809637388323" "RCN1" "5954"
"ENSG00000049540" "0.532747920314778" "0.00410249593474729" "0.164188928729188" "0.641771585232932" NA "ELN" "2006"
"ENSG00000049541" "613.22115455183" "0.099557741332685" "0.169532635687121" "0.224110523595013" "0.651449868111372" "RFC2" "5982"
"ENSG00000049618" "1445.21527971516" "-0.13994625700978" "0.135727269085527" "0.136049376747593" "0.540925468776489" "ARID1B" "57492"
"ENSG00000049656" "2072.78583054282" "-0.389843421863458" "0.123327964471069" "0.000196184293024504" "0.00786458881828949" "CLPTM1L" "81037"
"ENSG00000049759" "1337.04126220966" "-0.112527641080706" "0.165290289924178" "0.203368107217611" "0.630368500907732" "NEDD4L" "23327"
"ENSG00000049768" "1.62234113153874" "0.00621240260359357" "0.163284674076601" "0.738205315089264" NA "FOXP3" "50943"
"ENSG00000049769" "63.8723401455894" "-0.0441701280235337" "0.158833698751622" "0.457106530156675" "0.8305836638193" "PPP1R3F" "89801"
"ENSG00000049860" "5994.52690086875" "0.101108009161157" "0.155230520732776" "0.263227163398957" "0.68957094812543" "HEXB" "3074"
"ENSG00000049883" "211.924293171894" "0.0690671101495213" "0.125417545153742" "0.422543178865077" "0.810058753870717" "PTCD2" "79810"
"ENSG00000050130" "1486.99603871531" "-0.116010150688932" "0.0875512123365774" "0.121406110558356" "0.514368383468864" "JKAMP" "51528"
"ENSG00000050165" "15898.7514113705" "-0.00136525192880869" "0.132861606030275" "0.952909677586673" "0.990539635956758" "DKK3" "27122"
"ENSG00000050327" "164.490398176903" "-0.576746254130338" "0.168365647356143" "4.46130909702884e-05" "0.00224436307648832" "ARHGEF5" "7984"
"ENSG00000050344" "116.666463152255" "-0.0113427775141677" "0.15526927941029" "0.825264964222089" "0.959460421626926" "NFE2L3" "9603"
"ENSG00000050393" "1083.90952704995" "0.0106907593644535" "0.120901790144433" "0.911658350277579" "0.979897366798966" "MCUR1" "63933"
"ENSG00000050405" "12995.8932167134" "-0.052186444506878" "0.110263404765531" "0.533550980443064" "0.863891261657799" "LIMA1" "51474"
"ENSG00000050426" "661.034301002907" "0.0731781496938493" "0.136298064174272" "0.393556766203186" "0.79288175013853" "LETMD1" "25875"
"ENSG00000050438" "451.257686732127" "-0.085198076312049" "0.131813937387644" "0.328819991994394" "0.743765626927117" "SLC4A8" "9498"
"ENSG00000050628" "0.360381556527347" "0.0050802554274116" "0.16411935068271" "0.848363127932685" NA "PTGER3" "5733"
"ENSG00000050730" "5.9126559755315" "-0.103304658128532" "0.213863864439621" "0.00265252117195783" "0.0581344223520758" "TNIP3" "79931"
"ENSG00000050748" "1134.60258125795" "0.0323157931437035" "0.0855753945849978" "0.647959476104496" "0.906366718577103" "MAPK9" "5601"
"ENSG00000050820" "871.206963120535" "-0.133534630395059" "0.216437042215445" "0.0832026177020324" "0.435351909846146" "BCAR1" "9564"
"ENSG00000051009" "362.359849595187" "-0.0245117165733031" "0.14679114607918" "0.71564959937085" "0.929107054261501" "FHIP1B" "84067"
"ENSG00000051108" "1952.84554340563" "0.260918781190404" "0.118987408103418" "0.00662588171825241" "0.1076891899489" "HERPUD1" "9709"
"ENSG00000051128" "682.328859573929" "-0.228172086678531" "0.183209044498293" "0.040815727359767" "0.305379049789153" "HOMER3" "9454"
"ENSG00000051180" "369.435215302968" "0.0867411742393271" "0.174839849105745" "0.214492323937299" "0.640634864201274" "RAD51" "5888"
"ENSG00000051341" "498.40897646745" "0.127253624549145" "0.208593542608499" "0.0957397823884634" "0.4637126727685" "POLQ" "10721"
"ENSG00000051382" "639.410079688287" "0.131052483595825" "0.121335578739201" "0.144933163701528" "0.556371972021058" "PIK3CB" "5291"
"ENSG00000051523" "387.656084084588" "-0.10512115242297" "0.144377049286375" "0.242620449943286" "0.670271653580057" "CYBA" "1535"
"ENSG00000051596" "322.488283760274" "0.0567999115580724" "0.152361602004893" "0.437519092089645" "0.817575239583599" "THOC3" "84321"
"ENSG00000051620" "570.625759143966" "-0.0128222297967183" "0.125602700578055" "0.875384719071835" "0.973121185954029" "HEBP2" "23593"
"ENSG00000051825" "698.895408196408" "0.113238001859449" "0.160911105995849" "0.206063765036916" "0.631755174765678" "MPHOSPH9" "10198"
"ENSG00000052126" "997.183042674687" "0.116982481537441" "0.190188538813412" "0.144322118604741" "0.555464154044587" "PLEKHA5" "54477"
"ENSG00000052723" "1142.78583870798" "0.0457312744746805" "0.137847599220598" "0.567523141804265" "0.877797840576072" "SIKE1" "80143"
"ENSG00000052749" "551.432559662027" "-0.377899654130393" "0.220996852454577" "0.00774905883846486" "0.11942449163106" "RRP12" "23223"
"ENSG00000052795" "796.757141324061" "-0.0739619735323005" "0.159951842807529" "0.31841850638384" "0.735570597620022" "FNIP2" "57600"
"ENSG00000052802" "1910.7726696183" "0.0137879956180192" "0.14248896731435" "0.860336864066587" "0.969583093880638" "MSMO1" "6307"
"ENSG00000052841" "2209.05388851715" "-0.198252397522746" "0.165874071680226" "0.0596826057926198" "0.371850031053862" "TTC17" "55761"
"ENSG00000052850" "44.5527855824004" "1.57479199344676" "0.320837208076953" "4.55202166143144e-08" "4.87740691352636e-06" "ALX4" "60529"
"ENSG00000053108" "0.289525960868492" "0.00384140444545062" "0.164195239478692" "0.617426862611089" NA "FSTL4" "23105"
"ENSG00000053254" "1150.31273088229" "0.0279331468506938" "0.139097010052421" "0.702954866122899" "0.924194351971806" "FOXN3" "1112"
"ENSG00000053328" "1.32919059612369" "0.0176635605785548" "0.1644864147347" "0.35515748423779" NA "METTL24" "728464"
"ENSG00000053371" "601.852268284015" "0.131107636945312" "0.0999749499506836" "0.107079949509693" "0.485594954125508" "AKR7A2" "8574"
"ENSG00000053372" "903.082620930232" "0.038751713067527" "0.127663355283595" "0.634656786856265" "0.901113760891973" "MRTO4" "51154"
"ENSG00000053501" "152.46785752907" "0.0168551946122527" "0.124844932962248" "0.837315719418739" "0.964293061112591" "USE1" "55850"
"ENSG00000053524" "1.04172570384129" "0.00307690445492197" "0.164002988153157" "0.82444184623574" NA "MCF2L2" "23101"
"ENSG00000053702" "0.0729577777185294" "-0.000401895979833052" "0.164152777658951" "0.994419516409372" NA "NRIP2" "83714"
"ENSG00000053747" "231.961245015156" "-0.204481247903395" "0.304243188020393" "0.0382240854290373" "0.296289053382705" "LAMA3" "3909"
"ENSG00000053770" "1010.01849854386" "0.0737937035671938" "0.0873096972568868" "0.317013826861828" "0.734437063112397" "AP5M1" "55745"
"ENSG00000053900" "584.216175796138" "0.0991063185351384" "0.141823780988435" "0.265901003753164" "0.692117265917076" "ANAPC4" "29945"
"ENSG00000054116" "1247.61416474769" "-0.0504786496256302" "0.0790226010284369" "0.46823616646773" "0.835465945675901" "TRAPPC3" "27095"
"ENSG00000054118" "4185.11078476304" "0.069133766270303" "0.112968257843315" "0.422129708578308" "0.809921751120663" "THRAP3" "9967"
"ENSG00000054148" "549.20279194317" "-0.149656448960367" "0.184207101826491" "0.120309159485068" "0.511841667404143" "PHPT1" "29085"
"ENSG00000054179" "0.177827799234347" "-0.00264032460411187" "0.164158976254095" "0.839151064130668" NA "ENTPD2" "954"
"ENSG00000054219" "0.866054993529416" "-0.00278602638555401" "0.163721053866198" "0.820416664400821" NA "LY75" "4065"
"ENSG00000054267" "1394.19123190356" "-0.0128976289629353" "0.113269767474147" "0.872957036150523" "0.972140817541399" "ARID4B" "51742"
"ENSG00000054277" "683.945248369179" "-0.0361631846077399" "0.150266218923889" "0.591248262555284" "0.88648936178929" "OPN3" "23596"
"ENSG00000054282" "382.052756520573" "-0.0900120051269838" "0.123478790494911" "0.300215713494972" "0.722165237644918" "SDCCAG8" "10806"
"ENSG00000054356" "0.660402084846635" "0.00393338317341474" "0.164132042445218" "0.843283802603621" NA "PTPRN" "5798"
"ENSG00000054392" "139.247603663124" "0.0338014439614156" "0.135133854534521" "0.670829383890276" "0.914465095637075" "HHAT" "55733"
"ENSG00000054523" "2523.35537985098" "-0.0364644514598454" "0.1149508045265" "0.656506757206039" "0.910049855580772" "KIF1B" "23095"
"ENSG00000054598" "664.945848458294" "0.0592102095647132" "0.129023844536043" "0.485041342931672" "0.843355870057602" "FOXC1" "2296"
"ENSG00000054611" "415.842864329177" "-0.301812383080093" "0.127540259743151" "0.00318597742044615" "0.0663095876068396" "TBC1D22A" "25771"
"ENSG00000054654" "851.977870964712" "0.0705393180864297" "0.163715050930458" "0.319170263612292" "0.736037921586578" "SYNE2" "23224"
"ENSG00000054690" "10.4818193938541" "-0.02987205386953" "0.165743815780368" "0.279703093788573" "0.705541458131575" "PLEKHH1" "57475"
"ENSG00000054793" "2166.09643599365" "-0.0394935378467569" "0.148473911586559" "0.559852080503892" "0.875843174232558" "ATP9A" "10079"
"ENSG00000054965" "2623.0359901125" "-0.00808904858462174" "0.121615666169519" "0.992477397857295" "0.997823496785806" "FAM168A" "23201"
"ENSG00000054967" "168.428091220486" "-0.0482265133436654" "0.164509230573188" "0.359998969516686" "0.769430204949401" "RELT" "84957"
"ENSG00000054983" "475.370013740634" "0.999908702632753" "0.202881482792784" "4.41962984684157e-08" "4.76496489947055e-06" "GALC" "2581"
"ENSG00000055044" "1663.77497375469" "0.017750611561935" "0.109494678756182" "0.83424195405204" "0.962945327732099" "NOP58" "51602"
"ENSG00000055070" "5057.08878305791" "-0.00169063719489028" "0.103115337805776" "0.98342769044839" "0.995762144776431" "SZRD1" "26099"
"ENSG00000055130" "2034.66369517516" "0.0102624924731308" "0.0854287992675904" "0.889882701221102" "0.975349607817006" "CUL1" "8454"
"ENSG00000055147" "737.393936504286" "0.150753653696813" "0.118585530331014" "0.0928236091188793" "0.457087150946243" "FAM114A2" "10827"
"ENSG00000055163" "311.566742066527" "0.276018232411224" "0.339596541959138" "0.0285261329255497" "0.256557831772897" "CYFIP2" "26999"
"ENSG00000055208" "2500.6476225115" "-0.0535905107475945" "0.108767541478791" "0.512891846548898" "0.854501978992098" "TAB2" "23118"
"ENSG00000055211" "1516.70306735489" "0.0196152578056218" "0.11494121208388" "0.801412276736778" "0.952280551724876" "GINM1" "116254"
"ENSG00000055332" "6249.65677822897" "0.0271333688834258" "0.155529284342032" "0.634802013371567" "0.901113760891973" "EIF2AK2" "5610"
"ENSG00000055483" "1276.3457947404" "-0.284519232183164" "0.184215177818951" "0.0181431079612124" "0.198726434648484" "USP36" "57602"
"ENSG00000055609" "1767.71049374745" "-0.00447627132195427" "0.136827354573952" "0.946649117195648" "0.98961282378283" "KMT2C" "58508"
"ENSG00000055732" "255.650629248331" "-0.0818003984465664" "0.16787476192501" "0.26191412720955" "0.688521190383668" "MCOLN3" "55283"
"ENSG00000055813" "614.466480510861" "-0.00856346612807633" "0.159463469826275" "0.827389298504297" "0.960335903940996" "CCDC85A" "114800"
"ENSG00000055917" "3603.47287825986" "0.379602194171913" "0.170666465343783" "0.00289641172671041" "0.0620145820104187" "PUM2" "23369"
"ENSG00000055950" "604.486254770369" "-0.0533803226945525" "0.113838733542991" "0.521780093717171" "0.859118862325276" "MRPL43" "84545"
"ENSG00000055955" "7.81800840004412" "-0.0581040638991442" "0.177863199903926" "0.0257056850619426" "0.241765089357857" "ITIH4" "3700"
"ENSG00000055957" "0.407614121273663" "-0.00333507625301825" "0.164196192315249" "0.574281117609345" NA "ITIH1" "3697"
"ENSG00000056050" "595.516418612963" "0.193486969499426" "0.13738054709917" "0.0520117523237834" "0.346233804788467" "HPF1" "54969"
"ENSG00000056097" "3844.61994093677" "-0.236291000621328" "0.110262430428741" "0.00909579540386661" "0.13190043159592" "ZFR" "51663"
"ENSG00000056277" "225.30183581801" "-0.0985297876761797" "0.145047427294214" "0.261728465112705" "0.688521190383668" "ZNF280C" "55609"
"ENSG00000056291" "0.444800034938311" "-0.000350800445284998" "0.164154165001413" "0.994385163323208" NA "NPFFR2" "10886"
"ENSG00000056558" "75.5636835085624" "-0.0221508253360254" "0.146738627087391" "0.741814708061347" "0.936055443491356" "TRAF1" "7185"
"ENSG00000056586" "2346.4026861569" "-0.225193722317387" "0.116650488280926" "0.0151349520709657" "0.179656947905387" "RC3H2" "54542"
"ENSG00000056661" "853.968355812599" "-0.142627497683338" "0.130548337178093" "0.124267968815215" "0.519888615307312" NA NA
"ENSG00000056736" "2.16677800343888" "-0.0108556567986618" "0.162956287542055" "0.641053675605201" "0.903314433200867" "IL17RB" "55540"
"ENSG00000056972" "696.870531235304" "0.0918156192570956" "0.142680268989968" "0.296369638829589" "0.720721380996931" "TRAF3IP2" "10758"
"ENSG00000056998" "1.73826600897522" "0.012589996939021" "0.16483860809482" "0.055444914714926" NA "GYG2" "8908"
"ENSG00000057019" "5852.89004607399" "-0.0785650204172964" "0.173114502418876" "0.229523330916079" "0.657225519136578" "DCBLD2" "131566"
"ENSG00000057252" "1577.16193268381" "-0.0943549129050264" "0.123525066491675" "0.280429911266683" "0.706287392902032" "SOAT1" "6646"
"ENSG00000057468" "0.660636717515137" "-0.0106817464312412" "0.164247508511063" "0.372036119863082" NA "MSH4" "4438"
"ENSG00000057608" "8030.62708910614" "0.157370510401557" "0.112486955207909" "0.0732769466825774" "0.410024416304979" "GDI2" "2665"
"ENSG00000057657" "681.476537230494" "0.558942112669752" "0.264668583974573" "0.00200793216047803" "0.0477688541262681" "PRDM1" "639"
"ENSG00000057663" "1041.6432949178" "0.0576677318862632" "0.0989141731600883" "0.461332215271244" "0.832413907361843" "ATG5" "9474"
"ENSG00000057704" "0.69714749287922" "-0.00052764027579279" "0.164150612288088" "0.994318826236137" NA "TMCC3" "57458"
"ENSG00000057757" "826.83891973016" "-0.0443548072332526" "0.127264568878325" "0.584826804875341" "0.884786137026067" "PITHD1" "57095"
"ENSG00000057935" "571.292712431756" "-0.0428033406237913" "0.0967934819746968" "0.58694280814071" "0.88569531980409" "MTA3" "57504"
"ENSG00000058056" "1413.24444253229" "-0.0350536640308778" "0.111902228772455" "0.670276148040839" "0.914465095637075" "USP13" "8975"
"ENSG00000058063" "2281.05191904169" "-0.0132500456820562" "0.111220625818195" "0.852392987052081" "0.968508514693802" "ATP11B" "23200"
"ENSG00000058085" "167.136552771815" "-0.281109955151437" "0.244851800319785" "0.0276582362369861" "0.252679823474529" "LAMC2" "3918"
"ENSG00000058091" "703.94040428176" "-0.408640002011665" "0.184268738799159" "0.00251582912028481" "0.0559868741921843" "CDK14" "5218"
"ENSG00000058262" "14363.0038812314" "-0.00382180275949871" "0.103151899007323" "0.911150288396755" "0.979895857936317" "SEC61A1" "29927"
"ENSG00000058272" "4435.59185349302" "-0.0427551806489115" "0.123107988703276" "0.604416789522851" "0.890370507451516" "PPP1R12A" "4659"
"ENSG00000058335" "9.34280661011383" "-0.00127682849187903" "0.160486738059945" "0.966674955920095" "0.993477960186824" "RASGRF1" "5923"
"ENSG00000058404" "1.22611636898599" "-0.000545856477504652" "0.163893993697631" "0.986255730189246" NA "CAMK2B" "816"
"ENSG00000058453" "110.662853148048" "0.0948010980213482" "0.187704058529564" "0.135255646045389" "0.539468636042249" "CROCC" "9696"
"ENSG00000058600" "465.232646377924" "-0.111094063161479" "0.128076807457514" "0.216718577171857" "0.642384061227646" "POLR3E" "55718"
"ENSG00000058668" "39107.2034681036" "-0.0788936771897894" "0.159729495034954" "0.307472921713769" "0.727285075119073" "ATP2B4" "493"
"ENSG00000058673" "5417.45083082703" "0.0384385349253593" "0.112222698824212" "0.621105040135406" "0.896486054105303" "ZC3H11A" "9877"
"ENSG00000058729" "892.913973877598" "-0.0586075398076462" "0.106880615676213" "0.458499285001815" "0.830715234708463" "RIOK2" "55781"
"ENSG00000058799" "463.684664642908" "-0.048780713640017" "0.115703323325065" "0.562102726818678" "0.876895869320507" "YIPF1" "54432"
"ENSG00000058804" "1592.7512152384" "0.111087991582068" "0.171339519822867" "0.197269210791779" "0.623261550950801" "NDC1" "55706"
"ENSG00000058866" "4.29064354026983" "0.010513154167432" "0.163789490675553" "0.50918620892873" "0.852437174140766" "DGKG" "1608"
"ENSG00000059122" "333.881141990838" "-0.143964071928579" "0.227717449024616" "0.0697530055951243" "0.402785319733921" "FLYWCH1" "84256"
"ENSG00000059145" "294.93220882795" "-0.111561394527555" "0.190318009306232" "0.141034619902075" "0.549636042267672" "UNKL" "64718"
"ENSG00000059377" "7.64908350431434" "0.0298482544791883" "0.165932597937392" "0.25504588474513" "0.682770892567237" "TBXAS1" "6916"
"ENSG00000059378" "477.690195189327" "0.00950840522292122" "0.151005462594328" "0.877526653043096" "0.973399706856" "PARP12" "64761"
"ENSG00000059573" "3088.30467614946" "0.0964836781152188" "0.129737915362778" "0.279395114497473" "0.705158474021255" "ALDH18A1" "5832"
"ENSG00000059588" "419.286172995957" "0.250065740007887" "0.218572324790982" "0.0362150648581323" "0.287830172073013" "TARBP1" "6894"
"ENSG00000059691" "540.053221326049" "-0.0531080802731449" "0.095298394259777" "0.519710819940354" "0.857604374229933" "GATB" "5188"
"ENSG00000059728" "224.503319345194" "-0.030539697349351" "0.154459602193995" "0.607698744082463" "0.890861603155609" "MXD1" "4084"
"ENSG00000059758" "1046.7963966618" "-0.139945350991594" "0.128104646385239" "0.127254589991104" "0.525299684438903" "CDK17" "5128"
"ENSG00000059769" "832.137849476634" "0.191755055998398" "0.128854838235263" "0.045944310404407" "0.324431171627034" "DNAJC25" "548645"
"ENSG00000059804" "916.290244580593" "-0.0317901543134544" "0.147763017290677" "0.642888251759182" "0.9041690385704" "SLC2A3" "6515"
"ENSG00000059915" "1.49127112909078" "0.0189239883078749" "0.165628973535413" "0.0451699338802492" NA "PSD" "5662"
"ENSG00000060069" "241.424596714538" "-0.128158292236019" "0.160409948330556" "0.166266253823885" "0.585880965057854" "CTDP1" "9150"
"ENSG00000060138" "2381.71298109752" "-0.14354024213078" "0.134193402413071" "0.122626231343346" "0.518146573431793" "YBX3" "8531"
"ENSG00000060140" "72.1075485655236" "-1.37557848921715" "0.427446566582467" "5.04642437332117e-05" "0.00248146839297759" "STYK1" "55359"
"ENSG00000060237" "6024.65124753098" "-0.0115277304896408" "0.103718381849861" "0.882614916414873" "0.973942806522298" "WNK1" "65125"
"ENSG00000060303" "0.134072760279763" "-0.00263660797535342" "0.164158677668931" "0.838155285487999" NA "RPS17P5" "442216"
"ENSG00000060339" "2576.23556717552" "0.108786473166786" "0.105925839887108" "0.197126707159309" "0.623235170270581" "CCAR1" "55749"
"ENSG00000060491" "454.679033252755" "0.0812138395977493" "0.127938677856918" "0.347255518998211" "0.758769045666031" "OGFR" "11054"
"ENSG00000060558" "0.213505018490555" "-0.000480087436543963" "0.164151349298593" "0.993611799760969" NA "GNA15" "2769"
"ENSG00000060566" "0.743066414248501" "0.00594438423162646" "0.164187326123461" "0.652904014605391" NA "CREB3L3" "84699"
"ENSG00000060642" "403.097493194902" "-0.0201965001100166" "0.106852590511444" "0.798862535910058" "0.951759704785037" "PIGV" "55650"
"ENSG00000060656" "207.646003395556" "0.0103610052298714" "0.146697182575602" "0.877217594111744" "0.973390206392102" "PTPRU" "10076"
"ENSG00000060688" "872.135882591391" "0.197206596881904" "0.144050439196394" "0.050567034663368" "0.341046203675213" "SNRNP40" "9410"
"ENSG00000060709" "0.373757744197146" "-0.00254869516825533" "0.163945052843508" "0.742867958564547" NA "RIMBP2" "23504"
"ENSG00000060718" "6107.90589970258" "0.141848450784878" "0.217788546033171" "0.0873543669136225" "0.444599634786546" "COL11A1" "1301"
"ENSG00000060749" "2934.1064308571" "-0.00403135070622371" "0.10951584061182" "0.97778372600167" "0.994955486316173" "QSER1" "79832"
"ENSG00000060762" "332.541374659974" "0.0993671320437887" "0.115748104325296" "0.251459979968188" "0.679918144036885" "MPC1" "51660"
"ENSG00000060971" "714.52714612156" "-0.00250954280112224" "0.122929431055747" "0.972759605214998" "0.994146429517353" "ACAA1" "30"
"ENSG00000060982" "3801.21840969378" "1.11249164513514" "0.180679043250512" "4.21438916494714e-11" "7.86595345431748e-09" "BCAT1" "586"
"ENSG00000061273" "1986.34425904794" "0.0159825411519057" "0.117103051715459" "0.836871149404816" "0.964272417032049" "HDAC7" "51564"
"ENSG00000061337" "76.3735785526214" "0.0932048677670208" "0.189452959888308" "0.118494213990048" "0.50760675381028" "LZTS1" "11178"
"ENSG00000061455" "32.156957116602" "-0.0991430757634384" "0.207284679122176" "0.01061897838576" "0.145595755782007" "PRDM6" "93166"
"ENSG00000061656" "16.5469252102406" "-0.00355899770347681" "0.15778560818688" "0.934146940328143" "0.986974893180691" "SPAG4" "6676"
"ENSG00000061676" "9166.57885616721" "-0.0731198581917484" "0.0785950143788927" "0.288358111569696" "0.713985058489162" "NCKAP1" "10787"
"ENSG00000061794" "1180.97052833157" "0.0533780808402419" "0.100377306515278" "0.507410150230039" "0.852278729846416" "MRPS35" "60488"
"ENSG00000061918" "233.470050866473" "0.0546342411029819" "0.128608948518712" "0.516167401691825" "0.857280991654432" "GUCY1B1" "2983"
"ENSG00000061936" "700.767091427846" "0.0110948359450816" "0.133114025426989" "0.889113576194611" "0.975214248888318" "SFSWAP" "6433"
"ENSG00000061938" "376.140461647436" "-0.0922869681690829" "0.181583010820815" "0.167637844516646" "0.587645346173727" "TNK2" "10188"
"ENSG00000061987" "1772.9821990265" "0.0651995812090848" "0.111921252121073" "0.486272793778033" "0.843532095923817" "MON2" "23041"
"ENSG00000062038" "1.239513143277" "0.0109560589338045" "0.164640475484507" "0.141548719648862" NA "CDH3" "1001"
"ENSG00000062096" "0.29397246836106" "-0.000325065477534502" "0.16415440366482" "0.994352683639206" NA "ARSF" "416"
"ENSG00000062194" "1754.01808312576" "0.0579880520595553" "0.110533210667328" "0.494456435621128" "0.846996801436487" "GPBP1" "65056"
"ENSG00000062282" "54.4052276134107" "-0.00685111996317217" "0.147877387944059" "0.912488792049851" "0.980363234286145" "DGAT2" "84649"
"ENSG00000062370" "219.797592135496" "0.031189822956147" "0.130206679456038" "0.701559802774436" "0.924002696081748" "ZNF112" "7771"
"ENSG00000062485" "5287.27349138241" "0.0303756699004467" "0.101846762609246" "0.706844929842298" "0.925923650456767" "CS" "1431"
"ENSG00000062524" "26.408365461998" "4.12082394988067" "0.610996231874485" "9.93431658655455e-13" "2.49912851173064e-10" "LTK" "4058"
"ENSG00000062582" "1417.40853321166" "-0.0832189230359128" "0.113657281816914" "0.326987626822624" "0.74225577992067" "MRPS24" "64951"
"ENSG00000062598" "1052.40369848246" "0.0317247888727231" "0.0947719337470263" "0.692023104438353" "0.922627186151886" "ELMO2" "63916"
"ENSG00000062650" "2420.10057109068" "0.0561998214605289" "0.0988439496472379" "0.490103727640809" "0.844719886254914" "WAPL" "23063"
"ENSG00000062716" "3831.10356153292" "0.181825151391933" "0.188290154948613" "0.0847558708694011" "0.438246174129003" "VMP1" "81671"
"ENSG00000062725" "2060.50177968756" "-0.0445497519353203" "0.135152228675503" "0.580919895846608" "0.884187267768312" "APPBP2" "10513"
"ENSG00000062822" "264.242046552814" "-0.101893253739557" "0.193629355075916" "0.115736221728221" "0.50186093848575" "POLD1" "5424"
"ENSG00000063015" "0.733689829481303" "0.00485531081752081" "0.16420532378206" "0.636054005369453" NA "SEZ6" "124925"
"ENSG00000063046" "11362.6143034625" "0.0470234032086213" "0.126527470468982" "0.597127390678804" "0.889070825068577" "EIF4B" "1975"
"ENSG00000063127" "11.0730948216976" "-0.0239390621376824" "0.162940563477757" "0.477418267735996" "0.840810297418975" "SLC6A16" "28968"
"ENSG00000063169" "133.424504852727" "-0.134976993288453" "0.183329554034875" "0.138524676034776" "0.545488050501735" "BICRA" "29998"
"ENSG00000063176" "159.045756366754" "-0.436701072797635" "0.362212625702039" "0.01113022286355" "0.149998764336569" "SPHK2" "56848"
"ENSG00000063177" "4125.81108736774" "-0.00971052585942925" "0.0869269355137403" "0.890834531261795" "0.975349607817006" "RPL18" "6141"
"ENSG00000063180" "83.7108217462379" "-0.0534145487664954" "0.166642355282494" "0.315664955158208" "0.732968613894337" "CA11" "770"
"ENSG00000063241" "245.466769269744" "-0.0302112149704577" "0.14055866098138" "0.68678478359962" "0.920912342504612" "ISOC2" "79763"
"ENSG00000063244" "2956.03350082824" "-0.0341848653133747" "0.136707568949493" "0.666015391050511" "0.913067827499705" "U2AF2" "11338"
"ENSG00000063245" "1152.47259909211" "-0.0690379960355401" "0.146574340685042" "0.396550502001603" "0.794540584583327" "EPN1" "29924"
"ENSG00000063322" "1179.79012973811" "0.0528410658453643" "0.0969728099186794" "0.496747405298123" "0.847423888706423" "MED29" "55588"
"ENSG00000063438" "2040.51420204334" "-0.0219032860016428" "0.135092185108993" "0.780307969079359" "0.946432620949161" "AHRR" "57491"
"ENSG00000063587" "783.574147501013" "0.0770183438396433" "0.0931522345136177" "0.318755734260733" "0.735570597620022" "ZNF275" "10838"
"ENSG00000063601" "1034.71397488954" "0.0050500890086747" "0.0960377290460982" "0.937435842404317" "0.987379329639207" "MTMR1" "8776"
"ENSG00000063660" "3484.39954982371" "-0.532723798977773" "0.599702971540241" "0.00888905982533151" "0.130207848479413" "GPC1" "2817"
"ENSG00000063761" "155.432345545068" "-0.171334550942119" "0.174575415699639" "0.0921099962894329" "0.456030579709874" "ADCK1" "57143"
"ENSG00000063854" "213.701533909836" "-0.194562355773192" "0.249398581701866" "0.0577588241174107" "0.364971848937028" "HAGH" "3029"
"ENSG00000063978" "1949.2764127759" "0.021905461881399" "0.0961610248683224" "0.784494542120009" "0.947724815076587" "RNF4" "6047"
"ENSG00000064012" "459.094364246431" "0.158498402747041" "0.14209746018966" "0.101346206617566" "0.47404135124433" "CASP8" "841"
"ENSG00000064042" "3115.32075474211" "-0.0203087764832049" "0.145308572919156" "0.767099421288851" "0.943211146471055" "LIMCH1" "22998"
"ENSG00000064102" "1114.58423930427" "-0.0376188081796415" "0.129779563254902" "0.640485028231493" "0.903001939510766" "INTS13" "55726"
"ENSG00000064115" "1711.82441747381" "-0.0389390443997521" "0.133623032653663" "0.62881476764871" "0.899484350997892" "TM7SF3" "51768"
"ENSG00000064195" "0.947201503020003" "0.0171097574874361" "0.165228561053742" "0.123169008468433" NA "DLX3" "1747"
"ENSG00000064199" "348.909158669013" "0.238580907623613" "0.199703721804165" "0.0399609440423835" "0.302768252591747" "SPA17" "53340"
"ENSG00000064201" "0.201344997235245" "0.00332166296988016" "0.164170727975783" "0.809490861138795" NA "TSPAN32" "10077"
"ENSG00000064205" "18.8821989690568" "0.0289149161976985" "0.163637159564046" "0.418596044684345" "0.808410118338991" "CCN5" "8839"
"ENSG00000064225" "2.35865479820119" "0.0223426776324862" "0.165912784085803" "0.109328299073275" "0.48922934140601" "ST3GAL6" "10402"
"ENSG00000064300" "0.687214575800428" "0.00521128078957539" "0.163980270527199" "0.693023397939995" NA "NGFR" "4804"
"ENSG00000064309" "27.2867104108069" "0.0952177114380039" "0.19527955670295" "0.0765296576998859" "0.418726598986309" "CDON" "50937"
"ENSG00000064313" "1503.5607832759" "0.114971689549953" "0.0963574112668382" "0.149547961444908" "0.561751463917057" "TAF2" "6873"
"ENSG00000064393" "1744.83170253532" "-0.134953686766258" "0.206096367813386" "0.109371474079548" "0.48929640388474" "HIPK2" "28996"
"ENSG00000064419" "1882.32489945907" "-0.0534081757000834" "0.0834621850172073" "0.454644089276008" "0.829769206193955" "TNPO3" "23534"
"ENSG00000064489" "33.2221621771087" "-0.0788478409323614" "0.178180650603391" "0.179926735672109" "0.603380409529046" NA NA
"ENSG00000064490" "378.291916233567" "-0.0231669256374135" "0.115232105225663" "0.777071580989611" "0.94571492696618" "RFXANK" "8625"
"ENSG00000064545" "176.406369981196" "-0.184537344470179" "0.261213768799378" "0.0523786284989061" "0.347416214552546" "TMEM161A" "54929"
"ENSG00000064547" "85.7842209563338" "-0.0510143360323477" "0.163223550064576" "0.368733663919721" "0.774255901871359" "LPAR2" "9170"
"ENSG00000064601" "4049.4961245856" "-0.153192211298929" "0.162738215748123" "0.120696321128563" "0.512767043963408" "CTSA" "5476"
"ENSG00000064607" "2118.28411467488" "-0.0126460162022946" "0.132673656673079" "0.871500910758112" "0.972140817541399" "SUGP2" "10147"
"ENSG00000064651" "1032.00981504138" "0.0369732089986627" "0.130614310984303" "0.639635790243704" "0.902782681234124" "SLC12A2" "6558"
"ENSG00000064652" "304.076414959109" "0.0787702324874819" "0.139346096517905" "0.358309294918211" "0.768947615743096" "SNX24" "28966"
"ENSG00000064666" "7369.85620039408" "-0.00917866236575587" "0.137966677619197" "0.906362501285559" "0.979235024096446" "CNN2" "1265"
"ENSG00000064687" "65.6205224305454" "-0.0067947645869876" "0.157895033836599" "0.874377467179148" "0.972559988266516" "ABCA7" "10347"
"ENSG00000064692" "108.254651358901" "-0.0416992279203908" "0.165275924702957" "0.321118139371038" "0.737687753203081" "SNCAIP" "9627"
"ENSG00000064703" "805.180892373821" "-0.126669510503725" "0.1442380988717" "0.172790795917921" "0.593921313968966" "DDX20" "11218"
"ENSG00000064726" "2748.71826221614" "0.00392351438062423" "0.111519897077596" "0.968977477206579" "0.993978147742344" "BTBD1" "53339"
"ENSG00000064763" "735.215507019258" "-0.109590379708602" "0.167447191730706" "0.205396552559132" "0.631755174765678" "FAR2" "55711"
"ENSG00000064787" "0.577934918539781" "0.00520431017260196" "0.164249180307788" "0.397682971086026" NA "BCAS1" "8537"
"ENSG00000064886" "0.352338032263562" "0.00331463781877493" "0.164166568588009" "0.795602532532815" NA "CHI3L2" "1117"
"ENSG00000064932" "344.258378178493" "0.0243829329403156" "0.12569697227488" "0.756503940201416" "0.940491301248622" "SBNO2" "22904"
"ENSG00000064933" "543.736193134183" "-0.00742694011717212" "0.112708988310645" "0.928665838289883" "0.985399276283698" "PMS1" "5378"
"ENSG00000064961" "705.163678580149" "-0.00567825568498797" "0.129748140301545" "0.941626671776599" "0.988556422614903" "HMG20B" "10362"
"ENSG00000064989" "57.2723145021853" "-0.0154586019160097" "0.155024867226644" "0.776529241869309" "0.945549496450193" "CALCRL" "10203"
"ENSG00000064995" "430.729118746276" "0.152174779360087" "0.119647453972487" "0.0917824770090479" "0.454957938951349" "TAF11" "6882"
"ENSG00000064999" "408.445155991603" "0.351230210243406" "0.123104188404305" "0.000622082264159178" "0.0200708251696561" "ANKS1A" "23294"
"ENSG00000065000" "3124.38295472087" "-0.0972607075213577" "0.125153724510707" "0.268682740532526" "0.695362309551749" "AP3D1" "8943"
"ENSG00000065029" "443.66164410776" "-0.0639799636501159" "0.131590409082919" "0.451077751997095" "0.827106135213701" "ZNF76" "7629"
"ENSG00000065054" "894.824048098926" "-0.0252932342242384" "0.153713628559677" "0.666401403841429" "0.913167399244159" "SLC9A3R2" "9351"
"ENSG00000065057" "104.771050490115" "-0.0548522743571637" "0.157282706772646" "0.417294085237848" "0.80779098616843" "NTHL1" "4913"
"ENSG00000065060" "701.553991424505" "0.00614862715538822" "0.14568896164446" "0.93476020292898" "0.987072603968913" "UHRF1BP1" "54887"
"ENSG00000065135" "3843.23942030126" "0.070551609613977" "0.104670673933402" "0.391072655146545" "0.790525113314747" "GNAI3" "2773"
"ENSG00000065150" "8977.0249211248" "-0.00720590231450742" "0.114431095343468" "0.899992575144014" "0.977380092784364" "IPO5" "3843"
"ENSG00000065154" "3754.17216123433" "0.154585979607539" "0.134809129235348" "0.1005865383663" "0.472908256173744" "OAT" "4942"
"ENSG00000065183" "1195.09605157074" "-0.0831915354334008" "0.114151972927696" "0.32770268626746" "0.742981090416741" "WDR3" "10885"
"ENSG00000065243" "2285.25369351882" "-0.125986965536252" "0.112160781780983" "0.126226477728427" "0.523420735883909" "PKN2" "5586"
"ENSG00000065268" "174.51789134359" "-0.25525831923462" "0.257394286068081" "0.0359568018138972" "0.286550644128996" "WDR18" "57418"
"ENSG00000065308" "17222.6525623101" "-0.0660981025183853" "0.116672405587803" "0.408155300534715" "0.801896967366336" "TRAM2" "9697"
"ENSG00000065320" "0.212385335228102" "0.00370772298180727" "0.164187372262348" "0.673250644145895" NA "NTN1" "9423"
"ENSG00000065325" "0.0674121376281723" "0.00334831617338584" "0.164165955585936" "0.82175394862836" NA "GLP2R" "9340"
"ENSG00000065328" "533.9324018124" "0.042967656254495" "0.160269554321601" "0.435025073820369" "0.815507642001553" "MCM10" "55388"
"ENSG00000065357" "1402.7991365089" "-0.37364691671426" "0.255095079649862" "0.0116151585780865" "0.153670672712214" "DGKA" "1606"
"ENSG00000065361" "257.275139381773" "-0.0381498254070289" "0.160860481367531" "0.457503159452662" "0.830684083868128" "ERBB3" "2065"
"ENSG00000065371" "0.388215683091574" "0.00122317584059802" "0.164017193518425" "0.986855086839822" NA "ROPN1" "54763"
"ENSG00000065413" "174.411676367037" "-0.175453430603029" "0.241333946421001" "0.0673111087467652" "0.395259210293082" "ANKRD44" "91526"
"ENSG00000065427" "3008.43799746709" "0.0995273989294693" "0.0915504606658833" "0.19286061454838" "0.617661108906415" "KARS1" "3735"
"ENSG00000065457" "657.816599635613" "-0.0396815051394934" "0.1080155599064" "0.633926525788628" "0.901113760891973" "ADAT1" "23536"
"ENSG00000065485" "836.568891588659" "-0.00684044203960942" "0.144515996229329" "0.917030358838968" "0.981729736395189" "PDIA5" "10954"
"ENSG00000065491" "370.151996891971" "-0.204947169156194" "0.1143100017563" "0.023805049000337" "0.232266509477202" "TBC1D22B" "55633"
"ENSG00000065518" "1145.00456987626" "-0.0577017266492415" "0.0773818029240639" "0.393592053483693" "0.79288175013853" "NDUFB4" "4710"
"ENSG00000065526" "3149.18183753469" "0.00626168877023081" "0.117597334474817" "0.922334531079414" "0.983334720092947" "SPEN" "23013"
"ENSG00000065534" "17981.7988563643" "-0.0174591219942029" "0.147140663960467" "0.789799359068894" "0.948834192699232" "MYLK" "4638"
"ENSG00000065548" "1938.50571430916" "0.0532330118466151" "0.0796703117758169" "0.449568885007569" "0.826446090221029" "ZC3H15" "55854"
"ENSG00000065559" "1137.13692580035" "0.0598784742891834" "0.0962675377384686" "0.444040356489842" "0.822237306160729" "MAP2K4" "6416"
"ENSG00000065600" "204.598391768916" "-0.213440424562325" "0.22238177331144" "0.0542834026241141" "0.35290310964396" "PACC1" "55248"
"ENSG00000065613" "3090.76755555177" "-0.0294049215359631" "0.104075487213032" "0.715967946692491" "0.929134720466183" "SLK" "9748"
"ENSG00000065615" "555.000376179624" "0.0435163664356212" "0.127977457704182" "0.601575951726003" "0.890324207014118" "CYB5R4" "51167"
"ENSG00000065618" "8.44689018480721" "0.0414096390640119" "0.170642919482375" "0.0531465255262301" "0.349450240075732" "COL17A1" "1308"
"ENSG00000065621" "58.5819689595671" "-0.0274561667051694" "0.156261657811167" "0.61438548112036" "0.893923150149807" "GSTO2" "119391"
"ENSG00000065665" "160.134698540704" "0.00429142530929881" "0.140372340502707" "0.953172461973198" "0.990539635956758" "SEC61A2" "55176"
"ENSG00000065675" "0.191208717823357" "0.00258992956661251" "0.164145433487238" "0.853364724529035" NA "PRKCQ" "5588"
"ENSG00000065717" "1.15471681155326" "0.0106707781178355" "0.164494493435137" "0.302108757434344" NA "TLE2" "7089"
"ENSG00000065802" "1908.91402292169" "-0.0765051915973994" "0.153414019659032" "0.315055568180181" "0.732561165534422" "ASB1" "51665"
"ENSG00000065809" "2523.0148363065" "0.0198679226559042" "0.129972057507053" "0.802644190957497" "0.952996616596381" "FAM107B" "83641"
"ENSG00000065833" "1667.95028711964" "0.00992561012937432" "0.116531215079405" "0.905670176183862" "0.979173025113639" "ME1" "4199"
"ENSG00000065882" "1747.76520710013" "0.0435419644281688" "0.141129880879138" "0.579461365724006" "0.883191589039356" "TBC1D1" "23216"
"ENSG00000065883" "1312.46499779899" "0.0764173247439902" "0.113068413519684" "0.361332758863488" "0.770423047334777" "CDK13" "8621"
"ENSG00000065911" "3530.08032507511" "0.193443675312013" "0.25887961095947" "0.062239071219587" "0.379468141281908" "MTHFD2" "10797"
"ENSG00000065923" "528.842357605718" "-0.480491522477267" "0.268768596873894" "0.00461559787489247" "0.0844269619096061" "SLC9A7" "84679"
"ENSG00000065970" "1463.59008340041" "0.0180027693779911" "0.0907002266880956" "0.810160429590209" "0.955089593693245" "FOXJ2" "55810"
"ENSG00000065978" "13398.6179924541" "0.0917396166937022" "0.0856815346004941" "0.206138126199917" "0.631755174765678" "YBX1" "4904"
"ENSG00000065989" "434.257775063972" "0.0589907808553599" "0.123831213552164" "0.495834326837316" "0.847131517542336" "PDE4A" "5141"
"ENSG00000066027" "826.140788348021" "0.153701803543614" "0.163435788358503" "0.117847404690908" "0.506189969882415" "PPP2R5A" "5525"
"ENSG00000066032" "0.466565985840088" "-0.000523598925567556" "0.164150498319177" "0.994373288058555" NA "CTNNA2" "1496"
"ENSG00000066044" "2084.71246570774" "-0.0738498054024235" "0.125947472467748" "0.390269031236426" "0.789820431876168" "ELAVL1" "1994"
"ENSG00000066056" "3.25295953143671" "-0.00650076418232572" "0.163102424894029" "0.746656078569534" "0.937465187111029" "TIE1" "7075"
"ENSG00000066084" "1604.49317738122" "-0.0416899434159708" "0.125152346882797" "0.517670322560007" "0.857477061782227" "DIP2B" "57609"
"ENSG00000066117" "1580.78479751744" "0.11251079536362" "0.113087964115656" "0.192354229272005" "0.617550849390988" "SMARCD1" "6602"
"ENSG00000066135" "1225.50325312657" "0.0613174814058247" "0.130664830976329" "0.479671991852174" "0.841103883503971" "KDM4A" "9682"
"ENSG00000066136" "419.267021999457" "0.0587523898058571" "0.116453726187335" "0.485261681318755" "0.843355870057602" "NFYC" "4802"
"ENSG00000066185" "0.233537130910444" "0.00049231705338398" "0.164059559714773" "0.933442780648328" NA "ZMYND12" "84217"
"ENSG00000066230" "0.227539031551983" "0.00243273791769496" "0.16414025493252" "0.872170816187217" NA "SLC9A3" "6550"
"ENSG00000066248" "0.330272323751196" "0.00102897576044502" "0.164074868661655" "0.924469712233993" NA "NGEF" "25791"
"ENSG00000066279" "5151.12945431477" "0.290463292535467" "0.294454329898289" "0.0270949749276198" "0.249748217799301" "ASPM" "259266"
"ENSG00000066322" "2587.82331449228" "-0.10806599486087" "0.102426477830405" "0.180126129604876" "0.603380409529046" "ELOVL1" "64834"
"ENSG00000066379" "149.953463186531" "0.163481558430822" "0.160090923253644" "0.100970211612477" "0.473111904608462" "POLR1H" "30834"
"ENSG00000066422" "1073.07260863294" "-0.0965188698245937" "0.113540013890534" "0.258215410566813" "0.68524678250664" "ZBTB11" "27107"
"ENSG00000066427" "506.985638897617" "0.0574730967790375" "0.13794050443143" "0.475479492091378" "0.839867001498131" "ATXN3" "4287"
"ENSG00000066455" "1686.98272333496" "0.122377155968189" "0.105120663838542" "0.142215865172193" "0.552132182433222" "GOLGA5" "9950"
"ENSG00000066557" "603.383383137345" "0.114744372259517" "0.121484565827728" "0.195746157657762" "0.621731345768239" "LRRC40" "55631"
"ENSG00000066583" "244.148438287417" "0.0610092505163498" "0.125526757145929" "0.471988926622768" "0.838227036077605" "ISOC1" "51015"
"ENSG00000066629" "1315.47298491978" "0.292519244808156" "0.238773954943066" "0.0245363442334579" "0.236218448809962" "EML1" "2009"
"ENSG00000066651" "301.88100877906" "-0.105758009213863" "0.138807597632357" "0.238055673255979" "0.665713062893825" "TRMT11" "60487"
"ENSG00000066654" "1302.10233925787" "0.0794633256524128" "0.0788794917989761" "0.247463096951172" "0.676557636931555" "THUMPD1" "55623"
"ENSG00000066697" "1005.4912978676" "0.0551828845785695" "0.0929513265527797" "0.463987504168086" "0.83377113477041" "MSANTD3" "91283"
"ENSG00000066739" "1363.16395426413" "0.0334164222282293" "0.130418925937844" "0.682080400565922" "0.919791143025426" "ATG2B" "55102"
"ENSG00000066777" "2140.61538024515" "0.0595853646872878" "0.117805737180323" "0.486234425479192" "0.843532095923817" "ARFGEF1" "10565"
"ENSG00000066827" "223.817159639697" "-0.223768664700058" "0.184932275012318" "0.0464331737451473" "0.325943327986756" "ZFAT" "57623"
"ENSG00000066855" "565.172491296893" "0.18347590615108" "0.111348886117739" "0.0374809710113064" "0.293457237173774" "MTFR1" "9650"
"ENSG00000066923" "1.83583057658545" "-0.0137132701671138" "0.164138942358891" "0.436293755227331" NA "STAG3" "10734"
"ENSG00000066926" "1022.86739712972" "0.220282037791969" "0.108731533587486" "0.0130845204709494" "0.165902926468035" "FECH" "2235"
"ENSG00000066933" "1735.91011244974" "-0.0664636350917701" "0.151521883113517" "0.393882897306403" "0.79288175013853" "MYO9A" "4649"
"ENSG00000067048" "2790.66367556026" "0.098094199726108" "0.141719523161701" "0.281314877483229" "0.707280365491584" "DDX3Y" "8653"
"ENSG00000067057" "2571.26361085131" "-0.0567948382670451" "0.143507571572372" "0.456537635989579" "0.830473549491298" "PFKP" "5214"
"ENSG00000067064" "1704.3771207232" "0.0362958312427868" "0.141332758175511" "0.632065140463506" "0.900504643303993" "IDI1" "3422"
"ENSG00000067066" "2701.44320930818" "0.0226912879417583" "0.15084770769344" "0.721382355661906" "0.93062443000659" "SP100" "6672"
"ENSG00000067082" "4202.66079376527" "-0.0647155293951577" "0.150822323908842" "0.408110214156448" "0.801896967366336" "KLF6" "1316"
"ENSG00000067113" "1245.38649997672" "-0.0697455267229075" "0.169158284143636" "0.237324456311335" "0.665282532638979" "PLPP1" "8611"
"ENSG00000067141" "136.785743937553" "-0.108998180064148" "0.182886856740576" "0.167666949525236" "0.587645346173727" "NEO1" "4756"
"ENSG00000067167" "9728.3959061071" "-0.0136386248178405" "0.112572874809534" "0.860573813010615" "0.969583093880638" "TRAM1" "23471"
"ENSG00000067177" "0.380247667987237" "-0.000486697362267353" "0.164150940765925" "0.994285271774341" NA "PHKA1" "5255"
"ENSG00000067182" "1823.063466072" "0.00238664611042673" "0.112155458698956" "0.976784071442445" "0.994821351254215" "TNFRSF1A" "7132"
"ENSG00000067191" "117.24871486841" "-0.00723715059100177" "0.151065285913101" "0.898523083636161" "0.976730439148567" "CACNB1" "782"
"ENSG00000067208" "1098.13478621322" "0.0180731845168244" "0.129346410327946" "0.821720966902041" "0.958548108909497" "EVI5" "7813"
"ENSG00000067221" "168.199518665545" "-0.110457954164267" "0.196842410941116" "0.114992612045036" "0.499760080089566" "STOML1" "9399"
"ENSG00000067225" "66849.3139729156" "-0.0101366143513802" "0.100290981614419" "0.879472817034746" "0.973776178994012" "PKM" "5315"
"ENSG00000067248" "1976.82053944078" "0.0758441992963275" "0.107921999309842" "0.362984549875643" "0.771250090814525" "DHX29" "54505"
"ENSG00000067334" "1934.19003097293" "-0.0914885774939295" "0.0783337031150415" "0.181793456447198" "0.604631311939157" "DNTTIP2" "30836"
"ENSG00000067365" "302.631857280816" "-0.0116875163567481" "0.134251090115301" "0.881075058610155" "0.973858504737463" "METTL22" "79091"
"ENSG00000067369" "2895.62370088868" "0.0746540762740924" "0.131824649641716" "0.381693149366225" "0.783380869627234" "TP53BP1" "7158"
"ENSG00000067445" "47.0601769823926" "9.70938492140089" "2.54521915933214" "7.2392794115584e-13" "1.87551361232583e-10" "TRO" "7216"
"ENSG00000067533" "777.054235736594" "-0.0306651188899035" "0.114384814183665" "0.710148468462066" "0.927187851950056" "RRP15" "51018"
"ENSG00000067560" "15070.9041050277" "0.028435352141757" "0.0934289866297855" "0.712851281655728" "0.928192436658122" "RHOA" "387"
"ENSG00000067596" "1849.39997728237" "0.0356914501134382" "0.0893329069263959" "0.634645485640303" "0.901113760891973" "DHX8" "1659"
"ENSG00000067601" "23.7322694663257" "0.0347163038777995" "0.157270274001082" "0.539276340616887" "0.866255665410691" "PMS2P4" "5382"
"ENSG00000067606" "3.70962107100298" "-0.00906980838958383" "0.162841439216199" "0.692418367064243" "0.922627186151886" "PRKCZ" "5590"
"ENSG00000067646" "887.904650022488" "0.0528822431744644" "0.12558610759728" "0.529850543937869" "0.862168514606104" "ZFY" "7544"
"ENSG00000067704" "3581.71575397059" "0.0371920609767264" "0.0769754569348151" "0.586079314840557" "0.885387842741241" "IARS2" "55699"
"ENSG00000067715" "306.685534956108" "-0.0562734681420902" "0.157070827643172" "0.409957577780406" "0.803237568529514" "SYT1" "6857"
"ENSG00000067798" "2543.22635982617" "-0.0567729441812954" "0.138045696836319" "0.486026702523893" "0.843532095923817" "NAV3" "89795"
"ENSG00000067829" "565.810531901248" "-0.0998895837928921" "0.128970912162671" "0.258697483783131" "0.685672762789371" "IDH3G" "3421"
"ENSG00000067836" "154.324508314962" "-0.0348074309359168" "0.145101590512609" "0.630329725119928" "0.900441393188356" "ROGDI" "79641"
"ENSG00000067840" "3.04685735302049" "5.06695192349852" "3.6732282042521" "0.00249175778180157" "0.0557370252274635" "PDZD4" "57595"
"ENSG00000067842" "0.307201764111589" "0.000216636457710893" "0.164065225939925" "0.994195434618661" NA "ATP2B3" "492"
"ENSG00000067900" "4633.77785999581" "0.0184246458792538" "0.11142472338849" "0.845302165830627" "0.966266380934345" "ROCK1" "6093"
"ENSG00000067955" "1820.47219654903" "0.097329264964378" "0.125101197908904" "0.262526548395867" "0.688971699512627" "CBFB" "865"
"ENSG00000067992" "6.95408397698963" "3.03132402329801" "1.11780409123727" "0.000470798063058326" "0.0159923929130458" "PDK3" "5165"
"ENSG00000068001" "550.084040535183" "-0.0934860501683627" "0.154965903165547" "0.272433452407476" "0.700277079829319" "HYAL2" "8692"
"ENSG00000068024" "289.285852532395" "-0.0334999917786538" "0.152775460374973" "0.594320841235656" "0.887835039108997" "HDAC4" "9759"
"ENSG00000068028" "823.763224774943" "-0.118476159939336" "0.166326827081538" "0.189200641892588" "0.614433066786068" "RASSF1" "11186"
"ENSG00000068078" "24.1654682912687" "-0.0180428861229812" "0.159887296518812" "0.657732920625314" "0.910368235086054" "FGFR3" "2261"
"ENSG00000068079" "840.522312606458" "0.0191586896455485" "0.161143842857088" "0.618761847175633" "0.896214049165366" "IFI35" "3430"
"ENSG00000068097" "745.466315855836" "0.0138570394220731" "0.0849999935788593" "0.844636999414168" "0.966158367522831" "HEATR6" "63897"
"ENSG00000068120" "943.120223438753" "0.00431934694991595" "0.108166992779678" "0.969278656941333" "0.993978147742344" "COASY" "80347"
"ENSG00000068137" "114.880009111594" "-0.0330380475203835" "0.15240594838236" "0.596342329724411" "0.888982322170759" "PLEKHH3" "79990"
"ENSG00000068305" "2508.817602464" "-0.0386903130156266" "0.153439931594002" "0.548726840323863" "0.870865664608237" "MEF2A" "4205"
"ENSG00000068308" "1154.67361379029" "-0.0126415031716983" "0.0779241796749465" "0.854674369475178" "0.969099929036417" "OTUD5" "55593"
"ENSG00000068323" "2788.74339546938" "-0.157732947256962" "0.123036763710213" "0.081331920799233" "0.431598740823322" "TFE3" "7030"
"ENSG00000068354" "340.562694992394" "-0.281042251780656" "0.213299562581052" "0.0236885944591959" "0.231915748800182" "TBC1D25" "4943"
"ENSG00000068366" "5367.96098275682" "-0.0559730098277181" "0.114132884808542" "0.501331617213451" "0.849774492622679" "ACSL4" "2182"
"ENSG00000068383" "960.04005978184" "-0.316663809008085" "0.237661210342647" "0.0174026808226876" "0.195253478978432" "INPP5A" "3632"
"ENSG00000068394" "445.339588769575" "-0.0276399202293995" "0.0979555400890156" "0.721248127461186" "0.93062443000659" "GPKOW" "27238"
"ENSG00000068400" "675.099994393736" "-0.0258759932232366" "0.111245398600072" "0.750570320513143" "0.938544427109425" "GRIPAP1" "56850"
"ENSG00000068438" "784.901532229571" "-0.0539715223302905" "0.137314354612927" "0.511800755951656" "0.854050905768972" "FTSJ1" "24140"
"ENSG00000068489" "1749.14951518159" "0.117461871150815" "0.201869691967872" "0.106550227563995" "0.484889670744493" "PRR11" "55771"
"ENSG00000068615" "0.0931781476752611" "0.00303699569008829" "0.164156105277066" "0.835280277412236" NA "REEP1" "65055"
"ENSG00000068650" "731.215181585218" "-0.0879828606032337" "0.160424514057701" "0.270552783850192" "0.697415346185867" "ATP11A" "23250"
"ENSG00000068654" "2109.34166739636" "-0.0966945118127221" "0.149351386755099" "0.270374842403696" "0.697415346185867" "POLR1A" "25885"
"ENSG00000068697" "5781.25539616683" "0.151412303876514" "0.136095803758356" "0.115125804696222" "0.500088517997253" "LAPTM4A" "9741"
"ENSG00000068724" "648.26833061275" "0.0556802529084744" "0.132497878200316" "0.508317480225038" "0.852390609838085" "TTC7A" "57217"
"ENSG00000068745" "906.637766213916" "0.0751225629165925" "0.114458902796587" "0.377062923568185" "0.780613463802485" "IP6K2" "51447"
"ENSG00000068781" "0.146789976552387" "-0.000317373125462067" "0.164154919666189" "0.994327122530488" NA "STON1-GTF2A1L" "286749"
"ENSG00000068784" "720.049653846048" "0.10704128684926" "0.124744045521483" "0.228914815983356" "0.657168668175734" "SRBD1" "55133"
"ENSG00000068793" "3609.78145527973" "-0.055321178930489" "0.0892891205634733" "0.457851241588512" "0.830715234708463" NA NA
"ENSG00000068796" "1203.34575743966" "-0.0735402604734094" "0.105394450871898" "0.362845266025635" "0.771250090814525" "KIF2A" "3796"
"ENSG00000068878" "3215.94489263436" "0.0957728098099464" "0.131962385222918" "0.276147698623571" "0.702842231693437" "PSME4" "23198"
"ENSG00000068885" "1120.66033333354" "0.164928012558703" "0.168270562933014" "0.102160737709845" "0.475506098056512" "IFT80" "57560"
"ENSG00000068903" "655.414491048808" "-0.0866241685640943" "0.130249571054969" "0.320990596842277" "0.737589989408028" "SIRT2" "22933"
"ENSG00000068912" "2617.75050015871" "-0.023029598266399" "0.114792277534077" "0.753412441859229" "0.939740849364653" "ERLEC1" "27248"
"ENSG00000068971" "299.924463606747" "-0.404003393392201" "0.317904477318624" "0.0116649365259669" "0.154211704659356" "PPP2R5B" "5526"
"ENSG00000068976" "1.08701116103584" "0.0065954857769956" "0.163586533568911" "0.67524737778009" NA "PYGM" "5837"
"ENSG00000068985" "10.7816796038652" "-3.92765616949351" "1.38354274086863" "0.000259507896800375" "0.00991174579699318" "PAGE1" "8712"
"ENSG00000069011" "163.949125719557" "-0.178000012509133" "0.291714164891359" "0.0301746692802806" "0.263732079238223" "PITX1" "5307"
"ENSG00000069020" "261.952167291779" "0.0644711999336015" "0.166971796452284" "0.294051940218632" "0.718624174496719" "MAST4" "375449"
"ENSG00000069122" "1.10747043239038" "-0.00950848780340263" "0.164516466423642" "0.15742633576389" NA "ADGRF5" "221395"
"ENSG00000069188" "1.74277826213264" "0.000429203909299524" "0.163413191673129" "0.977133452392296" NA "SDK2" "54549"
"ENSG00000069248" "1455.87128783958" "0.0334995523215215" "0.0855865756343074" "0.6702291993547" "0.914465095637075" "NUP133" "55746"
"ENSG00000069275" "15261.753295665" "0.12753953797462" "0.118681878921123" "0.142043134557068" "0.551955390562252" "NUCKS1" "64710"
"ENSG00000069329" "4144.96203052234" "0.0281245291216252" "0.0982159127886974" "0.730605433939975" "0.933341443564812" "VPS35" "55737"
"ENSG00000069345" "1989.56294368166" "-0.0223217801946793" "0.0894941501095466" "0.767944700017591" "0.943953363211181" "DNAJA2" "10294"
"ENSG00000069399" "72.9593516064493" "0.026449660802556" "0.1413773357698" "0.722004303342284" "0.930888412494642" "BCL3" "602"
"ENSG00000069424" "433.362982181327" "-0.0800689403103632" "0.161590887186143" "0.295573794548294" "0.720181067626233" "KCNAB2" "8514"
"ENSG00000069431" "2777.78840649068" "0.253342625983481" "0.267133053652684" "0.0367620580391032" "0.290316562075866" "ABCC9" "10060"
"ENSG00000069482" "0.116759873567106" "0.00378429152344112" "0.164186286456872" "0.733531065300401" NA "GAL" "51083"
"ENSG00000069493" "33.7029009799674" "0.0568796354671052" "0.165264261853001" "0.329853018416746" "0.744362103163062" "CLEC2D" "29121"
"ENSG00000069509" "279.76336608601" "0.0921560930208025" "0.105803838047567" "0.265946710363167" "0.692117265917076" "FUNDC1" "139341"
"ENSG00000069667" "139.14614453171" "-0.115664150303928" "0.207456879672931" "0.0777757387162198" "0.422280660818312" "RORA" "6095"
"ENSG00000069702" "679.89828231005" "0.0248973084109855" "0.154515651277139" "0.651503561397144" "0.908191360322168" "TGFBR3" "7049"
"ENSG00000069712" "122.560538354703" "0.00781728264230326" "0.139313238471081" "0.919480248987723" "0.98276122956606" NA NA
"ENSG00000069812" "1.90837173016952" "-0.00160673469173149" "0.163765785305415" "0.839425448319027" "0.964728969934506" "HES2" "54626"
"ENSG00000069849" "6093.55078854105" "-0.108332050113694" "0.122032453040107" "0.225147262850264" "0.652656344114042" "ATP1B3" "483"
"ENSG00000069869" "3603.99528190113" "-0.240276472492526" "0.120279050406223" "0.0134023087899505" "0.16855810402032" "NEDD4" "4734"
"ENSG00000069943" "345.965138157643" "-0.0383784176443047" "0.135818436233856" "0.627418998292844" "0.899021423035759" "PIGB" "9488"
"ENSG00000069956" "2800.39029648212" "0.0445950000580037" "0.121708429354434" "0.580233185801141" "0.883713928150935" "MAPK6" "5597"
"ENSG00000069966" "916.474175997426" "0.0136417503790669" "0.0888939091474179" "0.857634323969974" "0.969099929036417" "GNB5" "10681"
"ENSG00000069974" "568.223851727408" "0.105836374319097" "0.135631395102941" "0.23872426485149" "0.666416177113567" "RAB27A" "5873"
"ENSG00000069998" "389.683373000988" "-0.16667114458066" "0.130199992124609" "0.0777079463762873" "0.422090625076382" "HDHD5" "27440"
"ENSG00000070010" "1074.74793904962" "0.0138356743283592" "0.111525516624165" "0.867803378132586" "0.971183161016592" "UFD1" "7353"
"ENSG00000070018" "1793.96190761957" "-0.110416569124368" "0.124397089890435" "0.214453737313676" "0.640634864201274" "LRP6" "4040"
"ENSG00000070019" "0.152044744003036" "0.00239630514112513" "0.164138922571294" "0.877721990461818" NA "GUCY2C" "2984"
"ENSG00000070047" "571.148232703917" "-0.189551428564135" "0.228942777794635" "0.0641376680270511" "0.386026921502619" "PHRF1" "57661"
"ENSG00000070061" "1442.58605472525" "0.0173813885258195" "0.0894761301903125" "0.818787816548893" "0.95747289447896" "ELP1" "8518"
"ENSG00000070081" "3158.3461066388" "0.0532370907560789" "0.116358330317949" "0.524433772047021" "0.86001761536203" "NUCB2" "4925"
"ENSG00000070087" "5820.42362470002" "-0.0182686399012265" "0.113599582321484" "0.823770743047897" "0.959143284890551" "PFN2" "5217"
"ENSG00000070182" "48.5760160826055" "-0.0383814631148297" "0.166622519512865" "0.296333735058463" "0.720721380996931" "SPTB" "6710"
"ENSG00000070190" "3.13491421601191" "-0.010275459458228" "0.162872948186543" "0.657708606111954" "0.910368235086054" "DAPP1" "27071"
"ENSG00000070214" "3623.14903421875" "0.293213084931951" "0.18300427663305" "0.0165216283557173" "0.189545555187403" "SLC44A1" "23446"
"ENSG00000070269" "522.882377002661" "-0.0298251247228243" "0.113415197441108" "0.720106471291003" "0.930395102450077" "TMEM260" "54916"
"ENSG00000070366" "1494.08631929675" "-0.0775573639911784" "0.0986268432069314" "0.324347110863241" "0.740505267641615" "SMG6" "23293"
"ENSG00000070367" "3754.61846131785" "-0.0797927527449576" "0.0900147927632351" "0.289907119242201" "0.715173157864029" "EXOC5" "10640"
"ENSG00000070371" "250.308171399744" "-0.104463688035214" "0.159759708466142" "0.232439079074235" "0.660880502278999" "CLTCL1" "8218"
"ENSG00000070388" "0.321330254716944" "-0.00293181562745407" "0.164088383934702" "0.7611470735858" NA "FGF22" "27006"
"ENSG00000070404" "1148.78372460442" "-0.0857203419074387" "0.179715804484932" "0.186589729135518" "0.611214289174246" "FSTL3" "10272"
"ENSG00000070413" "1378.45739267419" "-0.217734735423645" "0.149967422460063" "0.036822956770686" "0.290533128920712" "DGCR2" "9993"
"ENSG00000070423" "136.940519650612" "-0.109362246395139" "0.193505136254077" "0.128050363069176" "0.526694693751162" "RNF126" "55658"
"ENSG00000070444" "479.884916784975" "-0.165917847210447" "0.186691822742572" "0.0983174987182364" "0.469618916552325" "MNT" "4335"
"ENSG00000070476" "346.653858366557" "-0.14124163532414" "0.118212200469398" "0.113025338813867" "0.495853616468412" "ZXDC" "79364"
"ENSG00000070495" "549.451895741663" "-0.096697665367826" "0.15407071469275" "0.266042877568027" "0.692117265917076" "JMJD6" "23210"
"ENSG00000070501" "250.113635891535" "0.0255871030967177" "0.129287737370126" "0.753376184345026" "0.939740849364653" "POLB" "5423"
"ENSG00000070540" "901.052673453075" "0.0635278049264331" "0.149951974646626" "0.418504792638608" "0.808410118338991" "WIPI1" "55062"
"ENSG00000070601" "0.0936195695676107" "0.00362414592117289" "0.164178336356428" "0.775883158704171" NA "FRMPD1" "22844"
"ENSG00000070610" "711.059389460524" "0.0255861733483294" "0.145676899059288" "0.726176557779146" "0.931948429401717" "GBA2" "57704"
"ENSG00000070614" "6083.95984598511" "-0.153628093903508" "0.152850042135951" "0.111220433117737" "0.491769194702565" "NDST1" "3340"
"ENSG00000070669" "1278.91057187266" "0.169602126218478" "0.302029638549915" "0.0140272334664329" "0.171831135151971" "ASNS" "440"
"ENSG00000070718" "666.22589270795" "-0.0483233520671307" "0.1285486510779" "0.561985124654665" "0.876848341011746" "AP3M2" "10947"
"ENSG00000070729" "0.674320429234673" "-0.000373176426696231" "0.16415363545357" "0.994384825352153" NA "CNGB1" "1258"
"ENSG00000070731" "17.6240674564837" "0.141539366218274" "0.256008611830868" "0.0127727890201268" "0.163623669233476" "ST6GALNAC2" "10610"
"ENSG00000070748" "0.792136807441847" "-0.00453882481198971" "0.164101558022698" "0.518694470574256" NA "CHAT" "1103"
"ENSG00000070756" "19159.5666008981" "0.198779221169343" "0.121953956343278" "0.0344850526430225" "0.27919381706044" "PABPC1" "26986"
"ENSG00000070759" "91.9097246711102" "0.102171332543561" "0.175860839750984" "0.199604755194424" "0.625743063150589" "TESK2" "10420"
"ENSG00000070761" "480.374555196086" "0.0696260553869064" "0.103817871163105" "0.389128725468571" "0.788504779116507" "CFAP20" "29105"
"ENSG00000070770" "1887.8353499482" "0.0142267297409348" "0.103245570519988" "0.863532052618516" "0.969845728207694" "CSNK2A2" "1459"
"ENSG00000070778" "1469.23995901444" "0.0721857120851559" "0.106924325998223" "0.375965681217441" "0.780165951343454" "PTPN21" "11099"
"ENSG00000070785" "698.476769034006" "0.293862045850364" "0.107381671881163" "0.00124927445546371" "0.0341494582644711" "EIF2B3" "8891"
"ENSG00000070808" "19.7424632265282" "-0.0329588048397427" "0.163579404493109" "0.410234294127194" "0.803345156487107" "CAMK2A" "815"
"ENSG00000070814" "1416.85476285222" "-0.0345862482376423" "0.134317434044355" "0.663897348540974" "0.911824267557621" "TCOF1" "6949"
"ENSG00000070831" "6870.71646196863" "0.055011488548499" "0.104939766790753" "0.508586645211514" "0.852390609838085" "CDC42" "998"
"ENSG00000070882" "2061.44136037995" "-0.0697015913533218" "0.13307993915029" "0.41280517810429" "0.804928362338156" "OSBPL3" "26031"
"ENSG00000070950" "1176.56670016568" "0.0314589467824075" "0.142951036960317" "0.668927134367393" "0.914342641022853" "RAD18" "56852"
"ENSG00000070961" "7500.04829044524" "-0.0417335393683316" "0.163243354999712" "0.39370843112927" "0.79288175013853" "ATP2B1" "490"
"ENSG00000071051" "344.88040189738" "0.0145615235844802" "0.122252185065371" "0.845976677592267" "0.9664646024514" "NCK2" "8440"
"ENSG00000071054" "5369.08366800393" "0.124948826725368" "0.104092343175018" "0.127381881034387" "0.525534080767988" "MAP4K4" "9448"
"ENSG00000071073" "0.226706696582179" "-0.000325627543279147" "0.164154608897992" "0.99432264774267" NA "MGAT4A" "11320"
"ENSG00000071082" "6184.72478283241" "0.0945898951323583" "0.106393920433599" "0.254591502930521" "0.682437050426184" "RPL31" "6160"
"ENSG00000071127" "12886.7931955424" "-0.137906207874073" "0.14300822421893" "0.148758236413328" "0.560970121151975" "WDR1" "9948"
"ENSG00000071189" "1160.99807712265" "-0.223001931412567" "0.150765125384329" "0.0337294891158006" "0.276743613846489" "SNX13" "23161"
"ENSG00000071205" "596.74037259306" "0.27574908342282" "0.160303602875638" "0.0147149006292032" "0.176395887514993" "ARHGAP10" "79658"
"ENSG00000071242" "981.693231732911" "0.0495714741899233" "0.152446244640558" "0.488381414265711" "0.844691569233182" "RPS6KA2" "6196"
"ENSG00000071243" "283.405682336027" "-0.0785013341404548" "0.144905344061118" "0.351168429037879" "0.762012043619506" "ING3" "54556"
"ENSG00000071246" "226.700994018319" "-0.0647631925643241" "0.146559748676162" "0.419503875419615" "0.809328864040415" "VASH1" "22846"
"ENSG00000071282" "143.248409654466" "0.00906039881284796" "0.155889803489359" "0.865613075572244" "0.970583099770225" "LMCD1" "29995"
"ENSG00000071462" "759.147743109335" "-0.124345485292782" "0.134616269094363" "0.174742404802114" "0.596639986420109" "BUD23" "114049"
"ENSG00000071537" "4780.85920582988" "-0.0258804102386637" "0.124474601483278" "0.804626753265334" "0.953732529567741" "SEL1L" "6400"
"ENSG00000071539" "852.046171012221" "0.0799203930527252" "0.165938218443039" "0.278411223087658" "0.704367003404106" "TRIP13" "9319"
"ENSG00000071553" "2256.7304067155" "-0.260335397854917" "0.175871307052914" "0.0255150551552143" "0.240701264882723" "ATP6AP1" "537"
"ENSG00000071564" "976.778292407932" "-0.0152762722517864" "0.13112355623052" "0.846404740972775" "0.966734941363224" "TCF3" "6929"
"ENSG00000071575" "188.499670387652" "1.1231667775058" "0.503348948316302" "0.000822200732291243" "0.0249943262891618" "TRIB2" "28951"
"ENSG00000071626" "1375.55334594968" "0.0130934649919925" "0.129088294956081" "0.873029487108755" "0.972140817541399" "DAZAP1" "26528"
"ENSG00000071655" "622.055387632356" "-0.0829063253564227" "0.175865498062861" "0.207010146342461" "0.63228613764076" "MBD3" "53615"
"ENSG00000071794" "1235.04249406197" "0.816411847100955" "0.108222471670743" "3.22820563980584e-15" "1.33417127370833e-12" "HLTF" "6596"
"ENSG00000071859" "1311.01849197849" "-0.130909794507441" "0.104124473250059" "0.108052890556358" "0.486881578877287" "FAM50A" "9130"
"ENSG00000071889" "288.445223068094" "-0.0953132697488364" "0.170488884619191" "0.226005948539148" "0.653898872301376" "FAM3A" "60343"
"ENSG00000071894" "904.449246348737" "-0.0485872704123595" "0.155940324920547" "0.460969292813295" "0.832362944414145" "CPSF1" "29894"
"ENSG00000071967" "11561.1056740102" "0.125251261162942" "0.188199630943646" "0.144722867765911" "0.55619096311796" "CYBRD1" "79901"
"ENSG00000071994" "910.573492212629" "0.0727684276543375" "0.105299633215252" "0.386797517865896" "0.787292602616818" "PDCD2" "5134"
"ENSG00000072041" "323.916393799686" "-0.0896978380927411" "0.191465737844773" "0.0834648500161416" "0.435351909846146" "SLC6A15" "55117"
"ENSG00000072042" "2377.84053549085" "0.023753990667316" "0.122937292539338" "0.772935893851744" "0.944921424689563" "RDH11" "51109"
"ENSG00000072062" "1853.94884678998" "0.17523278852099" "0.13882744573597" "0.0723054492527109" "0.40835303685784" "PRKACA" "5566"
"ENSG00000072071" "39.5342063414934" "-0.0230636709763139" "0.160885393810021" "0.570880770886182" "0.879463265101909" "ADGRL1" "22859"
"ENSG00000072110" "23027.7367968277" "-0.0308533930391712" "0.13586282963678" "0.692030047643149" "0.922627186151886" "ACTN1" "87"
"ENSG00000072121" "1249.97007083704" "-0.066033285284625" "0.154778472691062" "0.394749470254061" "0.793605481803235" "ZFYVE26" "23503"
"ENSG00000072133" "193.349405087616" "0.0763818164825499" "0.147722282890384" "0.354718546000674" "0.766012008146267" "RPS6KA6" "27330"
"ENSG00000072134" "1023.63539920442" "0.0329547777436686" "0.129464275307062" "0.685026162541136" "0.920608405961115" "EPN2" "22905"
"ENSG00000072135" "580.715315378904" "0.357615002847437" "0.20385670340277" "0.00847089204944979" "0.125780790585414" "PTPN18" "26469"
"ENSG00000072163" "837.883542718522" "-0.0974247471418574" "0.188009848435967" "0.1333845577988" "0.535405232586885" "LIMS2" "55679"
"ENSG00000072182" "1.08311176201672" "-0.00666949822492029" "0.16419862340325" "0.701140159561022" NA "ASIC4" "55515"
"ENSG00000072195" "1029.37359279896" "-0.0206436202009486" "0.151251347487688" "0.717981531747548" "0.929807227183814" "SPEG" "10290"
"ENSG00000072201" "8.36426710930892" "0.0210768907302272" "0.160458550196487" "0.603267731628262" "0.89032535553343" "LNX1" "84708"
"ENSG00000072210" "705.716241849725" "0.177225077610728" "0.193925093077493" "0.0861325681034504" "0.441680684531667" "ALDH3A2" "224"
"ENSG00000072274" "10709.3020307579" "0.0411322189653895" "0.109146243026971" "0.643237375140005" "0.904191533743051" "TFRC" "7037"
"ENSG00000072310" "1152.73149150151" "-0.0224140027882493" "0.154343344472879" "0.685973897614559" "0.920678490280176" "SREBF1" "6720"
"ENSG00000072364" "6713.85111694927" "-0.11557566061442" "0.147189445437101" "0.201803280433736" "0.628391580882371" "AFF4" "27125"
"ENSG00000072401" "437.627966373463" "0.0271781857880676" "0.141089596679395" "0.727614965601462" "0.932259097021415" "UBE2D1" "7321"
"ENSG00000072415" "1941.37292579117" "-0.0393185557928095" "0.113213125423942" "0.63461873311053" "0.901113760891973" "PALS1" "64398"
"ENSG00000072422" "837.141715896476" "0.00993633639249494" "0.151456782088569" "0.872354729923421" "0.972140817541399" "RHOBTB1" "9886"
"ENSG00000072501" "3972.728062165" "0.057754520851096" "0.138016130477234" "0.481825231637773" "0.841914194321075" "SMC1A" "8243"
"ENSG00000072506" "576.135803528284" "0.296861027266333" "0.120291210403445" "0.00258924602199939" "0.057066181269862" "HSD17B10" "3028"
"ENSG00000072518" "596.93065348165" "-0.118615522779538" "0.14418017466359" "0.197824165417485" "0.623652717638341" "MARK2" "2011"
"ENSG00000072571" "1418.05298390835" "0.251149257651965" "0.343342411519125" "0.0312999946572256" "0.26930291464642" "HMMR" "3161"
"ENSG00000072609" "306.504085707977" "0.135898665060447" "0.162079106086676" "0.152426554192242" "0.566429182821786" "CHFR" "55743"
"ENSG00000072657" "3125.09986200766" "0.122197709896902" "0.117223175122475" "0.174002575078813" "0.596096662807008" "TRHDE" "29953"
"ENSG00000072682" "4009.74303675167" "0.23302608091163" "0.10731006970884" "0.0084172068885904" "0.125197838193789" "P4HA2" "8974"
"ENSG00000072694" "0.268044445970955" "-0.000332639207228094" "0.16415441255988" "0.994347592850275" NA "FCGR2B" "2213"
"ENSG00000072736" "950.385020915912" "0.22497280722314" "0.108818258696396" "0.0115072533726152" "0.152942499266351" "NFATC3" "4775"
"ENSG00000072756" "424.268895153752" "0.0135868509930049" "0.107489711458938" "0.868066986010625" "0.971183161016592" "TRNT1" "51095"
"ENSG00000072778" "4751.25198533644" "-0.0329551126430675" "0.14625582818068" "0.66667840990795" "0.913167399244159" "ACADVL" "37"
"ENSG00000072786" "1418.30767488457" "-0.189779991012786" "0.130611714957672" "0.0483720478561477" "0.333455920050442" "STK10" "6793"
"ENSG00000072803" "2035.86467996544" "-0.0898822936604359" "0.100936313794859" "0.26611306790705" "0.692117265917076" "FBXW11" "23291"
"ENSG00000072818" "4.86496235012317" "-0.0020869713749638" "0.161103290738267" "0.947245762339176" "0.98961282378283" "ACAP1" "9744"
"ENSG00000072832" "2.56844707327402" "-0.0194927067217336" "0.164100029412995" "0.412111903845937" "0.804208929393791" "CRMP1" "1400"
"ENSG00000072840" "2055.8038180068" "-0.145119013683218" "0.202690863414544" "0.107662268858118" "0.486793868934414" "EVC" "2121"
"ENSG00000072849" "1049.12184762149" "0.00224404466189817" "0.0956468191851156" "0.990059260121992" "0.996824129059829" "DERL2" "51009"
"ENSG00000072858" "8.27032674689604" "-0.0706424384331971" "0.187647389690046" "2.36900358477926e-05" "0.0012850363820187" "SIDT1" "54847"
"ENSG00000072864" "753.34504446204" "0.160006521767203" "0.177651716026722" "0.110221090801174" "0.490317194804403" "NDE1" "54820"
"ENSG00000072952" "3301.92663935574" "-0.0198334908909214" "0.15425331485124" "0.723787272680647" "0.931434394433147" "IRAG1" "10335"
"ENSG00000072954" "21.6238277506712" "-0.0276502064446335" "0.158237684108379" "0.561828762752872" "0.876779681900915" "TMEM38A" "79041"
"ENSG00000072958" "937.055651456329" "-0.0919182805286074" "0.123626832052027" "0.292497340033925" "0.717114241286563" "AP1M1" "8907"
"ENSG00000073008" "2331.18945741099" "-0.29812300169449" "0.204157073754313" "0.0181461803731909" "0.198726434648484" "PVR" "5817"
"ENSG00000073009" "561.756960620949" "-0.179479639777256" "0.199340846886664" "0.0795415326046089" "0.427191189031807" NA NA
"ENSG00000073050" "523.591799269988" "0.0114066337057443" "0.116933181986661" "0.891027164147404" "0.975349607817006" "XRCC1" "7515"
"ENSG00000073060" "381.438370507065" "0.157166813160284" "0.143336958828697" "0.109710122982286" "0.48987409731586" "SCARB1" "949"
"ENSG00000073111" "1342.56976293321" "0.00257226896785286" "0.145079648643105" "0.972766533135965" "0.994146429517353" "MCM2" "4171"
"ENSG00000073146" "31.8206301115772" "-0.0237284098074331" "0.154184880103807" "0.681849663515181" "0.919765811260219" "MOV10L1" "54456"
"ENSG00000073150" "130.947025034714" "-0.697068995226173" "0.412863901366662" "0.00318154896722036" "0.0662969111320661" "PANX2" "56666"
"ENSG00000073169" "138.363992242808" "-0.105677468273065" "0.195208697618691" "0.11382689755558" "0.496558755408335" "SELENOO" "83642"
"ENSG00000073282" "0.0755131932702554" "-0.000304595265223665" "0.164155413884032" "0.99434521569986" NA "TP63" "8626"
"ENSG00000073331" "384.731016220238" "0.0166805316945561" "0.136561876710165" "0.833260321915108" "0.962663013369725" "ALPK1" "80216"
"ENSG00000073350" "15.5226114917735" "-0.0249935804500403" "0.158914732035105" "0.591177892989063" "0.88646042385143" "LLGL2" "3993"
"ENSG00000073417" "835.013779097172" "-0.0407050623717064" "0.10738920497396" "0.61578715722632" "0.894877247572498" "PDE8A" "5151"
"ENSG00000073464" "0.0611056243433561" "-0.000314383529857599" "0.164155693951948" "0.994324209980927" NA "CLCN4" "1183"
"ENSG00000073536" "344.002330188701" "0.00405767761025664" "0.12861057061073" "0.960828016478707" "0.99251445274817" "NLE1" "54475"
"ENSG00000073578" "1958.02000188421" "0.0102623073780595" "0.0937953745422057" "0.899164229863583" "0.976913273474937" "SDHA" "6389"
"ENSG00000073584" "3849.86944011487" "0.0774381933689472" "0.106946597665363" "0.346895045658891" "0.758201164333394" "SMARCE1" "6605"
"ENSG00000073605" "135.93019822142" "0.0194128056696974" "0.159051145529356" "0.667009244377636" "0.913179334373101" "GSDMB" "55876"
"ENSG00000073614" "1978.7609342757" "0.132344606238265" "0.132714157082715" "0.159392838578882" "0.576048815517052" "KDM5A" "5927"
"ENSG00000073670" "9.68697014354161" "0.0231487094107473" "0.161084944451552" "0.57672926399634" "0.881992709171533" "ADAM11" "4185"
"ENSG00000073711" "2066.71079561491" "0.0103267455006231" "0.118418595088537" "0.901797287051379" "0.978092808587718" "PPP2R3A" "5523"
"ENSG00000073712" "7085.09710593079" "0.00236982776434917" "0.142563112457846" "0.998676522249258" "0.999852245843247" "FERMT2" "10979"
"ENSG00000073734" "0.614133475131791" "-0.00431836015822266" "0.163966395192042" "0.63504406794561" NA "ABCB11" "8647"
"ENSG00000073737" "2.01011270232744" "-0.0220238904863206" "0.165532786225013" "0.18804587443802" "0.613127740399075" "DHRS9" "10170"
"ENSG00000073754" "0.0819800314668156" "-0.000407282591882703" "0.164152581242009" "0.994413919190989" NA "CD5L" "922"
"ENSG00000073756" "5638.79273456778" "-0.222471478477874" "0.384816860481182" "0.0207547846925134" "0.215726025393222" "PTGS2" "5743"
"ENSG00000073792" "2038.85416226114" "-0.0355406758272097" "0.10626065388107" "0.66199867612059" "0.910969797058918" "IGF2BP2" "10644"
"ENSG00000073803" "241.254102600609" "0.0120538092432135" "0.128517370763384" "0.877763675940721" "0.973399706856" "MAP3K13" "9175"
"ENSG00000073849" "113.888480938092" "-0.0273471730191638" "0.161030905845506" "0.549723399160152" "0.871344969648609" "ST6GAL1" "6480"
"ENSG00000073905" "44.629573257571" "0.118549120148862" "0.178033921099731" "0.172117042288838" "0.593014612951499" NA NA
"ENSG00000073910" "721.787463938023" "0.0438445289041863" "0.156267146451526" "0.499646033885948" "0.848702581301189" "FRY" "10129"
"ENSG00000073921" "8154.50244838994" "-0.0774206304054945" "0.108111494531014" "0.334070346683023" "0.746774340197191" "PICALM" "8301"
"ENSG00000073969" "3689.34077835831" "-0.0579991195218407" "0.0997377023414805" "0.467148868431641" "0.835106946874444" "NSF" "4905"
"ENSG00000074047" "468.267500165199" "-0.0234286214678905" "0.151981348403172" "0.719262951927696" "0.930325359132708" "GLI2" "2736"
"ENSG00000074054" "2848.95451069096" "-0.186165331077446" "0.149896256809855" "0.0640481501538962" "0.385646430809902" "CLASP1" "23332"
"ENSG00000074071" "630.174816150535" "-0.119250985461259" "0.155202762696208" "0.193412916865702" "0.617711391160048" "MRPS34" "65993"
"ENSG00000074181" "187.272899288619" "3.34980487086826" "0.50895183302429" "1.94818180592624e-12" "4.6967416371205e-10" "NOTCH3" "4854"
"ENSG00000074201" "1468.71619618033" "0.130403113624415" "0.13040154796149" "0.156042551701965" "0.57059093273787" "CLNS1A" "1207"
"ENSG00000074211" "0.546714122162948" "-0.00341225334197694" "0.164201702707913" "0.514699176535001" NA "PPP2R2C" "5522"
"ENSG00000074219" "591.690789264492" "0.011629895144556" "0.106345040124213" "0.887094516030437" "0.974877358609342" "TEAD2" "8463"
"ENSG00000074266" "558.327636267129" "0.032483858031225" "0.127671223917896" "0.693003475270084" "0.922627186151886" "EED" "8726"
"ENSG00000074319" "1440.56562104675" "-0.0126168356539328" "0.0892324928021927" "0.853816809995597" "0.968790180932382" "TSG101" "7251"
"ENSG00000074356" "789.165579029196" "0.0186531900719464" "0.136955411672081" "0.809945476217529" "0.95503250976047" "NCBP3" "55421"
"ENSG00000074370" "4.70314644162561" "0.0347678059697574" "0.169149362714252" "0.023899360006819" "0.232666904654158" "ATP2A3" "489"
"ENSG00000074410" "325.77817992458" "-0.651781262537479" "0.290157356720364" "0.00115329721960536" "0.0323930956924107" "CA12" "771"
"ENSG00000074416" "6022.10734526279" "-0.529702644769747" "0.247486276709414" "0.00194333044992804" "0.0465916159528328" "MGLL" "11343"
"ENSG00000074527" "11082.1418683944" "-0.0190098391032068" "0.161162411994571" "0.604641739906915" "0.890370507451516" "NTN4" "59277"
"ENSG00000074582" "390.52527496885" "-0.0386153504192498" "0.146963883895714" "0.591611246233003" "0.886558651621001" "BCS1L" "617"
"ENSG00000074590" "1026.96562363931" "-0.0232035671237551" "0.15138079606171" "0.70617373008774" "0.925812961243428" "NUAK1" "9891"
"ENSG00000074603" "1993.54536986682" "-0.0972402715943992" "0.108369018979662" "0.250341763375584" "0.678973801355218" "DPP8" "54878"
"ENSG00000074621" "474.360627081968" "0.0955891528370953" "0.144367826613301" "0.268035166856219" "0.694514767322027" "SLC24A1" "9187"
"ENSG00000074657" "2679.15475378972" "0.0233990015014389" "0.133044135322298" "0.770163479401903" "0.944921424689563" "ZNF532" "55205"
"ENSG00000074660" "3.03957659591882" "0.0113690994406423" "0.162608145670857" "0.665156423715834" "0.91251418346935" "SCARF1" "8578"
"ENSG00000074695" "11365.6619945585" "0.189882024581679" "0.148424510753592" "0.0622350456632149" "0.379468141281908" "LMAN1" "3998"
"ENSG00000074696" "3471.24010266779" "-0.0897642525713355" "0.111878022693902" "0.287383230272196" "0.713766841850158" "HACD3" "51495"
"ENSG00000074706" "1.5732474484977" "-0.00410967974140668" "0.163877511056006" "0.727973476325998" NA "IPCEF1" "26034"
"ENSG00000074755" "1610.88207736566" "-0.0698002784546488" "0.123480594446003" "0.42353005872999" "0.810739368727503" "ZZEF1" "23140"
"ENSG00000074800" "25484.608343781" "0.015824513310841" "0.120065101633814" "0.849218681869899" "0.967240018365991" "ENO1" "2023"
"ENSG00000074803" "0.176386484081257" "-0.00299195960299681" "0.164175558121321" "0.785269739552437" NA "SLC12A1" "6557"
"ENSG00000074842" "2516.71473223387" "-0.168237031949025" "0.124418640416434" "0.0706061797244161" "0.404883405238327" "MYDGF" "56005"
"ENSG00000074855" "111.954000513769" "-0.0228362198390848" "0.151605083562489" "0.710331219358057" "0.927187851950056" "ANO8" "57719"
"ENSG00000074935" "265.371344241206" "0.0600840183684068" "0.159732579149018" "0.377961325687274" "0.780937113591203" "TUBE1" "51175"
"ENSG00000074964" "258.233735712185" "-0.0595579779249516" "0.149917072787655" "0.432041968881492" "0.813760003611857" "ARHGEF10L" "55160"
"ENSG00000074966" "6.0682957734467" "0.012072747733432" "0.161951920253626" "0.686563948815952" "0.920912342504612" "TXK" "7294"
"ENSG00000075073" "4.77745708520113" "-0.00638937561702903" "0.161036088493214" "0.841142626394441" "0.964807044842376" "TACR2" "6865"
"ENSG00000075089" "543.487251393321" "0.0843261378076505" "0.117999255858179" "0.32893609445824" "0.743931300013827" "ACTR6" "64431"
"ENSG00000075131" "323.741531331068" "0.0417564798513348" "0.147363168619584" "0.565972779883738" "0.877697584857179" "TIPIN" "54962"
"ENSG00000075142" "1133.70370087835" "0.0147968766633314" "0.10155772766763" "0.859265440498038" "0.969290178782389" "SRI" "6717"
"ENSG00000075151" "3944.00525658135" "-0.0720824697312799" "0.128041405972313" "0.399669596554567" "0.796039169165889" "EIF4G3" "8672"
"ENSG00000075188" "650.591062494442" "0.106456468099464" "0.111105522914364" "0.20450054334599" "0.631750356524713" "NUP37" "79023"
"ENSG00000075213" "3247.18067318888" "-0.102604635863431" "0.175198496063094" "0.207516107672202" "0.633274366556624" "SEMA3A" "10371"
"ENSG00000075218" "1000.06318875366" "0.0622496382262606" "0.164760174911155" "0.324434990230123" "0.740505267641615" "GTSE1" "51512"
"ENSG00000075223" "1064.10704424172" "0.0345203090827103" "0.150445539344598" "0.601013513458673" "0.890324207014118" "SEMA3C" "10512"
"ENSG00000075234" "353.353054682762" "-0.0258831408660087" "0.128487415060772" "0.757127931032414" "0.9407914184275" "TTC38" "55020"
"ENSG00000075239" "1413.07944281496" "0.0729683044285492" "0.111774457822626" "0.388770697078371" "0.788504779116507" "ACAT1" "38"
"ENSG00000075240" "136.124614189611" "-0.959361492930581" "0.375388262012762" "0.000393166733398873" "0.0138429780087985" "GRAMD4" "23151"
"ENSG00000075275" "645.373364928137" "-0.87105976681096" "0.178131480815953" "6.28317228321224e-08" "6.45344996994072e-06" "CELSR1" "9620"
"ENSG00000075290" "0.28164791057768" "0.00335720668890665" "0.164174928202743" "0.695711179245467" NA "WNT8B" "7479"
"ENSG00000075292" "2969.27358912569" "0.0369687003315923" "0.118627660858568" "0.65882504036277" "0.910678638250669" "ZNF638" "27332"
"ENSG00000075303" "605.604427943295" "0.0244470981623587" "0.135267051360621" "0.749013731150517" "0.937635401644645" "SLC25A40" "55972"
"ENSG00000075336" "468.963890901652" "-0.011082117764097" "0.134287248615881" "0.885497289937857" "0.97464780655996" "TIMM21" "29090"
"ENSG00000075391" "1611.53158828069" "-0.00399363880246485" "0.127073246762" "0.95467919525748" "0.990827617319478" "RASAL2" "9462"
"ENSG00000075399" "276.017216923879" "-0.703628562866286" "0.317438881729542" "0.00119637220532349" "0.0331206200000082" "VPS9D1" "9605"
"ENSG00000075407" "676.305851780292" "-0.0841112197437684" "0.122628653137934" "0.328589482995105" "0.743514081949209" "ZNF37A" "7587"
"ENSG00000075413" "1589.77686053008" "0.0806501849078917" "0.108326755031104" "0.338474582036745" "0.751503751970167" "MARK3" "4140"
"ENSG00000075415" "10283.6070381866" "0.172872034177195" "0.100012493214576" "0.0370695489452803" "0.29168324142891" "SLC25A3" "5250"
"ENSG00000075420" "5210.62527915194" "-0.11975151954941" "0.13626367631175" "0.189780485792763" "0.615050349587525" "FNDC3B" "64778"
"ENSG00000075426" "3617.97752842594" "-0.0889483282416794" "0.1457949503982" "0.314727972185103" "0.732115805573442" "FOSL2" "2355"
"ENSG00000075539" "1774.42743185557" "0.0429489058362388" "0.138715320154099" "0.589330494625963" "0.88618498417571" "FRYL" "285527"
"ENSG00000075568" "2143.11318597709" "-0.089674009794796" "0.119490750676703" "0.300427119247458" "0.722389111066994" "TMEM131" "23505"
"ENSG00000075618" "2287.07510623936" "0.0121234572542071" "0.149874751931412" "0.849539458301192" "0.967351477118347" "FSCN1" "6624"
"ENSG00000075624" "97483.5972244837" "-0.0353770090450302" "0.153270261445413" "0.574905573039296" "0.881448865042293" "ACTB" "60"
"ENSG00000075643" "280.065091395168" "-0.0477959244179791" "0.146230738201607" "0.52710718787717" "0.860738983162851" "MOCOS" "55034"
"ENSG00000075651" "241.439170035524" "0.0182155955265159" "0.156342210821949" "0.733830277695972" "0.933949291641622" "PLD1" "5337"
"ENSG00000075702" "420.6146415484" "-0.000527738204675667" "0.152668468841184" "0.989434320836675" "0.996824129059829" "WDR62" "284403"
"ENSG00000075711" "2416.5142689751" "0.0785993678595131" "0.0976617229001693" "0.320889306586928" "0.737471842228239" "DLG1" "1739"
"ENSG00000075785" "6840.25608787623" "-0.114628939000735" "0.117270417440132" "0.187893060884269" "0.613054088501717" "RAB7A" "7879"
"ENSG00000075790" "1981.0046731721" "-0.115732661274922" "0.0928427283116659" "0.155576636034069" "0.57059093273787" "BCAP29" "55973"
"ENSG00000075826" "311.701978386979" "-0.0248834001001625" "0.150183127814414" "0.689369238131652" "0.92217909738183" "SEC31B" "25956"
"ENSG00000075856" "1335.17971158586" "0.00933386810260637" "0.0902071210101888" "0.907859741295979" "0.979587828023597" "SART3" "9733"
"ENSG00000075914" "426.293689916047" "-0.00440030831452311" "0.0830509585417882" "0.953122193698306" "0.990539635956758" "EXOSC7" "23016"
"ENSG00000075945" "981.52203291068" "0.0820999549534306" "0.144364491468965" "0.363876771394382" "0.771770894167116" "KIFAP3" "22920"
"ENSG00000075975" "903.588491173854" "-0.0184876287290168" "0.0825931061710197" "0.795837172291124" "0.950385994709148" "MKRN2" "23609"
"ENSG00000076003" "2458.02941491329" "0.144001389952844" "0.189008473086513" "0.124024190940832" "0.519665998263881" "MCM6" "4175"
"ENSG00000076043" "1723.52459458467" "0.0676099718491158" "0.102913519618489" "0.405991238525168" "0.80040005143614" "REXO2" "25996"
"ENSG00000076053" "1234.4056160074" "0.144870565175636" "0.114425761497207" "0.100290338709927" "0.472141689767977" "RBM7" "10179"
"ENSG00000076067" "1614.55800381762" "-0.0418310117947539" "0.126406950093072" "0.611411493502288" "0.892663866112601" "RBMS2" "5939"
"ENSG00000076108" "2893.252430233" "0.0109800499191947" "0.134418035036672" "0.893215302680237" "0.975664559851072" "BAZ2A" "11176"
"ENSG00000076201" "1181.99975929997" "-0.433690163739402" "0.189094399110444" "0.00184798417653806" "0.0448633697011856" "PTPN23" "25930"
"ENSG00000076242" "1147.89290921959" "0.0609445379696568" "0.111195377758636" "0.457880938177261" "0.830715234708463" "MLH1" "4292"
"ENSG00000076248" "757.137739909809" "0.0398838489555474" "0.106983540742206" "0.624563352360501" "0.89842316889749" "UNG" "7374"
"ENSG00000076258" "87.5591148147235" "-0.00313271484038496" "0.154535253826203" "0.948097814591951" "0.989782135169989" "FMO4" "2329"
"ENSG00000076321" "959.324032344789" "-0.0605323367387261" "0.10388365781665" "0.453998056196215" "0.829438823224282" "KLHL20" "27252"
"ENSG00000076344" "17.0633710616553" "5.84865959629474" "2.2342133508295" "3.20868323830197e-06" "0.000219023011056251" "RGS11" "8786"
"ENSG00000076351" "213.212413044448" "-0.417406898701406" "0.155657881854257" "0.00076257979172729" "0.02367953492809" "SLC46A1" "113235"
"ENSG00000076356" "443.435064582361" "0.0261447340215128" "0.14664417557138" "0.703789625894719" "0.92451272679613" "PLXNA2" "5362"
"ENSG00000076382" "2012.35049230355" "0.147355865017748" "0.22692309621852" "0.0769389531483948" "0.419789588284754" "SPAG5" "10615"
"ENSG00000076513" "7607.13041786795" "-0.0750527626218654" "0.101421728246387" "0.341858011197726" "0.75443708975355" "ANKRD13A" "88455"
"ENSG00000076554" "447.784961580893" "0.10955465993634" "0.172911964197283" "0.192575810071821" "0.617550849390988" "TPD52" "7163"
"ENSG00000076555" "91.6493208264381" "0.0495368460037396" "0.160945252848149" "0.406335621134095" "0.80040005143614" "ACACB" "32"
"ENSG00000076604" "556.092274905153" "-0.0556582446579531" "0.159296334505938" "0.396804208554066" "0.794540584583327" "TRAF4" "9618"
"ENSG00000076641" "1244.45852701706" "0.0248620935494881" "0.162907379968518" "0.486007610741335" "0.843532095923817" "PAG1" "55824"
"ENSG00000076650" "233.297563567063" "-0.0664758282829741" "0.121352588183737" "0.434010304713038" "0.815142920277962" "GPATCH1" "55094"
"ENSG00000076662" "119.520373715754" "-0.143054595856772" "0.204783771626562" "0.107745719333016" "0.486881578877287" "ICAM3" "3385"
"ENSG00000076685" "2155.56647287077" "0.201778433326995" "0.11144539179663" "0.0242264603958858" "0.234405183696647" "NT5C2" "22978"
"ENSG00000076706" "4.57216628226977" "0.0954153664806125" "0.204192905253869" "0.0101060328823465" "0.140786933203668" "MCAM" "4162"
"ENSG00000076770" "321.864543992317" "0.554046249349553" "0.434685165845797" "0.00701880394448611" "0.111385069215798" "MBNL3" "55796"
"ENSG00000076864" "1.5004265736519" "-0.00591201958668345" "0.163879003993336" "0.590484131088198" NA "RAP1GAP" "5909"
"ENSG00000076924" "555.991189345842" "-0.12205005752444" "0.183471303671193" "0.152844858413794" "0.566969214766562" "XAB2" "56949"
"ENSG00000076928" "877.639781866606" "-0.0756273135235855" "0.161704447929029" "0.308846550590123" "0.727926887975502" "ARHGEF1" "9138"
"ENSG00000076944" "11.8845245433358" "1.11546898961995" "0.657828014924243" "0.0026888654372909" "0.0587085864911893" "STXBP2" "6813"
"ENSG00000076984" "348.103058717418" "-0.111807010602502" "0.188847367014561" "0.145432510676915" "0.556772324654746" "MAP2K7" "5609"
"ENSG00000077044" "497.937971602295" "0.020721983101487" "0.143010595151473" "0.775597955393699" "0.945489714208469" "DGKD" "8527"
"ENSG00000077063" "1.32519969299784" "0.0310725550410762" "0.168140810833421" "0.0299384210013847" NA "CTTNBP2" "83992"
"ENSG00000077092" "5.95169569968133" "0.0394887816812895" "0.168487657637836" "0.182405536577375" "0.605297570853277" "RARB" "5915"
"ENSG00000077097" "5449.29190751479" "0.177649582267867" "0.138725888811703" "0.0718957497643583" "0.407565781975745" "TOP2B" "7155"
"ENSG00000077147" "8730.41755165238" "-0.137583792323747" "0.105041612411886" "0.0995720569653089" "0.470980232566755" "TM9SF3" "56889"
"ENSG00000077150" "635.854983246971" "-0.265623602401567" "0.205102743805292" "0.0278177691866824" "0.253204424510977" "NFKB2" "4791"
"ENSG00000077152" "547.806785369901" "0.0795219051615312" "0.167013272048072" "0.272625691688584" "0.700277079829319" "UBE2T" "29089"
"ENSG00000077157" "392.037216193054" "0.0435424419189893" "0.148162247732865" "0.550909003252744" "0.871874631538482" "PPP1R12B" "4660"
"ENSG00000077232" "5906.22099585539" "0.0325744236689304" "0.101001396194909" "0.69654285916795" "0.922796616850201" "DNAJC10" "54431"
"ENSG00000077235" "2508.55477834374" "0.0387869275647277" "0.10533911294069" "0.633084294383514" "0.901113760891973" "GTF3C1" "2975"
"ENSG00000077238" "590.902451038632" "0.139006955620312" "0.157213576239461" "0.146673634271773" "0.558202355555675" "IL4R" "3566"
"ENSG00000077254" "2267.93888085699" "0.045112987003262" "0.0903282199276045" "0.557886368784294" "0.874871612716823" "USP33" "23032"
"ENSG00000077312" "975.538316144853" "0.219067715699023" "0.174898139933366" "0.0462048227986497" "0.325496474894059" "SNRPA" "6626"
"ENSG00000077327" "0.71651078134762" "0.00211979772948188" "0.164133212558972" "0.888622172283962" NA "SPAG6" "9576"
"ENSG00000077348" "75.6755217331742" "-0.063294529878653" "0.164258050815897" "0.326387759479832" "0.741804769422733" "EXOSC5" "56915"
"ENSG00000077380" "3972.14735189971" "-0.0237741134943372" "0.0863501605710008" "0.745713687415698" "0.937269162487255" "DYNC1I2" "1781"
"ENSG00000077420" "711.610677720898" "-0.087931430117597" "0.139579925559261" "0.312955802208561" "0.730493485573297" "APBB1IP" "54518"
"ENSG00000077454" "375.470536982018" "-0.069167120964959" "0.173141921251452" "0.222758680405268" "0.649368145897783" "LRCH4" "4034"
"ENSG00000077458" "289.096703307925" "0.14630444639488" "0.198617580326482" "0.106424396878776" "0.484618579769263" "FAM76B" "143684"
"ENSG00000077463" "146.727369555588" "-0.1602931895069" "0.256372039828437" "0.0449551315989574" "0.320727979570367" "SIRT6" "51548"
"ENSG00000077514" "824.146637968851" "0.084909543229596" "0.155264566016606" "0.30237932166108" "0.724058527437306" "POLD3" "10714"
"ENSG00000077549" "6129.63518525404" "0.000384660057442612" "0.0774338630904703" "0.999679253120144" "0.999928143751089" "CAPZB" "832"
"ENSG00000077585" "469.653965473754" "-0.0494772158575804" "0.153633531458602" "0.47059327917641" "0.837285582200095" "GPR137B" "7107"
"ENSG00000077616" "27.2081149083749" "0.100678758074616" "0.198832885581235" "0.0739332523394211" "0.411985038236812" "NAALAD2" "10003"
"ENSG00000077684" "1284.69370213892" "0.0687883369859405" "0.145593847749302" "0.390594703613439" "0.789951688454113" "JADE1" "79960"
"ENSG00000077713" "796.382802008568" "0.00464707715087391" "0.115840261255346" "0.974660540267076" "0.994146429517353" "SLC25A43" "203427"
"ENSG00000077721" "2575.24733282738" "-0.0114430255350716" "0.0761590891453889" "0.864001697176479" "0.969969486412974" "UBE2A" "7319"
"ENSG00000077782" "5897.75334079117" "-0.190491231703459" "0.136338756208168" "0.0525784795486373" "0.348209556659766" "FGFR1" "2260"
"ENSG00000077809" "6798.61114539206" "-0.03481501382631" "0.108848565851614" "0.669608887275414" "0.914465095637075" NA NA
"ENSG00000077942" "9659.46446077724" "0.468359000675534" "0.253004913305052" "0.00431890779988707" "0.0813980473294677" "FBLN1" "2192"
"ENSG00000077943" "126.403331401714" "3.27074310252131" "0.50789208531249" "4.95921191175913e-12" "1.10361538928609e-09" "ITGA8" "8516"
"ENSG00000078018" "476.43825303247" "0.0688828049657624" "0.170644484197441" "0.250694265771812" "0.679505163220975" "MAP2" "4133"
"ENSG00000078043" "422.327011680011" "0.0372666206749462" "0.102445589025616" "0.639873669926515" "0.902928799494712" "PIAS2" "9063"
"ENSG00000078053" "1.82706626492778" "0.0278465829333706" "0.167179319106829" "0.0462544883276107" NA "AMPH" "273"
"ENSG00000078061" "760.156053391548" "-0.197699931590385" "0.126956512060006" "0.0382380092429196" "0.296289053382705" "ARAF" "369"
"ENSG00000078070" "464.809418657419" "-0.0381577103750296" "0.130192137105051" "0.637601149595859" "0.901965345268799" "MCCC1" "56922"
"ENSG00000078081" "6.04081371656876" "0.00697069022309279" "0.164337693024105" "0.29762489381875" "0.72086016177984" "LAMP3" "27074"
"ENSG00000078098" "1784.77506845662" "0.0609437663862837" "0.13640910096422" "0.479833996335873" "0.841103883503971" "FAP" "2191"
"ENSG00000078114" "0.071143956643528" "0.00159405002284708" "0.164091681892109" "0.894293087255298" NA "NEBL" "10529"
"ENSG00000078124" "1184.56513548198" "-0.169005825933491" "0.1194416385153" "0.0636724363822211" "0.384426487207858" "ACER3" "55331"
"ENSG00000078140" "2203.49130674481" "-0.0485419303840692" "0.0864130396700138" "0.496431331423747" "0.847344898516907" "UBE2K" "3093"
"ENSG00000078142" "1383.71006518313" "-0.118229245385401" "0.122959722373598" "0.183447388998015" "0.605952384058526" "PIK3C3" "5289"
"ENSG00000078177" "368.023163149622" "0.17321406316996" "0.192433344508542" "0.0886881302792453" "0.446734929015421" "N4BP2" "55728"
"ENSG00000078237" "428.652670651147" "-0.326674242895257" "0.185893576308949" "0.00951116992582503" "0.135880565903268" "TIGAR" "57103"
"ENSG00000078246" "1357.13822164638" "0.245643701840859" "0.128456104358696" "0.0134201693602997" "0.16855810402032" "TULP3" "7289"
"ENSG00000078269" "2273.62109437342" "0.0286471857470253" "0.129947324166891" "0.725202145649133" "0.931948429401717" "SYNJ2" "8871"
"ENSG00000078304" "3046.29572983263" "0.0891854977770223" "0.0902475162773583" "0.220938836723169" "0.647764333722945" "PPP2R5C" "5527"
"ENSG00000078319" "87.1174277764747" "0.163427654910934" "0.202808635034269" "0.0961269880614175" "0.464503696156952" "PMS2P1" "5379"
"ENSG00000078369" "11177.9035802873" "-0.0851997328269816" "0.101413434058204" "0.310155149645873" "0.72874305569235" "GNB1" "2782"
"ENSG00000078399" "558.068703122649" "0.108011986539067" "0.137667401996255" "0.234708528442823" "0.663157404922309" "HOXA9" "3205"
"ENSG00000078401" "144.484196493472" "-0.146838956839447" "0.250279476091665" "0.033311613623631" "0.275738192312345" "EDN1" "1906"
"ENSG00000078403" "817.445833251496" "-0.100360555327207" "0.124725465282357" "0.244910554651639" "0.673397340035349" "MLLT10" "8028"
"ENSG00000078487" "77.0682474802211" "-0.156784335282639" "0.218338644717494" "0.0856631961254587" "0.440575335806137" "ZCWPW1" "55063"
"ENSG00000078549" "0.876098798622045" "-0.0102951747270526" "0.16439576260444" "0.476740635599177" NA "ADCYAP1R1" "117"
"ENSG00000078579" "11.9918106267484" "0.0655620840702052" "0.179923471088674" "0.064976185260914" "0.389050232410812" "FGF20" "26281"
"ENSG00000078596" "0.0684625071196315" "-0.00267331823270065" "0.164159215188628" "0.81455683748384" NA "ITM2A" "9452"
"ENSG00000078618" "4796.24841787549" "0.119140780468286" "0.093479485734927" "0.129283763113014" "0.527901096239871" "NRDC" "4898"
"ENSG00000078668" "2122.77182099203" "0.0776386504155929" "0.119311660498163" "0.360014762840305" "0.769430204949401" "VDAC3" "7419"
"ENSG00000078674" "3670.16963075576" "0.074245259718767" "0.124298418326713" "0.388852832346983" "0.788504779116507" "PCM1" "5108"
"ENSG00000078687" "561.173394933476" "0.179547469877055" "0.192333779622286" "0.0822015790019088" "0.433241894324423" "TNRC6C" "57690"
"ENSG00000078699" "539.916284828588" "-0.0470156828848706" "0.130039393952937" "0.568570669849007" "0.87844781992354" "CBFA2T2" "9139"
"ENSG00000078747" "2572.50273075873" "-0.0843889641482933" "0.107283147511209" "0.308779345474165" "0.727926887975502" "ITCH" "83737"
"ENSG00000078795" "1.67499843892509" "-0.00332700122603391" "0.163321374247839" "0.855095469523917" NA "PKD2L2" "27039"
"ENSG00000078804" "1629.6063444846" "0.0304129955226302" "0.135656494840409" "0.698385594505142" "0.923062297222285" "TP53INP2" "58476"
"ENSG00000078808" "2640.69169020878" "-0.171949152305054" "0.176348298528797" "0.0917883801248776" "0.454957938951349" "SDF4" "51150"
"ENSG00000078814" "2.04455907078167" "-0.00950819800634157" "0.163829297477434" "0.549814174960202" "0.871353903093677" "MYH7B" "57644"
"ENSG00000078900" "0.165778392540919" "-0.000311226273535748" "0.164154863970982" "0.994333474828789" NA "TP73" "7161"
"ENSG00000078902" "694.05116287578" "-0.135747526965057" "0.20380004486619" "0.108395077536879" "0.487567182141786" "TOLLIP" "54472"
"ENSG00000078967" "415.361066910136" "-0.0605961055897835" "0.123951630991528" "0.473788585825892" "0.839271586158366" "UBE2D4" "51619"
"ENSG00000079101" "0.415596529308966" "0.0035078431629319" "0.164179649833594" "0.69965443572635" NA "CLUL1" "27098"
"ENSG00000079102" "454.086425318441" "0.0494410078191173" "0.159408513408285" "0.429079680861754" "0.812266779073029" "RUNX1T1" "862"
"ENSG00000079112" "0.344194790680191" "0.00190450013798429" "0.1641246991033" "0.905735290089366" NA "CDH17" "1015"
"ENSG00000079134" "462.697640414011" "0.158385599857661" "0.157183544460432" "0.108130457804582" "0.486881578877287" "THOC1" "9984"
"ENSG00000079150" "681.109645366017" "0.263622902213269" "0.290219208230403" "0.0336239533162086" "0.276608806475236" "FKBP7" "51661"
"ENSG00000079156" "455.234006098882" "0.0642340902483973" "0.123914406624294" "0.450835443893634" "0.827106135213701" "OSBPL6" "114880"
"ENSG00000079215" "0.0421603713450818" "0.00197629347385558" "0.164129721267769" "0.970783060958517" NA "SLC1A3" "6507"
"ENSG00000079246" "10182.7010751034" "0.071133609935254" "0.113236256064118" "0.469363659685271" "0.836469651418576" "XRCC5" "7520"
"ENSG00000079257" "702.535666182014" "1.88116478492442" "0.427762348070298" "4.69410605548773e-07" "4.13605547772366e-05" "LXN" "56925"
"ENSG00000079263" "7.74967981260545" "-0.114294191698427" "0.227644560095589" "0.00123211847733858" "0.0337869076297678" "SP140" "11262"
"ENSG00000079277" "463.674636842272" "0.0216208585292962" "0.11755438787265" "0.794864616436437" "0.950385994709148" "MKNK1" "8569"
"ENSG00000079308" "53.1994571861475" "0.0615307600479302" "0.179183957664156" "0.0370529228066596" "0.29168324142891" "TNS1" "7145"
"ENSG00000079313" "330.532089753084" "-0.0155971963873649" "0.156602188514462" "0.747163606838169" "0.937522935808358" "REXO1" "57455"
"ENSG00000079332" "4771.10380898907" "0.0402336808350926" "0.097723786218497" "0.619088377193457" "0.896214049165366" "SAR1A" "56681"
"ENSG00000079335" "139.262258354323" "-0.103449907684569" "0.17530655948705" "0.195584394122101" "0.621554168771426" "CDC14A" "8556"
"ENSG00000079337" "75.9240314941931" "-0.0839373098142816" "0.176917521367057" "0.199684945520723" "0.625824473683022" "RAPGEF3" "10411"
"ENSG00000079385" "6.00312737305895" "0.00444221395396927" "0.16224675592127" "0.863575041777746" "0.969845728207694" "CEACAM1" "634"
"ENSG00000079387" "883.293831502723" "0.105128510078876" "0.119861696976128" "0.231417326652005" "0.658874038584396" "SENP1" "29843"
"ENSG00000079432" "1050.21779996898" "-0.114583167096173" "0.190176777024735" "0.147357030399418" "0.558964889351638" "CIC" "23152"
"ENSG00000079435" "21.7914414324024" "0.0421501904866432" "0.167462901955401" "0.264250156262225" "0.690833869182718" "LIPE" "3991"
"ENSG00000079459" "3007.023167254" "0.138979379288911" "0.156979453904301" "0.146889617580575" "0.558289901897006" "FDFT1" "2222"
"ENSG00000079462" "229.409367942425" "-0.134199829795003" "0.183759648744126" "0.139862377854258" "0.548095337857748" "PAFAH1B3" "5050"
"ENSG00000079482" "471.25306010686" "0.00380342096643153" "0.136802545313513" "0.964777321406542" "0.993120873133227" "OPHN1" "4983"
"ENSG00000079557" "0.932411327785339" "-0.00818224095342104" "0.164330874051694" "0.463503310107751" NA "AFM" "173"
"ENSG00000079616" "1114.70999773493" "0.0882571736628363" "0.172156296139889" "0.23440246874619" "0.66303276312163" "KIF22" "3835"
"ENSG00000079691" "493.094982507191" "0.0261780998136067" "0.128232050801713" "0.748415955832844" "0.937597018304375" "CARMIL1" "55604"
"ENSG00000079739" "896.873135025373" "-0.190402352258305" "0.185077351831946" "0.0718428875814574" "0.407442358672298" "PGM1" "5236"
"ENSG00000079785" "3752.37450010867" "0.0896907925828727" "0.110706782410628" "0.292028871920164" "0.716775616344769" "DDX1" "1653"
"ENSG00000079805" "2062.61685212678" "0.0161632725725865" "0.116212095301075" "0.854659766733146" "0.969099929036417" "DNM2" "1785"
"ENSG00000079819" "3230.43908765128" "0.0500626589110954" "0.116299420042514" "0.55282664242455" "0.87245476537072" "EPB41L2" "2037"
"ENSG00000079841" "74.504645247146" "-0.122552487092821" "0.228131962961781" "0.0220406955768038" "0.222173283288131" "RIMS1" "22999"
"ENSG00000079931" "1667.23866147769" "-0.0154525128876543" "0.161035133929558" "0.660259320151081" "0.910915179349891" "MOXD1" "26002"
"ENSG00000079950" "1552.79490959516" "0.0857165669021075" "0.116865959721919" "0.32468714400643" "0.740651164677475" "STX7" "8417"
"ENSG00000079974" "442.409421432358" "0.0682673010381044" "0.120089190114547" "0.423217235927546" "0.810739368727503" "RABL2B" "11158"
"ENSG00000079999" "1100.02010788053" "0.052749060245087" "0.102443635519242" "0.504219630832751" "0.850986200428726" "KEAP1" "9817"
"ENSG00000080031" "30.9316399623427" "-0.00149176737746796" "0.1596714054787" "0.963629362988685" "0.993061104637349" "PTPRH" "5794"
"ENSG00000080189" "574.65493527704" "-0.0759680590166483" "0.128402519087185" "0.378886291793141" "0.781383238877043" "SLC35C2" "51006"
"ENSG00000080200" "555.425411367951" "0.133057075122872" "0.160690714991379" "0.156711470378229" "0.571507010575986" "CRYBG3" "131544"
"ENSG00000080298" "110.240443117162" "-0.0402162342746516" "0.152721205026949" "0.54239506957734" "0.868149859454296" "RFX3" "5991"
"ENSG00000080345" "2892.97817942313" "-0.0345698988660996" "0.110133799168487" "0.672350485630017" "0.915166059650335" "RIF1" "55183"
"ENSG00000080371" "1790.09899707243" "-0.196186307042501" "0.106745314996369" "0.0231539459773426" "0.229398512713878" "RAB21" "23011"
"ENSG00000080493" "489.109567780811" "-0.00678098800862049" "0.151735502507197" "0.875202125476493" "0.973121185954029" "SLC4A4" "8671"
"ENSG00000080503" "1823.34409729449" "0.164612594781558" "0.157019730549968" "0.0998162906431843" "0.471587145613607" "SMARCA2" "6595"
"ENSG00000080511" "1.12643899178387" "-0.00152621688824412" "0.163916551607744" "0.847166513180777" NA "RDH8" "50700"
"ENSG00000080546" "324.180477646179" "-0.029681722423833" "0.140020858203109" "0.693453447298118" "0.922627186151886" "SESN1" "27244"
"ENSG00000080561" "306.194223690399" "0.0336027970099157" "0.118824317099709" "0.685957901347062" "0.920678490280176" "MID2" "11043"
"ENSG00000080573" "1211.3799910154" "0.034597706290123" "0.165965335683605" "0.318611953037942" "0.735570597620022" "COL5A3" "50509"
"ENSG00000080603" "3015.2191874145" "-0.230662321338406" "0.164286321228504" "0.0337125373802783" "0.276743613846489" "SRCAP" "10847"
"ENSG00000080608" "972.716135572056" "0.0620929635355913" "0.137359022315213" "0.455585035124788" "0.830205174825807" "PUM3" "9933"
"ENSG00000080709" "194.716904705244" "1.28423216777819" "0.505541792334613" "0.000366929492639826" "0.0130248714381229" "KCNN2" "3781"
"ENSG00000080802" "726.145793156068" "-0.196642654372068" "0.137904714030982" "0.0459601481179212" "0.324431171627034" "CNOT4" "4850"
"ENSG00000080815" "1938.42928346014" "-0.0519330427404265" "0.113939619057313" "0.524662499463655" "0.86005209799699" "PSEN1" "5663"
"ENSG00000080819" "634.046324018913" "0.138079525570916" "0.0901070002481556" "0.07037089007694" "0.40433562064069" "CPOX" "1371"
"ENSG00000080822" "1289.21126104059" "0.423227459361008" "0.142395299768111" "0.000290861562598014" "0.0108575806528523" "CLDND1" "56650"
"ENSG00000080823" "252.245292182143" "-0.0754148377143541" "0.161067503985629" "0.314252029629463" "0.731781908758674" "MOK" "5891"
"ENSG00000080824" "38215.8536354649" "-0.0118323312508559" "0.114265781669633" "0.883575581183244" "0.973942806522298" "HSP90AA1" "3320"
"ENSG00000080839" "882.530724295152" "0.0668674958428932" "0.154497280409155" "0.37157393630923" "0.777137008074974" "RBL1" "5933"
"ENSG00000080845" "2500.72484357117" "-0.362700732153179" "0.198668244466683" "0.00687571410782338" "0.110071501164057" "DLGAP4" "22839"
"ENSG00000080854" "2.64865742345032" "0.00901726644215984" "0.163775380107029" "0.545420854095019" "0.869615280861404" "IGSF9B" "22997"
"ENSG00000080947" "42.6451539115344" "-0.0520765642576183" "0.171775810315572" "0.165878161245124" "0.585821591636392" "CROCCP3" "114819"
"ENSG00000080986" "1160.73559384948" "0.209365386226831" "0.268211181636601" "0.0497079293665293" "0.338280486071964" "NDC80" "10403"
"ENSG00000081014" "984.503202045493" "0.0254497668374678" "0.111930058771697" "0.768991677361657" "0.944799531809085" "AP4E1" "23431"
"ENSG00000081019" "487.025874928067" "-0.0418009963793312" "0.143060548354273" "0.580289117488987" "0.883721574080876" "RSBN1" "54665"
"ENSG00000081026" "402.52400102746" "-0.0755449702034264" "0.14440507047644" "0.358854567078232" "0.769106997819973" "MAGI3" "260425"
"ENSG00000081041" "68.3844743637819" "-0.00549016224243461" "0.163509311858275" NA NA "CXCL2" "2920"
"ENSG00000081051" "24.2800628967203" "-0.140063086292942" "0.244557484190444" "0.0298597890719686" "0.263233224332773" "AFP" "174"
"ENSG00000081052" "22.8872288690035" "0.213182639346844" "0.359849281777873" "0.0234984820870905" "0.23089159981419" "COL4A4" "1286"
"ENSG00000081059" "31.4822551203115" "0.0823029266904091" "0.191312929467661" "0.0343735691680761" "0.279094910282683" "TCF7" "6932"
"ENSG00000081087" "1817.2237170494" "-0.181054577712994" "0.15227439235734" "0.0718505046604392" "0.407442358672298" "OSTM1" "28962"
"ENSG00000081138" "0.139685242252396" "-0.00262248760007688" "0.164158055102956" "0.840435725043592" NA "CDH7" "1005"
"ENSG00000081148" "9.8452241359757" "0.00993569347442348" "0.158674868019432" "0.810594016644952" "0.955089593693245" "IMPG2" "50939"
"ENSG00000081154" "3639.48199938658" "0.0787028263366134" "0.0919612579428538" "0.304018584365246" "0.72460170010573" "PCNP" "57092"
"ENSG00000081177" "553.507493888897" "-0.584109323649484" "0.15461030121313" "1.1489225226014e-05" "0.000674959129732893" "EXD2" "55218"
"ENSG00000081181" "123.637504049166" "-0.00727252310638273" "0.153803503182411" "0.878472297712967" "0.973399706856" "ARG2" "384"
"ENSG00000081189" "202.654097572391" "0.025926764524877" "0.155951737042406" "0.640264289885137" "0.903001939510766" "MEF2C" "4208"
"ENSG00000081237" "26.6463418656966" "0.0388857905844945" "0.167250681939846" "0.253416151201679" "0.681099971882076" "PTPRC" "5788"
"ENSG00000081307" "1589.05089297295" "-0.0405499399601851" "0.128848886783786" "0.645102216406204" "0.904936501727726" "UBA5" "79876"
"ENSG00000081320" "1935.32779640822" "0.690600218864704" "0.205200340098997" "5.39662086442613e-05" "0.0026313074428289" "STK17B" "9262"
"ENSG00000081377" "749.845248095853" "0.0178500661913734" "0.139454577813032" "0.807514298208585" "0.954517706219785" "CDC14B" "8555"
"ENSG00000081386" "428.954254743398" "0.0127872645220557" "0.138098277257302" "0.867123581529331" "0.97102529648628" "ZNF510" "22869"
"ENSG00000081479" "1.68971352519162" "0.0124673970979566" "0.163768940016271" "0.525133745151389" NA "LRP2" "4036"
"ENSG00000081665" "153.97519350799" "0.145605950507739" "0.21514615269364" "0.0932200107581083" "0.458039107661762" "ZNF506" "440515"
"ENSG00000081692" "249.000808844803" "-0.153554562830832" "0.168971485470199" "0.118462460998443" "0.50760675381028" "JMJD4" "65094"
"ENSG00000081721" "345.864973383266" "-0.00664884991320541" "0.106375253644787" "0.928082946238028" "0.985399276283698" "DUSP12" "11266"
"ENSG00000081760" "873.755002798557" "-0.0956266128138852" "0.111207157774069" "0.261168028262087" "0.688008896846811" "AACS" "65985"
"ENSG00000081791" "984.739070634525" "-0.0768092296393237" "0.132609247824939" "0.370942916420497" "0.776323504126716" "DELE1" "9812"
"ENSG00000081800" "0.146838766794945" "-0.00251293993694908" "0.164153852769697" "0.861624040383269" NA "SLC13A1" "6561"
"ENSG00000081803" "592.124048682066" "0.0124907078241496" "0.145162986544378" "0.8580856191744" "0.969099929036417" "CADPS2" "93664"
"ENSG00000081818" "6.100886499306" "-0.116109498233409" "0.226195036374029" "0.00725908415337822" "0.113983239133879" "PCDHB4" "56131"
"ENSG00000081842" "1.15372777340877" "0.00434035144265729" "0.163928215411773" "0.680085593376715" NA "PCDHA6" "56142"
"ENSG00000081853" "85.9792723193999" "-0.829274732838145" "0.583140597946595" "0.00384608314152484" "0.0757830892554588" "PCDHGA2" "56113"
"ENSG00000081870" "486.834727472202" "0.277972279720582" "0.2043391397731" "0.0246994424882261" "0.236869018072171" "HSPB11" "51668"
"ENSG00000081913" "231.260555939974" "-0.00836696940581356" "0.148872474354551" "0.889450621599981" "0.975243755273354" "PHLPP1" "23239"
"ENSG00000081923" "6265.42737191181" "-0.239947197351148" "0.313258427849887" "0.0351683677605339" "0.282878835768002" "ATP8B1" "5205"
"ENSG00000082014" "444.22602616695" "0.00676982658542769" "0.137059704299711" "0.931738084366586" "0.98642639371136" "SMARCD3" "6604"
"ENSG00000082068" "544.466054273849" "0.139248684616948" "0.157009698979143" "0.146822226302512" "0.558289901897006" "WDR70" "55100"
"ENSG00000082074" "37.8743132254497" "-1.31153884278003" "0.510776354135089" "0.000334227672090465" "0.0119866196945171" "FYB1" "2533"
"ENSG00000082126" "66.1796704453373" "-0.0699892135348463" "0.16522705736402" "0.300959712332408" "0.722753000368834" "MPP4" "58538"
"ENSG00000082146" "685.085577143334" "0.0393559160263406" "0.142114757421298" "0.609618431058664" "0.891945546103592" "STRADB" "55437"
"ENSG00000082153" "11487.2798839151" "0.145077922087258" "0.102132325008576" "0.0881263693753727" "0.445681585231423" "BZW1" "9689"
"ENSG00000082196" "16.3285109892892" "-0.0545925714496667" "0.170467309268397" "0.226091314573682" "0.653898872301376" "C1QTNF3" "114899"
"ENSG00000082212" "1041.26620186662" "-0.0704239728401096" "0.109347550430061" "0.398892539048354" "0.795767922399876" "ME2" "4200"
"ENSG00000082213" "837.120191842977" "-0.0321095241362466" "0.0913105672038221" "0.675710568672473" "0.916537226214447" "C5orf22" "55322"
"ENSG00000082258" "988.631962988689" "-0.172876466317073" "0.106176704006456" "0.0420891725446917" "0.310095015717639" "CCNT2" "905"
"ENSG00000082269" "256.4794586166" "0.0608831232883098" "0.143940971288966" "0.445257368430025" "0.823344806720692" "FAM135A" "57579"
"ENSG00000082293" "7.00556660413887" "0.00200207913300355" "0.163714920311385" "0.944182712557276" "0.989072444940304" "COL19A1" "1310"
"ENSG00000082438" "3389.73333540315" "-1.59269870519371" "0.325765778630544" "4.59579069560539e-08" "4.89409416529561e-06" "COBLL1" "22837"
"ENSG00000082458" "320.966574647919" "0.141527709004674" "0.164925451579093" "0.140927755351777" "0.549466302200394" "DLG3" "1741"
"ENSG00000082482" "1037.38559616341" "-0.0672818962759367" "0.165003986656555" "0.311884458443713" "0.730249531331739" "KCNK2" "3776"
"ENSG00000082497" "385.494684643821" "0.140196179317923" "0.229819694301173" "0.0599596595198008" "0.372372010713668" "SERTAD4" "56256"
"ENSG00000082512" "911.03448250324" "-0.0389728647559342" "0.141506489963816" "0.586032879372583" "0.885387842741241" "TRAF5" "7188"
"ENSG00000082515" "399.800984303823" "0.100531055708112" "0.104650118223412" "0.227038930805957" "0.654881784507546" "MRPL22" "29093"
"ENSG00000082516" "794.522661682085" "0.0504574926558123" "0.138135599812832" "0.521192908534068" "0.858988464331024" "GEMIN5" "25929"
"ENSG00000082641" "6252.08524062982" "-0.0811089510200258" "0.15390794639507" "0.319539414404193" "0.736118053991238" "NFE2L1" "4779"
"ENSG00000082701" "2984.22579373817" "-0.127869571564016" "0.127768185284769" "0.157473644519799" "0.572205886869304" "GSK3B" "2932"
"ENSG00000082781" "3761.19592324904" "-0.135218054991599" "0.194982504380801" "0.125063430550975" "0.521449747781403" "ITGB5" "3693"
"ENSG00000082805" "2948.37940163056" "-0.0265270278423209" "0.127150785708637" "0.726777269414955" "0.931988759050295" "ERC1" "23085"
"ENSG00000082898" "7978.99216709062" "0.0435950510157485" "0.108188854480651" "0.607442200555099" "0.890861603155609" "XPO1" "7514"
"ENSG00000082996" "987.11202914888" "-0.0577027369423935" "0.139674300970234" "0.480717458444016" "0.841243436200346" "RNF13" "11342"
"ENSG00000083067" "0.954833839717912" "0.0133570713591144" "0.164423588892546" "0.349519207758547" NA "TRPM3" "80036"
"ENSG00000083093" "522.935644650481" "0.141994927874945" "0.105185667954581" "0.0909085322036378" "0.452597060351873" "PALB2" "79728"
"ENSG00000083097" "509.891028926914" "0.0859999245217158" "0.141487922808256" "0.319077268379329" "0.735947065291368" "DOP1A" "23033"
"ENSG00000083099" "1278.41807119774" "-0.0372125587295142" "0.108907499033032" "0.650076094081596" "0.907391248319298" "LYRM2" "57226"
"ENSG00000083123" "460.478434380776" "0.0712615891482432" "0.116713792840591" "0.403803874225445" "0.798345361663157" "BCKDHB" "594"
"ENSG00000083168" "2207.01399101782" "0.043536850187234" "0.124902752578237" "0.607612543282723" "0.890861603155609" "KAT6A" "7994"
"ENSG00000083223" "1158.56253147662" "-0.0617182740087366" "0.105273212282491" "0.451403930670515" "0.827224390686107" "TUT7" "79670"
"ENSG00000083290" "589.839543085043" "0.398628131145249" "0.22729066048864" "0.00654829379350698" "0.107419467834473" "ULK2" "9706"
"ENSG00000083307" "0.0691073110608022" "0.00126704878495761" "0.164074296971014" "0.9731946565658" NA "GRHL2" "79977"
"ENSG00000083312" "8685.07990866106" "0.150933139035789" "0.113099663821229" "0.0902271968961915" "0.451455729636425" "TNPO1" "3842"
"ENSG00000083444" "5979.4417967521" "0.00553738852361196" "0.0858840093968835" "0.943196752811448" "0.988714714667982" "PLOD1" "5351"
"ENSG00000083454" "123.211937681391" "-0.191459321557204" "0.274067613430247" "0.0468345397573796" "0.327407950506885" "P2RX5" "5026"
"ENSG00000083457" "311.071166553955" "0.00351126865698654" "0.112471107558144" "0.964443455164203" "0.993120873133227" "ITGAE" "3682"
"ENSG00000083520" "1603.88964434185" "-0.044829288119431" "0.0959284309268671" "0.557876960482525" "0.874871612716823" "DIS3" "22894"
"ENSG00000083535" "459.705028813496" "0.0023975147259154" "0.139854278669042" "0.975499495379154" "0.994170986425044" "PIBF1" "10464"
"ENSG00000083544" "299.068637646978" "0.0647294609931751" "0.143316547289722" "0.43072528266012" "0.813477306005176" "TDRD3" "81550"
"ENSG00000083635" "291.192991759174" "-0.0789583090032297" "0.121428783215921" "0.358994509864518" "0.769122031872167" "NUFIP1" "26747"
"ENSG00000083642" "1297.97992472331" "0.172252100643274" "0.12075372110215" "0.0647026254822946" "0.388215752893768" "PDS5B" "23047"
"ENSG00000083720" "2005.57377143106" "0.0903884944111124" "0.125213108390207" "0.294052698042554" "0.718624174496719" "OXCT1" "5019"
"ENSG00000083750" "351.882654203195" "0.00807364334784717" "0.13127885598295" "0.918832471677588" "0.982618899829902" "RRAGB" "10325"
"ENSG00000083799" "2269.41885137805" "-0.130684117681444" "0.162629763010081" "0.16217300009173" "0.580172905109697" "CYLD" "1540"
"ENSG00000083807" "24.0917031106069" "-0.0162696388297643" "0.154409303834424" "0.766134446698021" "0.942777927182477" "SLC27A5" "10998"
"ENSG00000083812" "158.873416210574" "-0.331348482236262" "0.260707321027743" "0.0175825254707758" "0.195791494488085" "ZNF324" "25799"
"ENSG00000083814" "58.573956766252" "0.602663451694761" "0.317648816407832" "0.00273651291264299" "0.0595242996712495" "ZNF671" "79891"
"ENSG00000083817" "134.622541092576" "-0.09677824991938" "0.159155453684324" "0.253638796071409" "0.681128225516424" "ZNF416" "55659"
"ENSG00000083828" "91.4798333330456" "-0.0234447914498211" "0.126048612576395" "0.776333300614824" "0.945489714208469" "ZNF586" "54807"
"ENSG00000083838" "148.959674657199" "0.0948188175923034" "0.1483754723009" "0.278786870228986" "0.704598499335286" "ZNF446" "55663"
"ENSG00000083842" "2.77113184087829" "-0.00113339000080164" "0.161689447078666" "0.969004274061291" "0.993978147742344" NA NA
"ENSG00000083844" "273.060466085611" "0.000851824513557994" "0.123985347275319" "0.992793686036171" "0.997831600523535" "ZNF264" "9422"
"ENSG00000083845" "4316.49703100733" "0.0181711243970121" "0.109765435583635" "0.830702306464553" "0.96128870904078" "RPS5" "6193"
"ENSG00000083857" "23878.0471528529" "-0.0367501057738898" "0.144855886461229" "0.61407020821513" "0.893740696108294" "FAT1" "2195"
"ENSG00000083896" "1692.82025169633" "0.128742581444692" "0.130077610085819" "0.157738471821031" "0.572568882030419" "YTHDC1" "91746"
"ENSG00000083937" "1610.64229358157" "-0.082544674291401" "0.109837326186284" "0.324245160893341" "0.740505267641615" "CHMP2B" "25978"
"ENSG00000084070" "1004.21027825404" "0.0819578893993315" "0.130301802263347" "0.335226767539671" "0.747734031219944" "SMAP2" "64744"
"ENSG00000084072" "668.466635560307" "0.137983871720541" "0.0818482661810027" "0.0522727670050336" "0.346979231232648" "PPIE" "10450"
"ENSG00000084073" "2937.3220610836" "-0.00641253066028388" "0.100525615987932" "0.930462292785963" "0.986036598627747" "ZMPSTE24" "10269"
"ENSG00000084090" "4198.87930122393" "-0.0237368300848971" "0.0964928771985211" "0.769969006420292" "0.944921424689563" "STARD7" "56910"
"ENSG00000084092" "380.411231050474" "0.120650525706637" "0.131894898846081" "0.193130160981265" "0.617704593300489" "NOA1" "84273"
"ENSG00000084093" "2092.40507195826" "-0.00301785079097457" "0.0943981122664469" "0.968238401424544" "0.993938404705894" "REST" "5978"
"ENSG00000084110" "2.82672090892681" "0.0068312006171761" "0.163580694466926" "0.668144014819657" "0.913631937075753" "HAL" "3034"
"ENSG00000084112" "4309.68321888364" "-0.0834064249079694" "0.133673069911019" "0.33466367481511" "0.747054021018605" "SSH1" "54434"
"ENSG00000084207" "2580.47324235822" "-0.0495519729733891" "0.126017578755032" "0.552009828218496" "0.872120737488743" "GSTP1" "2950"
"ENSG00000084234" "16693.4802169886" "-0.0723162661167616" "0.11744963567549" "0.394279871995612" "0.793283738414727" "APLP2" "334"
"ENSG00000084444" "145.083598156453" "0.0183537815222584" "0.137371178417784" "0.812000528829655" "0.955119955236508" "FAM234B" "57613"
"ENSG00000084453" "0.385185159566766" "-0.00180782531160301" "0.164136577929225" "0.968019887860268" NA "SLCO1A2" "6579"
"ENSG00000084463" "1912.07055109574" "0.0380210724938336" "0.107676260762024" "0.643878408438717" "0.904315997546667" "WBP11" "51729"
"ENSG00000084623" "3980.26631774404" "0.0240023226239097" "0.085119426304327" "0.743122695380025" "0.93668751335462" "EIF3I" "8668"
"ENSG00000084628" "0.715886172380623" "-0.00297301179663608" "0.164014873487017" "0.735523368618697" NA "NKAIN1" "79570"
"ENSG00000084636" "2133.88964747927" "0.0666339745863939" "0.154043728280422" "0.382077145092646" "0.783380869627234" "COL16A1" "1307"
"ENSG00000084652" "3625.87241035214" "-0.10801448100338" "0.067154906008921" "0.0805078296329199" "0.429701712388122" "TXLNA" "200081"
"ENSG00000084674" "1.38943413140952" "0.00429004464601338" "0.163950793233642" "0.694821765072815" NA "APOB" "338"
"ENSG00000084676" "1314.84171727207" "-0.0251003586582213" "0.123217638144209" "0.756036386292323" "0.940265070807634" "NCOA1" "8648"
"ENSG00000084693" "516.969119367368" "0.0275497914233797" "0.11085148805832" "0.73828314766284" "0.935205347524745" "AGBL5" "60509"
"ENSG00000084710" "7.4035581392079" "0.0134677999062207" "0.162872192840548" "0.605483562299212" "0.890374760622647" "EFR3B" "22979"
"ENSG00000084731" "586.249437621237" "-0.299958566695645" "0.214616956756254" "0.018992871210603" "0.203630795845366" "KIF3C" "3797"
"ENSG00000084733" "3666.34441778378" "-0.0838424509521309" "0.101266666060485" "0.30732958765993" "0.727184703189894" "RAB10" "10890"
"ENSG00000084734" "0.700030851348012" "0.00380215516793264" "0.164200144631772" "0.506353426467804" NA "GCKR" "2646"
"ENSG00000084754" "4402.415329486" "0.0196134981409138" "0.077400181087828" "0.71031249256005" "0.927187851950056" "HADHA" "3030"
"ENSG00000084764" "255.078651651348" "-0.341543846705251" "0.207111263789146" "0.0103916950125313" "0.143728320340652" "MAPRE3" "22924"
"ENSG00000084774" "2071.61912319347" "-0.0558041209080851" "0.132673190144689" "0.481076793303219" "0.841702547944488" "CAD" "790"
"ENSG00000085063" "19477.0963393419" "0.0872575480941406" "0.108273407403494" "0.315088239536813" "0.732561165534422" "CD59" "966"
"ENSG00000085117" "247.608982701589" "0.145741068813138" "0.207917225743399" "0.10191455874477" "0.47537564016875" "CD82" "3732"
"ENSG00000085185" "309.240427621964" "-0.127229372023029" "0.172752068552621" "0.162806749710947" "0.58120210349659" "BCORL1" "63035"
"ENSG00000085224" "3388.64368156309" "-0.123419912687852" "0.150520401972279" "0.187075475844665" "0.611948986004991" "ATRX" "546"
"ENSG00000085231" "2385.13724395318" "-0.0529321399023654" "0.088360625765975" "0.47236681379804" "0.838227036077605" "AK6" "102157402"
"ENSG00000085274" "612.326480201891" "-6.99542128176371e-05" "0.0882927065942651" "0.98984603561824" "0.996824129059829" "MYNN" "55892"
"ENSG00000085276" "205.684791430864" "-0.216669985102138" "0.184858950499607" "0.0500620408412049" "0.339444103485014" "MECOM" "2122"
"ENSG00000085365" "1726.68292124895" "-0.116457889682841" "0.157711078458808" "0.201642760566048" "0.628206573011379" "SCAMP1" "9522"
"ENSG00000085377" "1124.27116962726" "0.0608316541397757" "0.102922481663167" "0.446955755303073" "0.824469500589877" "PREP" "5550"
"ENSG00000085382" "448.186431691477" "0.212577989172184" "0.197930077739615" "0.0551500079188778" "0.35640127976764" "HACE1" "57531"
"ENSG00000085415" "1610.99903955349" "0.174036717475487" "0.108944022955599" "0.0446035680619796" "0.31953311366894" "SEH1L" "81929"
"ENSG00000085433" "818.509242049986" "-0.0676961441996884" "0.112059783867437" "0.418577134787484" "0.808410118338991" "WDR47" "22911"
"ENSG00000085449" "2594.67806249621" "0.0573771187291228" "0.0877592738611414" "0.438595365141867" "0.818793111220965" "WDFY1" "57590"
"ENSG00000085465" "21.5771967277173" "-0.0773550989830896" "0.176489741268454" "0.195653068598679" "0.621554168771426" "OVGP1" "5016"
"ENSG00000085491" "2189.83559469279" "0.114737827681684" "0.101584170571856" "0.161116253938286" "0.578162908517763" "SLC25A24" "29957"
"ENSG00000085511" "500.229557843037" "0.134157749794639" "0.159005097154229" "0.156932049605363" "0.571673980493156" "MAP3K4" "4216"
"ENSG00000085514" "3.10453941493039" "0.055023838882508" "0.176743055675456" "0.0137272895212208" "0.170131244789301" "PILRA" "29992"
"ENSG00000085563" "441.170147051653" "-0.221214898977071" "0.189058010096988" "0.0474392884048408" "0.329908320565395" "ABCB1" "5243"
"ENSG00000085644" "124.494497822623" "-0.0192546083328216" "0.151587821247128" "0.750714283109676" "0.938544427109425" "ZNF213" "7760"
"ENSG00000085662" "6121.33573101373" "-0.0355604684496623" "0.131057914681227" "0.653471733503751" "0.908849154246013" "AKR1B1" "231"
"ENSG00000085719" "3309.79323465974" "0.226584868340405" "0.16730768414304" "0.0384406288599942" "0.296556638111902" "CPNE3" "8895"
"ENSG00000085721" "1241.86699462909" "-0.180501913537089" "0.118425630838143" "0.0477057653101393" "0.330921026960008" "RRN3" "54700"
"ENSG00000085733" "6835.61755247497" "-0.180598099679768" "0.142536095939696" "0.0663181791938497" "0.39237871643859" "CTTN" "2017"
"ENSG00000085741" "0.664694305930508" "0.0095763784281886" "0.16439220370926" "0.327507220080722" NA "WNT11" "7481"
"ENSG00000085760" "961.894834585862" "0.041036012511152" "0.104964053925598" "0.617154310161638" "0.89528112024944" "MTIF2" "4528"
"ENSG00000085788" "1062.46966973757" "0.199560809947045" "0.146914451243761" "0.0504830048250489" "0.340833915890003" "DDHD2" "23259"
"ENSG00000085831" "4.6060708312832" "-0.0175900425940185" "0.164399543548375" "0.357604852373403" "0.768164311642643" "TTC39A" "22996"
"ENSG00000085832" "1953.94052016949" "0.130086782424084" "0.155059426290707" "0.167816452412903" "0.587645346173727" "EPS15" "2060"
"ENSG00000085840" "307.198283349008" "0.0507496422418996" "0.156991839396713" "0.441175222524996" "0.819839459167744" "ORC1" "4998"
"ENSG00000085871" "313.872075458298" "-0.119333062794196" "0.182133926212363" "0.15539842559474" "0.57048080849192" "MGST2" "4258"
"ENSG00000085872" "581.000876463417" "-0.169378468749532" "0.242705882352357" "0.0637600590763005" "0.384687905959827" "CHERP" "10523"
"ENSG00000085978" "658.480241819904" "-0.146909585874175" "0.128389643313977" "0.112101929181083" "0.494250771329751" "ATG16L1" "55054"
"ENSG00000085982" "717.424056827949" "0.00488092487143658" "0.128064384982651" "0.946087217539998" "0.98961282378283" "USP40" "55230"
"ENSG00000085998" "1843.71777840819" "-0.264576409363772" "0.128180389579382" "0.00830358765762796" "0.123932652245147" "POMGNT1" "55624"
"ENSG00000085999" "310.4368249204" "0.039315886388804" "0.153814602572095" "0.545027413879485" "0.869434725040747" "RAD54L" "8438"
"ENSG00000086015" "1633.93627325164" "-0.143606255595249" "0.152710970470057" "0.137773089365881" "0.544738904422693" "MAST2" "23139"
"ENSG00000086061" "5897.38119564685" "0.049709700223765" "0.0827635389594196" "0.483864683227508" "0.842734450326453" "DNAJA1" "3301"
"ENSG00000086062" "4680.61610105694" "0.0552756146509123" "0.105163872142186" "0.528693061865291" "0.861502530985549" "B4GALT1" "2683"
"ENSG00000086065" "1650.25758984391" "0.0852595154546491" "0.141264259318261" "0.328531097464007" "0.743514081949209" "CHMP5" "51510"
"ENSG00000086102" "1309.15187105957" "-0.128327096051119" "0.101461314146912" "0.113687136665948" "0.496550963759829" "NFX1" "4799"
"ENSG00000086159" "0.10817182390716" "-0.000434503901104309" "0.164152388671152" "0.994337104065481" NA "AQP6" "363"
"ENSG00000086189" "786.547518092709" "-0.0465528742830177" "0.136983213350002" "0.560044576571831" "0.875867534024133" "DIMT1" "27292"
"ENSG00000086200" "1124.19538790273" "0.0945910540186651" "0.132026518091111" "0.288124315185749" "0.713852377722867" "IPO11" "51194"
"ENSG00000086232" "2669.36553344883" "0.211916249850642" "0.102790879092086" "0.0130245327962086" "0.165505007523125" "EIF2AK1" "27102"
"ENSG00000086289" "0.113803840098878" "-0.0030052820550829" "0.164174919947557" "0.732379827865431" NA "EPDR1" "54749"
"ENSG00000086475" "981.687696149517" "-0.0136068083217231" "0.0978312001360301" "0.886463835154709" "0.974723623944771" "SEPHS1" "22929"
"ENSG00000086504" "662.112868090106" "-0.0805318804779718" "0.129331501706065" "0.356474082806252" "0.767797137281416" "MRPL28" "10573"
"ENSG00000086544" "368.625510479146" "-0.335798879738435" "0.232474922059186" "0.0135046945303587" "0.16907733154291" "ITPKC" "80271"
"ENSG00000086570" "0.479788476471391" "0.00168089816325866" "0.16401518851456" "0.8851830222178" NA "FAT2" "2196"
"ENSG00000086589" "1161.26638262331" "-0.0321131961865843" "0.0848641217720274" "0.662777448841527" "0.911463393835464" "RBM22" "55696"
"ENSG00000086598" "10019.455701065" "0.0401574436051263" "0.0915837789379896" "0.587414483632986" "0.885879866436913" "TMED2" "10959"
"ENSG00000086619" "164.431252361784" "-0.0136142774781551" "0.135261871432024" "0.85715763027045" "0.969099929036417" "ERO1B" "56605"
"ENSG00000086666" "1426.5324772223" "-0.0388744796740026" "0.100135969987283" "0.624410706363195" "0.898344056448598" "ZFAND6" "54469"
"ENSG00000086696" "396.433206901012" "-0.00721371718950446" "0.163180552330959" "0.70250890251013" "0.924009208893752" "HSD17B2" "3294"
"ENSG00000086712" "420.760932478735" "0.0188843825799784" "0.113601826281155" "0.818967328197511" "0.95747953510983" "TXLNG" "55787"
"ENSG00000086717" "0.368062043469376" "-0.000337976230746227" "0.164154206187731" "0.994381404085949" NA "PPEF1" "5475"
"ENSG00000086730" "5.25012542497173" "-0.0304835667329774" "0.165593655383858" "0.302928911376651" "0.72460170010573" "LAT2" "7462"
"ENSG00000086758" "7873.05821696697" "0.10105604949432" "0.139785617395976" "0.31960405924162" "0.736118053991238" "HUWE1" "10075"
"ENSG00000086827" "725.351505436831" "0.0467812454141461" "0.118249818262323" "0.592048322564053" "0.886634075560226" "ZW10" "9183"
"ENSG00000086848" "780.454814877375" "-0.00473570969337829" "0.094641479005631" "0.947336564539842" "0.98961282378283" "ALG9" "79796"
"ENSG00000086991" "31.3330361059807" "0.0282437505483114" "0.158693463806754" "0.575923587644511" "0.881448865042293" "NOX4" "50507"
"ENSG00000087008" "347.484794131315" "-0.0573380414387523" "0.143024202172372" "0.468249085336816" "0.835465945675901" "ACOX3" "8310"
"ENSG00000087053" "2455.89431359012" "0.0516177068256937" "0.106518355655086" "0.5315178630897" "0.862869186050934" "MTMR2" "8898"
"ENSG00000087074" "2860.28025688617" "-0.0519461969887509" "0.159974524886052" "0.408498605370541" "0.80229902602646" "PPP1R15A" "23645"
"ENSG00000087076" "97.272072274969" "-1.09441169390274" "0.540118301479816" "0.00130004717173697" "0.0351286569110116" "HSD17B14" "51171"
"ENSG00000087077" "1039.71002926286" "-0.0993026917384" "0.159524340216603" "0.252604929809604" "0.680591930946646" "TRIP6" "7205"
"ENSG00000087085" "0.136804350125747" "-0.00251327887066832" "0.164153841484258" "0.85540373458403" NA "ACHE" "43"
"ENSG00000087086" "76326.7106343635" "-0.0314093363692281" "0.152666829671365" "0.613914672583537" "0.893612652973169" "FTL" "2512"
"ENSG00000087087" "1613.77855798305" "0.0226601410530315" "0.136919550460733" "0.773867963167766" "0.944921424689563" "SRRT" "51593"
"ENSG00000087088" "1221.94429727948" "-0.0371272826911525" "0.124239865754744" "0.651171983956318" "0.907947891197186" "BAX" "581"
"ENSG00000087095" "519.420927348568" "-0.00189237152706437" "0.123067875665533" "0.981578173823328" "0.995762144776431" "NLK" "51701"
"ENSG00000087111" "1283.82949523288" "0.0640595763695656" "0.099739836426105" "0.428756808928938" "0.812200929675777" "PIGS" "94005"
"ENSG00000087116" "1200.4089801228" "0.13435101514306" "0.209078985977458" "0.0878403712848712" "0.445307583166704" "ADAMTS2" "9509"
"ENSG00000087152" "1324.71164136661" "-0.136300723336424" "0.080996196407669" "0.0549999032796604" "0.356359955628349" "ATXN7L3" "56970"
"ENSG00000087157" "344.75441430505" "-0.137660627731816" "0.154771069338541" "0.149378217005634" "0.561478365262841" "PGS1" "9489"
"ENSG00000087191" "2681.99284841707" "0.177280334417115" "0.116302355678497" "0.0495562040597537" "0.337994730871986" "PSMC5" "5705"
"ENSG00000087206" "514.36793802454" "0.065877914453059" "0.112352531019529" "0.432761188733055" "0.814099873432124" "UIMC1" "51720"
"ENSG00000087245" "17834.2777926713" "-0.26943283316629" "0.280259740591953" "0.031581398062222" "0.270647407537092" "MMP2" "4313"
"ENSG00000087253" "1223.92747484511" "-0.0588829950319159" "0.127597220163824" "0.486593369713813" "0.843532095923817" "LPCAT2" "54947"
"ENSG00000087258" "1166.16861995551" "0.0216028618073471" "0.143760971541832" "0.754249546381713" "0.939969721030362" "GNAO1" "2775"
"ENSG00000087263" "1686.11182778161" "-0.0543347395177371" "0.0719174575805951" "0.392289366177754" "0.791711742064526" "OGFOD1" "55239"
"ENSG00000087266" "994.119060335061" "-0.0542197250567731" "0.136122263484883" "0.508401459108831" "0.852390609838085" "SH3BP2" "6452"
"ENSG00000087269" "1103.55515123178" "-0.109366887712773" "0.0960975390890488" "0.165138859735815" "0.584959154401912" "NOP14" "8602"
"ENSG00000087274" "6399.80691565672" "0.0173017168945248" "0.0966087358293349" "0.812638719130496" "0.95541742662335" "ADD1" "118"
"ENSG00000087299" "117.770053050718" "-0.02541358513993" "0.120500307531559" "0.758818200988398" "0.9407914184275" "L2HGDH" "79944"
"ENSG00000087301" "192.486468580048" "0.13561898351527" "0.182478906164297" "0.139182665205677" "0.546838547451369" "TXNDC16" "57544"
"ENSG00000087302" "1819.76128956089" "0.178494864402918" "0.111186266544983" "0.0437265739586917" "0.315989121887998" "RTRAF" "51637"
"ENSG00000087303" "5717.07202994491" "0.0879296272438022" "0.174274894222807" "0.220996680741288" "0.647764333722945" "NID2" "22795"
"ENSG00000087338" "493.301391982635" "-0.0256017969792884" "0.119737277938416" "0.756662460321974" "0.940571969798684" "GMCL1" "64395"
"ENSG00000087365" "5233.5673270303" "0.163617917303388" "0.0940938430705901" "0.0387213786756316" "0.298047860297306" "SF3B2" "10992"
"ENSG00000087448" "1711.79345197778" "-0.0454846677503885" "0.120170782511876" "0.582812011858155" "0.884747915576081" "KLHL42" "57542"
"ENSG00000087460" "14437.5796407308" "0.00577400920970233" "0.0843095919468717" "0.937527384470086" "0.987415832754793" "GNAS" "2778"
"ENSG00000087470" "2532.24395494436" "-0.0263056577030903" "0.0931910841622646" "0.733894348115628" "0.933949291641622" "DNM1L" "10059"
"ENSG00000087494" "9.41106830052764" "0.021857999360963" "0.160701048393119" "0.592339388923368" "0.88684646558883" "PTHLH" "5744"
"ENSG00000087502" "2161.97846232376" "-0.0292008216841049" "0.0866732048430864" "0.686473184801342" "0.920912342504612" "ERGIC2" "51290"
"ENSG00000087510" "609.778621718002" "0.152972534837881" "0.172915412581584" "0.120647100212289" "0.512767043963408" "TFAP2C" "7022"
"ENSG00000087586" "1990.33917845533" "0.0744941722406813" "0.162173771052097" "0.317738155125355" "0.735275149535517" "AURKA" "6790"
"ENSG00000087589" "7.78043752136601" "-0.0287673460896102" "0.16302147545265" "0.44793049567878" "0.824952524561514" "CASS4" "57091"
"ENSG00000087842" "320.683848789912" "0.0565963496906869" "0.158553225592957" "0.403206449462846" "0.79776207346131" "PIR" "8544"
"ENSG00000087884" "238.947087348142" "0.451060050137833" "0.164221534046408" "0.000557417424039643" "0.0183947749933082" "AAMDC" "28971"
"ENSG00000087903" "97.5794435825167" "-0.133549602050701" "0.197721284874616" "0.119892084391515" "0.510946918946212" "RFX2" "5990"
"ENSG00000087995" "429.688889908283" "-0.0615240036025115" "0.113307854277194" "0.463195343457399" "0.833002980908985" "METTL2A" "339175"
"ENSG00000088002" "0.969599743203993" "0.00235164690265899" "0.163968677086172" "0.77237894206914" NA "SULT2B1" "6820"
"ENSG00000088035" "182.116106030839" "0.0727988747258704" "0.140879324741107" "0.388499121961803" "0.788341866351492" "ALG6" "29929"
"ENSG00000088038" "819.035088534593" "-0.0878158062837518" "0.125011238685057" "0.311490298258091" "0.730249531331739" "CNOT3" "4849"
"ENSG00000088053" "0.0970743003350691" "0.00366066596530585" "0.164179991509123" "0.769431702034359" NA "GP6" "51206"
"ENSG00000088179" "468.064809418942" "0.00611365208998951" "0.131506887438861" "0.934551968517163" "0.987072603968913" "PTPN4" "5775"
"ENSG00000088205" "2013.15828709631" "0.0460596362164064" "0.0884430708619757" "0.546256562670786" "0.869856560646069" "DDX18" "8886"
"ENSG00000088247" "2219.4028785359" "-0.0500490361119546" "0.122201981142599" "0.559978542898544" "0.875843174232558" "KHSRP" "8570"
"ENSG00000088256" "1153.54811519745" "-0.0243081416516499" "0.136569510596328" "0.746984380320489" "0.937509361281743" "GNA11" "2767"
"ENSG00000088280" "256.462944672362" "0.215167105148419" "0.21853387643883" "0.0536253584291272" "0.350701443009659" "ASAP3" "55616"
"ENSG00000088298" "726.679307190405" "-0.0574938952227921" "0.140721607654702" "0.47340767932809" "0.838931592220447" "EDEM2" "55741"
"ENSG00000088305" "74.0957465294814" "0.0174571406953917" "0.154347693778333" "0.757840003431774" "0.9407914184275" "DNMT3B" "1789"
"ENSG00000088325" "4949.59428170429" "0.170085907108202" "0.241386505173899" "0.0659796644006573" "0.391814921199661" "TPX2" "22974"
"ENSG00000088340" "57.8847267275047" "0.00539083509314329" "0.16034030866134" "0.874893850703518" "0.972988689166559" "FER1L4" "80307"
"ENSG00000088356" "320.483277212424" "-0.186531426362758" "0.14900281013227" "0.0647798244595229" "0.388410429350051" "PDRG1" "81572"
"ENSG00000088367" "726.765667743781" "-0.100388061631664" "0.141760898929489" "0.261644536536439" "0.688438057480599" "EPB41L1" "2036"
"ENSG00000088386" "0.278107360297777" "0.00139844740264847" "0.164076037986153" "0.903463131427794" NA "SLC15A1" "6564"
"ENSG00000088387" "643.074091843322" "-0.00393866688579858" "0.133485608884421" "0.958117246789584" "0.992179726746737" "DOCK9" "23348"
"ENSG00000088448" "717.331488114697" "0.0465770598157076" "0.126613631312716" "0.573691245113672" "0.881094729488862" "ANKRD10" "55608"
"ENSG00000088451" "231.90415537478" "-0.0314143206363514" "0.123377121089584" "0.702964701958019" "0.924194351971806" "TGDS" "23483"
"ENSG00000088538" "20.5086440496639" "-0.0103867573973615" "0.158302868440631" "0.809768094009724" "0.955030979902727" "DOCK3" "1795"
"ENSG00000088543" "412.162876723814" "0.0415571615273562" "0.113311603606206" "0.602610022788414" "0.890324207014118" "C3orf18" "51161"
"ENSG00000088682" "507.294035033455" "0.0149525571621032" "0.0955688300558073" "0.842638214176177" "0.965637692062461" "COQ9" "57017"
"ENSG00000088726" "5.46162898586777" "0.0199271073677383" "0.163899717854342" "0.425169602165117" "0.810739368727503" "TMEM40" "55287"
"ENSG00000088727" "34.565833619322" "0.00323929011274352" "0.145940791044531" "0.953761074400953" "0.990539635956758" "KIF9" "64147"
"ENSG00000088756" "55.8711525702482" "0.0692918830755347" "0.177155915879705" "0.163039670814283" "0.581595274556994" "ARHGAP28" "79822"
"ENSG00000088766" "629.549783075782" "0.00728465456318683" "0.114062954256482" "0.91948113211107" "0.98276122956606" "CRLS1" "54675"
"ENSG00000088808" "214.661780369829" "-0.307615013531007" "0.22689091185678" "0.0188736878655609" "0.202979847565307" "PPP1R13B" "23368"
"ENSG00000088812" "2412.21137247708" "0.000649631498042012" "0.120747884779432" "0.996946292067894" "0.999492739584724" "ATRN" "8455"
"ENSG00000088826" "98.0022530042261" "0.0166416719060483" "0.150967245894041" "0.784056041725823" "0.947653663745417" "SMOX" "54498"
"ENSG00000088827" "0.275990254048775" "0.00377926620851637" "0.164191864894776" "0.640555883169266" NA "SIGLEC1" "6614"
"ENSG00000088832" "7477.37506199958" "0.0414132943227392" "0.114505206207464" "0.620353052511222" "0.896238856933747" "FKBP1A" "2280"
"ENSG00000088833" "1199.30559305214" "0.0528305191007241" "0.10499284082255" "0.519267073638019" "0.857604374229933" "NSFL1C" "55968"
"ENSG00000088836" "130.205960840473" "-0.160899661715901" "0.216217223499483" "0.0868759402488366" "0.443375606698849" "SLC4A11" "83959"
"ENSG00000088854" "790.575931340748" "0.00925469618828309" "0.113056268935353" "0.928599340261383" "0.985399276283698" "DNAAF9" "25943"
"ENSG00000088876" "289.09534029587" "-0.0627114455614539" "0.146280882126686" "0.430322994096002" "0.813439593837198" "ZNF343" "79175"
"ENSG00000088881" "6.09478880120449" "7.55122463411623" "3.03336348256473" "1.82628904270982e-05" "0.00103597141187442" "EBF4" "57593"
"ENSG00000088882" "0.611866055318988" "-1.15271733426883e-05" "0.163914742560435" "0.986998185853974" NA "CPXM1" "56265"
"ENSG00000088888" "1979.3571877769" "-0.126562523084791" "0.143166210726125" "0.172827166524714" "0.593928718379725" "MAVS" "57506"
"ENSG00000088899" "320.29876572216" "-0.517864504888231" "0.294857768741296" "0.00409456657731439" "0.0782747650319639" "LZTS3" "9762"
"ENSG00000088930" "2861.41006463391" "0.0474637262911523" "0.0941371246859439" "0.53688394099039" "0.865905095714829" "XRN2" "22803"
"ENSG00000088970" "264.628671995909" "0.0332148608499402" "0.14268117806789" "0.656811288353951" "0.910318490282917" "KIZ" "55857"
"ENSG00000088986" "5244.1577836064" "0.015761415696298" "0.127652891877144" "0.897722308280581" "0.976697081664154" "DYNLL1" "8655"
"ENSG00000089006" "2037.02109508167" "0.2718531787612" "0.177045292353736" "0.0197791384193037" "0.208455546255175" "SNX5" "27131"
"ENSG00000089009" "12967.4149945113" "0.099814656033958" "0.088417683216973" "0.169828949523694" "0.589933744778931" "RPL6" "6128"
"ENSG00000089022" "485.088635825468" "-0.0578303221969362" "0.0921086064940784" "0.446858488651466" "0.824469500589877" "MAPKAPK5" "8550"
"ENSG00000089041" "23.7209350084132" "0.0813760771459149" "0.189853805425193" "0.0422890999118213" "0.310251139589769" "P2RX7" "5027"
"ENSG00000089048" "723.913937219493" "-0.0323140670857802" "0.080725440356538" "0.646435195160872" "0.905254860539773" "ESF1" "51575"
"ENSG00000089050" "742.438740391762" "-0.00157460460072786" "0.114122000085022" "0.954017838110674" "0.990539635956758" "RBBP9" "10741"
"ENSG00000089053" "2557.85032563394" "0.232843091597112" "0.126545301322919" "0.0170963894119087" "0.19383352541601" "ANAPC5" "51433"
"ENSG00000089057" "1098.49885580862" "-0.0854371979150143" "0.102410338993617" "0.290699286166949" "0.71602266418408" "SLC23A2" "9962"
"ENSG00000089060" "322.521097270044" "0.0111755390751262" "0.135678980143319" "0.887943908807232" "0.975088857097253" "SLC8B1" "80024"
"ENSG00000089063" "2861.85212391581" "-0.0102961069019267" "0.0807914806277971" "0.876676104595696" "0.97312657670947" "TMEM230" "29058"
"ENSG00000089091" "56.3150651923402" "0.06435351172354" "0.162644893052809" "0.338832507668752" "0.751575966222929" "DZANK1" "55184"
"ENSG00000089094" "749.731271952454" "-0.0910692902699497" "0.131419599459143" "0.299696686008637" "0.721687628471844" "KDM2B" "84678"
"ENSG00000089101" "0.222473507264467" "-0.00324271899061737" "0.164190310667227" "0.625865267987089" NA "CFAP61" "26074"
"ENSG00000089123" "154.300110142287" "0.482609957793849" "0.183632172450084" "0.000698596680920206" "0.0220477112498417" "TASP1" "55617"
"ENSG00000089127" "764.884356231722" "0.0123350486858909" "0.163218245971922" "0.568845701983256" "0.87844781992354" "OAS1" "4938"
"ENSG00000089154" "3916.83914012202" "-0.0645113685848601" "0.112421162802395" "0.439933947125061" "0.819359597750453" "GCN1" "10985"
"ENSG00000089157" "26996.8414656775" "0.0536427681267499" "0.0887258164610109" "0.482829237603587" "0.842221877833692" "RPLP0" "6175"
"ENSG00000089159" "6299.13424457588" "-0.106884670396079" "0.155802140738807" "0.230463174242426" "0.658150706202634" "PXN" "5829"
"ENSG00000089163" "11.1731550518069" "-0.000483020998965276" "0.159461607106305" "0.963474792601793" "0.993033264493582" "SIRT4" "23409"
"ENSG00000089169" "0.139807700028595" "-0.00053843604537115" "0.164152452876046" "0.994382495194807" NA "RPH3A" "22895"
"ENSG00000089177" "45.0200370077401" "8.17323680152092" "2.59039706711511" "6.23609013211073e-10" "9.17339428077781e-08" "KIF16B" "55614"
"ENSG00000089195" "511.862042629737" "-0.118036565286576" "0.117041613749647" "0.177489058797327" "0.600091961428605" "TRMT6" "51605"
"ENSG00000089199" "0.360009406381153" "0.00474569222847797" "0.164229688866402" "0.501436383051454" NA "CHGB" "1114"
"ENSG00000089220" "4165.10319783481" "-0.0954715819390346" "0.10748139100809" "0.253352465497754" "0.681099971882076" "PEBP1" "5037"
"ENSG00000089225" "1264.75155960852" "0.0565645075573754" "0.133318892971559" "0.492688528435752" "0.845295503063995" "TBX5" "6910"
"ENSG00000089234" "606.114860237795" "-0.108505015926883" "0.106151129737426" "0.188481933925812" "0.613476356475574" "BRAP" "8315"
"ENSG00000089248" "2426.70261027073" "0.0645390242440485" "0.122313419203769" "0.453558899103181" "0.828859829015791" "ERP29" "10961"
"ENSG00000089280" "7064.81946324957" "0.0059486026430245" "0.13951251686763" "0.930232066460949" "0.986014179874765" "FUS" "2521"
"ENSG00000089289" "996.795924653465" "0.0475321902219275" "0.13099998934678" "0.555635493908912" "0.873838044157564" "IGBP1" "3476"
"ENSG00000089327" "3440.41186902941" "-0.0361467962771944" "0.0951777953428854" "0.635778338059899" "0.901400015686003" "FXYD5" "53827"
"ENSG00000089335" "846.02407286043" "-0.453629298941301" "0.145541388405598" "0.000178985060782691" "0.00727593134675865" "ZNF302" "55900"
"ENSG00000089351" "361.470020857819" "-0.0174630714230698" "0.128407983050705" "0.826040707899805" "0.959733240142224" "GRAMD1A" "57655"
"ENSG00000089472" "5.1302367460741" "3.94774919149767" "1.30924946645542" "0.000168663088884435" "0.00696757436416349" "HEPH" "9843"
"ENSG00000089486" "3.56502527471479" "0.0814575633687318" "0.19305656869758" "0.00989741950135511" "0.139153405533377" "CDIP1" "29965"
"ENSG00000089505" "15.2951066095792" "-0.0424942248712025" "0.168505223468767" "0.204895121183657" "0.631750356524713" "CMTM1" "113540"
"ENSG00000089597" "16923.450880884" "0.0379304655480466" "0.0717353981786219" "0.587153481571698" "0.88582877538684" "GANAB" "23193"
"ENSG00000089639" "206.275986269339" "-0.112730531045673" "0.197504992087452" "0.113077167535207" "0.495853616468412" "GMIP" "51291"
"ENSG00000089682" "404.526694584917" "-0.0466677794598488" "0.123736598959689" "0.575545350211052" "0.881448865042293" "RBM41" "55285"
"ENSG00000089685" "2097.03708231098" "0.141249681424565" "0.214918083062332" "0.100162004199886" "0.472141689767977" "BIRC5" "332"
"ENSG00000089692" "12.0780185458648" "-0.00257825237254884" "0.16271688116395" "0.901472669265114" "0.97786292920284" "LAG3" "3902"
"ENSG00000089693" "3234.82233683343" "-0.05156344874655" "0.0989896762889564" "0.5151837550188" "0.856378256430295" "MLF2" "8079"
"ENSG00000089723" "37.6547236788862" "-0.0771715351026357" "0.163961573069166" "0.293755830607015" "0.718498360599013" "OTUB2" "78990"
"ENSG00000089737" "4632.75577601716" "-0.177623568549447" "0.127252836693176" "0.0579960838474011" "0.365622771897579" "DDX24" "57062"
"ENSG00000089775" "270.798634362663" "0.0560239636497872" "0.151211830263264" "0.452033151918699" "0.827900666709874" "ZBTB25" "7597"
"ENSG00000089818" "873.419923154546" "-0.0338211012290402" "0.0929106209492599" "0.659379150101176" "0.910678638250669" "NECAP1" "25977"
"ENSG00000089820" "5.14153439915066" "0.0136629560143232" "0.162479744313016" "0.617657741868486" "0.895531497106012" "ARHGAP4" "393"
"ENSG00000089847" "7.04893132612953" "-0.0131509593946141" "0.162393794425332" "0.633467137012306" "0.901113760891973" "ANKRD24" "170961"
"ENSG00000089876" "840.637847850087" "-0.0213902685019193" "0.109153757823889" "0.791496374544856" "0.949270646676543" "DHX32" "55760"
"ENSG00000089902" "1699.79486210954" "-0.091118946189288" "0.120175334135624" "0.292572343519469" "0.717180552919917" "RCOR1" "23186"
"ENSG00000089916" "1645.05054064472" "-0.0537451386333059" "0.0979332314710771" "0.497790269281067" "0.847688313142643" "GPATCH2L" "55668"
"ENSG00000090006" "250.052734658209" "-0.0745139006154765" "0.163102675187777" "0.302128412108696" "0.724025919417701" "LTBP4" "8425"
"ENSG00000090013" "392.436861296497" "-0.288765222753559" "0.213501083362272" "0.0222850149454034" "0.223597277122723" "BLVRB" "645"
"ENSG00000090020" "1333.37778109501" "0.0276167775020052" "0.126456835330846" "0.735035015998188" "0.933949291641622" "SLC9A1" "6548"
"ENSG00000090054" "1638.46636265074" "0.00908854330906366" "0.0783180288039271" "0.898757731190125" "0.976730439148567" "SPTLC1" "10558"
"ENSG00000090060" "5409.89159550324" "-0.0201943837181305" "0.0731949581794072" "0.807476435033013" "0.954517706219785" "PAPOLA" "10914"
"ENSG00000090061" "1854.82942052013" "-0.00972585314385994" "0.0951888070437127" "0.888332005890991" "0.975088857097253" "CCNK" "8812"
"ENSG00000090097" "745.351672524861" "-0.0301529779221761" "0.137880229474285" "0.693361123710246" "0.922627186151886" "PCBP4" "57060"
"ENSG00000090104" "0.278046191544912" "-0.00033678993086163" "0.164154518377646" "0.994435774355362" NA "RGS1" "5996"
"ENSG00000090238" "132.485608896661" "0.0211735281294889" "0.13956848623194" "0.779846069429953" "0.946432620949161" "YPEL3" "83719"
"ENSG00000090263" "537.667318551793" "0.0188327893600742" "0.106174179900144" "0.816652564102107" "0.957079721217928" "MRPS33" "51650"
"ENSG00000090266" "824.108903911163" "-0.157494832879449" "0.0924538699885999" "0.0442875049154226" "0.318056479239514" "NDUFB2" "4708"
"ENSG00000090273" "1692.46847822755" "0.0548640722658979" "0.117684591500724" "0.513188185447486" "0.854558760840125" "NUDC" "10726"
"ENSG00000090316" "807.50342696769" "-0.361779990319709" "0.129657887676073" "0.000707764100137334" "0.0222964959168491" "MAEA" "10296"
"ENSG00000090339" "207.622679860217" "-0.0658658089739739" "0.180956843266515" "0.0478240909943404" "0.331257211284821" "ICAM1" "3383"
"ENSG00000090372" "948.311745865494" "-0.0375041731889548" "0.136878939685808" "0.633677807977038" "0.901113760891973" "STRN4" "29888"
"ENSG00000090376" "3.12936895117837" "0.00280362236599298" "0.16224458804443" "0.901941312111123" "0.978106490574458" "IRAK3" "11213"
"ENSG00000090382" "0.200478348384793" "-0.000880736754346767" "0.164075946273812" "0.916318378192949" NA "LYZ" "4069"
"ENSG00000090432" "882.917353039614" "-0.360995333247692" "0.137013242768878" "0.00114682065166296" "0.0323157676486455" "MUL1" "79594"
"ENSG00000090447" "101.306691942648" "-0.014533449297289" "0.140059297993328" "0.84258492768721" "0.965637692062461" "TFAP4" "7023"
"ENSG00000090470" "637.672227911462" "0.0238048102821732" "0.111500003526133" "0.771987922004182" "0.944921424689563" "PDCD7" "10081"
"ENSG00000090487" "1996.40676681431" "0.0126020305394494" "0.12361246814272" "0.868404635515932" "0.971310500888302" "SPG21" "51324"
"ENSG00000090520" "2039.77059801335" "0.142179861365551" "0.136476596500492" "0.130206812195937" "0.529659504457085" "DNAJB11" "51726"
"ENSG00000090530" "409.966991396085" "0.619553255267079" "0.326908287561457" "0.00259391733044827" "0.057066181269862" "P3H2" "55214"
"ENSG00000090539" "0.136859708217045" "0.00390794844873559" "0.164192372128503" "0.704413047560655" NA "CHRD" "8646"
"ENSG00000090554" "69.9608212291703" "-0.0252465045922167" "0.15026615314154" "0.693792246271627" "0.922627186151886" "FLT3LG" "2323"
"ENSG00000090565" "874.710171323031" "-0.338321393680766" "0.153346700035252" "0.00397961853179891" "0.0771146696153461" "RAB11FIP3" "9727"
"ENSG00000090581" "616.079047401596" "-0.317931051059087" "0.214274162996168" "0.0153061260531159" "0.180708841205417" "GNPTG" "84572"
"ENSG00000090612" "448.096529502139" "1.43246417244917" "0.207588679089557" "2.69012388696885e-13" "7.78252840500088e-11" "ZNF268" "10795"
"ENSG00000090615" "4002.37416060906" "-0.147965296530418" "0.104447489259218" "0.0772910476474875" "0.421097930026707" "GOLGA3" "2802"
"ENSG00000090621" "4198.02267552124" "0.181759180605297" "0.0896262754183688" "0.017817281328717" "0.19774448165209" "PABPC4" "8761"
"ENSG00000090659" "0.0852104345155626" "0.00209703581470229" "0.164131083447325" "0.936532459242714" NA "CD209" "30835"
"ENSG00000090661" "11.1992298104084" "2.90946277310592" "0.782345949022732" "1.13002652978753e-05" "0.000667176887892922" "CERS4" "79603"
"ENSG00000090674" "268.216262223326" "-0.891439872086661" "0.373997474312984" "0.00065481091329412" "0.0208937643988223" "MCOLN1" "57192"
"ENSG00000090686" "1745.87596313237" "-0.0841335762889093" "0.11698815776152" "0.324811765348473" "0.74068347647383" "USP48" "84196"
"ENSG00000090776" "91.8741342944321" "-0.0648889743091072" "0.136549613968471" "0.438719025266265" "0.818935889942127" "EFNB1" "1947"
"ENSG00000090857" "1700.99526424204" "0.115894525504679" "0.132273744615366" "0.202585972069807" "0.629630672012124" "PDPR" "55066"
"ENSG00000090861" "4530.18470619347" "0.0422026082222696" "0.136922644111484" "0.600683106414366" "0.890324207014118" "AARS1" "16"
"ENSG00000090863" "4949.7555993704" "-0.0142342329072616" "0.128275717182866" "0.849990788044275" "0.967611496515774" "GLG1" "2734"
"ENSG00000090889" "1339.50370655703" "0.278277772215714" "0.332202459223967" "0.0289473238707939" "0.258471012216687" "KIF4A" "24137"
"ENSG00000090905" "2680.58754990334" "0.0655884169446346" "0.134897324274272" "0.440618498353852" "0.819774434006429" "TNRC6A" "27327"
"ENSG00000090920" "0.270713540320747" "-0.000108580838497049" "0.163994826247841" "0.989685999068274" NA NA NA
"ENSG00000090924" "1273.71893775992" "0.0202518796368338" "0.144283236720304" "0.776368789457103" "0.945489714208469" "PLEKHG2" "64857"
"ENSG00000090932" "0.083441357832093" "0.00348393819234617" "0.164171774630098" "0.809247658272227" NA "DLL3" "10683"
"ENSG00000090971" "345.944854543831" "-0.0669183536620833" "0.132860227647541" "0.427251273648667" "0.811116887167064" "NAT14" "57106"
"ENSG00000090975" "63.0022852455602" "-1.072011874453" "0.48435105050464" "0.000821461736603162" "0.0249943262891618" "PITPNM2" "57605"
"ENSG00000090989" "1259.21262327398" "-0.0331235276781802" "0.120924639833564" "0.697794964991992" "0.923054793654245" "EXOC1" "55763"
"ENSG00000091009" "1372.00839762152" "0.0638407328653953" "0.124632010575834" "0.415203927759352" "0.806981097698665" "RBM27" "54439"
"ENSG00000091010" "0.254869210645976" "0.00243686878055162" "0.16414320177077" "0.848479608059136" NA "POU4F3" "5459"
"ENSG00000091039" "3969.40615154587" "-0.0781111013483271" "0.131946308918723" "0.368249296816602" "0.773929952631765" "OSBPL8" "114882"
"ENSG00000091073" "141.21934666763" "-0.0698773258650319" "0.160642655271302" "0.338773549315964" "0.751575966222929" "DTX2" "113878"
"ENSG00000091106" "4.10312986391422" "-0.00790723096848607" "0.164226919019884" "0.664049314782251" "0.911824267557621" "NLRC4" "58484"
"ENSG00000091127" "541.695876299681" "0.0581731776259882" "0.117194321006603" "0.497686431371107" "0.847688313142643" "PUS7" "54517"
"ENSG00000091128" "2.01854648602356" "-0.0215740234575415" "0.165968235167694" "0.0661712134222029" "0.392179840801872" "LAMB4" "22798"
"ENSG00000091129" "22.24734532489" "-0.0179601723774783" "0.161468050682148" "0.622872200754527" "0.897320579359041" "NRCAM" "4897"
"ENSG00000091136" "8902.5854757758" "0.103475273689567" "0.177312153417637" "0.193156539649814" "0.617704593300489" "LAMB1" "3912"
"ENSG00000091137" "11.7802579380283" "-0.0120221019381955" "0.159858707421076" "0.754135248446779" "0.939969721030362" "SLC26A4" "5172"
"ENSG00000091140" "2038.21632120831" "0.173544931210817" "0.0983089630468457" "0.0333620217075476" "0.275751442850082" "DLD" "1738"
"ENSG00000091157" "913.565121243236" "-0.0816093959905399" "0.126327497743756" "0.354462323353808" "0.765649204675884" "WDR7" "23335"
"ENSG00000091164" "1678.15683811428" "0.109830945998936" "0.0895029551554773" "0.146810413221296" "0.558289901897006" "TXNL1" "9352"
"ENSG00000091262" "37.1196101181515" "-0.0257819865418836" "0.160380739843845" "0.556656914812387" "0.874113508893922" "ABCC6" "368"
"ENSG00000091317" "3809.85320202249" "0.081230041722524" "0.0736855333931093" "0.216325174543428" "0.641765916890244" "CMTM6" "54918"
"ENSG00000091409" "5074.65560505245" "-1.15967772028114" "0.302570383277897" "5.48215501538765e-06" "0.000349850171901099" "ITGA6" "3655"
"ENSG00000091428" "10.0036292476524" "-0.00649756278198459" "0.160129751516481" "0.857283268606236" "0.969099929036417" "RAPGEF4" "11069"
"ENSG00000091436" "7322.71533249219" "0.268016247771564" "0.178498344877735" "0.0222276157695191" "0.223279487573676" "MAP3K20" "51776"
"ENSG00000091483" "3446.09015857914" "0.0570030757732203" "0.118048827952107" "0.479474252468887" "0.841103883503971" "FH" "2271"
"ENSG00000091490" "315.979993576584" "-0.250617226497355" "0.463358908454331" "0.0174353550188137" "0.195253478978432" "SEL1L3" "23231"
"ENSG00000091513" "1.57199231162925" "0.0124007143848402" "0.164384171494747" "0.341259334209849" NA "TF" "7018"
"ENSG00000091527" "7067.52073353879" "0.086211220898115" "0.101724115564722" "0.274689843507584" "0.701952228267727" "CDV3" "55573"
"ENSG00000091536" "4.04449858034901" "-0.0403084073084075" "0.170165670612632" "0.0586627901290873" "0.368004593805818" "MYO15A" "51168"
"ENSG00000091542" "1844.95637386225" "-0.074149052687629" "0.10070187617098" "0.376458867817837" "0.780527117484712" "ALKBH5" "54890"
"ENSG00000091592" "914.479230472296" "0.216450646322118" "0.284960926854176" "0.0426725790852366" "0.312009531491801" "NLRP1" "22861"
"ENSG00000091622" "11.4252419001483" "-0.0259332146495804" "0.158767715896387" "0.592657337532001" "0.887099827444352" "PITPNM3" "83394"
"ENSG00000091640" "653.972374647622" "-0.022413650937721" "0.121744782725591" "0.785875439911384" "0.948084096511798" "SPAG7" "9552"
"ENSG00000091651" "404.870813353785" "0.0346735742010709" "0.155601033400262" "0.569559588594483" "0.878518168164987" "ORC6" "23594"
"ENSG00000091656" "1142.3556807617" "-0.00964239601734491" "0.144767850280866" "0.875819610582506" "0.973121194259963" "ZFHX4" "79776"
"ENSG00000091732" "482.935271335862" "-0.22672102045005" "0.113192993470276" "0.0126364890996861" "0.163389199634108" "ZC3HC1" "51530"
"ENSG00000091831" "6.88491386425293" "0.0158106332907487" "0.162975126890042" "0.559943618628281" "0.875843174232558" "ESR1" "2099"
"ENSG00000091844" "39.486256101223" "0.0120672869105193" "0.158801277250014" "0.79889760067508" "0.951759704785037" "RGS17" "26575"
"ENSG00000091947" "418.450565601653" "0.0242290546052952" "0.10036446538011" "0.764385510976364" "0.942137088660258" "TMEM101" "84336"
"ENSG00000091972" "0.525795414925525" "-0.00119371882896482" "0.163960188610159" "0.853694878423517" NA "CD200" "4345"
"ENSG00000091986" "8374.51693289103" "-0.0273636803270133" "0.148088821647561" "0.679571886076047" "0.918263179083608" "CCDC80" "151887"
"ENSG00000092010" "2114.27214459272" "0.126093485161328" "0.195157176842127" "0.129730474732475" "0.528518759703407" "PSME1" "5720"
"ENSG00000092020" "527.188650193906" "-0.0859383666485653" "0.099975918267786" "0.283639620807213" "0.709937496463101" "PPP2R3C" "55012"
"ENSG00000092036" "406.935538633936" "0.502747034531776" "0.197963540142721" "0.000833155891591057" "0.0252830768640517" "HAUS4" "54930"
"ENSG00000092068" "338.822140959705" "-0.0144060497830779" "0.156629741716628" "0.766827447105486" "0.943142303068109" "SLC7A8" "23428"
"ENSG00000092094" "435.623143659611" "0.0833285187635524" "0.156573588567723" "0.31070134013728" "0.729395978104261" "OSGEP" "55644"
"ENSG00000092096" "267.267312294631" "-0.127524306340685" "0.173217620438916" "0.161314111050906" "0.578411555385588" "SLC22A17" "51310"
"ENSG00000092098" "590.823192657697" "0.0068568840091902" "0.11708644742939" "0.931981591194768" "0.986483106284456" "RNF31" "55072"
"ENSG00000092108" "1802.95905311829" "0.128785000907509" "0.0953161692281763" "0.104794368754966" "0.481931475750662" "SCFD1" "23256"
"ENSG00000092140" "1215.48713772455" "0.0211538804444879" "0.134981623276416" "0.777017301508099" "0.94571492696618" "G2E3" "55632"
"ENSG00000092148" "5471.99071015995" "0.120888714449788" "0.107930909825827" "0.152002807088477" "0.56576487290814" "HECTD1" "25831"
"ENSG00000092199" "12391.4681870113" "0.0866179055421159" "0.094689625516572" "0.275534110736718" "0.702364052939869" "HNRNPC" "3183"
"ENSG00000092201" "5511.94640377199" "0.210300792127896" "0.117394628288029" "0.027177823017774" "0.25013396179349" "SUPT16H" "11198"
"ENSG00000092203" "2267.69111148668" "0.0643258924246744" "0.0871760882776723" "0.387680366302558" "0.788058221955344" "TOX4" "9878"
"ENSG00000092208" "135.862760707542" "0.0371917298476816" "0.148007520320593" "0.603381838333832" "0.89032535553343" "GEMIN2" "8487"
"ENSG00000092295" "25.1826929889547" "-0.114729742643018" "0.223756240802993" "0.00900719555817168" "0.131163507129819" "TGM1" "7051"
"ENSG00000092330" "998.62580233156" "-0.0406455591121156" "0.0877244368995976" "0.582134654150334" "0.884614154375762" "TINF2" "26277"
"ENSG00000092345" "0.167218107893133" "-0.00251252389738704" "0.164153954919751" "0.861103713658584" NA "DAZL" "1618"
"ENSG00000092421" "247.496574067836" "-0.117407882339835" "0.22008874187294" "0.0317590905880699" "0.271563691836314" "SEMA6A" "57556"
"ENSG00000092439" "2565.45957084678" "-0.0305087890726129" "0.1143684915051" "0.702495448359806" "0.924009208893752" "TRPM7" "54822"
"ENSG00000092445" "659.386348833293" "-0.297286399436364" "0.283063387749013" "0.0247461972840981" "0.237186356961554" "TYRO3" "7301"
"ENSG00000092470" "921.041759500465" "0.120829264469209" "0.192561949255765" "0.142280465976108" "0.552136000092395" "WDR76" "79968"
"ENSG00000092529" "52.6937167340944" "-0.0430638177253484" "0.16337948082975" "0.387763871051999" "0.788058221955344" "CAPN3" "825"
"ENSG00000092531" "1574.1019617797" "0.003731428933786" "0.0977293732922024" "0.963111652187198" "0.993005416931465" "SNAP23" "8773"
"ENSG00000092607" "370.267429896564" "-0.0838790292293775" "0.155431634430099" "0.303783198852391" "0.72460170010573" "TBX15" "6913"
"ENSG00000092621" "2089.3179922514" "0.88845237085451" "0.228952203708775" "5.71508848070874e-06" "0.000362052941051615" "PHGDH" "26227"
"ENSG00000092758" "0.86398072492348" "0.0172529345033462" "0.165242109421237" "0.126501319208668" NA "COL9A3" "1299"
"ENSG00000092820" "2579.34226629548" "0.0233380305620828" "0.142666202842987" "0.776263485899878" "0.945489714208469" "EZR" "7430"
"ENSG00000092841" "29534.1208643405" "0.0248855876468199" "0.12020466163956" "0.763262199553868" "0.941694879512122" "MYL6" "4637"
"ENSG00000092847" "1382.39365346284" "0.0608745498249178" "0.137337523816291" "0.464281495004162" "0.833908930760923" "AGO1" "26523"
"ENSG00000092853" "942.692378497865" "0.0622826888580656" "0.161322306428685" "0.361632516325653" "0.770642158536819" "CLSPN" "63967"
"ENSG00000092871" "642.480060023636" "-0.0124918951061932" "0.120641227676275" "0.871823439033229" "0.972140817541399" "RFFL" "117584"
"ENSG00000092929" "6.23247016113202" "0.0276780234236427" "0.166533088095139" "0.153964649407447" "0.5691287575128" "UNC13D" "201294"
"ENSG00000092931" "464.322361260542" "-0.0944876850602686" "0.106316468381225" "0.247270737210647" "0.676147400115847" "MFSD11" "79157"
"ENSG00000092964" "3664.47828504292" "0.27798537642246" "0.231500187733696" "0.0276147687491208" "0.252679823474529" "DPYSL2" "1808"
"ENSG00000092969" "382.556265754022" "-0.10220307351137" "0.204860780329891" "0.0405926963970067" "0.304497849636664" "TGFB2" "7042"
"ENSG00000092978" "486.265732370716" "0.168634152113106" "0.137799365111695" "0.081632772573941" "0.431743347452306" "GPATCH2" "55105"
"ENSG00000093000" "2053.99445286076" "-0.00383480088783388" "0.123903990028329" "0.962363772891081" "0.99273253520196" "NUP50" "10762"
"ENSG00000093009" "404.486261117327" "0.0638743467010114" "0.16485405169782" "0.323033627662818" "0.740129053454486" "CDC45" "8318"
"ENSG00000093010" "1747.84017047404" "-0.425344736946132" "0.260358518896171" "0.00708911132854047" "0.112172100675301" "COMT" "1312"
"ENSG00000093072" "4.24832472241989" "0.0384702279432574" "0.169797280108323" "0.0654128322096611" "0.390318302335956" "ADA2" "51816"
"ENSG00000093100" "257.409181968274" "-0.0372911562443666" "0.13381751729076" "0.642212805890342" "0.90373164853219" NA NA
"ENSG00000093144" "2218.12645286067" "0.0619318799898168" "0.0762044462639284" "0.358235602535723" "0.768947615743096" "ECHDC1" "55862"
"ENSG00000093167" "2785.71830269489" "-0.230089550143318" "0.127483553189799" "0.0168395823822588" "0.191798865479821" "LRRFIP2" "9209"
"ENSG00000093183" "2069.16334333288" "-0.121832076836275" "0.0754573529254802" "0.0709141972175845" "0.405786292518912" "SEC22C" "9117"
"ENSG00000093217" "161.785921477852" "-0.173369820294377" "0.232214717784651" "0.0728654558264183" "0.408790750560753" "XYLB" "9942"
"ENSG00000094631" "647.135593035727" "0.0127309456345893" "0.141440914823573" "0.868056011595792" "0.971183161016592" "HDAC6" "10013"
"ENSG00000094804" "933.586722792039" "0.0971746682074777" "0.177240076143537" "0.199119544451839" "0.625458348614691" "CDC6" "990"
"ENSG00000094841" "238.087837225157" "0.110215745984052" "0.128815369527681" "0.218207857793977" "0.644487322713605" "UPRT" "139596"
"ENSG00000094880" "1052.73561259205" "0.184822078886501" "0.112486714997907" "0.0382523198888491" "0.296289053382705" "CDC23" "8697"
"ENSG00000094914" "872.695701939876" "-0.0201338147039823" "0.136877919594564" "0.793888614947317" "0.950257123009956" "AAAS" "8086"
"ENSG00000094916" "7350.78825149897" "0.0819303352729308" "0.128255814937116" "0.354352657016606" "0.765602865383899" "CBX5" "23468"
"ENSG00000094975" "1554.33588394582" "0.0136420229395823" "0.0858225334490603" "0.857543768658589" "0.969099929036417" "SUCO" "51430"
"ENSG00000095002" "1572.54533963663" "0.103380552908303" "0.134373682314393" "0.249596911058261" "0.678378725441078" "MSH2" "4436"
"ENSG00000095015" "316.225664739976" "0.0920691659903808" "0.159977823272471" "0.270147219765899" "0.697281106423269" "MAP3K1" "4214"
"ENSG00000095059" "544.793098167262" "0.0847762866090856" "0.1336537556067" "0.337879638870786" "0.750830538396935" "DHPS" "1725"
"ENSG00000095066" "141.25149980297" "-0.00998076213881388" "0.148162249436653" "0.869404808636494" "0.971489159158572" "HOOK2" "29911"
"ENSG00000095139" "9924.51648341726" "0.0800557710550284" "0.101765984812426" "0.455839449848275" "0.830205174825807" "ARCN1" "372"
"ENSG00000095203" "3.09193088151916" "0.0366099944236917" "0.16775176086695" "0.195825812858351" "0.621870556091338" "EPB41L4B" "54566"
"ENSG00000095209" "567.659271008891" "-0.174721214688215" "0.209979771449349" "0.0808853047784491" "0.430677030780466" "TMEM38B" "55151"
"ENSG00000095261" "1818.43910382311" "-0.00630917475883785" "0.0805060085392041" "0.931131876809279" "0.986307712871078" "PSMD5" "5711"
"ENSG00000095303" "7956.18497654122" "0.112088783079954" "0.155053884231399" "0.215388393366106" "0.641070603626785" "PTGS1" "5742"
"ENSG00000095319" "2149.38291828219" "0.0143313068059885" "0.116137319407047" "0.86283854033726" "0.969604759014739" "NUP188" "23511"
"ENSG00000095321" "690.868548463716" "-0.0440510534092922" "0.117093922848855" "0.599227215939507" "0.89004404328681" "CRAT" "1384"
"ENSG00000095370" "0.302492379750957" "-0.000464163528571798" "0.164150934344022" "0.994369178715448" NA "SH2D3C" "10044"
"ENSG00000095380" "990.232584749233" "0.0966558880145066" "0.105849577234851" "0.248340156005933" "0.677983996063696" "NANS" "54187"
"ENSG00000095383" "599.871449559318" "-0.134419748551379" "0.162838136842377" "0.154197295167821" "0.569358997984055" "TBC1D2" "55357"
"ENSG00000095397" "48.1836440640121" "-0.0668557067434427" "0.159656916390684" "0.34936929941073" "0.760662868140318" "WHRN" "25861"
"ENSG00000095485" "634.296911136594" "0.117972689445741" "0.12391867225803" "0.18709605189126" "0.611948986004991" "CWF19L1" "55280"
"ENSG00000095539" "43.4402694241643" "0.00892030282970165" "0.15502436152395" "0.867587345364649" "0.971183161016592" "SEMA4G" "57715"
"ENSG00000095564" "1512.9270860533" "0.0316218403471143" "0.125264805449641" "0.700865843477743" "0.924002696081748" "BTAF1" "9044"
"ENSG00000095574" "507.560566077726" "-0.0835036017649506" "0.118012587138691" "0.331433946596779" "0.745461976451665" "IKZF5" "64376"
"ENSG00000095587" "2.28015123601208" "-0.0291433536461542" "0.166336916162856" "0.212961306914115" "0.638146458648281" "TLL2" "7093"
"ENSG00000095596" "0.781202474978374" "0.00994095307143838" "0.164446765513074" "0.255323774091643" NA "CYP26A1" "1592"
"ENSG00000095637" "7.53487129304628" "0.0676651696935786" "0.181748580460816" "0.0466553777095504" "0.326418398340337" "SORBS1" "10580"
"ENSG00000095739" "199.704036858225" "0.0705729619912493" "0.170733047409552" "0.25306793683098" "0.680835903210192" "BAMBI" "25805"
"ENSG00000095752" "324.058912437142" "-0.0192486761241571" "0.154336658139354" "0.734938769928239" "0.933949291641622" "IL11" "3589"
"ENSG00000095777" "0.541126114329813" "0.00423809787193387" "0.164082963809228" "0.888860223457082" NA "MYO3A" "53904"
"ENSG00000095787" "3294.27362738191" "-0.0647544693165813" "0.0899694908478963" "0.388579342102197" "0.788341866351492" "WAC" "51322"
"ENSG00000095794" "394.535750771671" "-0.0150198813840625" "0.112882762888207" "0.855517609821424" "0.969099929036417" "CREM" "1390"
"ENSG00000095906" "169.019064819664" "-0.0918272119870746" "0.184257137907919" "0.154625526558997" "0.569849233547999" "NUBP2" "10101"
"ENSG00000095951" "642.793725992262" "0.00974701753775651" "0.130612585083228" "0.90539728568711" "0.979162078360635" "HIVEP1" "3096"
"ENSG00000096060" "198.462327094607" "1.01544334171516" "0.268159695507735" "7.77913802676462e-06" "0.000478830772583618" "FKBP5" "2289"
"ENSG00000096063" "2261.53173089711" "-0.0529472591402293" "0.0747968568573935" "0.4265279361228" "0.810739368727503" "SRPK1" "6732"
"ENSG00000096070" "1319.01524228482" "0.00231573807930063" "0.0907474448568796" "0.980410029178116" "0.995609740038246" "BRPF3" "27154"
"ENSG00000096080" "434.084539331285" "-0.099340011158067" "0.110023957014007" "0.239981830859657" "0.667993043627635" "MRPS18A" "55168"
"ENSG00000096092" "643.894520837348" "0.20985806431921" "0.152528545456885" "0.0438311070574322" "0.316504241585374" "TMEM14A" "28978"
"ENSG00000096093" "439.444197640518" "0.00481496781947302" "0.135399816197727" "0.962746598834584" "0.992982644733232" "EFHC1" "114327"
"ENSG00000096384" "29099.1393661803" "0.0757022529202362" "0.0888700188343585" "0.281157738519547" "0.707280365491584" "HSP90AB1" "3326"
"ENSG00000096401" "2004.48383397831" "0.13162546452563" "0.108483079592548" "0.127322212225457" "0.52545386586055" "CDC5L" "988"
"ENSG00000096433" "2713.67513922377" "-0.157531048536563" "0.163915823814012" "0.111265750640291" "0.491813317956245" "ITPR3" "3710"
"ENSG00000096654" "227.485393341183" "0.13294353114345" "0.149663118386784" "0.158346189036834" "0.574414451264651" "ZNF184" "7738"
"ENSG00000096696" "5266.23875124236" "-0.00461076383706618" "0.146602355913165" "0.940274393732549" "0.987972089810239" "DSP" "1832"
"ENSG00000096717" "807.160243589176" "0.0711200109462156" "0.0968919892371279" "0.363842818690791" "0.771770894167116" "SIRT1" "23411"
"ENSG00000096746" "4513.5202706778" "0.12636399252349" "0.119751645175474" "0.155848289835163" "0.57059093273787" "HNRNPH3" "3189"
"ENSG00000096872" "392.417396740613" "0.107398674503382" "0.150042262958827" "0.232029421985219" "0.660256837183514" "IFT74" "80173"
"ENSG00000096968" "418.36793557504" "-0.01779218079767" "0.111395468194342" "0.803121004123526" "0.953145671646876" "JAK2" "3717"
"ENSG00000096996" "4.21990293940697" "-0.021813964250863" "0.164768944757454" "0.324932807193393" "0.740764863050028" "IL12RB1" "3594"
"ENSG00000097007" "2045.01200977432" "-0.0948906333912703" "0.119278124172075" "0.273198562352942" "0.700366363214055" "ABL1" "25"
"ENSG00000097021" "818.880331744748" "-0.030871328582632" "0.14828772467213" "0.645857031744998" "0.90513457063172" "ACOT7" "11332"
"ENSG00000097033" "3969.46424943542" "-0.059408012463699" "0.0842424490479078" "0.451001198784283" "0.827106135213701" "SH3GLB1" "51100"
"ENSG00000097046" "381.179062401959" "0.033653315412218" "0.148219273464376" "0.628689186837422" "0.899484350997892" "CDC7" "8317"
"ENSG00000097096" "222.541159014843" "-0.00116545609298387" "0.126526411919386" "0.987068457500871" "0.996302669639733" "SYDE2" "84144"
"ENSG00000099139" "6.57059238243809" "-0.00244520122130601" "0.160968937482001" "0.932193421039791" "0.986575413109568" "PCSK5" "5125"
"ENSG00000099194" "17851.8487109394" "0.0239292017769602" "0.162446961463774" "0.517600072888767" "0.857477061782227" "SCD" "6319"
"ENSG00000099203" "426.336183003669" "-0.549036054411796" "0.26768514035063" "0.00225450565526301" "0.051222132413685" "TMED1" "11018"
"ENSG00000099204" "162.096941170459" "-0.166456368600436" "0.252728235026164" "0.0536618868898292" "0.350701443009659" "ABLIM1" "3983"
"ENSG00000099219" "500.407378333333" "0.0972112720369105" "0.159407963585742" "0.255089430649802" "0.68278216456735" "ERMP1" "79956"
"ENSG00000099246" "2992.87711632177" "-0.10900143746787" "0.0839875905118174" "0.132304209883344" "0.534451122912515" "RAB18" "22931"
"ENSG00000099250" "17189.9532226135" "0.00194668918492967" "0.137477126306904" "0.977092365064381" "0.994918124760223" "NRP1" "8829"
"ENSG00000099251" "8.62774770255687" "-0.0345458156330224" "0.165119958664652" "0.343279420263087" "0.755704900364988" "HSD17B7P2" "158160"
"ENSG00000099256" "436.505255663314" "0.486556809877456" "0.229900528611643" "0.00237853828737498" "0.0536887745022822" "PRTFDC1" "56952"
"ENSG00000099260" "1.58657202683712" "-0.0068282058909726" "0.164080666587937" "0.485748436259363" NA "PALMD" "54873"
"ENSG00000099282" "7.80279947466593" "-0.0473849933037801" "0.16841594246025" "0.248600623524267" "0.677983996063696" "TSPAN15" "23555"
"ENSG00000099284" "0.541035249611266" "0.00476852210013932" "0.164242979167485" "0.416920887162481" NA "MACROH2A2" "55506"
"ENSG00000099290" "1847.42433534014" "0.0245485822901177" "0.138077465500664" "0.741969450610213" "0.936055443491356" "WASHC2A" "387680"
"ENSG00000099308" "199.35507603333" "-0.0826157938652566" "0.140540773444359" "0.336736693885711" "0.749916183536183" "MAST3" "23031"
"ENSG00000099326" "200.181926920932" "-0.0947852691671873" "0.183595137987861" "0.163159942894103" "0.581785186679506" "MZF1" "7593"
"ENSG00000099330" "145.48790386468" "0.000522988315764691" "0.136837135202392" "0.997332578210869" "0.999492739584724" "OCEL1" "79629"
"ENSG00000099331" "2409.56658140946" "-0.0771785339760524" "0.134861831388856" "0.365863674782241" "0.772774600495271" "MYO9B" "4650"
"ENSG00000099337" "107.640223857057" "0.756124152674238" "0.362368793385646" "0.00148274698103925" "0.0386449280733923" "KCNK6" "9424"
"ENSG00000099338" "1.23654552105731" "-0.00703267518827483" "0.164279920132613" "0.602003958624218" NA "CATSPERG" "57828"
"ENSG00000099341" "2613.27261651204" "-0.0140244704542097" "0.0868067210657265" "0.858556210895381" "0.969099929036417" "PSMD8" "5714"
"ENSG00000099364" "269.697413158485" "-0.00985589052267037" "0.128907493284175" "0.887316316379748" "0.974935853887812" "FBXL19" "54620"
"ENSG00000099365" "68.6868572243681" "0.543295567776533" "0.451477418656599" "0.00770518401919469" "0.118991622958346" "STX1B" "112755"
"ENSG00000099377" "394.111335346225" "-0.0789492264128412" "0.165823906500225" "0.279123982676571" "0.704929780348013" "HSD3B7" "80270"
"ENSG00000099381" "494.463575714517" "-0.189240779412754" "0.19269154202856" "0.0724284793140227" "0.408451443772841" "SETD1A" "9739"
"ENSG00000099385" "490.70937043831" "0.0889146958199639" "0.146288371797884" "0.303635645950053" "0.72460170010573" "BCL7C" "9274"
"ENSG00000099622" "2594.82770128549" "0.121266137197934" "0.13787657699019" "0.190540677752999" "0.615650031485177" "CIRBP" "1153"
"ENSG00000099624" "201.181675198016" "-0.118741965873988" "0.213176551624151" "0.0659212007478091" "0.391735776302797" "ATP5F1D" "513"
"ENSG00000099625" "20.296307276905" "-0.072282349554893" "0.182357304147248" "0.0831723499503629" "0.435351909846146" "CBARP" "255057"
"ENSG00000099725" "199.236050000255" "-0.00719426205833233" "0.14729622796759" "0.913523234043704" "0.980699876091942" "PRKY" "5616"
"ENSG00000099769" "0.203342877595854" "0.00267023379420418" "0.164146001440694" "0.869231026880008" NA "IGFALS" "3483"
"ENSG00000099783" "4305.87568849816" "0.198351617348123" "0.146972935881328" "0.0512674169165005" "0.343325548933879" "HNRNPM" "4670"
"ENSG00000099785" "166.972908239729" "-0.101495589635704" "0.159193783944632" "0.240250581854908" "0.668371308200885" "MARCHF2" "51257"
"ENSG00000099795" "238.614396282422" "-0.133825887503601" "0.226817225240785" "0.0561005229579869" "0.359717854585801" "NDUFB7" "4713"
"ENSG00000099797" "1101.70192679058" "0.0160180378055443" "0.118902288039993" "0.842704323217644" "0.96564969912938" "TECR" "9524"
"ENSG00000099800" "299.366644861251" "-0.0831406032143001" "0.165108839645352" "0.269911316277681" "0.697103074560388" "TIMM13" "26517"
"ENSG00000099804" "388.921057753185" "-0.170119298611474" "0.172875958702197" "0.0945014903594618" "0.460792714051114" "CDC34" "997"
"ENSG00000099810" "1528.2899469924" "-0.029474315339595" "0.0855797681151168" "0.684059120112545" "0.92058322040524" "MTAP" "4507"
"ENSG00000099812" "0.473003416172848" "0.00398263938281635" "0.164145028184989" "0.797884711471715" NA "MISP" "126353"
"ENSG00000099814" "653.400566780089" "-0.102403605305339" "0.174801315784748" "0.200016168726998" "0.626200036956478" "CEP170B" "283638"
"ENSG00000099817" "925.715970921505" "-0.00479822229614764" "0.133313184659214" "0.953480306956843" "0.990539635956758" "POLR2E" "5434"
"ENSG00000099821" "255.126218502106" "-0.0611043889470211" "0.156208132515439" "0.394311101223774" "0.793283738414727" "POLRMT" "5442"
"ENSG00000099822" "367.416321160249" "-1.0928165871446" "0.28149223408922" "4.76125974588849e-06" "0.000310893988989275" "HCN2" "610"
"ENSG00000099840" "8.77216839345081" "-0.014325965532148" "0.160247100584355" "0.70785026192394" "0.926331788787376" "IZUMO4" "113177"
"ENSG00000099849" "130.090597219118" "-0.110279116297713" "0.210857912423774" "0.0439659608246191" "0.316795827311639" "RASSF7" "8045"
"ENSG00000099860" "301.723963877429" "-0.0183802057338045" "0.153083922393165" "0.745610520911025" "0.937269162487255" "GADD45B" "4616"
"ENSG00000099866" "1.62561414871691" "-0.000614721179010763" "0.163463516119716" "0.989729306466218" NA "MADCAM1" "8174"
"ENSG00000099875" "499.433299534003" "0.00463183311172469" "0.14801999282265" "0.952536032989129" "0.990539635956758" "MKNK2" "2872"
"ENSG00000099889" "45.3502743369542" "-0.0571745826688257" "0.172446598849624" "0.185344569954024" "0.608743811780878" "ARVCF" "421"
"ENSG00000099899" "336.4753484839" "-0.118096235712342" "0.196692881816902" "0.122564666339297" "0.518138694183516" "TRMT2A" "27037"
"ENSG00000099901" "1285.40816191143" "0.189784081498481" "0.204029917505536" "0.0726109842484257" "0.408556593728552" "RANBP1" "5902"
"ENSG00000099904" "497.907208024856" "-0.158797131912662" "0.20498303443903" "0.0976754419729805" "0.468227097974868" "ZDHHC8" "29801"
"ENSG00000099910" "568.421031904842" "-0.196158213371534" "0.171790743853451" "0.0628392705066679" "0.38165292423189" "KLHL22" "84861"
"ENSG00000099917" "1672.62042904411" "-0.259890876416628" "0.299983640589613" "0.0340325623454499" "0.277863225396199" "MED15" "51586"
"ENSG00000099937" "0.544510851500876" "-0.00676161973175779" "0.164301227933166" "0.413257866119372" NA "SERPIND1" "3053"
"ENSG00000099940" "1394.91611981711" "0.0223177688820818" "0.0932289762673379" "0.770925595497211" "0.944921424689563" "SNAP29" "9342"
"ENSG00000099942" "2426.76927568313" "-0.0854319027417772" "0.0845037825758452" "0.238190581360172" "0.665890177363483" "CRKL" "1399"
"ENSG00000099949" "877.540832667655" "-0.0826984023124954" "0.158801796248766" "0.302676317784224" "0.724569786801623" "LZTR1" "8216"
"ENSG00000099953" "127.240875099923" "0.0930895885324869" "0.190492011228867" "0.109543611712078" "0.489814016511657" "MMP11" "4320"
"ENSG00000099956" "1144.72739931496" "0.0631033621010588" "0.111025301210611" "0.476532779347079" "0.840188520457754" "SMARCB1" "6598"
"ENSG00000099957" "69.3661384076271" "-0.0883825645609737" "0.189976212403891" "0.0909070135624047" "0.452597060351873" "P2RX6" "9127"
"ENSG00000099958" "1.36987375094198" "0.0204771840207257" "0.165838353614555" "0.0582126269353354" NA "DERL3" "91319"
"ENSG00000099960" "0.190936711913123" "-0.000321988451823301" "0.164154739201812" "0.994376893804888" NA "SLC7A4" "6545"
"ENSG00000099968" "1808.92627121197" "-0.00768813091570242" "0.130737785699728" "0.921982953788595" "0.983153956988722" "BCL2L13" "23786"
"ENSG00000099974" "0.681821959507199" "0.00311755486343602" "0.163921543552598" "0.754313175412385" NA "DDTL" "100037417"
"ENSG00000099977" "222.565350852388" "0.167595887670595" "0.158433453156674" "0.0948939564389493" "0.461875253730564" "DDT" "1652"
"ENSG00000099984" "50.5016621723234" "0.02919976132704" "0.156234576925898" "0.603773761119409" "0.890370507451516" "GSTT2" "2953"
"ENSG00000099991" "1022.87304403959" "-0.0279616755423446" "0.13794235549878" "0.714766658160956" "0.928661650625589" "CABIN1" "23523"
"ENSG00000099992" "211.08167425388" "-0.0990277711441963" "0.161214754624915" "0.243701469490937" "0.671349009272128" "TBC1D10A" "83874"
"ENSG00000099994" "1.7480300495389" "0.0211741658366648" "0.165504141553008" "0.142366086745443" NA "SUSD2" "56241"
"ENSG00000099995" "3022.90725748556" "-0.0689634796112725" "0.128691600624085" "0.448849404499416" "0.825856260684848" "SF3A1" "10291"
"ENSG00000099999" "183.512980741976" "0.0258575664927505" "0.138576432912988" "0.735873157209071" "0.933949291641622" "RNF215" "200312"
"ENSG00000100003" "328.585737758837" "0.170849884920552" "0.238397766251389" "0.0687099877479763" "0.400358498599991" "SEC14L2" "23541"
"ENSG00000100014" "2300.50878902162" "-0.0160638456033569" "0.10149420752817" "0.854276159916283" "0.969070893693936" "SPECC1L" "23384"
"ENSG00000100023" "1007.2505337951" "-0.237038088094408" "0.155961993860077" "0.0286511068745309" "0.25714886924928" "PPIL2" "23759"
"ENSG00000100024" "1.56403553085294" "0.0111841750986662" "0.164173097301736" "0.431682556720828" NA "UPB1" "51733"
"ENSG00000100027" "9.25926828522628" "0.0168949050566078" "0.16230207981383" "0.603541800835402" "0.89032535553343" "YPEL1" "29799"
"ENSG00000100028" "1569.86275933785" "0.137422549053764" "0.129343889618306" "0.129659856859086" "0.528518759703407" "SNRPD3" "6634"
"ENSG00000100029" "1281.88968430973" "-0.0849099384168226" "0.101078454198016" "0.291434963692934" "0.716581006580033" "PES1" "23481"
"ENSG00000100030" "5892.52741163637" "-0.03098084643486" "0.0956342454327725" "0.695007382237326" "0.922627186151886" "MAPK1" "5594"
"ENSG00000100031" "25.3787847281048" "0.0512902113796646" "0.169216728041089" "0.23621073132564" "0.664206362279354" "GGT1" "2678"
"ENSG00000100034" "1221.38692838139" "-0.109009672640886" "0.176844290497102" "0.186967114409214" "0.611948986004991" "PPM1F" "9647"
"ENSG00000100036" "121.114678837005" "-0.0966490336217677" "0.153690650376092" "0.26383025352547" "0.690407949038375" "SLC35E4" "339665"
"ENSG00000100038" "279.282113931476" "-0.0731668660456255" "0.151037803617647" "0.362032438764886" "0.770841521107708" "TOP3B" "8940"
"ENSG00000100055" "3.17679096775893" "-0.0141455646011997" "0.163709932566809" "0.495293360854294" "0.847131517542336" "CYTH4" "27128"
"ENSG00000100056" "255.181786852589" "-0.038509373783751" "0.13856060762171" "0.622748276811501" "0.897320579359041" "ESS2" "8220"
"ENSG00000100058" "257.667479710437" "-0.166828516084707" "0.136641769317935" "0.0828838825221059" "0.434783449023485" "CRYBB2P1" "1416"
"ENSG00000100060" "0.165348932409509" "-0.00214365025458176" "0.164142874042202" "0.92152320055917" NA "MFNG" "4242"
"ENSG00000100065" "87.2299953302412" "-0.0423559674525072" "0.163449988116661" "0.38803843211091" "0.788264966798564" "CARD10" "29775"
"ENSG00000100068" "33.3777226226146" "0.0614502472470623" "0.170856066232359" "0.241412249568304" "0.669382138687801" "LRP5L" "91355"
"ENSG00000100075" "791.508921855112" "-0.0659498753214238" "0.123729814845987" "0.460349102121872" "0.831848814764882" "SLC25A1" "6576"
"ENSG00000100077" "212.529074468444" "-1.28995775115426" "0.27664833341166" "1.44049939577905e-07" "1.38912158399626e-05" "GRK3" "157"
"ENSG00000100078" "0.586643048684307" "0.00477123306459301" "0.164243910651948" "0.399053162313038" NA "PLA2G3" "50487"
"ENSG00000100083" "544.986143704065" "-0.114407013452071" "0.177479957909097" "0.176098260380103" "0.59783172377818" "GGA1" "26088"
"ENSG00000100084" "784.231593508316" "-0.0347908625819391" "0.0902408167110512" "0.644675607645975" "0.904716954452425" "HIRA" "7290"
"ENSG00000100092" "359.970802263781" "0.169172230065638" "0.172723940824761" "0.0952570427048699" "0.462509579656261" "SH3BP1" "23616"
"ENSG00000100097" "22497.733993774" "-0.0591596612507925" "0.113841864743809" "0.487438348535721" "0.843800430685342" "LGALS1" "3956"
"ENSG00000100099" "830.75403589279" "-0.0608236046701246" "0.126441529368115" "0.472191188008369" "0.838227036077605" "HPS4" "89781"
"ENSG00000100100" "148.281749108308" "-0.043700841691901" "0.162339811346762" "0.405435530400037" "0.799812471494925" "PIK3IP1" "113791"
"ENSG00000100101" "215.769338186439" "-0.0360251794476966" "0.148924326307985" "0.601313341857134" "0.890324207014118" NA NA
"ENSG00000100104" "551.83526977129" "0.0496688114410124" "0.112591811370515" "0.566208649222665" "0.877697584857179" "SRRD" "402055"
"ENSG00000100105" "503.66155469294" "0.0244801163669741" "0.0878818587414642" "0.742733416798977" "0.93640083155118" "PATZ1" "23598"
"ENSG00000100106" "1944.04979686779" "-0.00615043128729442" "0.11381327184507" "0.929268825201213" "0.985477677755131" "TRIOBP" "11078"
"ENSG00000100109" "950.605696918518" "0.0222289045847069" "0.0870595919740081" "0.765640641558112" "0.942390555649802" "TFIP11" "24144"
"ENSG00000100116" "135.203826197899" "0.0107218170978085" "0.139350428380016" "0.895829143498026" "0.976472220767208" "GCAT" "23464"
"ENSG00000100122" "0.263838640498687" "-0.00148914012827964" "0.164089363464922" "0.75149215057894" NA "CRYBB1" "1414"
"ENSG00000100124" "412.217338602999" "-0.0286164158220792" "0.133413213752339" "0.716867756231165" "0.929166255336299" "ANKRD54" "129138"
"ENSG00000100129" "5095.88227012461" "0.0918288348848221" "0.101253937054743" "0.259693087630597" "0.686141237707466" "EIF3L" "51386"
"ENSG00000100138" "1592.22860396611" "0.131041266191863" "0.106199627457173" "0.119878658257728" "0.510946918946212" "SNU13" "4809"
"ENSG00000100139" "1059.46820921976" "-0.11435242920569" "0.162726965060232" "0.200285330750277" "0.626330785044246" "MICALL1" "85377"
"ENSG00000100142" "368.253826662388" "-0.00584548467025327" "0.118544812689248" "0.94187302685037" "0.988643035209007" "POLR2F" "5435"
"ENSG00000100147" "68.34436434001" "-0.0387221775300613" "0.142995651101058" "0.607391080572159" "0.890861603155609" "CCDC134" "79879"
"ENSG00000100150" "195.236828099477" "0.0501324365132482" "0.155853120414448" "0.458060272449122" "0.830715234708463" "DEPDC5" "9681"
"ENSG00000100151" "166.592845993555" "0.0619869909260132" "0.146010177963022" "0.43000726184575" "0.812994612298273" "PICK1" "9463"
"ENSG00000100154" "1017.16179723205" "-0.0533123019288797" "0.146115793832462" "0.489557651734881" "0.844719886254914" "TTC28" "23331"
"ENSG00000100162" "122.871105773361" "-0.00994578385431485" "0.155514049053909" "0.837699579458303" "0.964499157617221" "CENPM" "79019"
"ENSG00000100167" "1.03697091155378" "0.0168761814724317" "0.165051947368416" "0.177689384151266" NA "SEPTIN3" "55964"
"ENSG00000100181" "0.619158488579886" "0.00437893908106218" "0.164021543625683" "0.549491542531314" NA "TPTEP1" "387590"
"ENSG00000100191" "0.131620377739427" "0.000325886738827455" "0.164065621199897" "0.994365849572999" NA "SLC5A4" "6527"
"ENSG00000100196" "3572.13458167512" "0.0707875343007132" "0.147803572963753" "0.381222125049472" "0.783014276015707" "KDELR3" "11015"
"ENSG00000100197" "6.67427551207057" "-0.0177768664705956" "0.161769044750944" "0.602046626143338" "0.890324207014118" "CYP2D6" "1565"
"ENSG00000100201" "11525.1652394014" "0.0242115309094652" "0.113697961028392" "0.767974962280694" "0.943953363211181" "DDX17" "10521"
"ENSG00000100206" "14.638076319091" "0.0177365857865659" "0.163185512174391" "0.507970693719375" "0.852390609838085" "DMC1" "11144"
"ENSG00000100207" "1371.32044250197" "-0.011386982779092" "0.118284395131302" "0.889755543096251" "0.975349607817006" "TCF20" "6942"
"ENSG00000100209" "138.127109416276" "0.23885085916113" "0.185991390417425" "0.0364648215862252" "0.288757469477052" "HSCB" "150274"
"ENSG00000100211" "368.650169308646" "0.281644149966695" "0.144897981922166" "0.00946685544253689" "0.135582241560689" "CBY1" "25776"
"ENSG00000100216" "1077.41409110207" "0.107752531170025" "0.114480315650929" "0.215319350229084" "0.641070603626785" "TOMM22" "56993"
"ENSG00000100218" "0.784033150644437" "0.00605637395852846" "0.164093133815123" "0.500092792384876" NA "RSPH14" "27156"
"ENSG00000100219" "3511.08340080696" "0.133239432140545" "0.147010924587486" "0.17498346316443" "0.596882186785285" "XBP1" "7494"
"ENSG00000100220" "2003.94074577816" "0.0164612727055463" "0.0721965420916566" "0.791307338745652" "0.949270646676543" "RTCB" "51493"
"ENSG00000100221" "2651.49938477643" "0.0171617398117493" "0.0773530455309301" "0.787179423058553" "0.948702206192414" "JOSD1" "9929"
"ENSG00000100225" "2262.06749121295" "0.0130557117190255" "0.0884061629280459" "0.85919078758634" "0.969290178782389" "FBXO7" "25793"
"ENSG00000100226" "1255.85332397407" "0.0130193082602376" "0.119450291229328" "0.87542004191913" "0.973121185954029" "GTPBP1" "9567"
"ENSG00000100227" "2038.6602731177" "-0.0640664202296883" "0.08262142420005" "0.368765428902871" "0.774255901871359" "POLDIP3" "84271"
"ENSG00000100228" "250.757436329379" "0.031728995134431" "0.117011951336821" "0.723910204612043" "0.931434394433147" "RAB36" "9609"
"ENSG00000100234" "22159.7017094406" "0.0864685835461759" "0.177318723793455" "0.201286256537433" "0.627952343813222" "TIMP3" "7078"
"ENSG00000100239" "829.030328027586" "-0.241352163297831" "0.23574876850119" "0.0396918082366599" "0.301903751002345" "PPP6R2" "9701"
"ENSG00000100241" "1241.22439536932" "-0.268397036838091" "0.304369685840626" "0.0312573336902003" "0.269262927143671" "SBF1" "6305"
"ENSG00000100242" "2973.9799359812" "-0.00756551148648983" "0.147699935232746" "0.931866931551085" "0.98648205146452" "SUN2" "25777"
"ENSG00000100243" "5183.09753506317" "-0.086453623104288" "0.129026455609805" "0.312950892292369" "0.730493485573297" "CYB5R3" "1727"
"ENSG00000100246" "168.072082884319" "-0.0492036272799839" "0.144168298123201" "0.526548640687468" "0.860705462383753" "DNAL4" "10126"
"ENSG00000100258" "1136.17400786348" "-0.0691058671724325" "0.166555166406749" "0.255406370087776" "0.683037707626627" "LMF2" "91289"
"ENSG00000100263" "113.362420584809" "-0.0613197764312483" "0.159675343812737" "0.372204627169119" "0.777569599787297" "RHBDD3" "25807"
"ENSG00000100266" "1395.53487126704" "-0.0328199024807492" "0.135085123260945" "0.678217735604947" "0.917576395463008" "PACSIN2" "11252"
"ENSG00000100271" "104.273988914329" "0.0771143137026783" "0.151342490194151" "0.344143726153334" "0.756349303440056" "TTLL1" "25809"
"ENSG00000100276" "0.760906216214821" "-0.00454770237910962" "0.163974455968841" "0.532429017653965" NA "RASL10A" "10633"
"ENSG00000100280" "2138.84178207234" "-0.110080732509722" "0.120667235711191" "0.211603796431531" "0.636682041681142" "AP1B1" "162"
"ENSG00000100281" "1231.90292785903" "0.00616533473622634" "0.0925790901759858" "0.928863704960975" "0.985466425689909" "HMGXB4" "10042"
"ENSG00000100284" "534.95547788369" "-0.191361832405134" "0.226851829332175" "0.0657672344102692" "0.391148424958559" "TOM1" "10043"
"ENSG00000100285" "0.190194547184869" "-0.00032102997386219" "0.16415472950125" "0.99430638251777" NA "NEFH" "4744"
"ENSG00000100288" "509.292171381788" "0.0391435237735858" "0.143462336905046" "0.604604377010916" "0.890370507451516" "CHKB" "1120"
"ENSG00000100290" "0.278152399282116" "0.00331906060317867" "0.164173786916873" "0.695113606803636" NA "BIK" "638"
"ENSG00000100292" "626.202243081452" "0.00305099194553162" "0.15571177571615" "0.935916029926054" "0.987096272175018" "HMOX1" "3162"
"ENSG00000100294" "143.622322428865" "-0.0117364531044919" "0.122008908910254" "0.884165370062451" "0.974063372273676" "MCAT" "27349"
"ENSG00000100296" "796.793029341131" "-0.0324232725839001" "0.115709240851504" "0.714295463794712" "0.928442991516397" "THOC5" "8563"
"ENSG00000100297" "1365.03344655586" "0.0611164544632574" "0.162554178274738" "0.348972377500492" "0.760128313295713" "MCM5" "4174"
"ENSG00000100298" "0.814775230699284" "0.00653246334672166" "0.164131992587871" "0.510910033742127" NA "APOBEC3H" "164668"
"ENSG00000100299" "208.846743528068" "-0.4888951997735" "0.31761839386732" "0.00659591263450851" "0.1076891899489" "ARSA" "410"
"ENSG00000100300" "754.542309732638" "-0.305616298951268" "0.394712783106326" "0.0222484015310865" "0.223359024740659" "TSPO" "706"
"ENSG00000100302" "4.02174132130729" "0.0761339695009909" "0.190417766171995" "0.00203409833676131" "0.0480018361784057" "RASD2" "23551"
"ENSG00000100304" "442.604159204655" "-0.135360121475751" "0.21049069356736" "0.0960971827369359" "0.464503696156952" "TTLL12" "23170"
"ENSG00000100307" "308.150975992001" "0.0628924544039868" "0.126637314544535" "0.460221353233594" "0.831791154667713" "CBX7" "23492"
"ENSG00000100311" "2.35493041820169" "0.0237750010872598" "0.165447389192333" "0.231275804884281" "0.658760325103603" "PDGFB" "5155"
"ENSG00000100312" "0.298186212306413" "0.00311774597809556" "0.164162742489197" "0.825927787331889" NA "ACR" "49"
"ENSG00000100314" "0.134061402648229" "-0.00264452725577298" "0.164158944489518" "0.837457486211824" NA "CABP7" "164633"
"ENSG00000100316" "22874.4576834477" "0.118011597871987" "0.0862610677957223" "0.11105809680408" "0.491624823463128" "RPL3" "6122"
"ENSG00000100319" "144.290486349205" "-0.148167508521049" "0.144645503480399" "0.121285724562277" "0.513983790759769" "ZMAT5" "55954"
"ENSG00000100320" "8488.581415541" "0.104647800192119" "0.143629608022357" "0.278646769988891" "0.704598499335286" "RBFOX2" "23543"
"ENSG00000100321" "306.279173114923" "0.0224624537941287" "0.132031437729037" "0.779010865538687" "0.946128645677339" "SYNGR1" "9145"
"ENSG00000100324" "465.345244543299" "-0.0406139197243146" "0.143477558013806" "0.587623044053963" "0.885929209968475" "TAB1" "10454"
"ENSG00000100325" "962.013180812297" "-0.0446913289632367" "0.117551918606271" "0.594377915251253" "0.887835039108997" "ASCC2" "84164"
"ENSG00000100330" "1377.65242800394" "-0.0251459877987163" "0.112727117905716" "0.763562281587352" "0.941730430850736" "MTMR3" "8897"
"ENSG00000100335" "1370.20957594906" "-0.133706047206372" "0.103784029177922" "0.105766372157914" "0.483789536612632" "MIEF1" "54471"
"ENSG00000100336" "2.54784887792402" "0.0208577626749496" "0.165959288357594" "0.0338791971002928" "0.27713247090805" "APOL4" "80832"
"ENSG00000100342" "316.057530888762" "-0.0259497707258713" "0.164195600177225" "0.394872718125339" "0.793605481803235" "APOL1" "8542"
"ENSG00000100344" "25.7590106440366" "0.0215651666436606" "0.161559352101635" "0.561942735115161" "0.876848341011746" "PNPLA3" "80339"
"ENSG00000100345" "36830.2499029579" "0.00161017109496298" "0.143665501156651" "0.985064219211865" "0.995921554550578" "MYH9" "4627"
"ENSG00000100346" "1.01474026134096" "-0.00165683202168672" "0.163884306820548" "0.844938235241389" NA "CACNA1I" "8911"
"ENSG00000100347" "936.760001954858" "0.119558958304871" "0.0991277250102137" "0.142406798444516" "0.552255855093814" "SAMM50" "25813"
"ENSG00000100348" "1147.14407339889" "0.0850706608728982" "0.10530210190555" "0.303233424466043" "0.72460170010573" "TXN2" "25828"
"ENSG00000100350" "277.253307830919" "7.2917052585543" "0.562224673039479" "3.78446037073217e-38" "1.09484438525282e-34" "FOXRED2" "80020"
"ENSG00000100351" "0.0467415484004368" "-0.00027554162218082" "0.16415585331497" "0.994425951666959" NA "GRAP2" "9402"
"ENSG00000100353" "3690.21560470966" "-0.0270913605556998" "0.0689137992573046" "0.663008363003137" "0.911708719401762" "EIF3D" "8664"
"ENSG00000100354" "1165.64913397846" "0.0105022433768548" "0.138668589154272" "0.894932860498777" "0.9762438189774" "TNRC6B" "23112"
"ENSG00000100359" "659.598209945536" "-0.0714872275142548" "0.162372520593142" "0.318146563781571" "0.735408855506278" "SGSM3" "27352"
"ENSG00000100360" "286.618344550422" "-0.101590328003389" "0.146589551687989" "0.25347999875321" "0.681099971882076" "IFT27" "11020"
"ENSG00000100364" "1371.16528581984" "-0.0998546907724608" "0.139278025724562" "0.26256180391036" "0.688971699512627" "KIAA0930" "23313"
"ENSG00000100368" "0.135020997503432" "0.00330606121970727" "0.164167450114643" "0.787088554048064" NA "CSF2RB" "1439"
"ENSG00000100372" "609.271676051577" "0.0300562101100851" "0.105782489215881" "0.715622566596058" "0.929107054261501" "SLC25A17" "10478"
"ENSG00000100376" "290.087654169969" "0.316544509984612" "0.15626146310679" "0.00584222878289818" "0.0995185546747269" "FAM118A" "55007"
"ENSG00000100379" "285.372010456295" "0.0501021143043914" "0.14534845019424" "0.512599155569975" "0.854501978992098" "KCTD17" "79734"
"ENSG00000100380" "6140.62891310613" "0.0448602862962157" "0.105797976353853" "0.554301054008461" "0.872851511296131" "ST13" "6767"
"ENSG00000100385" "10.3306594215966" "0.0436642377364336" "0.171492981005298" "0.0490402299180991" "0.336458620916349" "IL2RB" "3560"
"ENSG00000100387" "655.93260884254" "0.138626211865387" "0.0981639843351339" "0.0848730057309012" "0.438460009963388" "RBX1" "9978"
"ENSG00000100393" "2591.48060832782" "0.00281976631514102" "0.124798319134795" "0.972823158768935" "0.994146429517353" "EP300" "2033"
"ENSG00000100395" "691.429851368003" "-0.219104976468109" "0.0906360601653478" "0.00513418144870181" "0.0905682129944777" "L3MBTL2" "83746"
"ENSG00000100399" "0.287846199551168" "0.00204174593040415" "0.164096775869536" "0.902644669147187" NA "CHADL" "150356"
"ENSG00000100401" "3777.50394274506" "0.0361014998250126" "0.151031487291283" "0.592906845320872" "0.887307120149492" "RANGAP1" "5905"
"ENSG00000100403" "4832.39078517962" "0.12723498317335" "0.116256703738478" "0.150792749907957" "0.563595570029213" "ZC3H7B" "23264"
"ENSG00000100410" "664.669529251422" "0.0672777440282071" "0.101412853159306" "0.397712886350648" "0.794965401496658" "PHF5A" "84844"
"ENSG00000100412" "1596.93736325021" "-0.0597921421456282" "0.117648279396868" "0.479832896087952" "0.841103883503971" "ACO2" "50"
"ENSG00000100413" "1014.00916517201" "-0.303936426348511" "0.200595407861072" "0.0155956551402986" "0.181928348068079" "POLR3H" "171568"
"ENSG00000100416" "568.620275740509" "0.0192063297460717" "0.141334491559257" "0.796650602483294" "0.950833249611489" "TRMU" "55687"
"ENSG00000100417" "675.539421943709" "-0.0467720170709328" "0.116827569828915" "0.574317866063571" "0.881316011988418" "PMM1" "5372"
"ENSG00000100418" "1313.60445649936" "-0.15034826258667" "0.122702083410651" "0.0992581295544428" "0.470980232566755" "DESI1" "27351"
"ENSG00000100422" "1352.24957669153" "-0.0288002313469418" "0.141203914076915" "0.688757630215884" "0.922154270548654" "CERK" "64781"
"ENSG00000100425" "504.88983285285" "-0.0371282589472632" "0.127694987995118" "0.65009318839145" "0.907391248319298" "BRD1" "23774"
"ENSG00000100426" "625.226687790705" "-0.0476289044022441" "0.0928501368725438" "0.532538021132992" "0.863553233353125" "ZBED4" "9889"
"ENSG00000100429" "193.710044103997" "-0.0659330841793807" "0.169004006889533" "0.271205299532269" "0.69814349537018" "HDAC10" "83933"
"ENSG00000100439" "990.885135159702" "0.0474763752025059" "0.140934983750449" "0.549632181168767" "0.871279945271914" "ABHD4" "63874"
"ENSG00000100441" "1980.92407016929" "0.0285508728092228" "0.0817579538285213" "0.684172900377558" "0.92058322040524" "KHNYN" "23351"
"ENSG00000100442" "1439.11048257445" "0.256823978885501" "0.126954823635077" "0.00972081887068389" "0.137629668806958" "FKBP3" "2287"
"ENSG00000100445" "302.861322308414" "-0.169430390863258" "0.200600032453408" "0.0905270463438227" "0.452185915839776" "SDR39U1" "56948"
"ENSG00000100461" "1595.96217743824" "0.00541850434893951" "0.087588919953229" "0.946282305723163" "0.98961282378283" "RBM23" "55147"
"ENSG00000100462" "1935.61482842102" "-0.0256444620368686" "0.117444129719005" "0.706727779979484" "0.925923650456767" "PRMT5" "10419"
"ENSG00000100478" "130.49405277349" "0.123918055395757" "0.142231183824718" "0.181662790135522" "0.604576750556458" "AP4S1" "11154"
"ENSG00000100479" "153.072274689868" "0.0891813184003804" "0.181066734610296" "0.174581647380093" "0.596298354038499" "POLE2" "5427"
"ENSG00000100483" "127.196967844767" "-0.0203178236199356" "0.145639624336672" "0.768884864778679" "0.944799531809085" "VCPKMT" "79609"
"ENSG00000100485" "827.781648565243" "0.0402658612985921" "0.105553770353038" "0.609240099207533" "0.891644850078002" "SOS2" "6655"
"ENSG00000100490" "73.5974555153113" "0.00361684155730571" "0.153346133916827" "0.905500314267208" "0.979162078360635" "CDKL1" "8814"
"ENSG00000100503" "2690.51056104409" "0.189803369953259" "0.133520390879927" "0.0509765560174976" "0.342169783198655" "NIN" "51199"
"ENSG00000100504" "526.556230344307" "0.186366686435357" "0.284318931303552" "0.0411349452058747" "0.306676509545375" "PYGL" "5836"
"ENSG00000100505" "0.659947999865801" "0.00748097381803649" "0.164246957108182" "0.395575986220022" NA "TRIM9" "114088"
"ENSG00000100519" "1859.65356820694" "0.129920155886514" "0.102413112251776" "0.11663269534297" "0.502990660811125" "PSMC6" "5706"
"ENSG00000100522" "2185.00185558168" "0.0531681900846672" "0.127472444488415" "0.607522436826591" "0.890861603155609" "GNPNAT1" "64841"
"ENSG00000100523" "504.603831191388" "-0.17153577213014" "0.0995701123311254" "0.0366542502972564" "0.289992924639826" "DDHD1" "80821"
"ENSG00000100526" "591.369185308026" "0.38746472703105" "0.396801194740184" "0.0154737044233712" "0.181236546140943" "CDKN3" "1033"
"ENSG00000100528" "2481.80969409379" "-0.0683821386431178" "0.11521599407487" "0.407586699660568" "0.801193492829019" "CNIH1" "10175"
"ENSG00000100532" "204.886007206765" "-0.0503862490793533" "0.133448352585787" "0.540497567080229" "0.867236604342942" "CGRRF1" "10668"
"ENSG00000100554" "1972.22577703707" "-0.182298777155572" "0.131103557841143" "0.0583383544644259" "0.367167372222366" "ATP6V1D" "51382"
"ENSG00000100558" "7.92506677927756" "-0.0135232765790714" "0.161200980193731" "0.681251880563002" "0.919396640477798" "PLEK2" "26499"
"ENSG00000100564" "193.171924334751" "0.0571297031185045" "0.129676668993169" "0.497677345445202" "0.847688313142643" "PIGH" "5283"
"ENSG00000100567" "1439.14550118237" "0.0889316895164526" "0.122371044458057" "0.311991740872232" "0.730249531331739" "PSMA3" "5684"
"ENSG00000100568" "2399.23415494022" "0.0391553124154353" "0.0851860461496443" "0.589870422939661" "0.886297246441447" "VTI1B" "10490"
"ENSG00000100575" "395.384868567237" "-0.019947138065972" "0.112834014198911" "0.806378285341567" "0.954112157737012" "TIMM9" "26520"
"ENSG00000100577" "230.273510219274" "-0.0894660329536025" "0.137195068073821" "0.306319813646171" "0.72623071932444" "GSTZ1" "2954"
"ENSG00000100578" "883.316612092155" "0.122478745477526" "0.128773360183907" "0.177330310242336" "0.599902460570352" "KIAA0586" "9786"
"ENSG00000100580" "844.808962918432" "0.092305362459203" "0.108015749145838" "0.270142976798546" "0.697281106423269" "TMED8" "283578"
"ENSG00000100583" "34.2154889300869" "0.043409741602703" "0.161609537087257" "0.421808318107439" "0.809921751120663" "SAMD15" "161394"
"ENSG00000100591" "1879.38425423493" "0.112072610100617" "0.123536117915959" "0.209087983563495" "0.634644616991084" "AHSA1" "10598"
"ENSG00000100592" "278.836859728182" "-0.0657774256771825" "0.165523829602051" "0.311019505652388" "0.729748118290639" "DAAM1" "23002"
"ENSG00000100593" "0.401881442709244" "0.00455194161675335" "0.164218668112754" "0.536149007935872" NA "ISM2" "145501"
"ENSG00000100596" "2763.94457417253" "0.00873070350216397" "0.127157425318153" "0.914924654409223" "0.981509472810353" "SPTLC2" "9517"
"ENSG00000100599" "457.835661104545" "-0.0102646403503776" "0.141123652627958" "0.886296665374866" "0.974723623944771" "RIN3" "79890"
"ENSG00000100600" "1226.47586725908" "-0.0584087588539965" "0.12215365489754" "0.488597212832956" "0.844719886254914" "LGMN" "5641"
"ENSG00000100601" "271.768129380474" "-0.0116376879717939" "0.126768014597594" "0.882679987645064" "0.973942806522298" "ALKBH1" "8846"
"ENSG00000100603" "1806.30053774772" "0.00437541898472852" "0.0887739094277626" "0.905600759779394" "0.979162078360635" "SNW1" "22938"
"ENSG00000100605" "811.6563855526" "0.0985136899782589" "0.150863852343046" "0.266293798420764" "0.692300548311242" "ITPK1" "3705"
"ENSG00000100612" "1338.50595266646" "-0.132583211193889" "0.177779584319145" "0.14723677175366" "0.55867928148702" "DHRS7" "51635"
"ENSG00000100614" "1549.00901932966" "-0.0136338585251119" "0.108207334954894" "0.880394894285676" "0.973804725715967" "PPM1A" "5494"
"ENSG00000100625" "669.823153645418" "-0.0183758605902125" "0.146878516872475" "0.779993044735359" "0.946432620949161" "SIX4" "51804"
"ENSG00000100626" "8.3895245337373" "-0.0150634611430111" "0.16338177531968" "0.527383773150369" "0.860738983162851" "GALNT16" "57452"
"ENSG00000100628" "2.72169988666656" "0.0253172941888845" "0.166018984417287" "0.175581259354168" "0.597465385139745" "ASB2" "51676"
"ENSG00000100629" "308.24385546258" "0.0734601647552807" "0.151925926984172" "0.361009439131748" "0.7700174298905" "CEP128" "145508"
"ENSG00000100632" "2129.84388118038" "0.201806943718588" "0.108564976526503" "0.0216980295219222" "0.220770455123989" "ERH" "2079"
"ENSG00000100644" "10914.0736912251" "-0.0901773986882347" "0.116031750583992" "0.297098596888778" "0.72076120125675" "HIF1A" "3091"
"ENSG00000100647" "843.213323866402" "-0.0553095170710141" "0.110954783891851" "0.498715044107781" "0.848113621595263" "SUSD6" "9766"
"ENSG00000100650" "3010.28649793387" "0.00629327119402995" "0.0962758629134231" "0.94238372727925" "0.988643035209007" "SRSF5" "6430"
"ENSG00000100664" "6473.35656824849" "0.0826357088208746" "0.124985308967675" "0.332631875703543" "0.746357820380312" "EIF5" "1983"
"ENSG00000100678" "0.736268064804206" "-0.00621861324260032" "0.164111405276948" "0.441630708713566" NA "SLC8A3" "6547"
"ENSG00000100697" "1689.61737650367" "-0.0972180075604039" "0.119645646200691" "0.263126142561124" "0.68957094812543" "DICER1" "23405"
"ENSG00000100711" "679.339135694114" "-0.129303006687225" "0.0871220501702123" "0.0825836680021381" "0.434169916474562" "ZFYVE21" "79038"
"ENSG00000100714" "2929.09606505585" "0.147759513892619" "0.171088834445429" "0.130598314465349" "0.530214236730066" "MTHFD1" "4522"
"ENSG00000100722" "2082.91600082658" "0.0201662781382021" "0.0838809317122606" "0.780870118300738" "0.94659847150389" "ZC3H14" "79882"
"ENSG00000100726" "244.51453019365" "-0.0559956400607912" "0.168146603782356" "0.280735719239555" "0.706706038429013" "TELO2" "9894"
"ENSG00000100731" "2296.10660247299" "-0.0429891498006761" "0.125618036476168" "0.599035450574947" "0.889877211029717" "PCNX1" "22990"
"ENSG00000100739" "146.47801051719" "-0.0789274745994244" "0.179776456777157" "0.163994878053665" "0.582966023603423" "BDKRB1" "623"
"ENSG00000100744" "907.333038242745" "-0.148480444769973" "0.11991064290538" "0.0988184835696819" "0.470352598417083" "GSKIP" "51527"
"ENSG00000100749" "416.28647779331" "0.11439308547077" "0.175260272527866" "0.185909156605146" "0.609560094513058" "VRK1" "7443"
"ENSG00000100764" "3040.05113807175" "0.098257742494548" "0.100657940277876" "0.228562297595114" "0.656826697919865" "PSMC1" "5700"
"ENSG00000100767" "0.903301169494465" "0.00801234875011817" "0.164353045143819" "0.274003018155445" NA "PAPLN" "89932"
"ENSG00000100784" "50.6772122700746" "0.593749475674977" "0.558374754304066" "0.0076929648162766" "0.118957496225594" "RPS6KA5" "9252"
"ENSG00000100796" "1642.49632158657" "0.145510087081188" "0.0990033530551839" "0.0726651035440989" "0.408591145875759" "PPP4R3A" "55671"
"ENSG00000100802" "117.523635352326" "0.478324759879081" "0.265437188094074" "0.00447690205645927" "0.0828465521279531" "C14orf93" "60686"
"ENSG00000100804" "2667.89086026248" "0.0564240093504809" "0.103442893990172" "0.489726710826764" "0.844719886254914" "PSMB5" "5693"
"ENSG00000100811" "2769.23136900806" "0.0119075459662751" "0.0842876339067231" "0.872764597386485" "0.972140817541399" "YY1" "7528"
"ENSG00000100813" "4112.8800982845" "0.0275846197564071" "0.130694943197462" "0.729829679021671" "0.933087423315949" "ACIN1" "22985"
"ENSG00000100814" "611.457954143027" "0.0382221542653042" "0.12773335320179" "0.643604742278298" "0.904251853559002" "CCNB1IP1" "57820"
"ENSG00000100815" "2558.95689120333" "-0.0558458493571113" "0.126481214441504" "0.50646819717118" "0.851418676334266" "TRIP11" "9321"
"ENSG00000100823" "2979.59543769331" "0.0744463829907963" "0.0895471087062819" "0.321691224797884" "0.738540021792154" "APEX1" "328"
"ENSG00000100836" "2021.4678200142" "0.124802280922818" "0.128814946532902" "0.183604947206459" "0.606039225845919" "PABPN1" "8106"
"ENSG00000100842" "723.818806665269" "-0.00479398764440297" "0.130346970659685" "0.947348163960796" "0.98961282378283" "EFS" "10278"
"ENSG00000100852" "3876.54841181281" "-0.231691972784007" "0.228587540874908" "0.0402335849984759" "0.303337248856627" "ARHGAP5" "394"
"ENSG00000100865" "471.767062568578" "-0.186900382423045" "0.117100392776341" "0.0412399946070047" "0.306965620235158" "CINP" "51550"
"ENSG00000100867" "31.4136636318401" "0.0174481350115666" "0.163929157442436" "0.437040575265793" "0.817296951676755" "DHRS2" "10202"
"ENSG00000100883" "1970.05345848952" "0.00688308122888748" "0.0724553343340133" "0.926912747104237" "0.984958704958551" "SRP54" "6729"
"ENSG00000100888" "2676.08570626222" "0.1447888251033" "0.136308989370157" "0.128300475480327" "0.526694693751162" "CHD8" "57680"
"ENSG00000100889" "952.618254433574" "0.0859727180679068" "0.170489694632913" "0.249189469496912" "0.678318312151141" "PCK2" "5106"
"ENSG00000100890" "750.125794649965" "0.0217758976291282" "0.111020945211614" "0.76206559787744" "0.941361992328002" "PRORP" "9692"
"ENSG00000100897" "1261.18757806924" "-0.0361838130645883" "0.121058577934596" "0.660924966227187" "0.910915179349891" "DCAF11" "80344"
"ENSG00000100902" "2378.68363390304" "0.111854126749176" "0.0997917490225244" "0.166233049150827" "0.585880965057854" "PSMA6" "5687"
"ENSG00000100906" "825.915301999937" "0.178366757434344" "0.238231469339145" "0.069533059858631" "0.402318284342039" "NFKBIA" "4792"
"ENSG00000100908" "125.084328063997" "0.0367001435572909" "0.143561775263779" "0.623788479845244" "0.898034636415765" "EMC9" "51016"
"ENSG00000100911" "1921.56927512112" "0.15795485832491" "0.200743629679446" "0.101465165271619" "0.474342132718761" "PSME2" "5721"
"ENSG00000100916" "352.509347594701" "0.0517622005013773" "0.115984000006358" "0.53719562619238" "0.865977896081575" "BRMS1L" "84312"
"ENSG00000100918" "77.3099194224567" "0.0193044355213844" "0.159042779821423" "0.666808541412951" "0.913179334373101" "REC8" "9985"
"ENSG00000100926" "1818.91970043606" "-0.146178489431616" "0.110396596681097" "0.0888827325134133" "0.44758528313543" "TM9SF1" "10548"
"ENSG00000100934" "8135.52697634137" "0.0515394651631622" "0.124510987873966" "0.541189037911534" "0.867484085774007" "SEC23A" "10484"
"ENSG00000100938" "1222.855016354" "0.0669900505889365" "0.113777678515804" "0.421778686564565" "0.809921751120663" "GMPR2" "51292"
"ENSG00000100941" "2454.21776645254" "0.0485206527039014" "0.136360864470486" "0.527940440072856" "0.861113419122737" "PNN" "5411"
"ENSG00000100949" "333.106961119957" "-0.366758985674386" "0.327192875933448" "0.0153245428191252" "0.180708841205417" "RABGGTA" "5875"
"ENSG00000100968" "2396.64881160902" "-0.0141517491257126" "0.142470902413924" "0.838692989033491" "0.964728969934506" "NFATC4" "4776"
"ENSG00000100979" "69.9530963691387" "-0.369289577744098" "0.527140811450916" "0.015399092494866" "0.181095831657103" "PLTP" "5360"
"ENSG00000100982" "415.439503636454" "-0.0179706836128144" "0.122721968642284" "0.827640953424915" "0.960435330227949" "PCIF1" "63935"
"ENSG00000100983" "1202.94508106958" "-0.0139212366004064" "0.089974256411472" "0.852508445443403" "0.968508514693802" "GSS" "2937"
"ENSG00000100985" "0.264849214421473" "-0.00060305811349692" "0.164148743277735" "0.994337298504111" NA "MMP9" "4318"
"ENSG00000100991" "2620.00903726176" "-0.180555296549873" "0.0849378201617232" "0.0144354614338794" "0.174843030731396" "TRPC4AP" "26133"
"ENSG00000100994" "2239.46516604806" "-0.0188534623514914" "0.100460055446002" "0.822245422166031" "0.958724795993683" "PYGB" "5834"
"ENSG00000100997" "1025.14570315236" "-0.162322332659991" "0.128283005653254" "0.0832147961363491" "0.435351909846146" "ABHD12" "26090"
"ENSG00000101000" "562.511704730707" "0.135725575124778" "0.164126522642176" "0.147939811523936" "0.560097047968551" "PROCR" "10544"
"ENSG00000101003" "588.516445660286" "0.224205565817883" "0.268002669822296" "0.0461949897459526" "0.325496474894059" "GINS1" "9837"
"ENSG00000101004" "109.709665677022" "0.225237683688336" "0.310349917268349" "0.0375451807566357" "0.293646650781808" "NINL" "22981"
"ENSG00000101017" "28.8841892854184" "7.11328396998454" "1.27553342214258" "6.52353831183008e-10" "9.51559479132324e-08" "CD40" "958"
"ENSG00000101019" "990.280349023601" "-0.219849962450911" "0.141035566640436" "0.0316217931701256" "0.270789879549601" "UQCC1" "55245"
"ENSG00000101040" "970.617779865407" "-0.0973155739537289" "0.11233569195078" "0.25442297313996" "0.682155385814555" "ZMYND8" "23613"
"ENSG00000101049" "2.10819372154411" "0.0077750358197552" "0.163621038718782" "0.633988065763943" "0.901113760891973" "SGK2" "10110"
"ENSG00000101052" "590.787002753929" "0.221421844910094" "0.1644662217239" "0.0387369496964352" "0.298047860297306" "IFT52" "51098"
"ENSG00000101057" "888.273799276372" "0.0337250458231331" "0.159199851444976" "0.533822886999744" "0.863891261657799" "MYBL2" "4605"
"ENSG00000101076" "0.448363875403686" "-0.000659831597630048" "0.164148094585058" "0.994346976597558" NA "HNF4A" "3172"
"ENSG00000101079" "1286.11348022436" "-0.0635109712975468" "0.121017926491923" "0.456877582166931" "0.830473549491298" "NDRG3" "57446"
"ENSG00000101082" "1.03728291140073" "0.00234713831255876" "0.163699893135772" "0.86417152537367" NA "SLA2" "84174"
"ENSG00000101084" "1112.31146526505" "-0.0980957340930891" "0.10482588732166" "0.235499712773346" "0.663640447517542" "RAB5IF" "55969"
"ENSG00000101096" "53.4641889967714" "0.70215374301158" "0.714201605075518" "0.00660909570010927" "0.1076891899489" "NFATC2" "4773"
"ENSG00000101104" "397.738727762644" "3.33532696140747e-05" "0.157887990959629" "0.998007849886873" "0.999735702812577" "PABPC1L" "80336"
"ENSG00000101109" "2640.01028006044" "0.0327195840251381" "0.122152515198432" "0.791207011118817" "0.949270646676543" "STK4" "6789"
"ENSG00000101115" "9.17539598079085" "0.0185717489792038" "0.162317493875073" "0.573236038467933" "0.880736666041192" "SALL4" "57167"
"ENSG00000101126" "3396.07637628888" "0.0689844951999859" "0.103916535652594" "0.396375458912261" "0.794540584583327" "ADNP" "23394"
"ENSG00000101132" "299.285494790957" "0.128003870040075" "0.136334039163577" "0.167511749389991" "0.587645346173727" "PFDN4" "5203"
"ENSG00000101138" "786.551069775772" "-0.0299668550142777" "0.111212324318652" "0.710223151488316" "0.927187851950056" "CSTF1" "1477"
"ENSG00000101144" "0.0931016503232004" "0.00265161183215255" "0.164144721816669" "0.878213447304564" NA "BMP7" "655"
"ENSG00000101146" "802.292895450055" "-0.0682553387008492" "0.0985766863856728" "0.396546818111814" "0.794540584583327" "RAE1" "8480"
"ENSG00000101150" "3701.2985873875" "-0.246783322739835" "0.114973051554612" "0.0079518116311269" "0.12091114315424" "TPD52L2" "7165"
"ENSG00000101152" "1816.29314882131" "-0.171319253304103" "0.153399951032675" "0.0825081822662465" "0.433993038720457" "DNAJC5" "80331"
"ENSG00000101158" "1148.73885157187" "0.0546876270020862" "0.123553230869752" "0.515543780197523" "0.856518804603139" "NELFCD" "51497"
"ENSG00000101160" "5465.43852364445" "-0.253379469925509" "0.123300487449855" "0.0092757937492601" "0.133396212012972" "CTSZ" "1522"
"ENSG00000101161" "1730.10756913542" "-0.0654200645066986" "0.0928662555431687" "0.386498737179029" "0.787238333719032" "PRPF6" "24148"
"ENSG00000101162" "0.409893157562208" "0.00345157232194867" "0.164130046103286" "0.80131197669627" NA "TUBB1" "81027"
"ENSG00000101166" "1606.88123916358" "0.0712186264940397" "0.101848348952375" "0.378048169756014" "0.78097117535332" "PRELID3B" "51012"
"ENSG00000101181" "327.457648412969" "-0.0806970344191688" "0.155716690218008" "0.317052590353875" "0.734437063112397" "MTG2" "26164"
"ENSG00000101182" "2722.65376107506" "0.0654956473443109" "0.112262777927847" "0.43546744173788" "0.816025461911489" "PSMA7" "5688"
"ENSG00000101187" "54.1259049033819" "-0.0446442180292448" "0.154493339287155" "0.498248653557467" "0.847894724392153" "SLCO4A1" "28231"
"ENSG00000101188" "0.967628975768581" "-0.0025846750114756" "0.163855704181767" "0.801945511602108" NA "NTSR1" "4923"
"ENSG00000101189" "456.09473307384" "-0.013737247289495" "0.0949783123307293" "0.867973047294027" "0.971183161016592" "MRGBP" "55257"
"ENSG00000101190" "395.54066566798" "0.0779013485581006" "0.1180991475299" "0.351772099242755" "0.762971398057696" "TCFL5" "10732"
"ENSG00000101191" "1556.92404917008" "-0.0313045660979276" "0.111999774562442" "0.692498945497401" "0.922627186151886" "DIDO1" "11083"
"ENSG00000101193" "552.473547916137" "0.0727524274769891" "0.0975458500820547" "0.353022344741829" "0.764015174300215" "GID8" "54994"
"ENSG00000101194" "932.82979334677" "-0.0319970352116358" "0.155468942632676" "0.579369767487059" "0.883191589039356" "SLC17A9" "63910"
"ENSG00000101199" "1110.62281213334" "-0.0393985619234288" "0.134565240870626" "0.620245383835899" "0.896214049165366" "ARFGAP1" "55738"
"ENSG00000101210" "4.81949962627305" "0.0675644531567403" "0.182776956024608" "0.0272579118054508" "0.25060531415202" "EEF1A2" "1917"
"ENSG00000101213" "1.0182431190176" "-0.00523284309163635" "0.16367025845557" "0.716261955349709" NA "PTK6" "5753"
"ENSG00000101216" "280.976999696843" "-0.17337579488395" "0.215727096497686" "0.081938899584924" "0.432964775817098" "GMEB2" "26205"
"ENSG00000101220" "389.470614890532" "-0.156324681162644" "0.225533986887786" "0.0820618459796511" "0.432964775817098" "C20orf27" "54976"
"ENSG00000101222" "0.944091910956265" "-0.0114062806098933" "0.164206360413369" "0.401210479354978" NA "SPEF1" "25876"
"ENSG00000101224" "2670.23312078042" "0.296645654652815" "0.200284507494158" "0.0182581632006489" "0.199198740940832" "CDC25B" "994"
"ENSG00000101230" "5.71956569357546" "0.00878623685361068" "0.162357942426805" "0.733597753170938" "0.933949291641622" "ISM1" "140862"
"ENSG00000101236" "953.748637559484" "-0.0666954059437032" "0.133928218810875" "0.416591014620813" "0.80777229438069" "RNF24" "11237"
"ENSG00000101246" "308.600325370064" "-0.107735149283474" "0.159129633997144" "0.221905948241304" "0.648946675510662" "ARFRP1" "10139"
"ENSG00000101247" "163.228181703387" "0.0604040647182803" "0.126751516536718" "0.476389981954905" "0.840059880993037" "NDUFAF5" "79133"
"ENSG00000101251" "1.47058260257977" "-0.00748760742097782" "0.164384164679863" "0.223217446162991" NA "SEL1L2" "80343"
"ENSG00000101255" "707.37869043215" "0.00580009100408688" "0.161211395109191" "0.856569070206564" "0.969099929036417" "TRIB3" "57761"
"ENSG00000101265" "337.466760725432" "0.169180985422396" "0.28217038656997" "0.0292126041873361" "0.259637677155033" "RASSF2" "9770"
"ENSG00000101266" "3317.93995190227" "-0.095470493975779" "0.124634622991991" "0.277657148250584" "0.704007384752762" "CSNK2A1" "1457"
"ENSG00000101276" "0.643787129237712" "-4.4781598505636e-05" "0.163879776317952" "0.98273434816665" NA "SLC52A3" "113278"
"ENSG00000101290" "1434.9051781119" "0.0872613984483258" "0.123269047664311" "0.318748325092086" "0.735570597620022" "CDS2" "8760"
"ENSG00000101294" "3002.63010891921" "-0.0885504325370048" "0.110451240132483" "0.288440507272197" "0.713985058489162" "HM13" "81502"
"ENSG00000101298" "321.286501137134" "-0.257155551706157" "0.187208050147125" "0.0280867077255564" "0.25431876510183" "SNPH" "9751"
"ENSG00000101306" "3.69636217940359" "0.0107919177720379" "0.16329438476508" "0.602120176580951" "0.890324207014118" "MYLK2" "85366"
"ENSG00000101307" "10.0927244672165" "0.00277784222640122" "0.158753948962346" "0.946438946932299" "0.98961282378283" "SIRPB1" "10326"
"ENSG00000101310" "1433.4518561782" "-0.0461186292385533" "0.099004977202319" "0.55903968472206" "0.875355018058148" "SEC23B" "10483"
"ENSG00000101311" "51.4952144356567" "5.38603805776266" "0.982385398204516" "6.0613192650125e-08" "6.30014250311898e-06" "FERMT1" "55612"
"ENSG00000101333" "1625.28932583338" "-0.106839084123142" "0.184938293169666" "0.160765370197253" "0.57761869714731" "PLCB4" "5332"
"ENSG00000101335" "16663.2356440406" "-0.106301452847915" "0.185832484438007" "0.157249024190009" "0.572108271198948" "MYL9" "10398"
"ENSG00000101337" "2624.62748667193" "-0.0578511454766925" "0.103865366578077" "0.474950128452174" "0.839867001498131" "TM9SF4" "9777"
"ENSG00000101342" "6.19325230506964" "0.0263668723447275" "0.16175241262127" "0.516769214789095" "0.857477061782227" "TLDC2" "140711"
"ENSG00000101343" "951.251856505479" "0.282969293114998" "0.207668883301926" "0.0232369038621336" "0.230057309512776" "CRNKL1" "51340"
"ENSG00000101346" "3024.46135025207" "0.0930909299327497" "0.0639852033344371" "0.107636592064922" "0.486793868934414" "POFUT1" "23509"
"ENSG00000101347" "2947.85052922223" "0.0251016963737948" "0.161454270222748" "0.540404812692338" "0.867236604342942" "SAMHD1" "25939"
"ENSG00000101349" "0.24724580584489" "-0.000440668138275416" "0.164151330372812" "0.994294897772916" NA "PAK5" "57144"
"ENSG00000101350" "2310.08305510365" "0.0960661896683" "0.110112754284923" "0.24694129607259" "0.676001570391558" "KIF3B" "9371"
"ENSG00000101353" "30.8660949134117" "0.019960405992462" "0.156148429810268" "0.704918591161226" "0.925145690713485" "MROH8" "140699"
"ENSG00000101361" "2548.29653493951" "0.0645782312701106" "0.142455705935666" "0.431646086430296" "0.813760003611857" "NOP56" "10528"
"ENSG00000101363" "1024.58868581917" "-0.113330262159688" "0.100960675480999" "0.166623935066693" "0.586189352429601" "MANBAL" "63905"
"ENSG00000101365" "924.080109463085" "0.00933633833939138" "0.0965180479019923" "0.858229236925749" "0.969099929036417" "IDH3B" "3420"
"ENSG00000101367" "4171.46715812445" "0.0186346824960001" "0.121115839999651" "0.822678511378396" "0.959001514649076" "MAPRE1" "22919"
"ENSG00000101384" "1071.00415981855" "0.271089290771403" "0.683293931745378" "0.0104473005089498" "0.144038317898611" "JAG1" "182"
"ENSG00000101391" "458.152750726613" "0.0122553121941323" "0.13361335611118" "0.878018928662758" "0.973399706856" "CDK5RAP1" "51654"
"ENSG00000101400" "320.552519485097" "-0.709585925151201" "0.335171866129077" "0.00142257235826494" "0.0375273723324663" "SNTA1" "6640"
"ENSG00000101407" "693.753998673465" "0.0756258309078713" "0.121593791491656" "0.378067795050925" "0.78097117535332" "TTI1" "9675"
"ENSG00000101412" "608.2932027601" "0.00167168306939177" "0.152435679220664" "0.972737010414084" "0.994146429517353" "E2F1" "1869"
"ENSG00000101413" "907.281211274673" "0.109647914652243" "0.125686213669623" "0.218195766167849" "0.644487322713605" "RPRD1B" "58490"
"ENSG00000101417" "138.495339101651" "0.0371542866835465" "0.145482866290891" "0.606098065154675" "0.890467664950626" "PXMP4" "11264"
"ENSG00000101421" "1903.87901666289" "0.0405219007674403" "0.092600028273287" "0.599259403957423" "0.89004404328681" "CHMP4B" "128866"
"ENSG00000101425" "1.79234296411224" "0.0164598927964244" "0.165340219358342" "0.021369008522966" NA "BPI" "671"
"ENSG00000101439" "1362.60307439204" "-0.0963678839851432" "0.140765560946324" "0.275302149599565" "0.702105433210474" "CST3" "1471"
"ENSG00000101441" "0.204368306315131" "-0.000775332739008273" "0.164070789413372" "0.843341559894716" NA "CST4" "1472"
"ENSG00000101442" "129.350672643693" "0.0441838898858944" "0.129094011306926" "0.587422356417149" "0.885879866436913" "ACTR5" "79913"
"ENSG00000101444" "2607.28155084081" "0.0127205021883578" "0.0894268651371045" "0.86752762289688" "0.971183161016592" "AHCY" "191"
"ENSG00000101447" "973.939926532535" "0.108107914784017" "0.189707351643562" "0.149952146105018" "0.562262947549148" "FAM83D" "81610"
"ENSG00000101452" "298.960993621419" "-0.039381477923129" "0.129544837688187" "0.629341508620197" "0.89991843699064" "DHX35" "60625"
"ENSG00000101457" "295.282492589409" "0.0202352252578913" "0.112507126944762" "0.806343405101462" "0.954112157737012" "DNTTIP1" "116092"
"ENSG00000101460" "70.4606351657645" "0.107921071019247" "0.189252194405985" "0.146016092017518" "0.557288330087968" "MAP1LC3A" "84557"
"ENSG00000101464" "548.50441649891" "-0.119373769343387" "0.116012499878917" "0.17069981894965" "0.590642500588502" "PIGU" "128869"
"ENSG00000101470" "0.922267546694545" "0.00426361341037042" "0.163700091509449" "0.746964455445869" NA "TNNC2" "7125"
"ENSG00000101473" "201.434087632456" "0.00670990219316898" "0.126499359614576" "0.935193613953499" "0.987072603968913" "ACOT8" "10005"
"ENSG00000101474" "2751.25545335102" "-0.0366464448703267" "0.0906259668535027" "0.626203534436734" "0.898718519290255" "APMAP" "57136"
"ENSG00000101489" "0.0813696797003903" "-0.00278504581073684" "0.16416424199376" "0.787261190208216" NA "CELF4" "56853"
"ENSG00000101493" "843.938690840697" "-0.113277834933151" "0.181035058058283" "0.169319095301549" "0.589933744778931" "ZNF516" "9658"
"ENSG00000101542" "0.106667046395555" "-0.00291720883187913" "0.164170881049045" "0.752470817055" NA "CDH20" "28316"
"ENSG00000101544" "865.915575860384" "-0.00580210690377015" "0.119622721097851" "0.942094831157033" "0.988643035209007" "ADNP2" "22850"
"ENSG00000101546" "340.903236146358" "0.111274371764473" "0.139983221410611" "0.222495776061413" "0.649368145897783" "RBFA" "79863"
"ENSG00000101557" "3394.56545596461" "-0.0869413798109109" "0.0995242317162992" "0.277741823412082" "0.704007384752762" "USP14" "9097"
"ENSG00000101558" "4147.56557962943" "0.133984099401332" "0.0920572494868776" "0.0844734669127888" "0.43772539582429" "VAPA" "9218"
"ENSG00000101574" "493.216598983185" "0.365236584299159" "0.139514989425672" "0.00115154473150494" "0.0323930956924107" "METTL4" "64863"
"ENSG00000101577" "1603.0045446213" "0.0187568790860794" "0.108799630165705" "0.819991206666743" "0.957953314260791" "LPIN2" "9663"
"ENSG00000101596" "2622.2754072161" "0.18510332090859" "0.126707600092353" "0.0490956408433379" "0.336508002761078" "SMCHD1" "23347"
"ENSG00000101605" "28.8899689451142" "-0.0365240458651291" "0.162542404492345" "0.430770368900109" "0.813477306005176" "MYOM1" "8736"
"ENSG00000101608" "10725.0729190078" "-0.0346760536854946" "0.113616958670567" "0.746548003033834" "0.937397297212189" "MYL12A" "10627"
"ENSG00000101624" "222.154316361443" "0.0290325722770896" "0.133824050687773" "0.713975965997829" "0.928323243979719" "CEP76" "79959"
"ENSG00000101638" "0.176568081896479" "0.00228454007786109" "0.164136227959561" "0.889793263325789" NA "ST8SIA5" "29906"
"ENSG00000101639" "1188.17729516363" "0.0834754698653825" "0.136481976962842" "0.338377021485693" "0.751477525454026" "CEP192" "55125"
"ENSG00000101654" "1418.90817720435" "-0.0338348458660743" "0.119609063577342" "0.682412255718527" "0.91995821237936" "RNMT" "8731"
"ENSG00000101665" "386.606111492277" "0.0982050372728648" "0.18253081590359" "0.180250366377721" "0.603380409529046" "SMAD7" "4092"
"ENSG00000101670" "2.12250203541642" "0.000693422950541618" "0.16292395045752" "0.999785200203926" "0.999928143751089" "LIPG" "9388"
"ENSG00000101680" "492.326157156385" "0.06684918296272" "0.161647335336061" "0.337898561129495" "0.750830538396935" "LAMA1" "284217"
"ENSG00000101695" "2.54222790568603" "0.0503881622767455" "0.175132313446397" "0.00290101628024311" "0.0620145820104187" "RNF125" "54941"
"ENSG00000101745" "1721.2882304791" "-0.0298623658935668" "0.134463023705216" "0.7045789262424" "0.924839761170264" "ANKRD12" "23253"
"ENSG00000101751" "645.914003287702" "-0.0170299297420615" "0.124814813067964" "0.8335917439161" "0.962835073921724" "POLI" "11201"
"ENSG00000101752" "3267.74037792576" "-0.0390606734812393" "0.112090822438922" "0.640087366916765" "0.903001939510766" "MIB1" "57534"
"ENSG00000101773" "1019.59469087856" "0.0492150882440146" "0.135049868795947" "0.631579123366116" "0.900504643303993" "RBBP8" "5932"
"ENSG00000101782" "1746.28501439546" "-0.145842234743197" "0.116221066433742" "0.0989707287465738" "0.470659296791305" "RIOK3" "8780"
"ENSG00000101811" "519.127184046462" "0.0297623341843326" "0.114651642309108" "0.720446809911542" "0.930461681996484" "CSTF2" "1478"
"ENSG00000101825" "9817.50388097963" "0.0342463997219128" "0.153963482295505" "0.593527723103592" "0.887783678745253" "MXRA5" "25878"
"ENSG00000101842" "4.65451414847436" "-0.0339110396928565" "0.16632907850342" "0.269741098020835" "0.697103074560388" "VSIG1" "340547"
"ENSG00000101843" "1316.40368084462" "0.0480236552941001" "0.0890305960472761" "0.521757934043971" "0.859118862325276" "PSMD10" "5716"
"ENSG00000101844" "340.287651429703" "-0.0665317361505016" "0.137131899488119" "0.414218699420553" "0.806235499500107" "ATG4A" "115201"
"ENSG00000101846" "834.461832536289" "-0.454228699012548" "0.198181646041102" "0.001810373894358" "0.0440598373383331" "STS" "412"
"ENSG00000101849" "1162.52838069982" "0.0956526731440757" "0.113377182437675" "0.259902621085097" "0.68641629899119" "TBL1X" "6907"
"ENSG00000101856" "3910.46578020192" "-0.0257660774077306" "0.0955081717318719" "0.735693686851587" "0.933949291641622" "PGRMC1" "10857"
"ENSG00000101868" "774.875664658711" "0.0639222103491888" "0.149747970457626" "0.412706565962835" "0.804928362338156" "POLA1" "5422"
"ENSG00000101871" "1450.1996595717" "-0.0368725641847433" "0.128222723427157" "0.657078305918885" "0.910368235086054" "MID1" "4281"
"ENSG00000101882" "281.880498807661" "0.0431913187601192" "0.124579337144817" "0.604227300989669" "0.890370507451516" "NKAP" "79576"
"ENSG00000101888" "262.07732995137" "0.164757729881018" "0.161902226786624" "0.0962297091473901" "0.464503696156952" "NXT2" "55916"
"ENSG00000101890" "0.227617266084275" "-0.000463053584700947" "0.164151435570869" "0.99430613049023" NA "GUCY2F" "2986"
"ENSG00000101898" "31.7520808125999" "-0.00396436853350132" "0.14631715888858" "0.9533060799179" "0.990539635956758" "MCTS2P" "100101490"
"ENSG00000101901" "528.099222680624" "0.0505852428300208" "0.120717111193283" "0.548578123430683" "0.870865664608237" "ALG13" "79868"
"ENSG00000101911" "1189.25394357228" "0.340024609360941" "0.173226450720601" "0.00638337760756216" "0.106031261734032" "PRPS2" "5634"
"ENSG00000101928" "816.28497575022" "-0.154645514918839" "0.175522236493925" "0.116053854108384" "0.502485108409413" "MOSPD1" "56180"
"ENSG00000101935" "1352.20457289186" "-0.0435020006958666" "0.138520341892934" "0.580981119529382" "0.884187267768312" "AMMECR1" "9949"
"ENSG00000101938" "6.76987176621242" "2.12477720160653" "0.858345612674014" "0.000503241255218587" "0.0169946725838215" "CHRDL1" "91851"
"ENSG00000101940" "450.751847460452" "-0.0627411942320446" "0.155006157129033" "0.394475205761553" "0.79352191697868" "WDR13" "64743"
"ENSG00000101945" "349.938673124311" "0.0295219912936988" "0.153590312022594" "0.628832330999903" "0.899484350997892" "SUV39H1" "6839"
"ENSG00000101955" "714.223441695933" "0.0749735633673502" "0.172589894474875" "0.236525663036016" "0.66443747621484" "SRPX" "8406"
"ENSG00000101966" "2445.57401666306" "-0.101684280736521" "0.132910075790591" "0.264374733006867" "0.690833869182718" "XIAP" "331"
"ENSG00000101972" "3586.18636329273" "-0.0564800103214563" "0.11241321083728" "0.495962917873952" "0.847131517542336" "STAG2" "10735"
"ENSG00000101974" "1395.36196742104" "0.00379613525127792" "0.12415777823274" "0.964383161675366" "0.993120873133227" "ATP11C" "286410"
"ENSG00000101977" "0.856000406392315" "-0.00897522736498839" "0.164477007211919" "0.187460034973301" NA "MCF2" "4168"
"ENSG00000101986" "239.610771536543" "-0.0105394546186471" "0.146903328160736" "0.871949802095781" "0.972140817541399" "ABCD1" "215"
"ENSG00000101997" "192.793335791319" "-0.150466143306457" "0.194946737965489" "0.111321455789978" "0.491934274338706" "CCDC22" "28952"
"ENSG00000102003" "7.7349422904512" "-0.0193558045824687" "0.161146019399639" "0.626856182719512" "0.899021423035759" "SYP" "6855"
"ENSG00000102007" "3537.64428824249" "0.0258543439310588" "0.123927998993762" "0.754485105322011" "0.940087033104549" "PLP2" "5355"
"ENSG00000102024" "11504.9326624715" "-0.00169677841432781" "0.136769589733966" "0.979405260200166" "0.995288127542561" "PLS3" "5358"
"ENSG00000102030" "687.410272799609" "-0.08482493710475" "0.140627081764276" "0.33034099772013" "0.744682992003379" "NAA10" "8260"
"ENSG00000102032" "0.25016065004118" "0.00374909290884038" "0.164190969392879" "0.745645763326801" NA "RENBP" "5973"
"ENSG00000102034" "1587.82826551049" "0.121647346435105" "0.0966249825778256" "0.126783561452016" "0.524556759239614" "ELF4" "2000"
"ENSG00000102038" "3497.63750611057" "0.0847114858539385" "0.139840905444787" "0.333318459636244" "0.746774340197191" "SMARCA1" "6594"
"ENSG00000102048" "0.523813296223733" "0.00480900513573227" "0.164245235114162" "0.405504827731981" NA "ASB9" "140462"
"ENSG00000102053" "58.3397411715611" "1.41540905929468" "0.441700755528438" "5.32896762894643e-05" "0.00260564000290851" "ZC3H12B" "340554"
"ENSG00000102054" "3362.40488908269" "0.239019245916419" "0.158295605390949" "0.0281643493351318" "0.254418511362297" "RBBP7" "5931"
"ENSG00000102057" "97.9175811880233" "1.56646595108372" "0.376340906538052" "1.36493264078208e-06" "0.000105300003460868" "KCND1" "3750"
"ENSG00000102069" "0.147915947047896" "-0.000442413375345012" "0.16415185002381" "0.994436100264403" NA NA NA
"ENSG00000102078" "199.033461656281" "-0.0018634361962884" "0.115885907785005" "0.974795503535387" "0.994146429517353" "SLC25A14" "9016"
"ENSG00000102081" "1239.77592687889" "0.0527753607802738" "0.119362483806498" "0.530934424081126" "0.862869186050934" "FMR1" "2332"
"ENSG00000102096" "179.169643013677" "-0.106241960481229" "0.162669424399463" "0.221337880960978" "0.647998471533254" "PIM2" "11040"
"ENSG00000102098" "157.097251444686" "0.0820752879450678" "0.165900660624438" "0.26867794352234" "0.695362309551749" "SCML2" "10389"
"ENSG00000102100" "752.504407619324" "-0.0971542928779882" "0.110811568414058" "0.24936324409528" "0.678354005916958" "SLC35A2" "7355"
"ENSG00000102103" "606.359449491456" "-0.0570135171459484" "0.117563235054159" "0.497770271103098" "0.847688313142643" "PQBP1" "10084"
"ENSG00000102119" "1147.64982989354" "0.0211372391801679" "0.105826463564191" "0.776344930151945" "0.945489714208469" "EMD" "2010"
"ENSG00000102125" "264.59468244922" "-0.0128621295978659" "0.141351254930973" "0.859334670790272" "0.969290178782389" "TAFAZZIN" "6901"
"ENSG00000102128" "0.197897098110879" "-0.000316611155906214" "0.164154691601903" "0.994467245616971" NA "RAB40AL" "282808"
"ENSG00000102144" "9587.60772981501" "-0.0444364916596324" "0.119431148674239" "0.582796209891782" "0.884747915576081" "PGK1" "5230"
"ENSG00000102158" "3963.14240998769" "0.071278800680133" "0.106394159108968" "0.397338842853123" "0.794692466896194" "MAGT1" "84061"
"ENSG00000102172" "2550.10802015713" "0.119810117656326" "0.166774919856204" "0.1849358609371" "0.607929674615977" "SMS" "6611"
"ENSG00000102174" "7.86665210156426" "-0.00935722915326736" "0.16150448064142" "0.761129357145111" "0.941070117624107" "PHEX" "5251"
"ENSG00000102178" "866.304776195227" "-0.158719763475879" "0.164291634801175" "0.108539846076222" "0.487866353827227" "UBL4A" "8266"
"ENSG00000102181" "2601.31292233015" "-0.164983453747277" "0.152539303579341" "0.0922913992926287" "0.456278584141683" "CD99L2" "83692"
"ENSG00000102189" "3061.85227862254" "-0.106523791643961" "0.157194320642628" "0.227479776474071" "0.654881784507546" "EEA1" "8411"
"ENSG00000102218" "1027.6073398862" "-0.0077071537804754" "0.0928935309580561" "0.913067950349029" "0.98051432084623" "RP2" "6102"
"ENSG00000102221" "404.021514466957" "0.00175844398584903" "0.111897957921348" "0.984240611734939" "0.995762144776431" "JADE3" "9767"
"ENSG00000102225" "2052.30204224435" "-0.00458286414960381" "0.125858325576082" "0.951947994928173" "0.990539635956758" "CDK16" "5127"
"ENSG00000102226" "1801.7297089771" "-0.0746882242447083" "0.116573322783065" "0.378298225854661" "0.781075366288238" "USP11" "8237"
"ENSG00000102230" "0.258594196201975" "0.00193628101803082" "0.16412845631856" "0.9305500209191" NA "PCYT1B" "9468"
"ENSG00000102241" "1884.33496378546" "0.245624245460742" "0.09584868084884" "0.00283267679495916" "0.0608534700580459" "HTATSF1" "27336"
"ENSG00000102265" "4180.97679466107" "-0.0299560525652719" "0.146677676524288" "0.66810608273955" "0.913631937075753" "TIMP1" "7076"
"ENSG00000102287" "421.061395644363" "0.0838405938520699" "0.187293492943099" "0.0964249186319714" "0.465080532210569" "GABRE" "2564"
"ENSG00000102302" "511.696453188579" "0.0530124812334261" "0.113207012360482" "0.521573619421606" "0.859118862325276" "FGD1" "2245"
"ENSG00000102309" "377.968816088317" "0.155139387513016" "0.131160148006309" "0.0983782196277038" "0.469650477529616" "PIN4" "5303"
"ENSG00000102312" "134.297635060265" "-0.105339339865787" "0.17413345868764" "0.196837443758944" "0.622577323026194" "PORCN" "64840"
"ENSG00000102316" "4478.57623699375" "0.0378227636951855" "0.124439141465136" "0.656206434276566" "0.910037597740703" "MAGED2" "10916"
"ENSG00000102317" "5931.21339751397" "0.33767337114535" "0.112659850735248" "0.000421502132599559" "0.0146916345736208" "RBM3" "5935"
"ENSG00000102349" "217.028734177641" "-0.0325471276960654" "0.14088420064471" "0.667786269259167" "0.913502566143954" "KLF8" "11279"
"ENSG00000102359" "494.412164378334" "-0.139729361921164" "0.209889904372797" "0.0988233625087626" "0.470352598417083" "SRPX2" "27286"
"ENSG00000102362" "314.096362646396" "0.119794970378486" "0.159425081278304" "0.190327676298135" "0.615607941738901" "SYTL4" "94121"
"ENSG00000102384" "618.626745590078" "0.0369775371829658" "0.152357042565092" "0.556279747568523" "0.873863029253252" "CENPI" "2491"
"ENSG00000102385" "16.7209816965125" "-0.0267044740534522" "0.162442823403834" "0.48641663859063" "0.843532095923817" "DRP2" "1821"
"ENSG00000102387" "2.33045383103535" "-0.0164444372977158" "0.163273272050251" "0.523026596154007" "0.859712682287452" "TAF7L" "54457"
"ENSG00000102390" "542.741527101038" "-0.044976086108174" "0.100921308659603" "0.573123537805488" "0.880728160827737" "PBDC1" "51260"
"ENSG00000102393" "715.013837709263" "-0.0575882155439476" "0.13349254591583" "0.488756376623049" "0.844719886254914" "GLA" "2717"
"ENSG00000102401" "2578.99655456475" "-0.12548610636497" "0.151990829041531" "0.178622078792841" "0.601575871883223" "ARMCX3" "51566"
"ENSG00000102409" "76.1389974107298" "0.0764759501985992" "0.181479260023511" "0.128525374513089" "0.527000862698128" "BEX4" "56271"
"ENSG00000102452" "60.9624148897239" "-0.00535953482685383" "0.14843662956497" "0.930653382176013" "0.986094694239032" "NALCN" "259232"
"ENSG00000102466" "1.2451088212765" "0.0222142009224112" "0.165743324485959" "0.157399091856973" NA "FGF14" "2259"
"ENSG00000102468" "0.371189933380713" "-0.00313154414762461" "0.164170104455409" "0.804798528229566" NA "HTR2A" "3356"
"ENSG00000102471" "2410.17238525417" "-0.134668124355214" "0.133609628718492" "0.145463906689093" "0.556772324654746" "NDFIP2" "54602"
"ENSG00000102524" "20.8968484338192" "-0.0323837738471399" "0.164948185717121" "0.353662894139942" "0.764903907619474" "TNFSF13B" "10673"
"ENSG00000102531" "4380.50392521637" "0.0035413728935022" "0.0914161620307617" "0.967025798849142" "0.993477960186824" "FNDC3A" "22862"
"ENSG00000102543" "146.14551948969" "-0.157940397412554" "0.166606726973994" "0.110736789745444" "0.490710228581203" "CDADC1" "81602"
"ENSG00000102547" "389.052820431325" "-0.0234584395089637" "0.138622893094685" "0.756460437175774" "0.940491301248622" "CAB39L" "81617"
"ENSG00000102554" "1117.55671642986" "-0.455056766283326" "0.217193178369573" "0.0026592783870274" "0.0582090217427763" "KLF5" "688"
"ENSG00000102572" "2690.61601831515" "0.0265691513315245" "0.10739198928548" "0.739919457947836" "0.935533032306471" "STK24" "8428"
"ENSG00000102575" "204.501707111286" "-0.0367274124527081" "0.159332324064866" "0.493745086346659" "0.846461946548673" "ACP5" "54"
"ENSG00000102580" "2842.46047200287" "0.0666765384766772" "0.109905433216733" "0.429924984390803" "0.812994612298273" "DNAJC3" "5611"
"ENSG00000102595" "978.643551810553" "0.133269743741626" "0.0981083005042507" "0.0984600189360523" "0.469782575231445" "UGGT2" "55757"
"ENSG00000102606" "1251.19086628879" "-0.0227260503527367" "0.106850295569011" "0.779913378946884" "0.946432620949161" "ARHGEF7" "8874"
"ENSG00000102678" "0.234152263202719" "-0.0004474318346132" "0.164151841576697" "0.994368467209833" NA "FGF9" "2254"
"ENSG00000102683" "0.592523690100513" "0.000256383359088114" "0.163941909649145" "0.988971499695646" NA "SGCG" "6445"
"ENSG00000102699" "4234.13460212942" "0.164462203620289" "0.182559239551719" "0.108002646281005" "0.486881578877287" "PARP4" "143"
"ENSG00000102710" "1111.62156006539" "0.320054510764069" "0.109461909511578" "0.000602876926916853" "0.0196705595816217" "SUPT20H" "55578"
"ENSG00000102738" "308.852968719797" "0.045692967971475" "0.11006802417222" "0.580623342633046" "0.883998680755753" "MRPS31" "10240"
"ENSG00000102743" "94.6591639431073" "0.230803410591878" "0.219980834920021" "0.0463190840178349" "0.325766072131655" "SLC25A15" "10166"
"ENSG00000102753" "3075.15884857546" "-0.0387720085541913" "0.0989581041593015" "0.661138995639693" "0.910915179349891" "KPNA3" "3839"
"ENSG00000102755" "2702.65811361634" "0.451270502871543" "0.29010967264449" "0.00715183088465404" "0.112753388279587" "FLT1" "2321"
"ENSG00000102760" "82.2049794554183" "-0.00701912842256645" "0.162425402522478" "0.773758739552751" "0.944921424689563" "RGCC" "28984"
"ENSG00000102763" "775.644060023919" "0.0856847071272217" "0.141620870027907" "0.309900802260619" "0.728516626097506" "VWA8" "23078"
"ENSG00000102780" "788.609240121843" "-0.0799523457230324" "0.133262890453166" "0.353676619573332" "0.764903907619474" "DGKH" "160851"
"ENSG00000102781" "2994.04616562017" "-0.0828893378840134" "0.151127930708836" "0.313164290332722" "0.730493485573297" "KATNAL1" "84056"
"ENSG00000102786" "994.179557565455" "0.0379532120424633" "0.119336610028123" "0.624628377492528" "0.898425811134518" "INTS6" "26512"
"ENSG00000102796" "43.1114555125487" "-0.00362032477959187" "0.151136658224543" "0.949180329071949" "0.98986932067726" "DHRS12" "79758"
"ENSG00000102802" "0.0852702496948148" "0.00249224876263755" "0.164140247030678" "0.89675640516984" NA "MEDAG" "84935"
"ENSG00000102804" "1905.88615340575" "0.0170737591111294" "0.146932118417054" "0.798073201666944" "0.951482429686676" "TSC22D1" "8848"
"ENSG00000102805" "848.949515586085" "-0.0367211106531075" "0.140917403522769" "0.62927930211864" "0.899903618897294" "CLN5" "1203"
"ENSG00000102837" "1260.37038504752" "-0.136977193789368" "0.20624159717654" "0.1062688225" "0.484404994998686" "OLFM4" "10562"
"ENSG00000102854" "44.5982837548669" "-0.924180981160816" "0.473803655855562" "0.00166350326863142" "0.041727008290324" "MSLN" "10232"
"ENSG00000102858" "693.072498303406" "-0.390230973473473" "0.27024967876687" "0.0105642286041672" "0.145112775249703" "MGRN1" "23295"
"ENSG00000102870" "1032.54259505567" "-0.0619865905680397" "0.100126539148471" "0.437961207450466" "0.818049137945248" "ZNF629" "23361"
"ENSG00000102871" "252.018782560927" "0.0111756157566854" "0.111654996798166" "0.892614715159452" "0.975664559851072" "TRADD" "8717"
"ENSG00000102878" "112.835717176391" "-0.0244806449429124" "0.158375059462854" "0.615124546606641" "0.894473643293799" "HSF4" "3299"
"ENSG00000102879" "21.0199829119719" "0.0520679101893418" "0.171698302705019" "0.169121044631286" "0.589918198230861" "CORO1A" "11151"
"ENSG00000102882" "1002.96488726205" "0.107091525635554" "0.109077007922684" "0.203070900201381" "0.630272259116232" "MAPK3" "5595"
"ENSG00000102886" "18.6115859468733" "0.0145446077965982" "0.159706273201515" "0.721423338187928" "0.93062443000659" "GDPD3" "79153"
"ENSG00000102890" "10.8380263168409" "0.0224467583594747" "0.16249070364257" "0.518063123631966" "0.857477061782227" "ELMO3" "79767"
"ENSG00000102893" "2049.4406034466" "-0.0768806919843252" "0.121785462945935" "0.362769902042324" "0.771231764471307" "PHKB" "5257"
"ENSG00000102897" "479.781171716241" "0.00949026633157239" "0.126793700310499" "0.907599880935568" "0.979551000017384" "LYRM1" "57149"
"ENSG00000102898" "1857.23533548373" "0.00812604719337363" "0.094997306267392" "0.911082719108477" "0.979895857936317" "NUTF2" "10204"
"ENSG00000102900" "1284.38059347464" "0.00861820939308354" "0.133404654582764" "0.916285760289838" "0.981540671247884" "NUP93" "9688"
"ENSG00000102901" "804.354913621323" "-0.103945745560539" "0.194581279511207" "0.126795229481047" "0.524556759239614" "CENPT" "80152"
"ENSG00000102904" "17.2915074398557" "-0.054770790006289" "0.168871944371663" "0.262654337589325" "0.689110337345148" "TSNAXIP1" "55815"
"ENSG00000102908" "4974.11940629101" "-0.144664652839806" "0.170265566581434" "0.133170313957622" "0.535402800381649" "NFAT5" "10725"
"ENSG00000102910" "2648.95378139693" "-0.0260669325103603" "0.0772830300722754" "0.697720007909689" "0.923054793654245" "LONP2" "83752"
"ENSG00000102921" "1170.72173997753" "0.0363596106912438" "0.108721536701754" "0.661920337860137" "0.910969797058918" "N4BP1" "9683"
"ENSG00000102931" "2297.31850666128" "0.0833219555806617" "0.0957745414000566" "0.288543453177542" "0.713985058489162" "ARL2BP" "23568"
"ENSG00000102935" "0.357555764561946" "-0.00308256863654092" "0.164180230608676" "0.696457028173975" NA "ZNF423" "23090"
"ENSG00000102967" "84.4729737889199" "-0.14621894032354" "0.197273803770252" "0.112713843343132" "0.495313137405086" "DHODH" "1723"
"ENSG00000102974" "1575.85591024621" "-0.00948886895336807" "0.0850396177777392" "0.890527386908669" "0.975349607817006" "CTCF" "10664"
"ENSG00000102977" "231.497803904623" "-0.0761727845065562" "0.169348359231551" "0.258047718829459" "0.685101300618195" "ACD" "65057"
"ENSG00000102978" "1523.91558673423" "0.0319111141768742" "0.10078091560825" "0.690183991971401" "0.922223697403296" "POLR2C" "5432"
"ENSG00000102981" "5.85336936906756" "5.16652501420273e-05" "0.160166870688597" "0.99857852452576" "0.999845756155868" "PARD6A" "50855"
"ENSG00000102984" "48.3659802159052" "-0.0875511272463865" "0.180870569071628" "0.171204355254074" "0.591383386438393" "ZNF821" "55565"
"ENSG00000102996" "69.0201828231968" "-0.164490531155601" "0.284125632485284" "0.0208841559823643" "0.216551481207813" "MMP15" "4324"
"ENSG00000103005" "1089.88661732463" "0.0573104059764003" "0.10810481884068" "0.516392251223585" "0.857374128156272" "USB1" "79650"
"ENSG00000103018" "2697.75844452698" "0.198869034209918" "0.103949329059371" "0.0199525339759071" "0.209646540407867" "CYB5B" "80777"
"ENSG00000103021" "49.9569448311479" "0.0862613074811237" "0.190599734129879" "0.0708065041398379" "0.405726070348796" "CCDC113" "29070"
"ENSG00000103024" "72.221764802038" "-0.110974789838345" "0.205988252023758" "0.0722266866685959" "0.40835303685784" "NME3" "4832"
"ENSG00000103034" "195.62775145787" "0.796679082633683" "0.386151286048858" "0.00149767275612756" "0.0388588994033814" "NDRG4" "65009"
"ENSG00000103035" "2276.67891848923" "0.0185132559567401" "0.0741406010341466" "0.78359490524546" "0.947627258363893" "PSMD7" "5713"
"ENSG00000103037" "190.003723396897" "-0.0687323100265095" "0.156365894432671" "0.359222144246628" "0.769385222741588" "SETD6" "79918"
"ENSG00000103042" "847.43181993831" "-0.284527960801748" "0.225588121965529" "0.0249390557609761" "0.237535953362557" "SLC38A7" "55238"
"ENSG00000103043" "964.257109569167" "-0.19952562837388" "0.221689155387826" "0.0597344072972141" "0.371904534384879" "VAC14" "55697"
"ENSG00000103044" "55.9911917815375" "-0.956576413183834" "0.352119805318092" "0.000278829698347703" "0.0104760300950637" "HAS3" "3038"
"ENSG00000103047" "618.113624061646" "0.0700438825893789" "0.128852540292125" "0.414407275619396" "0.806240920219848" "TANGO6" "79613"
"ENSG00000103051" "1509.75325191182" "0.000387257732380264" "0.0954687778155337" "0.987395511973453" "0.996302669639733" "COG4" "25839"
"ENSG00000103056" "7.47963007612985" "0.00765941937800534" "0.162960840391645" "0.723613437729342" "0.931434394433147" "SMPD3" "55512"
"ENSG00000103061" "444.789392530124" "0.045463604743843" "0.122147125801167" "0.586908066681362" "0.88569531980409" "SLC7A6OS" "84138"
"ENSG00000103064" "1798.68956383732" "-0.0107986680140158" "0.138910306947408" "0.884971726355403" "0.97464780655996" "SLC7A6" "9057"
"ENSG00000103066" "734.618415738923" "-0.424248881811057" "0.19521184426123" "0.00253334627729075" "0.056150045543854" "PLA2G15" "23659"
"ENSG00000103067" "3.69054799377352" "0.00530838863713901" "0.163349798368823" "0.733920995702091" "0.933949291641622" "ESRP2" "80004"
"ENSG00000103091" "528.371822297744" "-0.0588990288919093" "0.12968189499449" "0.482489468547106" "0.842172715105314" "WDR59" "79726"
"ENSG00000103111" "1113.18533017484" "-0.127523198283574" "0.128740322164061" "0.16116224184788" "0.578162908517763" "MON1B" "22879"
"ENSG00000103121" "438.628186213787" "0.0540377081049507" "0.144923255167172" "0.490767300855652" "0.844719886254914" "CMC2" "56942"
"ENSG00000103126" "398.053784670004" "-0.222423125259657" "0.235298085621547" "0.047663560334714" "0.330921026960008" "AXIN1" "8312"
"ENSG00000103145" "283.162470301905" "0.114085154253575" "0.154224236055089" "0.208777817429167" "0.63457081054338" "HCFC1R1" "54985"
"ENSG00000103148" "506.650843305235" "-0.0960411237088452" "0.134677292068501" "0.279729019176259" "0.705541458131575" "NPRL3" "8131"
"ENSG00000103150" "108.943716760209" "-0.748683645992994" "0.250845831755224" "0.000146042876050014" "0.00619807394248446" "MLYCD" "23417"
"ENSG00000103152" "416.066445118252" "-0.109424839392081" "0.175502169978419" "0.183834926823808" "0.606532460344088" "MPG" "4350"
"ENSG00000103154" "0.949280182553319" "-0.0134881582557293" "0.16463709362518" "0.244937022266062" NA "NECAB2" "54550"
"ENSG00000103160" "727.417792438377" "-0.123209006451527" "0.13555261401047" "0.179881979382431" "0.603380409529046" "HSDL1" "83693"
"ENSG00000103168" "465.158883963852" "-0.0651638925486367" "0.16422744158291" "0.31955881370229" "0.736118053991238" "TAF1C" "9013"
"ENSG00000103174" "249.857765912033" "-0.273166730502552" "0.257907100101659" "0.0301379406309444" "0.263569773081536" "NAGPA" "51172"
"ENSG00000103175" "325.036440584991" "0.0148029673372956" "0.162347543493381" "0.652247342788145" "0.908571493147951" "WFDC1" "58189"
"ENSG00000103184" "0.397112051917393" "0.001394054729854" "0.163924420637253" "0.918367154060667" NA "SEC14L5" "9717"
"ENSG00000103187" "6528.73196211928" "0.0299291173220735" "0.134516001140198" "0.709487050117461" "0.927131416266409" "COTL1" "23406"
"ENSG00000103194" "1882.20664475406" "0.0111636572796103" "0.106561725668579" "0.899979238690758" "0.977380092784364" "USP10" "9100"
"ENSG00000103196" "2243.66664313516" "0.63286350828112" "0.380268231262666" "0.00374407538495377" "0.0745294272156279" "CRISPLD2" "83716"
"ENSG00000103197" "1128.82202775153" "-0.0235999191516893" "0.12184039241142" "0.773500514481944" "0.944921424689563" "TSC2" "7249"
"ENSG00000103199" "169.447172193303" "-0.0306539943116428" "0.1244409774799" "0.715698261466214" "0.929107054261501" "ZNF500" "26048"
"ENSG00000103202" "1812.11862156351" "-0.463908231379389" "0.193071079901097" "0.00125502461429394" "0.0342023286131767" "NME4" "4833"
"ENSG00000103222" "2447.0906603039" "0.077781024477093" "0.116118633602613" "0.362297355340964" "0.770870004168724" "ABCC1" "4363"
"ENSG00000103226" "3035.64536564821" "-0.0408016535362314" "0.119685465477443" "0.622371721998142" "0.897269796548484" "NOMO3" "408050"
"ENSG00000103227" "177.757556344598" "-0.0400902226282801" "0.145500854509323" "0.584824247335587" "0.884786137026067" "LMF1" "64788"
"ENSG00000103241" "644.180971722335" "0.215550651855203" "0.19812839295175" "0.0531311713479337" "0.349450240075732" "FOXF1" "2294"
"ENSG00000103245" "206.935741225569" "-0.298280526581417" "0.329537001803968" "0.0250663238448801" "0.2385423515896" "CIAO3" "64428"
"ENSG00000103248" "256.530583058655" "-0.0349698094662813" "0.123718498338849" "0.674503744108329" "0.916041869026798" "MTHFSD" "64779"
"ENSG00000103249" "854.30030645546" "-0.352580592190494" "0.44239973687675" "0.0173330513800265" "0.195184294944364" "CLCN7" "1186"
"ENSG00000103253" "49.6654091056609" "-0.123732669259983" "0.193607733347052" "0.134707604177565" "0.537716656008832" "HAGHL" "84264"
"ENSG00000103254" "34.9962127715362" "-0.0432574224325035" "0.159635404433707" "0.453585638657737" "0.828859829015791" "ANTKMT" "65990"
"ENSG00000103257" "2312.07148818691" "0.0137792687061035" "0.154671789857954" "0.799464719647275" "0.952035706048527" "SLC7A5" "8140"
"ENSG00000103260" "274.160353534431" "-0.546887448611445" "0.409146922603976" "0.00660158974271302" "0.1076891899489" "METRN" "79006"
"ENSG00000103264" "509.469049732052" "-0.231609495577422" "0.23066974953465" "0.045150619062086" "0.321593945703606" "FBXO31" "79791"
"ENSG00000103266" "845.234346648701" "-0.366307968049241" "0.173211576100011" "0.00404548921752047" "0.0779374049253278" "STUB1" "10273"
"ENSG00000103269" "4.19851478655159" "0.0120019528949893" "0.16243329085607" "0.659090455346744" "0.910678638250669" "RHBDL1" "9028"
"ENSG00000103274" "306.741733901478" "0.0057051093511051" "0.132299186770822" "0.939334280302847" "0.987972089810239" "NUBP1" "4682"
"ENSG00000103275" "1944.02178420748" "0.126666006305639" "0.115983591150011" "0.149313106380865" "0.561375141297395" "UBE2I" "7329"
"ENSG00000103310" "0.144932456161539" "-0.000437657508591934" "0.164151909123011" "0.994380029263487" NA "ZP2" "7783"
"ENSG00000103313" "0.6129317664718" "0.00364288610680425" "0.164192902637828" "0.545938959727247" NA "MEFV" "4210"
"ENSG00000103316" "6.0350699484174" "-0.0311429806021581" "0.167546540625727" "0.105885626592769" "0.484056546325332" "CRYM" "1428"
"ENSG00000103319" "1069.67996293913" "-0.00395057550824685" "0.129921270882061" "0.953638769249549" "0.990539635956758" "EEF2K" "29904"
"ENSG00000103326" "238.575033685741" "-0.0795298680424335" "0.16854684895687" "0.261402158929872" "0.688008896846811" "CAPN15" "6650"
"ENSG00000103335" "3618.54157583106" "-0.194872658089345" "0.231381884367993" "0.0865967298784271" "0.44273945587322" "PIEZO1" "9780"
"ENSG00000103342" "5849.14718448706" "0.0169205684115606" "0.0954069917350572" "0.825550683432717" "0.959460421626926" "GSPT1" "2935"
"ENSG00000103343" "187.011994138229" "-0.0170088267527231" "0.126396229767506" "0.836329809059838" "0.964265215919008" "ZNF174" "7727"
"ENSG00000103351" "533.969101835295" "0.136976480897781" "0.14526772700994" "0.148579748855468" "0.560970121151975" "CLUAP1" "23059"
"ENSG00000103353" "2975.18400054138" "-0.120757499968809" "0.116177134049737" "0.166047006807848" "0.58582193987208" "UBFD1" "56061"
"ENSG00000103356" "734.757502966292" "-0.0228082807708904" "0.10298433867663" "0.78028728423823" "0.946432620949161" "EARS2" "124454"
"ENSG00000103363" "752.404709703903" "-0.156889011506724" "0.230508286643868" "0.0721166857614267" "0.40835303685784" "ELOB" "6923"
"ENSG00000103365" "1309.90301618336" "0.091033412269932" "0.12273622188008" "0.296096839738078" "0.720721380996931" "GGA2" "23062"
"ENSG00000103375" "0.325594990285486" "-0.0035403110223093" "0.164198420571473" "0.588574350129935" NA "AQP8" "343"
"ENSG00000103381" "639.98955819641" "-0.097183235820341" "0.145625518304319" "0.271201988166633" "0.69814349537018" "CPPED1" "55313"
"ENSG00000103404" "547.133643225281" "-0.106321205457074" "0.159442602573366" "0.224674262174383" "0.651642728169329" "USP31" "57478"
"ENSG00000103415" "621.978767492223" "0.0675175012258078" "0.118694546808659" "0.429004331999751" "0.812244458426231" "HMOX2" "3163"
"ENSG00000103423" "1049.98572658808" "-0.14618575275177" "0.146639294163533" "0.129001069288656" "0.527638776012957" "DNAJA3" "9093"
"ENSG00000103426" "1.97054610441173" "-0.00211627942369303" "0.163991493162799" "0.76063925777741" "0.941067443799022" "CORO7-PAM16" "100529144"
"ENSG00000103429" "1903.48867746742" "-0.0118645992715504" "0.0894485985385959" "0.875222982501029" "0.973121185954029" "BFAR" "51283"
"ENSG00000103449" "896.757686874894" "0.0785111050829463" "0.145527089862083" "0.346215310811696" "0.757869932677975" "SALL1" "6299"
"ENSG00000103472" "0.363514061039027" "0.00457255351973175" "0.164178175776918" "0.679292929815603" NA "RRN3P2" "653390"
"ENSG00000103479" "1616.27415264575" "0.071110998300988" "0.111243025252711" "0.394797191240582" "0.793605481803235" "RBL2" "5934"
"ENSG00000103485" "26.1315125421419" "2.38816749892474" "0.902274156238494" "0.000242924280151129" "0.00943328781848612" "QPRT" "23475"
"ENSG00000103489" "1945.22491907469" "-0.028769521342749" "0.153953932432213" "0.638843804961276" "0.90247095240903" "XYLT1" "64131"
"ENSG00000103490" "115.007881936811" "0.657246032071759" "0.238282196553069" "0.000330783376447439" "0.0118876560007757" "PYCARD" "29108"
"ENSG00000103494" "483.117850658914" "0.227641299961545" "0.163274837468113" "0.0363005845443122" "0.28810634142078" "RPGRIP1L" "23322"
"ENSG00000103495" "2849.31891800083" "0.0407934185767221" "0.136258164935348" "0.604985124847055" "0.890370507451516" "MAZ" "4150"
"ENSG00000103496" "823.005968530358" "-0.100629581280909" "0.118467706169932" "0.246050829001762" "0.675052733761961" "STX4" "6810"
"ENSG00000103502" "1098.55805088684" "-0.326155739593888" "0.196703320766976" "0.011564075632188" "0.153228415895816" "CDIPT" "10423"
"ENSG00000103507" "561.194336068627" "0.00174591548382565" "0.125193524647227" "0.985156897825464" "0.995921554550578" "BCKDK" "10295"
"ENSG00000103510" "398.490154072452" "0.0319259784021768" "0.0908080409546105" "0.673159197137221" "0.915513385873845" "KAT8" "84148"
"ENSG00000103512" "4602.2151936899" "-0.0305677220585447" "0.110011023606928" "0.717136815584328" "0.929166255336299" "NOMO1" "23420"
"ENSG00000103522" "7.14863635087231" "0.0234805370186339" "0.165441708424947" "0.220310893507525" "0.647066622541339" "IL21R" "50615"
"ENSG00000103528" "0.422154441595192" "0.00234100546797529" "0.164137045247907" "0.907263559018669" NA "SYT17" "51760"
"ENSG00000103540" "1049.92980528721" "0.141694300406497" "0.170306195506237" "0.139861749970308" "0.548095337857748" "CCP110" "9738"
"ENSG00000103544" "1759.15726192841" "0.312334195979149" "0.146780456892433" "0.00519435005536885" "0.0911663582013068" "VPS35L" "57020"
"ENSG00000103549" "1946.84770682389" "-0.0621859765610109" "0.0984942154318409" "0.42648160027778" "0.810739368727503" "RNF40" "9810"
"ENSG00000103550" "483.405389289746" "0.100322057569156" "0.114556537175127" "0.245230585342287" "0.673637047059885" "KNOP1" "400506"
"ENSG00000103591" "1467.51070254062" "0.0359871634520506" "0.114118820551763" "0.667746399981316" "0.913502566143954" "AAGAB" "79719"
"ENSG00000103599" "28.8109094287944" "0.0132006040063284" "0.156351306943069" "0.792775882440242" "0.950148710032295" "IQCH" "64799"
"ENSG00000103642" "609.130717599053" "0.0311713113202009" "0.143835597011784" "0.670530700171568" "0.914465095637075" "LACTB" "114294"
"ENSG00000103647" "117.103821372476" "0.662620668181249" "0.288843216388613" "0.00110352777837023" "0.0315568948549432" "CORO2B" "10391"
"ENSG00000103653" "699.369752463687" "-0.379098853430655" "0.279694478453495" "0.012530953465661" "0.162686828913196" "CSK" "1445"
"ENSG00000103657" "2180.04399940627" "0.0230685501979908" "0.127886778931951" "0.677114861235173" "0.916902290648419" "HERC1" "8925"
"ENSG00000103671" "524.41808857927" "0.0996279270140817" "0.111784962228998" "0.241680920581241" "0.66950166285496" "TRIP4" "9325"
"ENSG00000103707" "251.68565357631" "0.107736262744566" "0.145467283440715" "0.22959429234614" "0.657225519136578" "MTFMT" "123263"
"ENSG00000103710" "0.651959158089186" "0.00659810686368711" "0.164045107020293" "0.579690125272154" NA "RASL12" "51285"
"ENSG00000103723" "0.843089152365086" "-0.00711872158406959" "0.164338592232657" "0.311803401328687" NA "AP3B2" "8120"
"ENSG00000103740" "8.71471217480707" "0.0181053622217568" "0.163886335894677" "0.471818984386636" "0.838227036077605" "ACSBG1" "23205"
"ENSG00000103742" "3.35822212654791" "5.65335472323877" "2.66006910529036" "0.000134606512578764" "0.00584124961335546" "IGDCC4" "57722"
"ENSG00000103769" "2904.1132130447" "-0.20530961271209" "0.10001133482519" "0.014577973590168" "0.175484570223929" "RAB11A" "8766"
"ENSG00000103811" "2.61456413806893" "0.0279814545946012" "0.16641829220065" "0.188064635192474" "0.613127740399075" "CTSH" "1512"
"ENSG00000103832" "0.251848521904468" "-0.00308974050132867" "0.164180633565023" "0.702622485206736" NA NA NA
"ENSG00000103852" "470.79571575399" "0.15138253282542" "0.131111544825423" "0.106183716505947" "0.484404994998686" "TTC23" "64927"
"ENSG00000103855" "2172.50582226178" "0.00614825720132665" "0.118195714318222" "0.941246747061462" "0.988394497005013" "CD276" "80381"
"ENSG00000103876" "725.110756723048" "0.0453687475471996" "0.0921471381807956" "0.552071820689383" "0.872120737488743" "FAH" "2184"
"ENSG00000103888" "2090.59943944706" "0.0291007799156699" "0.166626669818169" "0.198403549050689" "0.62445853208012" "CEMIP" "57214"
"ENSG00000103932" "667.356062500726" "-0.0664664697843219" "0.134993727569645" "0.429473424108746" "0.812423680871798" "RPAP1" "26015"
"ENSG00000103942" "10.4356743180416" "0.00463081347999574" "0.162304563677151" "0.860956288883001" "0.969583093880638" "HOMER2" "9455"
"ENSG00000103966" "1745.1290137812" "0.0250687295228723" "0.144686822876883" "0.739804205947805" "0.935519765235853" "EHD4" "30844"
"ENSG00000103978" "1740.51489568236" "-0.137480177856332" "0.102777931255202" "0.0952235625508689" "0.462476384655283" "TMEM87A" "25963"
"ENSG00000103994" "3146.60248322499" "0.124030608552247" "0.161504567164523" "0.202805530824291" "0.629861943826812" "ZNF106" "64397"
"ENSG00000103995" "454.881343964956" "-0.00957183256980221" "0.150747109464274" "0.872492719655542" "0.972140817541399" "CEP152" "22995"
"ENSG00000104043" "7.15179476462715" "0.0505757745622101" "0.172624176121436" "0.107601290521826" "0.486793868934414" "ATP8B4" "79895"
"ENSG00000104047" "623.569414874162" "0.0640222423342977" "0.0911839659914842" "0.397803288247492" "0.794965401496658" "DTWD1" "56986"
"ENSG00000104064" "558.061667900066" "0.0306513717830428" "0.132295823276183" "0.703429968283477" "0.924240208119339" "GABPB1" "2553"
"ENSG00000104067" "3503.32483982385" "0.0994987172151597" "0.132573084092244" "0.26521448193855" "0.691541682062393" "TJP1" "7082"
"ENSG00000104081" "93.4484423728721" "1.31356243426611" "0.625119530264674" "0.00100874181488543" "0.0293844273620155" "BMF" "90427"
"ENSG00000104093" "1270.84397644328" "-0.0196415820959685" "0.11238166111418" "0.808379153851812" "0.954651698890054" "DMXL2" "23312"
"ENSG00000104112" "0.346081416209637" "-0.00333369887799322" "0.164197808225939" "0.544306253151166" NA "SCG3" "29106"
"ENSG00000104129" "169.400076671019" "-0.0596650686637978" "0.125891310421611" "0.480193178677375" "0.841103883503971" "DNAJC17" "55192"
"ENSG00000104131" "1946.05078644934" "0.1350964331103" "0.138869069122067" "0.150254855697955" "0.562785174284324" "EIF3J" "8669"
"ENSG00000104133" "1790.27019273307" "0.00373249273139898" "0.12722590692489" "0.960922113858249" "0.99251445274817" "SPG11" "80208"
"ENSG00000104140" "2.9208955734114" "-0.00555107740374713" "0.162890549698903" "0.7891766619771" "0.948834192699232" "RHOV" "171177"
"ENSG00000104142" "995.968695312584" "-0.45473870665119" "0.230901926496407" "0.00351591231998419" "0.0711296107812186" "VPS18" "57617"
"ENSG00000104147" "138.177313862566" "0.140840418626815" "0.224121455133157" "0.0836323635029049" "0.435625135416708" "OIP5" "11339"
"ENSG00000104154" "670.401410410254" "-0.0263295153973655" "0.117381122139276" "0.748834194959025" "0.937597018304375" "SLC30A4" "7782"
"ENSG00000104164" "2417.96238985101" "-0.00510979460092998" "0.0981848530199176" "0.942956885754273" "0.988643035209007" "BLOC1S6" "26258"
"ENSG00000104177" "282.193922151305" "-0.0581638514054066" "0.140380639055994" "0.472966880128687" "0.838513719077208" "MYEF2" "50804"
"ENSG00000104205" "393.543017707806" "0.0487484941732909" "0.147336813930664" "0.518072826175084" "0.857477061782227" "SGK3" "23678"
"ENSG00000104213" "214.256399485716" "-0.00795059355942977" "0.153756822544414" "0.884223329981349" "0.974065403428081" "PDGFRL" "5157"
"ENSG00000104218" "358.761103270189" "0.201805305567659" "0.137437593443416" "0.042172302872001" "0.310251139589769" "CSPP1" "79848"
"ENSG00000104219" "1806.24317957628" "0.0148278664959003" "0.104663353387219" "0.838117671456454" "0.964596641104702" "ZDHHC2" "51201"
"ENSG00000104221" "247.677624536687" "-0.282689938731747" "0.188741077055957" "0.0187291452289739" "0.202207619815528" "BRF2" "55290"
"ENSG00000104228" "471.979540746341" "-0.0853677869773501" "0.15371911599408" "0.304237520100033" "0.724838890789133" "TRIM35" "23087"
"ENSG00000104231" "637.437125193773" "0.112783580866173" "0.107394089416748" "0.177614773825309" "0.60016298307567" "ZFAND1" "79752"
"ENSG00000104290" "1.12313979903867" "0.00631521310022964" "0.163910623472998" "0.613211102202266" NA "FZD3" "7976"
"ENSG00000104299" "324.924142570777" "0.0108378433272047" "0.128729568295036" "0.892017947771642" "0.975560620348926" "INTS9" "55756"
"ENSG00000104312" "724.037627459125" "0.153345709239912" "0.179215103393315" "0.120738088768475" "0.512767043963408" "RIPK2" "8767"
"ENSG00000104313" "32.1272920982001" "-0.0559075793339623" "0.170963635202367" "0.216861380617787" "0.642697600266952" "EYA1" "2138"
"ENSG00000104320" "2270.50420706846" "0.238428484002133" "0.141701779648358" "0.0219566037633404" "0.221711883725458" "NBN" "4683"
"ENSG00000104321" "55.3432459117089" "1.65248345933603" "0.580629433136506" "0.000150518581175047" "0.00632615383059677" "TRPA1" "8989"
"ENSG00000104324" "917.189934492985" "0.0165022448814834" "0.143503808937456" "0.817387573084561" "0.957322055336581" "CPQ" "10404"
"ENSG00000104325" "1147.74022399697" "0.116908186024132" "0.157955938077346" "0.206933185706694" "0.632257811250069" "DECR1" "1666"
"ENSG00000104327" "0.471222623050791" "-0.00308263859341133" "0.164154006685623" "0.82773276542199" NA "CALB1" "793"
"ENSG00000104331" "5970.47117778319" "-0.012815154328082" "0.0746303042198282" "0.862757137916255" "0.969604759014739" "BPNT2" "54928"
"ENSG00000104332" "2606.53958987532" "0.0450326762169854" "0.172645726752559" "0.0208823529279023" "0.216551481207813" "SFRP1" "6422"
"ENSG00000104341" "1304.58363986" "0.317156756875912" "0.200563897867071" "0.0137862771221965" "0.170183321258947" "LAPTM4B" "55353"
"ENSG00000104343" "966.90871880695" "-0.25472082930534" "0.152588683693644" "0.0193147968295602" "0.205432747161462" "UBE2W" "55284"
"ENSG00000104356" "477.035100222015" "0.0312268528403223" "0.130146292329402" "0.702348705952703" "0.924002696081748" "POP1" "10940"
"ENSG00000104361" "1191.27073331905" "-0.109761365840359" "0.174482835472378" "0.196626829475619" "0.622577323026194" "NIPAL2" "79815"
"ENSG00000104365" "971.523047538578" "-0.107633642971274" "0.119677792001985" "0.224344584644107" "0.651527909709198" "IKBKB" "3551"
"ENSG00000104368" "1519.68412549439" "-0.0880145084909842" "0.177281880713495" "0.198882580815877" "0.625172734118434" "PLAT" "5327"
"ENSG00000104369" "61.3721597883379" "-2.79588673448359" "0.461962609098788" "5.15017966174543e-11" "9.41019142827128e-09" "JPH1" "56704"
"ENSG00000104375" "1002.67527163586" "0.278416248141956" "0.143100980718583" "0.00970915092530422" "0.137576687152188" "STK3" "6788"
"ENSG00000104381" "332.884998450661" "0.0198494191494975" "0.137044857213706" "0.803106001939327" "0.953145671646876" "GDAP1" "54332"
"ENSG00000104388" "3639.54002667289" "-0.00660578728407627" "0.0970475630055937" "0.962777849456175" "0.992982644733232" "RAB2A" "5862"
"ENSG00000104408" "4674.38301458246" "0.0351125164250724" "0.110919306914888" "0.67040820599453" "0.914465095637075" "EIF3E" "3646"
"ENSG00000104412" "543.698846769747" "0.115942201095641" "0.112753706389793" "0.172461514587534" "0.593564448643562" "EMC2" "9694"
"ENSG00000104413" "0.761628856255276" "-0.000547959390113748" "0.164149728051739" "0.99433859765003" NA "ESRP1" "54845"
"ENSG00000104415" "0.263394365528574" "-0.0004395341270923" "0.164151858790236" "0.994406750543162" NA "CCN4" "8840"
"ENSG00000104419" "1053.72483177939" "-0.0860677580769742" "0.176142703827373" "0.208184226153486" "0.634198279672202" "NDRG1" "10397"
"ENSG00000104427" "490.405506647728" "-0.0433001242935748" "0.120494162292816" "0.620196479949629" "0.896214049165366" "ZC2HC1A" "51101"
"ENSG00000104432" "84.7285890971508" "0.0535141916025412" "0.158182895481318" "0.420106898663029" "0.809556010058503" "IL7" "3574"
"ENSG00000104435" "240.781017391873" "-4.35170030693355" "0.376049945177977" "1.68271517167429e-32" "3.24539666110249e-29" "STMN2" "11075"
"ENSG00000104442" "1294.55353115379" "0.034815449912583" "0.0988658682738404" "0.675950349045292" "0.916537226214447" "ARMC1" "55156"
"ENSG00000104447" "910.402637593872" "0.0089844834366142" "0.141875984110112" "0.903058641593757" "0.978238386219698" "TRPS1" "7227"
"ENSG00000104450" "169.724284882516" "0.0731277946812288" "0.14706961073719" "0.374459602164547" "0.779454343970765" "SPAG1" "6674"
"ENSG00000104472" "749.606800346892" "-0.0719533828762289" "0.0983318160340305" "0.361701904919891" "0.770642158536819" "CHRAC1" "54108"
"ENSG00000104490" "10.0229172604114" "0.0883095208742819" "0.19592351776757" "0.0290839815007347" "0.258897221360529" "NCALD" "83988"
"ENSG00000104497" "389.620073974091" "-0.0746693726986348" "0.130520318468306" "0.383887661382311" "0.785003145932113" "SNX16" "64089"
"ENSG00000104517" "3719.41206860521" "0.175702462008933" "0.127853776339052" "0.0640428654635377" "0.385646430809902" "UBR5" "51366"
"ENSG00000104518" "555.560014104728" "0.213131996249129" "0.261930467675234" "0.0496484583507602" "0.338280486071964" "GSDMD" "79792"
"ENSG00000104522" "638.444669456532" "-0.00227861520133433" "0.128119981570931" "0.973827522444781" "0.994146429517353" "GFUS" "7264"
"ENSG00000104524" "149.146432440967" "-0.0289456739961652" "0.155720749501937" "0.596961932871868" "0.889070825068577" "PYCR3" "65263"
"ENSG00000104529" "3431.69850845186" "0.0242609954424702" "0.12970651402009" "0.757846804688213" "0.9407914184275" "EEF1D" "1936"
"ENSG00000104549" "1626.90787727173" "0.193837839861239" "0.172630074410248" "0.0667865506080431" "0.393376635715783" "SQLE" "6713"
"ENSG00000104611" "1048.6438460521" "0.293293347653967" "0.187203036556903" "0.0166117329036768" "0.190076769770614" "SH2D4A" "63898"
"ENSG00000104613" "806.951724412109" "0.293136268962204" "0.106833326238154" "0.00122542392281905" "0.0336565007156537" "INTS10" "55174"
"ENSG00000104626" "755.301786349168" "0.181117588011209" "0.172692417844186" "0.0804502321667878" "0.429546333420825" "ERI1" "90459"
"ENSG00000104635" "4282.29568269093" "-0.0110172685302521" "0.134752610528143" "0.887988910606491" "0.975088857097253" "SLC39A14" "23516"
"ENSG00000104643" "798.954731421905" "-0.281170271909551" "0.105508016482354" "0.00163177566271831" "0.0410497999325572" "MTMR9" "66036"
"ENSG00000104660" "1269.74862902676" "-0.0359674682678692" "0.119770800409838" "0.647247212381845" "0.905778320634849" "LEPROTL1" "23484"
"ENSG00000104671" "781.44350620018" "0.00195439137732379" "0.100460960740291" "0.982197531800288" "0.995762144776431" "DCTN6" "10671"
"ENSG00000104679" "338.100737837505" "0.00430063409159397" "0.118155542946017" "0.956135839728277" "0.991374822651182" "R3HCC1" "203069"
"ENSG00000104687" "1376.95131225932" "0.230131419989969" "0.229833476322932" "0.046583263854097" "0.326308431791532" "GSR" "2936"
"ENSG00000104689" "11.8356935833725" "-0.00656187568698476" "0.160719257662889" "0.869400684195863" "0.971489159158572" "TNFRSF10A" "8797"
"ENSG00000104691" "324.052752661587" "-0.143323070005628" "0.147363796383814" "0.132920364794358" "0.535072284809942" "UBXN8" "7993"
"ENSG00000104695" "2221.47970300525" "0.0202508766588251" "0.0876987920078314" "0.784078844371082" "0.947653663745417" "PPP2CB" "5516"
"ENSG00000104714" "230.60203972035" "-0.0773565747380552" "0.126193612077644" "0.370169949833815" "0.775316631971483" "ERICH1" "157697"
"ENSG00000104723" "4045.51252400311" "-0.120783807100154" "0.128246903678123" "0.174369930954327" "0.596298354038499" "TUSC3" "7991"
"ENSG00000104728" "1538.44010653162" "-0.128641273983763" "0.153959552939975" "0.166134680523067" "0.585856150034859" "ARHGEF10" "9639"
"ENSG00000104731" "178.669035395244" "-0.304530407511578" "0.244604048377161" "0.0218281247913788" "0.221574614110382" "KLHDC4" "54758"
"ENSG00000104738" "3819.54632087874" "0.100593880765154" "0.161553023700023" "0.237417880352741" "0.665282532638979" "MCM4" "4173"
"ENSG00000104756" "2456.71655647144" "0.00721027207568677" "0.112628535590546" "0.932764710281837" "0.986575413109568" "KCTD9" "54793"
"ENSG00000104763" "2027.87481438182" "-0.0230925395951688" "0.144010436988429" "0.742985215536077" "0.936643184069182" "ASAH1" "427"
"ENSG00000104765" "3926.47811667988" "0.0156887273608212" "0.133980161109578" "0.849404182501819" "0.967334031269753" "BNIP3L" "665"
"ENSG00000104774" "958.769254546629" "0.0116094072309495" "0.114254408994829" "0.885585153001768" "0.97464780655996" "MAN2B1" "4125"
"ENSG00000104783" "37.9016406193171" "-0.0899917339471787" "0.196488863970704" "0.0344180293998274" "0.279094910282683" "KCNN4" "3783"
"ENSG00000104805" "3105.38573052634" "-0.0443493198808854" "0.117692864143967" "0.595717270191385" "0.888508367071838" "NUCB1" "4924"
"ENSG00000104808" "0.181295272575539" "0.00019598706755996" "0.164060562040073" "0.945262269263081" NA "DHDH" "27294"
"ENSG00000104812" "1227.63242910786" "-0.103587551820365" "0.122814918168937" "0.242619408370891" "0.670271653580057" "GYS1" "2997"
"ENSG00000104814" "2.43030842952726" "-0.0247675563108277" "0.165959767663942" "0.158630762266364" "0.574966124748286" "MAP4K1" "11184"
"ENSG00000104823" "543.274214090516" "0.0413714434609701" "0.128104398835877" "0.621197718732341" "0.896530950260041" "ECH1" "1891"
"ENSG00000104824" "4776.91961314277" "0.0728317675458047" "0.112754983787152" "0.401720951412334" "0.797032129137061" "HNRNPL" "3191"
"ENSG00000104825" "227.961676436512" "-0.20408865291883" "0.205621702535359" "0.0614118757786058" "0.377607984330514" "NFKBIB" "4793"
"ENSG00000104826" "0.420833762578816" "0.00280489667110933" "0.163983940468911" "0.77693899847315" NA "LHB" "3972"
"ENSG00000104835" "207.323727792676" "-0.0196553882353274" "0.143871944335814" "0.779943118794828" "0.946432620949161" "SARS2" "54938"
"ENSG00000104852" "1951.97841813055" "-0.0372016684591445" "0.122254703296845" "0.638496718310723" "0.902232663337474" "SNRNP70" "6625"
"ENSG00000104853" "2154.37279833559" "-0.284047080796588" "0.15373973999398" "0.0113947121259063" "0.152145702370371" "CLPTM1" "1209"
"ENSG00000104856" "178.113515360655" "-0.0518122514202802" "0.160779204922439" "0.397399913750727" "0.794708260701051" "RELB" "5971"
"ENSG00000104859" "265.961612619428" "-0.0273922315161859" "0.148719622138775" "0.686614808034686" "0.920912342504612" "CLASRP" "11129"
"ENSG00000104863" "24.177970453552" "-0.038846496173576" "0.164196218678324" "0.376039814630088" "0.780165951343454" "LIN7B" "64130"
"ENSG00000104866" "257.478892488606" "-0.0471641113935094" "0.148219325286356" "0.52325541359686" "0.859809637388323" "PPP1R37" "284352"
"ENSG00000104870" "150.491942007561" "2.05413566565785" "0.321116590055024" "7.60999975048844e-12" "1.59149850203588e-09" "FCGRT" "2217"
"ENSG00000104872" "498.980225703941" "0.0351888586470754" "0.109093630027454" "0.656009036163411" "0.910013973445575" "PIH1D1" "55011"
"ENSG00000104880" "780.632501582531" "-0.133001085359738" "0.176297716809567" "0.147713173318697" "0.559704270348382" "ARHGEF18" "23370"
"ENSG00000104881" "39.6650569307711" "0.0814471765629765" "0.182094464327488" "0.145453329513701" "0.556772324654746" "PPP1R13L" "10848"
"ENSG00000104883" "9.14307676055411" "-0.036429604052842" "0.165908049197886" "0.30913906636955" "0.728079517534759" "PEX11G" "92960"
"ENSG00000104884" "740.484647002161" "-0.000709858675314222" "0.143478146143361" "0.99878437300947" "0.999855152845959" "ERCC2" "2068"
"ENSG00000104885" "338.971298718065" "-0.0377943447554645" "0.159873470958332" "0.48009976670017" "0.841103883503971" "DOT1L" "84444"
"ENSG00000104886" "320.188444952432" "0.0142644130504817" "0.130434295573489" "0.857233080030929" "0.969099929036417" "PLEKHJ1" "55111"
"ENSG00000104888" "1.93977379293702" "-0.00693617628056646" "0.163660644502677" "0.644497412804929" "0.904716954452425" "SLC17A7" "57030"
"ENSG00000104889" "493.836415150095" "0.0900431743797599" "0.175473025709604" "0.213947553652066" "0.640072670853596" "RNASEH2A" "10535"
"ENSG00000104894" "2.71156329846182" "0.0168020501867576" "0.165165335156846" "0.0790580603686863" "0.425780270518044" "CD37" "951"
"ENSG00000104897" "383.830610960225" "-0.0457161755482262" "0.147326278988628" "0.536831552840712" "0.865905095714829" "SF3A2" "8175"
"ENSG00000104899" "19.9922481836588" "-0.0230319723796332" "0.164613623534214" "0.367371533804105" "0.773515923274208" "AMH" "268"
"ENSG00000104901" "0.585240597680408" "-0.00626980146917184" "0.164115960979586" "0.504047458872784" NA "DKKL1" "27120"
"ENSG00000104903" "3.32430277916185" "0.0454547528944682" "0.172132026563932" "0.0393149176228285" "0.300364586310324" "LYL1" "4066"
"ENSG00000104904" "9378.78853441067" "-0.185327864452171" "0.129245959529947" "0.0535334467745117" "0.350654177023386" "OAZ1" "4946"
"ENSG00000104907" "450.37079410799" "-0.603456248274581" "0.302084672751769" "0.00219542974226787" "0.0504657889840291" "TRMT1" "55621"
"ENSG00000104915" "402.441336220517" "-0.150243655205216" "0.170704548619115" "0.124247593741279" "0.519888615307312" "STX10" "8677"
"ENSG00000104936" "969.485036955723" "-0.233769169517332" "0.352348425709871" "0.0310856084126817" "0.26871712690604" "DMPK" "1760"
"ENSG00000104938" "0.386344130885403" "-0.00344403686752875" "0.164204678704818" "0.467477189162159" NA "CLEC4M" "10332"
"ENSG00000104946" "558.882055181792" "-0.0659911196036084" "0.144826388299316" "0.415379331970157" "0.806981097698665" "TBC1D17" "79735"
"ENSG00000104951" "6.43948565189369" "0.0317927770759462" "0.165934872462449" "0.287710950123152" "0.713766841850158" "IL4I1" "259307"
"ENSG00000104953" "0.545196068920527" "-0.00135447349140093" "0.164083261176312" "0.719794008034676" NA "TLE6" "79816"
"ENSG00000104957" "233.279028663697" "-0.113718632115552" "0.19167881770217" "0.139335448821561" "0.546951940663629" "YJU2B" "81576"
"ENSG00000104960" "1031.06368182276" "-0.349576748469196" "0.256949134237649" "0.0143438069375595" "0.174722667243619" "PTOV1" "53635"
"ENSG00000104964" "3195.68087156273" "-0.253789870750206" "0.126897871024802" "0.0100162007126622" "0.140210654814832" "TLE5" "166"
"ENSG00000104969" "712.990237244167" "-0.0600436325068879" "0.15228860050049" "0.422528478630409" "0.810058753870717" "SGTA" "6449"
"ENSG00000104973" "283.855083170164" "-0.082750165806502" "0.132133382022648" "0.344302680471737" "0.756355059870496" "MED25" "81857"
"ENSG00000104976" "270.526185922948" "-0.169899812350117" "0.245591528319632" "0.0605232535892694" "0.374869607102243" "SNAPC2" "6618"
"ENSG00000104979" "829.846909256901" "-0.0706117173774241" "0.12705672786209" "0.409559599804221" "0.802929244793502" "C19orf53" "28974"
"ENSG00000104980" "462.414107947868" "0.00929394314986624" "0.124041336537058" "0.910757189275185" "0.979687489461159" "TIMM44" "10469"
"ENSG00000104983" "44.1737655684344" "0.0807434532602672" "0.176506984319531" "0.199826215872617" "0.625872149966958" "CCDC61" "729440"
"ENSG00000104998" "197.045517771906" "0.25656774862648" "0.25357281373501" "0.0363049093935112" "0.28810634142078" "IL27RA" "9466"
"ENSG00000105011" "804.383434206578" "0.105240556883697" "0.176736913292159" "0.190431694706304" "0.615650031485177" "ASF1B" "55723"
"ENSG00000105048" "125.958531031073" "1.39626073165665" "0.491882872313447" "0.000155418016619542" "0.00648496618385099" "TNNT1" "7138"
"ENSG00000105053" "473.695764866495" "-0.0162910802647037" "0.111447816132815" "0.844585374378177" "0.966158367522831" "VRK3" "51231"
"ENSG00000105058" "1418.42905548567" "-0.0670828364935906" "0.0694242739904233" "0.287540025742744" "0.713766841850158" "FAM32A" "26017"
"ENSG00000105063" "1393.75362740898" "-0.250481538289108" "0.14669609765308" "0.0178716629155688" "0.197944610300523" "PPP6R1" "22870"
"ENSG00000105072" "100.085186068108" "-0.0572772592825607" "0.15363909622504" "0.429734500644206" "0.812740407733944" "C19orf44" "84167"
"ENSG00000105085" "143.424847087349" "-0.0553173339040105" "0.132937187393802" "0.505867802472028" "0.851151412776857" "MED26" "9441"
"ENSG00000105088" "42.8846435136334" "1.69834783602215" "1.0187876913619" "0.00190474655253658" "0.0460481764051949" "OLFM2" "93145"
"ENSG00000105122" "37.5008776532894" "6.88177104467615" "2.42168853358337" "1.43921324171865e-07" "1.38912158399626e-05" "RASAL3" "64926"
"ENSG00000105127" "495.004281736618" "-0.184308858254073" "0.150340794309108" "0.0682977657335552" "0.399028144598806" "AKAP8" "10270"
"ENSG00000105131" "0.417032906305322" "-0.00366528373709167" "0.164194785517897" "0.613704526953539" NA "EPHX3" "79852"
"ENSG00000105135" "686.168114931558" "-0.228678315211216" "0.241592612704127" "0.0450135162941383" "0.321012578403308" "ILVBL" "10994"
"ENSG00000105136" "177.109569417679" "0.00494050139012927" "0.137418058763105" "0.949961596649065" "0.989963757744445" "ZNF419" "79744"
"ENSG00000105137" "1184.12072899257" "-0.0684510443384573" "0.138862825138495" "0.41268662648488" "0.804928362338156" "SYDE1" "85360"
"ENSG00000105146" "5.31284714309036" "0.0215533321875842" "0.162603427934393" "0.523841977021459" "0.859809637388323" "AURKC" "6795"
"ENSG00000105171" "548.951546581721" "0.0345965835883413" "0.101326235255171" "0.680287240032929" "0.91857295394281" "POP4" "10775"
"ENSG00000105173" "160.410858309762" "0.0537134821766274" "0.155113080397294" "0.441147164152445" "0.819839459167744" "CCNE1" "898"
"ENSG00000105176" "1539.50999945479" "0.038778939969615" "0.0884001476988419" "0.583446063831818" "0.884747915576081" "URI1" "8725"
"ENSG00000105185" "752.818497197889" "0.0604851168777757" "0.12336389835948" "0.477759222396211" "0.84098177800929" "PDCD5" "9141"
"ENSG00000105186" "918.092324551799" "-0.0526571271125764" "0.111753023543408" "0.527415398743436" "0.860738983162851" "ANKRD27" "84079"
"ENSG00000105193" "5431.97223496457" "0.0473009137416729" "0.102120085977324" "0.676185440190318" "0.916537226214447" "RPS16" "6217"
"ENSG00000105197" "739.643227207867" "-0.0147463458396541" "0.128435889338517" "0.852712807880254" "0.968656861046649" "TIMM50" "92609"
"ENSG00000105202" "1273.80793782599" "0.34829102689542" "0.186876870487052" "0.00699204850173876" "0.111146154649297" "FBL" "2091"
"ENSG00000105204" "24.3453635516087" "4.00957131402122" "0.702749388689996" "5.45263957567058e-10" "8.23016676126e-08" "DYRK1B" "9149"
"ENSG00000105219" "1.05125085563344" "-0.000183015028018323" "0.163343816962026" "0.98230076326123" NA "CCNP" "79935"
"ENSG00000105220" "3561.23697691913" "0.16728977110586" "0.0951289056357041" "0.0350282578717862" "0.282144083590935" "GPI" "2821"
"ENSG00000105221" "1716.33390891294" "-0.0813662913516792" "0.115143556896099" "0.340388044176476" "0.753089607843404" "AKT2" "208"
"ENSG00000105223" "1590.0455648803" "0.047125951711102" "0.132768056195318" "0.578184673929594" "0.882607472523955" "PLD3" "23646"
"ENSG00000105227" "74.2727007104573" "-0.00320539158692938" "0.145088909132966" "0.961302615457492" "0.99252851507463" "PRX" "57716"
"ENSG00000105229" "187.258743381362" "-0.0276880828679937" "0.143820196069488" "0.701337131122953" "0.924002696081748" "PIAS4" "51588"
"ENSG00000105245" "467.878601221208" "-0.131516133498321" "0.152115233518868" "0.163458748575761" "0.58213671051764" "NUMBL" "9253"
"ENSG00000105246" "4.40328227344584" "-0.0587394881309019" "0.178110691051225" "0.0281638321110186" "0.254418511362297" "EBI3" "10148"
"ENSG00000105248" "163.214437053977" "-0.0716521367295721" "0.135888485973645" "0.397571754022458" "0.794909556497804" "YJU2" "55702"
"ENSG00000105254" "814.897508298229" "0.0392318545192534" "0.107105521991383" "0.631980768613608" "0.900504643303993" "TBCB" "1155"
"ENSG00000105255" "55.6063946725902" "0.0668277929526158" "0.171015329607472" "0.248525556558711" "0.677983996063696" "FSD1" "79187"
"ENSG00000105258" "165.493436374263" "-0.0324482304338938" "0.126628224996158" "0.690206708893088" "0.922223697403296" "POLR2I" "5438"
"ENSG00000105261" "0.103557248478849" "-0.000281353962212999" "0.164155083544567" "0.994670766316748" NA "OVOL3" "728361"
"ENSG00000105270" "1746.62617488673" "0.0626639990817642" "0.148960239578106" "0.434875408232958" "0.815444240694358" "CLIP3" "25999"
"ENSG00000105281" "7518.50305918166" "0.0257057342142029" "0.129535737523522" "0.752003999295052" "0.9392460613039" "SLC1A5" "6510"
"ENSG00000105287" "427.537405992996" "0.0583046071092938" "0.127997538992891" "0.477546238487642" "0.840950350783046" "PRKD2" "25865"
"ENSG00000105290" "248.163321201794" "0.369075211047311" "0.156531758836383" "0.00220667898599367" "0.0504657889840291" "APLP1" "333"
"ENSG00000105298" "236.284468341332" "-0.0825645994949326" "0.172422363903206" "0.234463213307408" "0.663051882794069" "CACTIN" "58509"
"ENSG00000105321" "204.585280283311" "0.0776003281208378" "0.152490351674643" "0.343403086646873" "0.755704900364988" "CCDC9" "26093"
"ENSG00000105323" "6568.06247754847" "0.181991585962774" "0.107082778750219" "0.0335329715326146" "0.276036295396589" "HNRNPUL1" "11100"
"ENSG00000105325" "592.431465632539" "-0.0681829135727765" "0.15655682025758" "0.362396187598706" "0.770985785554399" "FZR1" "51343"
"ENSG00000105327" "56.6660624543828" "-0.0595335645266864" "0.163582167607513" "0.340130407609654" "0.752827773450784" "BBC3" "27113"
"ENSG00000105329" "1432.40629304873" "0.0997972392972139" "0.156695968224971" "0.250682259781664" "0.679505163220975" "TGFB1" "7040"
"ENSG00000105339" "1554.54870933144" "-0.00903891488926509" "0.147608351218165" "0.894639182814566" "0.97618474574398" "DENND3" "22898"
"ENSG00000105341" "546.612587436721" "0.0105548822798891" "0.103919032779051" "0.897460929910293" "0.976697081664154" "DMAC2" "55101"
"ENSG00000105355" "3335.96419363394" "-0.0732531046940576" "0.117657453534874" "0.388584687665823" "0.788341866351492" "PLIN3" "10226"
"ENSG00000105364" "342.068322809544" "-0.0466219232594775" "0.153840851949262" "0.490535945407091" "0.844719886254914" "MRPL4" "51073"
"ENSG00000105369" "1.31079109556824" "-0.00139073446172994" "0.163219092721688" "0.945655980264537" NA "CD79A" "973"
"ENSG00000105371" "0.14599107643731" "0.000335664890661795" "0.164065251924034" "0.994465673782035" NA "ICAM4" "3386"
"ENSG00000105372" "6035.6656012534" "-0.100108282741091" "0.135829640398565" "0.259794411496861" "0.686274751904204" "RPS19" "6223"
"ENSG00000105373" "679.719217097688" "0.0030861048095784" "0.123791609295585" "0.972067400760512" "0.994116888140044" "NOP53" "29997"
"ENSG00000105376" "101.939134360848" "-0.0360432589003133" "0.162268918020217" "0.427613899671333" "0.811116887167064" "ICAM5" "7087"
"ENSG00000105379" "469.258334370782" "-0.0850005043696722" "0.155655283465296" "0.30079419911325" "0.72261725384181" "ETFB" "2109"
"ENSG00000105383" "313.487034663645" "0.0392923857397579" "0.137681564386631" "0.63768619322451" "0.901965345268799" "CD33" "945"
"ENSG00000105393" "1062.49142811918" "0.0452921928870811" "0.104161798650815" "0.578687226936415" "0.882908753200518" "BABAM1" "29086"
"ENSG00000105397" "1015.41342125735" "0.0135772600157589" "0.143753573454573" "0.874200808067699" "0.972467163960467" "TYK2" "7297"
"ENSG00000105401" "2800.46213208762" "-0.110207227568631" "0.134087626165214" "0.219615820938564" "0.646221037492978" "CDC37" "11140"
"ENSG00000105402" "1381.13931485193" "-0.203971526799218" "0.115499936963172" "0.0252728583214808" "0.239457573550362" "NAPA" "8775"
"ENSG00000105404" "627.828078285555" "-0.277659800953875" "0.210750886156352" "0.0251104028901683" "0.238765360122365" "RABAC1" "10567"
"ENSG00000105409" "116.519348458397" "-0.816018220137066" "0.514205278968322" "0.0031295409377261" "0.0655278306357655" "ATP1A3" "478"
"ENSG00000105419" "777.522966864208" "-0.206182975835531" "0.188656255188675" "0.0585655090770707" "0.368004593805818" "MEIS3" "56917"
"ENSG00000105426" "1200.09878965829" "-0.450840154396815" "0.232307278253281" "0.00375822823375246" "0.0747254589707619" "PTPRS" "5802"
"ENSG00000105427" "1.80521594286085" "-0.00624513742456384" "0.162954863106892" "0.757933409609083" NA "CNFN" "84518"
"ENSG00000105429" "1385.37836718332" "-0.0707039983105253" "0.135284136111526" "0.409306685955309" "0.802682281640369" "MEGF8" "1954"
"ENSG00000105438" "4990.9910758948" "-0.0460646780666327" "0.101362142385454" "0.564996286534916" "0.877131342605587" "KDELR1" "10945"
"ENSG00000105443" "1096.72251868467" "0.0335380803991896" "0.138828803894021" "0.645569158545529" "0.905079513289176" "CYTH2" "9266"
"ENSG00000105447" "780.209918685792" "-0.101975802317462" "0.178434989318155" "0.190073071299256" "0.615309282285059" "GRWD1" "83743"
"ENSG00000105464" "0.5153173772315" "0.00522488164379876" "0.164156255613322" "0.757135241572223" NA "GRIN2D" "2906"
"ENSG00000105467" "0.212883079236096" "-0.00246481834703494" "0.164152103280699" "0.859649718207686" NA "SYNGR4" "23546"
"ENSG00000105472" "827.707662796468" "-0.193041988605437" "0.184892326987392" "0.0694997502577055" "0.402318284342039" "CLEC11A" "6320"
"ENSG00000105479" "1.13702833301055" "-0.00840599517371701" "0.163568508479524" "0.631802272812794" NA "ODAD1" "93233"
"ENSG00000105483" "489.137638801876" "0.118580252105349" "0.129110545825756" "0.191842591713827" "0.617238870615126" "CARD8" "22900"
"ENSG00000105486" "574.255272289295" "0.120302000605436" "0.197517423053538" "0.122968964713615" "0.518163337266862" "LIG1" "3978"
"ENSG00000105497" "445.643598261886" "0.00368717832436519" "0.114973648225219" "0.974792933539852" "0.994146429517353" "ZNF175" "7728"
"ENSG00000105499" "102.432435037884" "-0.0596553889070861" "0.160271864225992" "0.372450124072744" "0.777644050070537" "PLA2G4C" "8605"
"ENSG00000105514" "165.086285471786" "0.71613413080688" "0.191520216032876" "1.1509845742651e-05" "0.000674959129732893" "RAB3D" "9545"
"ENSG00000105516" "63.3913830369031" "0.086793507799558" "0.178944304982476" "0.187833844830736" "0.613054088501717" "DBP" "1628"
"ENSG00000105518" "248.629232020111" "-0.0619477619765892" "0.14017545743701" "0.446906511811608" "0.824469500589877" "TMEM205" "374882"
"ENSG00000105519" "40.5122556224138" "0.032271164058005" "0.157552285620366" "0.559005189134619" "0.875355018058148" "CAPS" "828"
"ENSG00000105520" "1014.57388846775" "-0.240387614190696" "0.219872994624496" "0.040859664754307" "0.30539640593967" "PLPPR2" "64748"
"ENSG00000105523" "0.374119582034224" "0.0020233145194889" "0.164125628167459" "0.924843190473145" NA "FAM83E" "54854"
"ENSG00000105538" "0.464370417874641" "0.00453928146928664" "0.164214986492316" "0.523092788582432" NA "RASIP1" "54922"
"ENSG00000105550" "0.142451009862344" "-0.000313047436171003" "0.164154913698902" "0.994452428235597" NA "FGF21" "26291"
"ENSG00000105552" "333.058375577088" "-0.145372890739999" "0.149174780748417" "0.130613514633575" "0.530214236730066" "BCAT2" "587"
"ENSG00000105556" "244.332455047084" "-0.186470294065016" "0.216802169021614" "0.0725874440789531" "0.408556593728552" "MIER2" "54531"
"ENSG00000105559" "384.204913170575" "0.0637314738583395" "0.16455941296895" "0.325203600199165" "0.740989287829462" "PLEKHA4" "57664"
"ENSG00000105568" "4231.48567835596" "-0.129666240474923" "0.119162816457484" "0.146474557679958" "0.558079119644321" "PPP2R1A" "5518"
"ENSG00000105576" "1859.74328003521" "-0.240099783025847" "0.237645884209303" "0.0387097499449021" "0.298047860297306" "TNPO2" "30000"
"ENSG00000105583" "1161.65055019197" "-0.157017894038397" "0.078299838454857" "0.0235971399200119" "0.231411951825744" "WDR83OS" "51398"
"ENSG00000105607" "187.834832723164" "-0.046971947186717" "0.139671380961628" "0.553079620131263" "0.87268030599386" "GCDH" "2639"
"ENSG00000105612" "1056.51532536635" "-0.0387205046594817" "0.150784809420924" "0.57175724640459" "0.879808686332666" "DNASE2" "1777"
"ENSG00000105613" "13.1856936621381" "-0.0354379429238683" "0.164509618006785" "0.369375069523564" "0.774723593135576" "MAST1" "22983"
"ENSG00000105617" "72.0155273325604" "-0.0643883273942952" "0.159119475589365" "0.364002849894332" "0.77184948768302" "LENG1" "79165"
"ENSG00000105618" "669.213051847376" "-0.0159587705832778" "0.109931097339262" "0.870437786726098" "0.9720187276114" "PRPF31" "26121"
"ENSG00000105619" "108.650130182496" "-0.115187570127024" "0.171910297968411" "0.184791998088248" "0.60773389594843" "TFPT" "29844"
"ENSG00000105639" "0.798204477905469" "0.00887553198844576" "0.164458276714228" "0.217752831155647" NA "JAK3" "3718"
"ENSG00000105640" "3755.70281582041" "-0.10444974779625" "0.156636992637577" "0.238506730703974" "0.66618906628952" "RPL18A" "6142"
"ENSG00000105643" "200.501441190949" "-0.0359017657936812" "0.125439259876865" "0.663768555404661" "0.911824267557621" "ARRDC2" "27106"
"ENSG00000105647" "1436.4573530326" "-0.0626112247439015" "0.12620756878759" "0.460923527665957" "0.832362944414145" "PIK3R2" "5296"
"ENSG00000105649" "22.7773195609043" "-0.00616030866838947" "0.151187063744955" "0.90960658008574" "0.979687489461159" "RAB3A" "5864"
"ENSG00000105650" "1.11246997286216" "-0.00235812006454348" "0.163744843801124" "0.817884273241083" NA "PDE4C" "5143"
"ENSG00000105655" "70.2877830561493" "0.499447797108257" "0.287660531145113" "0.00463039910922601" "0.0844269619096061" "ISYNA1" "51477"
"ENSG00000105656" "275.821541135287" "-0.152252610869284" "0.219204814753051" "0.0856929187428321" "0.440586984832554" "ELL" "8178"
"ENSG00000105662" "189.044596548437" "-0.456854482471722" "0.28650876618201" "0.00633334732467901" "0.105451092335135" "CRTC1" "23373"
"ENSG00000105663" "202.836772083098" "0.0449959769086089" "0.156209855627992" "0.484227935727289" "0.842981860343957" NA NA
"ENSG00000105664" "0.350962821425895" "0.00245987865170833" "0.164138628816891" "0.854330035909761" NA "COMP" "1311"
"ENSG00000105668" "1.24891465660828" "-0.032394842472807" "0.167846734922675" "0.125253340213233" NA "UPK1A" "11045"
"ENSG00000105669" "1016.42412398313" "-0.139261321644105" "0.177840151809191" "0.140416396911108" "0.54892587298133" "COPE" "11316"
"ENSG00000105671" "321.804064626936" "-0.0183632657012366" "0.131684889859688" "0.815138040477774" "0.956625124776427" "DDX49" "54555"
"ENSG00000105672" "4.32955065279081" "-0.052399251903991" "0.174898228868301" "0.0425199633920658" "0.311418364793029" "ETV2" "2116"
"ENSG00000105676" "415.465348195627" "-0.198015052755604" "0.222703652891997" "0.0644739224589235" "0.387379143662857" "ARMC6" "93436"
"ENSG00000105677" "925.857784621922" "-0.314547217893219" "0.188680077514268" "0.0114218411474416" "0.152280192361828" "TMEM147" "10430"
"ENSG00000105696" "4.02272696941596" "0.0312829059389733" "0.166901722929922" "0.181711091839254" "0.604589061174195" "TMEM59L" "25789"
"ENSG00000105698" "772.849967973334" "-0.0152738926840733" "0.109741792624741" "0.849727493344723" "0.967438661253949" "USF2" "7392"
"ENSG00000105699" "16.7451057408672" "-0.0396148652089322" "0.161834283784005" "0.432099777729157" "0.813760003611857" "LSR" "51599"
"ENSG00000105700" "1127.01943810394" "-0.0391815887686273" "0.115650756773153" "0.638613993848989" "0.902324925130708" "KXD1" "79036"
"ENSG00000105701" "1895.35200734419" "-0.565273754523563" "0.259696931861198" "0.00167688143544571" "0.0418630134987041" "FKBP8" "23770"
"ENSG00000105705" "405.737107815128" "-0.0414254394875622" "0.113501709774612" "0.617780553179827" "0.895556664666047" "SUGP1" "57794"
"ENSG00000105708" "120.566978199425" "-0.0589510142403989" "0.155307602470575" "0.412003759655761" "0.804178709108816" "ZNF14" "7561"
"ENSG00000105711" "100.086724216575" "-0.0352926713747679" "0.156722035459944" "0.542964763160295" "0.868323416154081" "SCN1B" "6324"
"ENSG00000105717" "12.0200378700242" "-0.0334766553477074" "0.166072892801862" "0.239160973679977" "0.666744721539775" "PBX4" "80714"
"ENSG00000105722" "562.170937764127" "0.0377407866525709" "0.147911735267538" "0.596679960741779" "0.889070825068577" "ERF" "2077"
"ENSG00000105723" "1001.81465237914" "-0.109948141400771" "0.135682422872992" "0.226428378908038" "0.654620886256783" "GSK3A" "2931"
"ENSG00000105726" "867.585911406743" "-0.208599238148591" "0.136618248932647" "0.0359248410602513" "0.28654914154933" "ATP13A1" "57130"
"ENSG00000105732" "268.576764278888" "-0.686528597089436" "0.333107085423428" "0.00168040920334692" "0.0418630134987041" "ZNF574" "64763"
"ENSG00000105737" "2.87691933982911" "-0.0549119186292158" "0.17663193175025" "0.0158320187141113" "0.183697981844615" "GRIK5" "2901"
"ENSG00000105738" "954.249085714296" "-0.241267264575042" "0.253625981252881" "0.0402314848078939" "0.303337248856627" "SIPA1L3" "23094"
"ENSG00000105750" "138.175174102555" "-0.00418299080729679" "0.151748772525405" "0.933213287948036" "0.986575413109568" "ZNF85" "7639"
"ENSG00000105755" "787.402578142366" "0.105468200710706" "0.169730839368916" "0.217303763914331" "0.643170577882357" "ETHE1" "23474"
"ENSG00000105767" "25.5627994747827" "0.0242339858430217" "0.152587010263019" "0.692303431829278" "0.922627186151886" "CADM4" "199731"
"ENSG00000105771" "682.229101254931" "-0.0763296931256828" "0.158039037039211" "0.322128742635386" "0.739040360117107" "SMG9" "56006"
"ENSG00000105778" "1422.80283401157" "0.0388802226618176" "0.122915780448359" "0.640307243763043" "0.903001939510766" "AVL9" "23080"
"ENSG00000105784" "111.040558903336" "0.104375407590249" "0.175470747116871" "0.196286514425507" "0.622422600913033" "RUNDC3B" "154661"
"ENSG00000105792" "26.162689261294" "0.00488690500311665" "0.156603141284941" "0.91970694852575" "0.98276122956606" "CFAP69" "79846"
"ENSG00000105793" "530.880102860457" "-0.00575518990234598" "0.102539200297847" "0.941691757005932" "0.988562777025035" "GTPBP10" "85865"
"ENSG00000105808" "974.975044633731" "-0.0249509560418524" "0.158123964522463" "0.61191749052935" "0.892766869998041" "RASA4" "10156"
"ENSG00000105810" "4155.75410562869" "-0.0622555461903911" "0.120607819335698" "0.469465930361896" "0.836558489605023" "CDK6" "1021"
"ENSG00000105819" "1317.2440676426" "0.121807792965303" "0.107118543380023" "0.149286386101898" "0.561375141297395" "PMPCB" "9512"
"ENSG00000105821" "614.989146818549" "0.0285103408123494" "0.10574391988936" "0.726967616792328" "0.932026286452561" "DNAJC2" "27000"
"ENSG00000105825" "202.727532929251" "1.19139402713398" "0.370372668898795" "5.22488725182288e-05" "0.00256196590161417" "TFPI2" "7980"
"ENSG00000105829" "709.075049535275" "-0.0554050778651959" "0.11718509279891" "0.515549514373407" "0.856518804603139" "BET1" "10282"
"ENSG00000105835" "2071.57682611374" "0.00545517052070655" "0.14687956662047" "0.942494486102391" "0.988643035209007" "NAMPT" "10135"
"ENSG00000105849" "806.421115285287" "0.0589934799928495" "0.122957152000928" "0.487952961253407" "0.844118746405884" "POLR1F" "221830"
"ENSG00000105851" "0.533223582116493" "-0.000406412429500806" "0.164149653636568" "0.994312310021543" NA "PIK3CG" "5294"
"ENSG00000105854" "1966.77206211294" "-0.143871293047769" "0.158469974372177" "0.144268431471377" "0.555409243283355" "PON2" "5445"
"ENSG00000105855" "43.7519105948758" "0.0250838199788487" "0.162852983573513" "0.482650553269625" "0.842172715105314" "ITGB8" "3696"
"ENSG00000105856" "1307.24624527865" "0.00992202742951567" "0.143560716039946" "0.893791823597468" "0.975812219259378" "HBP1" "26959"
"ENSG00000105865" "156.511047921577" "-0.0363915716353695" "0.140153433619138" "0.635591122629346" "0.90139579621843" "DUS4L" "11062"
"ENSG00000105866" "205.457584035155" "0.00373112951093825" "0.130894260271436" "0.96574834796649" "0.993120873133227" "SP4" "6671"
"ENSG00000105875" "242.890991727277" "-0.0570357668445791" "0.136820988562793" "0.488939751741547" "0.844719886254914" "WDR91" "29062"
"ENSG00000105877" "36.5719720748145" "0.0646042968569691" "0.177758088792153" "0.112003317772428" "0.493971111967101" "DNAH11" "8701"
"ENSG00000105879" "825.182953598887" "-0.073211773031509" "0.120590856928207" "0.389805105771577" "0.78943379138759" "CBLL1" "79872"
"ENSG00000105887" "10356.6334212035" "-0.0229238199503002" "0.0797617477470153" "0.751001907858257" "0.938561452779319" "MTPN" "136319"
"ENSG00000105889" "214.44695791299" "-1.56653733001296" "0.274549181611195" "5.53930485375856e-10" "8.26896316136089e-08" "STEAP1B" "256227"
"ENSG00000105894" "934.947928177046" "2.11189154057915" "0.439146415098252" "6.5569653282465e-08" "6.69504730398252e-06" "PTN" "5764"
"ENSG00000105926" "410.451894033554" "-0.0728640224534223" "0.130339318187091" "0.396709439437188" "0.794540584583327" "PALS2" "51678"
"ENSG00000105928" "1457.24391945317" "-0.162202324866701" "0.100184684872944" "0.0482700941973902" "0.333150017923777" "GSDME" "1687"
"ENSG00000105929" "17.2806699920544" "-0.0342018335059383" "0.166614716633663" "0.251507291595368" "0.679918144036885" "ATP6V0A4" "50617"
"ENSG00000105939" "2549.72839785551" "0.0469115026578989" "0.106404144335897" "0.566444533538362" "0.877797840576072" "ZC3HAV1" "56829"
"ENSG00000105948" "299.039842526012" "0.0276078276797657" "0.134739269048884" "0.728973329325024" "0.932806417281516" "TTC26" "79989"
"ENSG00000105953" "1920.67225127856" "-0.0205833078250663" "0.110868960920656" "0.86643187522645" "0.970669597879341" "OGDH" "4967"
"ENSG00000105963" "0.275584582701406" "0.00283227769155912" "0.164151442952229" "0.842458743827216" NA "ADAP1" "11033"
"ENSG00000105967" "4.49699800863007" "-0.0563921341808619" "0.175498142258152" "0.0775563713300623" "0.421936808450045" "TFEC" "22797"
"ENSG00000105968" "3647.52963591616" "0.397845413435291" "0.219896560862709" "0.00604917981123103" "0.101745797638903" "H2AZ2" "94239"
"ENSG00000105971" "4951.90544748882" "-0.167889483384661" "0.164549601792065" "0.0929597313514099" "0.457493428230703" "CAV2" "858"
"ENSG00000105974" "59090.767417506" "-0.0458965428525029" "0.153938364917775" "0.492851054973142" "0.845295503063995" "CAV1" "857"
"ENSG00000105976" "6192.62866055395" "-0.557976734367541" "0.243678918010942" "0.00133260798877193" "0.0355321190001584" "MET" "4233"
"ENSG00000105982" "16.6492033535035" "0.0291933982759139" "0.162442890254007" "0.472760584550349" "0.838477391092772" "RNF32" "140545"
"ENSG00000105983" "994.626598801277" "-0.0441938341274115" "0.115861750684834" "0.524568380737465" "0.860042201878701" "LMBR1" "64327"
"ENSG00000105988" "16.0022783631384" "0.032423779302722" "0.158479414726528" "0.543830184257617" "0.868900834023041" NA NA
"ENSG00000105989" "0.388578528896476" "0.00458065683369562" "0.164231450381654" "0.487064708415916" NA "WNT2" "7472"
"ENSG00000105991" "51.4524645391495" "0.00814840644794658" "0.152716065934101" "0.889174464578022" "0.975214248888318" "HOXA1" "3198"
"ENSG00000105993" "2897.44762351038" "-0.0822373500087285" "0.069988185541263" "0.189072368783455" "0.614287531924987" "DNAJB6" "10049"
"ENSG00000105996" "2.53091297191322" "0.0205747279706327" "0.1637337467316" "0.452488084719766" "0.828139187300258" "HOXA2" "3199"
"ENSG00000105997" "8.11714823034475" "0.0249478959457935" "0.164339263376253" "0.378599403863579" "0.781267180580162" "HOXA3" "3200"
"ENSG00000106003" "49.3215193380563" "0.0477012952102843" "0.165046343835704" "0.345556575494669" "0.757604761433934" "LFNG" "3955"
"ENSG00000106004" "17.6623215993653" "-0.0283371189953844" "0.160699580924916" "0.527251768232799" "0.860738983162851" "HOXA5" "3202"
"ENSG00000106006" "3.35359163761516" "0.00541094835761679" "0.162224084674276" "0.84314062727565" "0.965784413763569" "HOXA6" "3203"
"ENSG00000106009" "269.414495427431" "-0.0557816434109752" "0.162226209913981" "0.36776079461016" "0.773515923274208" "BRAT1" "221927"
"ENSG00000106012" "686.210453118743" "-0.0728568712004093" "0.14929986110902" "0.368283293509528" "0.773929952631765" "IQCE" "23288"
"ENSG00000106025" "9.54182336832425" "0.0617688767958975" "0.179426030103831" "0.0278476821318533" "0.253211140096758" "TSPAN12" "23554"
"ENSG00000106028" "1400.13009698177" "0.0785160605433135" "0.0807627798838065" "0.264925477762524" "0.691402316327181" "SSBP1" "6742"
"ENSG00000106031" "1299.07862572128" "0.194172345627607" "0.224840987904723" "0.0651112139740246" "0.389531380785451" "HOXA13" "3209"
"ENSG00000106034" "2695.20395983366" "0.0889302081660228" "0.141792478512351" "0.296856623857292" "0.72076120125675" "CPED1" "79974"
"ENSG00000106038" "0.501147078116849" "0.00388514669350413" "0.163993060121769" "0.693547858944807" NA "EVX1" "2128"
"ENSG00000106049" "1480.96932774829" "0.148456863394203" "0.171270912172987" "0.130194475778619" "0.529659504457085" "HIBADH" "11112"
"ENSG00000106052" "3984.43447435978" "-0.00493747192887275" "0.122026338789306" "0.951904485121221" "0.990539635956758" "TAX1BP1" "8887"
"ENSG00000106070" "610.202297878803" "-0.151026305743283" "0.217560730054809" "0.0870091243598889" "0.443685188201807" "GRB10" "2887"
"ENSG00000106077" "192.437216183812" "-0.0509028505434515" "0.157951060165218" "0.432838027075112" "0.814099873432124" "ABHD11" "83451"
"ENSG00000106078" "0.108574365551244" "-0.000302408733098214" "0.164155103427542" "0.994304305260362" NA "COBL" "23242"
"ENSG00000106080" "2051.36020738291" "0.00543042726013677" "0.112380585809511" "0.906464948194194" "0.979235024096446" "FKBP14" "55033"
"ENSG00000106086" "508.109399310896" "-0.142616972057763" "0.145744748663627" "0.136397890833943" "0.542031728272798" "PLEKHA8" "84725"
"ENSG00000106089" "93.1688502201401" "-0.0604117521959628" "0.167795090238575" "0.288759030058601" "0.714137794851159" "STX1A" "6804"
"ENSG00000106100" "108.281585806835" "-0.0197418431322146" "0.150529044151889" "0.755823723994276" "0.940155316841118" "NOD1" "10392"
"ENSG00000106105" "5515.03581506859" "0.107112115769905" "0.149158803113407" "0.234640774559238" "0.663157404922309" "GARS1" "2617"
"ENSG00000106123" "96.2722071961673" "0.0326042216495531" "0.156892056240975" "0.56618290857485" "0.877697584857179" "EPHB6" "2051"
"ENSG00000106125" "63.5318118726259" "0.00858830183546917" "0.146501723646059" "0.898477823302683" "0.976730439148567" "MINDY4" "84182"
"ENSG00000106133" "86.3872736088221" "-0.0210489723635494" "0.151884985416149" "0.727425797856097" "0.932138953857518" "NSUN5P2" "260294"
"ENSG00000106144" "1046.37788212006" "-0.0127155020770874" "0.126498180062554" "0.87153064899261" "0.972140817541399" "CASP2" "835"
"ENSG00000106153" "2690.27428813701" "0.0366994428349023" "0.114322730726692" "0.650521634428209" "0.907697309518075" "CHCHD2" "51142"
"ENSG00000106211" "2766.04878346844" "-0.165120809376337" "0.270835590052909" "0.0349994429856505" "0.282042865062637" "HSPB1" "3315"
"ENSG00000106244" "2126.01172793802" "-0.0244175091107369" "0.0997057880721274" "0.755759278779748" "0.940155316841118" "PDAP1" "11333"
"ENSG00000106245" "938.383213203344" "0.184577874141486" "0.146214769591338" "0.065758520552991" "0.391148424958559" "BUD31" "8896"
"ENSG00000106246" "184.369079741177" "-0.0823663440737119" "0.158680819154865" "0.298178053904597" "0.721415884538285" "PTCD1" "26024"
"ENSG00000106258" "0.16860464498726" "-0.000446448324251431" "0.16415185639536" "0.99437880941652" NA "CYP3A5" "1577"
"ENSG00000106261" "2925.57973291574" "-0.0472314986447594" "0.136233364969686" "0.556900708868117" "0.874338142595221" "ZKSCAN1" "7586"
"ENSG00000106263" "3701.7501611855" "-0.119661550539859" "0.0908577712720579" "0.118023587428744" "0.506716158938445" "EIF3B" "8662"
"ENSG00000106266" "492.562736995713" "-0.0623092114953456" "0.145512014939299" "0.432888266941413" "0.814099873432124" "SNX8" "29886"
"ENSG00000106268" "179.540839263733" "0.0655400978802488" "0.160293903298626" "0.358255506013598" "0.768947615743096" "NUDT1" "4521"
"ENSG00000106278" "0.15003864441403" "-0.000435339868547903" "0.16415207134036" "0.994359164509035" NA "PTPRZ1" "5803"
"ENSG00000106290" "1201.43498768547" "0.0810408139799725" "0.113202047671658" "0.339866134527736" "0.752474025909751" "TAF6" "6878"
"ENSG00000106299" "1770.78169268773" "-0.0183492587845847" "0.11516566239867" "0.822703742057806" "0.959001514649076" "WASL" "8976"
"ENSG00000106305" "479.654768456669" "0.0177692909352323" "0.128682674099367" "0.82643378913244" "0.959804476900902" "AIMP2" "7965"
"ENSG00000106327" "0.119801666808946" "0.00297066656436006" "0.16415553888534" "0.85070938560866" NA "TFR2" "7036"
"ENSG00000106328" "1.77797731318076" "-0.0021215643802195" "0.163819991212658" "0.823511528332606" NA "FSCN3" "29999"
"ENSG00000106330" "97.4420458669253" "-0.00693295899150792" "0.132125165220857" "0.917504248352635" "0.981937156600595" "MOSPD3" "64598"
"ENSG00000106333" "5364.14646653744" "0.0995092873036833" "0.137169730082927" "0.277490437246681" "0.704007384752762" "PCOLCE" "5118"
"ENSG00000106336" "4.13621501370358" "0.0506249069619879" "0.173741583647697" "0.0609704428845854" "0.376485103806246" "FBXO24" "26261"
"ENSG00000106344" "917.790352467938" "-0.0771502587457271" "0.123795632733152" "0.369156048841712" "0.77439563949849" "RBM28" "55131"
"ENSG00000106346" "285.949555843141" "-0.261832173710722" "0.203244575801186" "0.0289304813536961" "0.25845357454321" "USP42" "84132"
"ENSG00000106348" "1316.35844048031" "-0.0581425144715306" "0.133081565238682" "0.487039184198206" "0.843532095923817" "IMPDH1" "3614"
"ENSG00000106351" "226.896087685842" "-0.0437881402607258" "0.152274054613076" "0.519570985017897" "0.857604374229933" "AGFG2" "3268"
"ENSG00000106355" "641.667836047347" "0.0875022807422131" "0.133793214401028" "0.320767854834576" "0.737471842228239" "LSM5" "23658"
"ENSG00000106366" "29856.1343540398" "-0.0504797058576359" "0.169779196478437" "0.222969830992988" "0.649368145897783" "SERPINE1" "5054"
"ENSG00000106367" "1151.08362671484" "-0.135293163131813" "0.130491598721245" "0.142168849390094" "0.552132182433222" "AP1S1" "1174"
"ENSG00000106392" "1297.39695100226" "-0.348234000771513" "0.144686479872492" "0.0021370743702728" "0.0495926964160365" "C1GALT1" "56913"
"ENSG00000106397" "2189.95763648653" "-0.022822526219945" "0.0912020991792915" "0.758844374317515" "0.9407914184275" "PLOD3" "8985"
"ENSG00000106399" "361.648834970278" "0.23623790896053" "0.290104422633425" "0.0394229064821039" "0.300660285903497" "RPA3" "6119"
"ENSG00000106400" "553.150491042012" "-0.211916753364285" "0.136750374812918" "0.0330578017623845" "0.274948405841624" "ZNHIT1" "10467"
"ENSG00000106404" "84.055489306695" "-0.0394486627634881" "0.15490598032809" "0.527976626248706" "0.861113419122737" "CLDN15" "24146"
"ENSG00000106415" "407.167401857204" "-0.0683393411025065" "0.156305677869995" "0.363507260938754" "0.771458495583188" "GLCCI1" "113263"
"ENSG00000106443" "561.176393271126" "0.0632150846647187" "0.124499004598878" "0.458027044379115" "0.830715234708463" "PHF14" "9678"
"ENSG00000106459" "296.803470388758" "-0.122047519735719" "0.140162455565186" "0.185531478045407" "0.609011988636947" "NRF1" "4899"
"ENSG00000106460" "3490.65853563106" "0.0121556275444381" "0.136713454475035" "0.877566815222797" "0.973399706856" "TMEM106B" "54664"
"ENSG00000106462" "739.570321686996" "0.108884013973601" "0.182818986200311" "0.169764519456473" "0.589933744778931" "EZH2" "2146"
"ENSG00000106477" "534.277202607435" "0.0977438870925157" "0.121324507116787" "0.262751221456176" "0.689206128516763" "CEP41" "95681"
"ENSG00000106479" "308.627354592957" "-0.0911886496029407" "0.164052619630522" "0.255642638225436" "0.683037707626627" "ZNF862" "643641"
"ENSG00000106484" "43.0968285874058" "0.0195044435816919" "0.164856135796598" "0.33197566221267" "0.745656514581719" "MEST" "4232"
"ENSG00000106511" "8.08031027377674" "-0.00375934025775822" "0.161628686865822" "0.890626030185749" "0.975349607817006" "MEOX2" "4223"
"ENSG00000106524" "711.534146765512" "0.059264475528497" "0.111555432539341" "0.478301110017989" "0.840999865041761" "ANKMY2" "57037"
"ENSG00000106526" "0.0437473080547062" "-0.00188612987771559" "0.16413745245916" "0.948719476202061" NA "ACTR3C" "653857"
"ENSG00000106537" "345.714839069525" "0.100819528803914" "0.175258617014785" "0.205431134955056" "0.631755174765678" "TSPAN13" "27075"
"ENSG00000106538" "0.694782784407504" "0.00565154816813535" "0.164070197400725" "0.528724527714018" NA "RARRES2" "5919"
"ENSG00000106540" "1.10557115614504" "-0.013500305503412" "0.164413369288631" "0.315039629174733" NA NA NA
"ENSG00000106546" "2907.87823537563" "-0.0373894073112959" "0.144827764333503" "0.61013063128983" "0.892183986210592" "AHR" "196"
"ENSG00000106554" "1163.05274618902" "0.0143706368678151" "0.0735402373701458" "0.826968334837626" "0.960055995424046" "CHCHD3" "54927"
"ENSG00000106560" "45.9775400941784" "2.83092567532887" "0.571038201733639" "3.263917848317e-08" "3.65516683942494e-06" "GIMAP2" "26157"
"ENSG00000106571" "661.134699021536" "-0.048684179743017" "0.145714004746564" "0.523527318584149" "0.859809637388323" "GLI3" "2737"
"ENSG00000106588" "2026.45002759667" "0.20812978901893" "0.131098608826187" "0.0336721307165852" "0.276742824326934" "PSMA2" "5683"
"ENSG00000106591" "834.22346297624" "-0.0108771183557292" "0.0904968701210891" "0.879972048258654" "0.973804725715967" "MRPL32" "64983"
"ENSG00000106603" "863.315992541752" "0.105092464317072" "0.110213894954515" "0.214754527887587" "0.640830169343775" "COA1" "55744"
"ENSG00000106605" "589.043920902413" "-0.0130076944177394" "0.108769545944983" "0.872805622619765" "0.972140817541399" "BLVRA" "644"
"ENSG00000106608" "1512.50896658134" "-0.346374105140758" "0.198170090056604" "0.00776624303994813" "0.119509261247712" "URGCP" "55665"
"ENSG00000106609" "3612.92533699627" "-0.103787415871307" "0.095526641856002" "0.200039129215559" "0.626200036956478" "TMEM248" "55069"
"ENSG00000106610" "170.907123996402" "-0.165787923631606" "0.145954504527248" "0.0902186047267009" "0.451455729636425" "STAG3L4" "64940"
"ENSG00000106615" "1828.2827541581" "-0.00425508824352999" "0.0924667621637078" "0.955507935220783" "0.990890261464446" "RHEB" "6009"
"ENSG00000106617" "376.910434444317" "-0.174782930912948" "0.13398547823397" "0.0687734366455602" "0.40046346516963" "PRKAG2" "51422"
"ENSG00000106624" "647.574537938444" "6.26777070022628" "0.373998419960298" "4.29784013129411e-65" "7.46019089990031e-61" "AEBP1" "165"
"ENSG00000106628" "1503.74688313875" "-0.0232330463691596" "0.140120247447493" "0.747731562548386" "0.937594774450256" "POLD2" "5425"
"ENSG00000106631" "0.728912725667743" "0.00307505268807048" "0.163865299015969" "0.809071715509646" NA "MYL7" "58498"
"ENSG00000106633" "1.19785455638146" "0.0146615786050493" "0.164534062456694" "0.322720075548802" NA "GCK" "2645"
"ENSG00000106635" "805.418547271703" "-0.090218468041936" "0.122544817615564" "0.301370409396223" "0.723139005570864" "BCL7B" "9275"
"ENSG00000106636" "3558.5636931266" "-0.0768054005565087" "0.0904478529870824" "0.303990535033657" "0.72460170010573" "YKT6" "10652"
"ENSG00000106638" "1222.34050062007" "-0.165235956921006" "0.107413265800104" "0.0533999980651092" "0.350242861082219" "TBL2" "26608"
"ENSG00000106665" "1023.40382471342" "-0.0813289618545529" "0.15181148838672" "0.321647811475358" "0.738540021792154" "CLIP2" "7461"
"ENSG00000106682" "8190.2588261191" "0.118989457374871" "0.083624531658675" "0.100781615313369" "0.473012042633813" "EIF4H" "7458"
"ENSG00000106683" "1000.46981565564" "-0.151642467354301" "0.192417200194973" "0.113639625145317" "0.496532243420701" "LIMK1" "3984"
"ENSG00000106686" "7.51408372776928" "-0.0183152084565413" "0.163511456412234" "0.483413763102999" "0.842648734679842" "SPATA6L" "55064"
"ENSG00000106688" "452.92286501024" "0.0353326899735528" "0.114438936078036" "0.666585007266398" "0.913167399244159" "SLC1A1" "6505"
"ENSG00000106689" "15.5077029692544" "-0.0258608735187312" "0.161836117423909" "0.512101875787915" "0.854471244826169" "LHX2" "9355"
"ENSG00000106692" "1840.25463297367" "0.00517784513439045" "0.113074691960333" "0.946801650556944" "0.98961282378283" "FKTN" "2218"
"ENSG00000106701" "170.743778510689" "0.0266482575053523" "0.140106332533175" "0.7255304171343" "0.931948429401717" "FSD1L" "83856"
"ENSG00000106723" "4732.90405704377" "0.0596206188548986" "0.10158076674222" "0.459877364332512" "0.831593988138183" "SPIN1" "10927"
"ENSG00000106733" "339.922737244613" "-0.0633398032119106" "0.140789140344993" "0.439710710317218" "0.819359597750453" "NMRK1" "54981"
"ENSG00000106771" "2879.23219664151" "-0.091643352200988" "0.0924447331220263" "0.22681983957837" "0.654679236344808" "TMEM245" "23731"
"ENSG00000106772" "43.7817324087997" "0.022353441528179" "0.16185098541178" "0.55205003259639" "0.872120737488743" "PRUNE2" "158471"
"ENSG00000106780" "645.061322551694" "0.01445865240695" "0.138627729892763" "0.840111002445589" "0.964728969934506" "MEGF9" "1955"
"ENSG00000106785" "2101.14514879492" "0.0648118191859059" "0.169324302589338" "0.248495617504686" "0.677983996063696" "TRIM14" "9830"
"ENSG00000106789" "34.6574432938231" "0.073580635416691" "0.165323490258675" "0.296762532488855" "0.72076120125675" "CORO2A" "7464"
"ENSG00000106799" "1617.05245237735" "0.0201031878256889" "0.138792349420929" "0.830523866527743" "0.961247898895893" "TGFBR1" "7046"
"ENSG00000106803" "1129.37339345518" "-0.016113152095687" "0.0897879756277742" "0.829310789665044" "0.960831443532628" "SEC61B" "10952"
"ENSG00000106804" "255.343334320986" "0.598549731944088" "0.242219119668517" "0.00079795365001269" "0.0244283588305472" "C5" "727"
"ENSG00000106809" "0.140411579150447" "0.00258398903629667" "0.164143019184659" "0.886276283570953" NA "OGN" "4969"
"ENSG00000106819" "123.712228207363" "-0.0606240622996678" "0.176234434953859" "0.111133384078381" "0.491729105488792" "ASPN" "54829"
"ENSG00000106823" "24.5089000559937" "0.00827002745202488" "0.158782859519042" "0.842217610241876" "0.965459657955647" "ECM2" "1842"
"ENSG00000106829" "6788.75615901013" "-0.15584141397974" "0.17352451249302" "0.123766339862483" "0.519182814555365" "TLE4" "7091"
"ENSG00000106852" "5.94228036020999" "-0.113254133798373" "0.226480806092098" "0.00170111965517329" "0.042122731775318" "LHX6" "26468"
"ENSG00000106853" "2279.21275956531" "0.128141198348768" "0.159564445055538" "0.173072173258906" "0.594182512545111" "PTGR1" "22949"
"ENSG00000106868" "81.0862330315504" "2.64121078353102" "0.335118994919421" "1.37338060180262e-16" "7.69004531809349e-14" "SUSD1" "64420"
"ENSG00000106927" "5.47666104453145" "0.0377428182383565" "0.16822834934613" "0.180684621364179" "0.604088226687436" "AMBP" "259"
"ENSG00000106948" "245.014628194272" "0.0345628955432102" "0.130761846854057" "0.670170054759575" "0.914465095637075" "AKNA" "80709"
"ENSG00000106976" "668.534618021862" "-0.45259123115159" "0.269459607993043" "0.00583608660721959" "0.0995115828370507" "DNM1" "1759"
"ENSG00000106991" "2577.28837846772" "-0.198165280049228" "0.164753856588242" "0.0597042307032557" "0.371850031053862" "ENG" "2022"
"ENSG00000106992" "433.951451558649" "-0.0756716405720434" "0.153652774198202" "0.343290461786015" "0.755704900364988" "AK1" "203"
"ENSG00000106993" "343.503906989945" "-0.0363256031994225" "0.118070236444103" "0.667432283121862" "0.913319849441988" "CDC37L1" "55664"
"ENSG00000107014" "0.185271558682426" "-0.000318184196767979" "0.164154679335329" "0.994493779774153" NA "RLN2" "6019"
"ENSG00000107018" "0.385344228976067" "-0.00361974021500165" "0.16419601683369" "0.618272605615368" NA "RLN1" "6013"
"ENSG00000107020" "226.679416323799" "0.330181117635531" "0.196873422461226" "0.0106960687657632" "0.146190835933951" "PLGRKT" "55848"
"ENSG00000107021" "909.758042632761" "-0.190278333402522" "0.115301945007647" "0.0352651627473781" "0.283141160202303" "TBC1D13" "54662"
"ENSG00000107036" "1698.9570939417" "0.0643982765814397" "0.098866756919008" "0.417189716494042" "0.80777229438069" "RIC1" "57589"
"ENSG00000107077" "408.46956395586" "-0.00630131505593575" "0.132987444761416" "0.935178320167538" "0.987072603968913" "KDM4C" "23081"
"ENSG00000107099" "0.0682401257957749" "-0.000308887261565252" "0.1641555469097" "0.994319391218945" NA "DOCK8" "81704"
"ENSG00000107104" "3243.58687125133" "-0.135677221753544" "0.189278911683299" "0.12764181301518" "0.526022457340337" "KANK1" "23189"
"ENSG00000107130" "1499.84212861414" "-0.107394973341887" "0.151079286567596" "0.228124859748529" "0.656192969204097" "NCS1" "23413"
"ENSG00000107140" "442.694919901281" "-0.0984431900392711" "0.174442124113135" "0.201861473384036" "0.628391580882371" "TESK1" "7016"
"ENSG00000107147" "0.119453277088144" "-0.00259802502027868" "0.16415706467281" "0.839306320161975" NA "KCNT1" "57582"
"ENSG00000107159" "2.99992013493871" "0.00718216448719663" "0.163725387434421" "0.571101760844237" "0.879530153911301" "CA9" "768"
"ENSG00000107164" "1766.75757229824" "-0.0143195765785395" "0.0939944675182412" "0.848552588996349" "0.967240018365991" "FUBP3" "8939"
"ENSG00000107165" "0.631531306343214" "0.00414789223345434" "0.163979359124672" "0.721573986063299" NA "TYRP1" "7306"
"ENSG00000107175" "1514.59806522303" "-0.294700757494882" "0.130374097198911" "0.00416755262487273" "0.07923371134999" "CREB3" "10488"
"ENSG00000107185" "1818.34389758872" "-0.007094079416624" "0.104415784303375" "0.89125478457974" "0.975373592505839" "RGP1" "9827"
"ENSG00000107186" "1066.0947561627" "0.00120415945272396" "0.131244046663217" "0.989355289497665" "0.996824129059829" "MPDZ" "8777"
"ENSG00000107201" "1581.42786742742" "0.00916445031788603" "0.160622691997491" "0.785940941654256" "0.948084096511798" "DDX58" "23586"
"ENSG00000107223" "1441.36168752831" "-0.115211821812108" "0.143467020761443" "0.208422674810078" "0.63457081054338" "EDF1" "8721"
"ENSG00000107242" "0.430279950488745" "0.00500718903740563" "0.164240716373674" "0.471542973154633" NA "PIP5K1B" "8395"
"ENSG00000107249" "596.12841470035" "0.149329694953907" "0.170385793914971" "0.126447646755975" "0.523747694846252" "GLIS3" "169792"
"ENSG00000107262" "464.187099085076" "0.0266120452441059" "0.112368950344544" "0.747977190022795" "0.937597018304375" "BAG1" "573"
"ENSG00000107263" "1620.45423600901" "-0.134893597370022" "0.156779518182649" "0.154314662906293" "0.56937952777452" "RAPGEF1" "2889"
"ENSG00000107281" "365.579723695731" "-0.792048565109044" "0.392511052312762" "0.00155310261181193" "0.0398209086201352" "NPDC1" "56654"
"ENSG00000107282" "376.424367603021" "-0.0812672320654649" "0.176342099964451" "0.203607265042637" "0.630832766581451" "APBA1" "320"
"ENSG00000107290" "3057.78868665394" "0.346384828585735" "0.153976980858052" "0.00322893533001762" "0.066753465961112" "SETX" "23064"
"ENSG00000107295" "862.068409765477" "-0.128051927740745" "0.197468411508275" "0.123632377133406" "0.518986892933895" "SH3GL2" "6456"
"ENSG00000107331" "710.979426764718" "-0.543710942867018" "0.581239273883489" "0.00857991933667225" "0.126857103787016" "ABCA2" "20"
"ENSG00000107338" "401.741963434537" "0.026586054654991" "0.115049953418715" "0.747698338032978" "0.937594774450256" "SHB" "6461"
"ENSG00000107341" "1856.53873142486" "0.0129001190628431" "0.0916302776809944" "0.870661601604677" "0.972140817541399" "UBE2R2" "54926"
"ENSG00000107362" "365.630261767984" "0.117419512068633" "0.133329238312347" "0.199527566405673" "0.625648565603663" "ABHD17B" "51104"
"ENSG00000107371" "473.202037003428" "-0.0226360219315905" "0.138654164287425" "0.763070575461096" "0.941638823423767" "EXOSC3" "51010"
"ENSG00000107372" "8111.77709810976" "0.0308459113271734" "0.13925170785951" "0.684807970315739" "0.92058322040524" "ZFAND5" "7763"
"ENSG00000107404" "415.453916541682" "-0.0975627967304881" "0.191072436776693" "0.119487143562887" "0.50997242143216" "DVL1" "1855"
"ENSG00000107438" "2103.85590528068" "0.272924453771819" "0.285458316250303" "0.0311885487190552" "0.268934040225438" "PDLIM1" "9124"
"ENSG00000107443" "183.922219899498" "-0.0419336744945508" "0.125958413405904" "0.612657214959457" "0.893055419656219" "CCNJ" "54619"
"ENSG00000107485" "4.91511367666261" "0.0145640057666705" "0.162723651303277" "0.602128985922594" "0.890324207014118" "GATA3" "2625"
"ENSG00000107518" "3.24548759272455" "0.0397785747828748" "0.170872297794627" "0.0157647173657691" "0.183284637665788" "ATRNL1" "26033"
"ENSG00000107521" "1259.36064737503" "-0.318257327401952" "0.246320717562095" "0.0176350159240009" "0.196066030228531" "HPS1" "3257"
"ENSG00000107537" "509.92116412192" "-0.0224051528026985" "0.136090392568442" "0.772759303715415" "0.944921424689563" "PHYH" "5264"
"ENSG00000107551" "32.998729432257" "0.200321116219704" "0.3148025461457" "0.0322982071499482" "0.273345821408484" "RASSF4" "83937"
"ENSG00000107554" "2696.2149339852" "-0.271403442845085" "0.146690882883439" "0.011330531231448" "0.151755679873051" "DNMBP" "23268"
"ENSG00000107560" "1020.59526951895" "-0.0423669294138147" "0.119542115828201" "0.609856144290753" "0.892043730732189" "RAB11FIP2" "22841"
"ENSG00000107562" "5408.75447480996" "0.0089189021343851" "0.151135103220335" "0.89117278106749" "0.975349607817006" "CXCL12" "6387"
"ENSG00000107566" "3024.09412022575" "0.0504233217574351" "0.0978754875241331" "0.524503951929822" "0.86003585845436" "ERLIN1" "10613"
"ENSG00000107581" "9938.33326945386" "-0.000623299566347344" "0.099855666353758" "0.997800507992865" "0.999701080389042" "EIF3A" "8661"
"ENSG00000107593" "0.105302345244502" "0.00284134470211978" "0.16415087351219" "0.858851577831507" NA "PKD2L1" "9033"
[truncated: 2,738,992 more chars]
