# Supplementary material for: Inactivation of RB1 , CDKN2A , and TP53 have distinct effects on genomic stability at side‐by‐side comparison in karyotypically normal cells
Source: Genes Chromosomes Cancer. 2022 Sep 30;62(2):93–100. doi: 10.1002/gcc.23096 (PMC10091693; doi:10.1002/gcc.23096)
Supplement: Supplementary file 8 — Dataset S3: All significantly enriched GO‐terms and KEGG‐pathways for the WT, RB1, CDKN2A, TP53, and EV samples. [file GCC-62-93-s007.xlsx]

## Sheet: gseKEGG_WT
	ID	Description	setSize	enrichmentScore	NES	pvalue	p.adjust	qvalues	rank	leading_edge	core_enrichment
hsa05310	hsa05310	Asthma	4	0.983518	1.57333	0.00195601	0.00195601	0.424873	31	tags=25%, list=0%, signal=25%	958
hsa00830	hsa00830	Retinol metabolism	22	0.906852	1.79427	0.00247739	0.00247739	0.424873	160	tags=9%, list=1%, signal=9%	8228/220
hsa05320	hsa05320	Autoimmune thyroid disease	12	0.938695	1.754	0.00561456	0.00561456	0.496584	31	tags=8%, list=0%, signal=8%	958
hsa05168	hsa05168	Herpes simplex virus 1 infection	421	0.611526	1.45539	0.00594035	0.00594035	0.496584	1187	tags=13%, list=8%, signal=12%	91120/7700/63934/284406/7643/55786/344787/64170/345462/7539/10795/90649/3690/170960/390927/9021/59348/92285/79891/727/7157/146540/5818/7594/284307/400720/94039/8891/80095/811/162972/126375/255403/6428/27300/163227/10000/27102/10308/162239/6427/1978/2923/6426/2475/7556/147660/5501/4792/91975/51385/1616/353088
hsa04940	hsa04940	Type I diabetes mellitus	16	0.912258	1.73925	0.00743004	0.00743004	0.496584	30	tags=6%, list=0%, signal=6%	1363
hsa05330	hsa05330	Allograft rejection	11	0.931603	1.7321	0.00868661	0.00868661	0.496584	31	tags=9%, list=0%, signal=9%	958
hsa05120	hsa05120	Epithelial cell signaling in Helicobacter pylori infection	59	-0.647308	-1.69957	0.0149906	0.0149906	0.734541	2128	tags=34%, list=15%, signal=29%	3551/5335/529/23545/9296/9114/51606/51382/5970/527/533/528/537/8992/1445/535/4233/3725/5600/58494
hsa00360	hsa00360	Phenylalanine metabolism	7	-0.848137	-1.59018	0.0241154	0.0241154	0.839085	598	tags=29%, list=4%, signal=27%	4282/314
hsa05340	hsa05340	Primary immunodeficiency	14	0.89513	1.67773	0.0241348	0.0241348	0.839085	31	tags=7%, list=0%, signal=7%	958
hsa00564	hsa00564	Glycerophospholipid metabolism	75	-0.579604	-1.54927	0.0262512	0.0262512	0.839085	1565	tags=25%, list=11%, signal=23%	9489/8526/10908/85465/5130/10400/11313/55500/10390/23171/10555/56985/10423/79143/1606/23659/81579/1040/56895
hsa04672	hsa04672	Intestinal immune network for IgA production	17	0.876956	1.67747	0.0271641	0.0271641	0.839085	31	tags=6%, list=0%, signal=6%	958
hsa05017	hsa05017	Spinocerebellar ataxia	118	0.668846	1.43893	0.0393701	0.0393701	0.839085	1119	tags=14%, list=8%, signal=13%	291/773/5649/4217/3709/9706/23369/23236/292/5710/10000/5683/3516/2475/5578/5705
hsa04950	hsa04950	Maturity onset diabetes of the young	3	0.972911	1.48227	0.0454046	0.0454046	0.839085	230	tags=67%, list=2%, signal=66%	3280/3087
hsa04020	hsa04020	Calcium signaling pathway	146	0.644842	1.41741	0.0485313	0.0485313	0.839085	539	tags=9%, list=4%, signal=9%	291/3082/773/57172/135/1129/9630/7424/2149/3709/2321/23236/5333

## Sheet: GSE_GO_RB1
	ONTOLOGY	ID	Description	setSize	enrichmentScore	NES	pvalue	p.adjust	qvalues	rank	leading_edge	core_enrichment
GO:0000228	CC	GO:0000228	nuclear chromosome	197	0.635896	2.23954	1e-10	5.42208e-08	4.98904e-08	2121	tags=43%, list=16%, signal=36%	8091/5557/675/4439/64105/5426/54962/10714/9985/4172/11169/64785/79980/4175/23594/5422/699/5393/5883/7153/5111/1058/4173/23514/253714/641/891/4174/51659/5347/11073/10403/9837/1111/4751/4171/63979/4176/55320/8914/9918/701/83540/332/119392/672/642636/7283/6119/9031/23347/11177/57162/5885/6839/9126/83637/4998/10592/79003/5427/79172/51377/55388/84296/79595/9555/10902/1060/988/8243/11277/8805/84464/544…
GO:0000280	BP	GO:0000280	nuclear division	352	0.561316	2.08907	1e-10	5.42208e-08	4.98904e-08	1871	tags=38%, list=14%, signal=33%	898/9134/3976/3481/2175/8438/9735/675/4439/64105/29893/9985/11130/146956/84501/7517/83990/1062/286151/5890/79980/26013/10615/55143/699/11065/54892/7153/9700/9232/995/983/81930/7272/9493/3832/80010/348654/79075/29781/64151/24137/891/9585/1063/9928/5347/10403/10635/11004/23397/151246/1111/146909/3835/4751/5892/26271/63979/79173/51203/90990/9055/990/6790/113130/2177/10051/9918/701/83540/84250/9787/6…
GO:0000724	BP	GO:0000724	double-strand break repair via homologous recombination	129	0.688648	2.32621	1e-10	5.42208e-08	4.98904e-08	1895	tags=50%, list=14%, signal=44%	8438/675/8317/10721/9985/4172/7517/5932/5890/4175/4173/116028/80010/348654/23514/158880/253714/641/4174/51659/10635/2237/84515/1111/4171/5892/5893/63979/115004/8318/4176/7516/79677/4683/8914/119392/672/2521/642636/51444/7486/25788/55693/55159/6119/10459/23347/79728/142/5885/55010/9401/157777/51750/84296/55183/57697/64859/4361/79000/112441434/23137/84464/9400/6421
GO:0000725	BP	GO:0000725	recombinational repair	131	0.693315	2.34064	1e-10	5.42208e-08	4.98904e-08	1895	tags=51%, list=14%, signal=44%	8438/675/8317/10721/9985/4172/78995/7517/5932/5890/4175/4173/116028/80010/348654/23514/158880/253714/641/4174/51659/10635/2237/84515/1111/4171/5892/5893/63979/115004/8318/4176/7516/79677/4683/8914/119392/672/2521/642636/51444/7486/25788/55693/55159/6119/10459/23347/79728/142/5885/55010/9401/157777/51750/84296/55183/57697/64859/4361/79000/83695/112441434/23137/84464/9400/6421
GO:0000775	CC	GO:0000775	chromosome, centromeric region	184	0.657205	2.30933	1e-10	5.42208e-08	4.98904e-08	2048	tags=49%, list=15%, signal=42%	9735/3070/64105/9985/11130/220134/79682/1062/401541/79980/64946/23421/10615/55143/699/55355/7153/1058/81930/7272/221150/57082/79075/64151/891/1063/55166/5347/115426/10403/11004/151246/3835/4751/79902/79677/55320/113130/91687/10051/54821/2491/9918/701/83540/332/23279/378708/55693/9212/27085/55055/9031/9184/57405/57122/57162/387103/79723/5885/6839/9126/151648/79003/79172/26039/90417/4085/54069/2346…
GO:0000777	CC	GO:0000777	condensed chromosome kinetochore	101	0.729523	2.39343	1e-10	5.42208e-08	4.98904e-08	2048	tags=54%, list=15%, signal=47%	9735/64105/9985/11130/220134/79682/1062/79980/64946/23421/10615/699/55355/1058/221150/57082/891/1063/5347/10403/11004/151246/4751/79902/55320/54821/701/83540/332/378708/55055/9184/57405/57122/57162/387103/151648/79003/79172/26039/90417/4085/201254/147841/1060/8243/55839/5253/348995/3619/348235/25909/201161/253635/222229
GO:0000779	CC	GO:0000779	condensed chromosome, centromeric region	111	0.716871	2.37372	1e-10	5.42208e-08	4.98904e-08	2390	tags=58%, list=18%, signal=48%	9735/64105/9985/11130/220134/79682/1062/79980/64946/23421/10615/699/55355/1058/221150/57082/64151/891/1063/5347/10403/11004/151246/4751/79902/55320/54821/9918/701/83540/332/378708/9212/55055/9184/57405/57122/57162/387103/151648/79003/79172/26039/90417/4085/201254/147841/1060/8243/55839/5253/348995/3619/348235/25909/84787/201161/253635/222229/11335/23310/9793/81620/9183
GO:0000793	CC	GO:0000793	condensed chromosome	180	0.684769	2.4049	1e-10	5.42208e-08	4.98904e-08	2316	tags=51%, list=17%, signal=42%	9735/675/64105/9985/11130/220134/79682/1062/79980/64946/26013/23421/10615/699/5883/55355/7153/1058/221150/57082/29781/64151/641/891/1063/5347/11073/10403/11004/151246/1111/4751/79902/3148/79677/55320/2177/54821/9918/701/83540/332/672/642636/7283/378708/9212/55055/9031/9184/57405/57122/57162/387103/5885/54780/6839/9126/10592/151648/79003/79172/26039/90417/4288/4085/55183/201254/9555/147841/1060/82…
GO:0005813	CC	GO:0005813	centrosome	535	0.487048	1.88268	1e-10	5.42208e-08	4.98904e-08	2315	tags=31%, list=17%, signal=26%	898/9134/219736/26289/1663/5577/23354/675/9814/6509/201255/3161/4172/79682/29911/64770/1869/85444/9738/85302/3566/94032/55835/54913/10615/51514/84166/338657/9700/5111/10733/54930/983/80071/9768/6491/150468/9493/221150/84936/348654/891/9585/1063/1017/5347/10403/11004/84140/79441/64858/11064/1111/22981/51175/4751/5892/84930/8318/55165/7516/26586/57489/6790/284403/115106/219844/132320/84250/84318/97…
GO:0005815	CC	GO:0005815	microtubule organizing center	686	0.4603	1.80133	1e-10	5.42208e-08	4.98904e-08	2315	tags=29%, list=17%, signal=25%	822/898/9134/219736/26289/1663/5577/112755/23354/675/54535/9814/6509/201255/3161/115811/4172/79682/29911/64770/1869/85444/9738/85302/3566/94032/55835/54913/10615/145508/51514/9654/84166/7153/338657/83541/9700/5111/10733/54930/199221/983/80071/81930/9768/6491/150468/9493/221150/84936/348654/347240/891/9585/1063/1017/197335/5347/11073/10403/11004/84140/79441/57519/64858/11064/1111/22981/51175/4751/…
GO:0006260	BP	GO:0006260	DNA replication	263	0.644238	2.33847	1e-10	5.42208e-08	4.98904e-08	2056	tags=46%, list=15%, signal=40%	898/9134/56953/1663/80119/5557/8208/675/580/144455/5426/8317/4678/5982/374393/63967/10721/54962/10714/146956/4172/11169/83990/64785/5932/55345/1763/10293/4175/7156/3978/23594/5422/5984/51514/5883/5111/6240/983/4173/116028/9768/29980/80010/348654/79075/79892/253714/641/10036/63901/9984/1017/4174/51659/11073/9837/5985/201973/2237/84515/10535/51053/3159/1111/4171/26271/80174/8318/4176/91607/990/4683…
GO:0006261	BP	GO:0006261	DNA-dependent DNA replication	149	0.701077	2.4044	1e-10	5.42208e-08	4.98904e-08	2048	tags=53%, list=15%, signal=46%	898/9134/1663/5557/675/144455/5426/8317/5982/10721/54962/10714/146956/4172/11169/64785/55345/1763/10293/4175/3978/23594/5422/5984/5111/4173/29980/348654/79075/79892/253714/641/63901/9984/4174/51659/11073/9837/5985/201973/2237/51053/3159/4171/26271/80174/8318/4176/91607/990/4683/8914/90381/378708/7486/55159/6119/5983/11177/64863/9401/157777/4998/51750/5427/92667/55388/84296/10926/201254/57697/4361…
GO:0006281	BP	GO:0006281	DNA repair	518	0.571275	2.20356	1e-10	5.42208e-08	4.98904e-08	2159	tags=37%, list=16%, signal=32%	8091/1663/80119/2175/8438/8208/2189/4595/675/4439/580/5426/8317/5982/63967/10721/10714/9985/146956/84501/4172/78995/7517/11169/83990/7398/9656/5932/5890/55120/1763/10293/4175/3978/5422/5984/55215/51514/5883/2956/9232/286257/5111/983/4173/116028/9768/4436/80010/348654/84875/23514/158880/253714/641/10036/2305/63901/1017/2176/7913/4174/1054/51659/11073/10635/5985/83933/7468/10038/201973/2237/84515/1…
GO:0006302	BP	GO:0006302	double-strand break repair	239	0.620604	2.23356	1e-10	5.42208e-08	4.98904e-08	2126	tags=44%, list=16%, signal=37%	8091/1663/8438/675/580/8317/10721/9985/146956/84501/4172/7517/83990/9656/5932/5890/1763/4175/5422/286257/4173/116028/4436/80010/348654/23514/158880/253714/641/2305/7913/4174/51659/10635/7468/10038/2237/84515/64858/1111/4171/5892/5893/63979/115004/79173/3148/8318/4176/7516/79677/4683/8914/113130/2177/119392/672/2521/84250/642636/51444/7486/25788/55693/55159/6119/64421/9937/165918/10459/55719/25913…
GO:0006310	BP	GO:0006310	DNA recombination	245	0.646293	2.32291	1e-10	5.42208e-08	4.98904e-08	2251	tags=47%, list=17%, signal=40%	958/80119/8438/675/4439/29893/8317/10721/9985/146956/4172/78995/7517/83990/5932/5890/51176/4175/7153/2956/4173/116028/4436/80010/348654/23514/158880/253714/641/9984/4174/51659/10635/83933/7468/2237/84515/1111/4171/3005/5892/5893/63979/115004/79173/3148/8318/4176/7516/79677/4683/8914/2177/119392/672/2521/642636/51444/7374/378708/7486/25788/55693/55159/6119/64421/27301/165918/9156/10459/22976/12481…
GO:0006974	BP	GO:0006974	cellular response to DNA damage stimulus	782	0.512907	2.02531	1e-10	5.42208e-08	4.98904e-08	2159	tags=32%, list=16%, signal=29%	596/8091/1663/80119/2175/79968/8438/8208/2189/4595/675/4439/580/144455/5426/8317/5982/63967/10721/54962/10714/9985/5366/146956/84501/4172/78995/7517/11169/83990/7398/9656/5932/5890/55120/1869/1763/10293/4175/3978/5422/5984/55215/51514/5883/7153/835/2956/9232/286257/5111/995/27330/983/4173/116028/9768/8870/29980/4436/80010/348654/84875/23514/158880/253714/641/10036/891/2305/63901/9984/1017/2176/51…
GO:0007059	BP	GO:0007059	chromosome segregation	287	0.617525	2.26359	1e-10	5.42208e-08	4.98904e-08	2126	tags=45%, list=16%, signal=39%	898/9134/1663/9735/64105/9985/11130/146956/7517/220134/83990/1062/79980/64946/7156/10615/55143/699/11065/54892/55355/7153/9700/9232/81930/116028/7272/9493/221150/57082/80010/348654/79075/79892/29781/64151/24137/891/1063/55166/9928/5347/10403/11004/23397/151246/2237/146909/3835/4751/26271/51203/9055/79677/990/113130/2177/157313/10051/9918/701/83540/332/672/81610/84250/9787/642636/991/7283/378708/8…
GO:0044770	BP	GO:0044770	cell cycle phase transition	550	0.488131	1.88832	1e-10	5.42208e-08	4.98904e-08	2071	tags=32%, list=15%, signal=28%	898/9134/219736/596/8091/5577/5557/9735/23354/2146/11178/144455/9814/5426/128239/8317/4678/63967/3161/54962/11130/4172/7517/1978/1029/5569/1062/5890/1869/7480/9738/4175/55835/23594/5422/699/51514/5933/11065/9833/835/9700/5111/10733/54930/995/983/4173/29980/7272/84936/348654/641/891/2305/1063/1017/51512/4174/9928/5347/11073/10403/79441/84515/8462/51053/55336/11064/1111/22981/4751/4171/26271/80174/…
GO:0044772	BP	GO:0044772	mitotic cell cycle phase transition	518	0.499715	1.92753	1e-10	5.42208e-08	4.98904e-08	2071	tags=33%, list=15%, signal=29%	898/9134/219736/596/8091/5577/5557/9735/23354/2146/11178/144455/9814/5426/128239/8317/4678/63967/3161/11130/4172/7517/1978/1029/5569/1062/5890/1869/7480/9738/4175/55835/23594/5422/699/51514/5933/11065/9833/835/9700/5111/10733/54930/995/983/4173/29980/7272/84936/348654/641/891/2305/1063/1017/51512/4174/9928/5347/11073/10403/79441/84515/8462/51053/55336/11064/1111/22981/4751/4171/26271/80174/84930/…
GO:0051301	BP	GO:0051301	cell division	506	0.513024	1.97207	1e-10	5.42208e-08	4.98904e-08	2089	tags=34%, list=15%, signal=30%	898/84552/9134/79400/219736/8091/3481/7424/9735/23354/3070/675/144455/8317/54962/11130/84501/220134/83990/5932/1062/51176/4752/79980/85444/9738/23421/55835/10615/3978/23594/55143/699/5933/11065/54892/7153/9700/9232/10733/54930/995/1058/983/9493/221150/84936/57082/3832/79892/64151/24137/641/891/9585/1063/1017/9928/5347/55521/10403/7422/11004/79441/23397/151246/4824/11064/146909/4751/26271/84930/51…
GO:0051321	BP	GO:0051321	meiotic cell cycle	164	0.657709	2.27842	1e-10	5.42208e-08	4.98904e-08	1871	tags=49%, list=14%, signal=43%	898/9134/3976/2175/8438/675/4439/29893/9985/146956/84501/83990/5932/286151/5890/7156/699/7153/9700/2956/9232/995/55329/81930/734/7272/80010/29781/1017/5347/10635/151246/4751/5892/26271/63979/79173/7516/4683/6790/2177/10051/9918/701/83540/642636/991/7283/378708/25788/993/9133/9088/23236/9156/9184/124817/1164/5885/157777/9319/9126/10426/10592/151648/192670/201254/57697/4882/4361/56776/1060/84057/82…
GO:0098687	CC	GO:0098687	chromosomal region	306	0.614021	2.25624	1e-10	5.42208e-08	4.98904e-08	1973	tags=41%, list=15%, signal=36%	80119/9735/2146/3070/675/64105/9985/11130/4172/7517/220134/79682/1062/401541/79980/1763/64946/4175/23421/10615/55143/699/55355/7153/5111/1058/983/4173/81930/7272/4436/221150/57082/79075/64151/641/891/9984/1063/55166/4174/5347/115426/10403/10635/11004/151246/2237/64858/1111/3835/4751/4171/5892/79902/4176/79677/4683/55320/113130/91687/10051/54821/2491/9918/701/83540/332/23279/378708/7486/55693/9212…
GO:0098813	BP	GO:0098813	nuclear chromosome segregation	226	0.631178	2.2566	1e-10	5.42208e-08	4.98904e-08	1895	tags=46%, list=14%, signal=40%	898/9134/1663/9735/64105/9985/11130/146956/7517/83990/1062/79980/10615/55143/699/11065/54892/7153/9700/9232/81930/116028/7272/9493/57082/80010/348654/79075/79892/29781/64151/24137/891/1063/55166/9928/5347/10403/11004/23397/151246/2237/146909/3835/4751/26271/51203/9055/990/113130/2177/10051/9918/701/83540/81610/84250/9787/642636/991/7283/378708/84722/3833/9212/10460/10459/29945/29127/9184/55719/83…
GO:1903047	BP	GO:1903047	mitotic cell cycle process	781	0.513415	2.02694	1e-10	5.42208e-08	4.98904e-08	2082	tags=33%, list=15%, signal=30%	898/9134/219736/596/8091/3481/5577/5557/9735/23354/2146/11178/675/64105/144455/9814/5426/128239/8317/4678/63967/3161/54962/9985/11130/146956/4172/7517/9656/64785/1978/1029/5569/1062/286151/5890/1869/7480/79980/1763/9738/64946/10253/26013/4175/55835/10615/3978/23594/5422/55143/699/51514/5933/5883/11065/54892/9833/835/9700/9232/5111/10733/54930/995/1058/983/4173/81930/29980/6491/7272/4436/9493/8493…
GO:0000819	BP	GO:0000819	sister chromatid segregation	180	0.634616	2.22876	1.29353e-10	6.73308e-08	6.19533e-08	1895	tags=47%, list=14%, signal=41%	1663/9735/64105/9985/11130/7517/1062/79980/10615/55143/699/11065/54892/7153/9700/9232/81930/116028/7272/9493/348654/79075/79892/29781/64151/24137/891/1063/9928/5347/10403/11004/23397/151246/2237/146909/3835/4751/26271/51203/9055/990/113130/10051/9918/701/83540/84250/9787/642636/991/7283/84722/3833/9212/10460/10459/29945/29127/9184/55719/83903/5885/27436/9319/9126/10592/151648/79003/90417/4085/590…
GO:0000776	CC	GO:0000776	kinetochore	132	0.675032	2.28394	1.37251e-10	6.86939e-08	6.32075e-08	2048	tags=49%, list=15%, signal=42%	9735/64105/9985/11130/220134/79682/1062/79980/64946/23421/10615/699/55355/1058/81930/7272/221150/57082/891/1063/55166/5347/10403/11004/151246/3835/4751/79902/55320/54821/2491/701/83540/332/23279/378708/9212/27085/55055/9184/57405/57122/57162/387103/151648/79003/79172/26039/90417/4085/23468/201254/7175/147841/1060/8243/55839/5253/348995/3619/348235/25909/201161/253635/222229
GO:0071103	BP	GO:0071103	DNA conformation change	266	0.574868	2.09425	2.08845e-10	1.00656e-07	9.26166e-08	2085	tags=41%, list=15%, signal=35%	8091/1663/80119/8438/8208/3070/64105/4678/5982/10721/4172/79682/83990/1786/1029/401541/1763/55723/64946/4175/23421/7156/5984/54892/55355/7153/1058/4173/57082/3087/84875/79075/29781/64151/641/10036/891/55166/4174/5985/23397/84515/3159/4171/3005/3148/51203/4176/4683/55320/22985/113130/91687/10051/54821/2491/9918/378708/7486/25788/6662/5931/5983/25913/23347/2071/142/387103/10541/9401/157777/9557/683…
GO:1903046	BP	GO:1903046	meiotic cell cycle process	125	0.666615	2.24889	5.67674e-10	2.63827e-07	2.42755e-07	1986	tags=52%, list=15%, signal=45%	898/9134/3976/2175/8438/675/4439/29893/9985/146956/84501/83990/286151/5890/699/7153/9700/2956/9232/995/81930/7272/80010/29781/5347/10635/151246/5892/26271/63979/79173/6790/2177/10051/9918/701/83540/642636/991/7283/378708/25788/993/9133/23236/124817/1164/5885/9319/10592/151648/192670/201254/57697/4361/56776/1060/84057/84464/27175/10018/3619/4292/994/55743
GO:0000070	BP	GO:0000070	mitotic sister chromatid segregation	156	0.6366	2.19498	6.34968e-10	2.84925e-07	2.62169e-07	1866	tags=48%, list=14%, signal=42%	9735/64105/9985/11130/7517/1062/79980/10615/55143/699/11065/54892/9700/9232/81930/7272/9493/348654/79075/29781/64151/24137/891/1063/9928/5347/10403/11004/23397/151246/146909/3835/4751/26271/51203/9055/990/113130/10051/9918/701/83540/84250/9787/642636/991/7283/84722/3833/9212/10460/10459/29945/29127/9184/55719/83903/5885/27436/9319/10592/151648/79003/90417/4085/5901/11044/9555/7175/1060/8243/49856…
GO:0048285	BP	GO:0048285	organelle fission	396	0.516419	1.94425	8.66096e-10	3.75684e-07	3.45679e-07	1871	tags=34%, list=14%, signal=30%	898/9134/3976/3481/2175/8438/9735/675/4439/64105/29893/9985/11130/146956/84501/7517/83990/1062/286151/5890/79980/26013/10615/55143/699/11065/54892/7153/9700/9232/995/983/81930/7272/9493/3832/80010/348654/79075/29781/64151/24137/891/9585/1063/9928/5347/10403/10635/11004/23397/151246/1111/146909/3835/4751/5892/26271/63979/79173/51203/90990/9055/990/6790/113130/2177/10051/9918/701/83540/113115/84250…
GO:0010564	BP	GO:0010564	regulation of cell cycle process	645	0.443741	1.7327	1.45379e-09	6.10262e-07	5.61522e-07	2082	tags=29%, list=15%, signal=26%	3976/219736/596/8091/1663/3481/5577/9735/23354/2146/675/144455/9814/8317/63967/3161/54962/11130/7517/5932/1029/5569/1062/286151/5890/1869/7480/9738/26013/55835/10615/699/51514/5933/11065/338657/835/9700/9232/5111/10733/54930/995/983/116028/29980/6491/7272/9493/84936/3832/348654/158880/641/891/2305/9585/1063/1017/51512/9928/5347/11073/115426/10403/10635/79441/2237/11064/1111/22981/4751/26271/80174…
GO:0000075	BP	GO:0000075	cell cycle checkpoint	196	0.598188	2.10634	1.61217e-09	6.55598e-07	6.03237e-07	2071	tags=39%, list=15%, signal=34%	8091/79968/9735/144455/63967/54962/11130/146956/7517/83990/9656/1869/1763/699/51514/5883/835/5111/995/983/29980/7272/4436/84936/348654/641/891/9984/1063/1017/51512/5347/11073/10403/64858/1111/8318/990/4683/8914/6790/2177/701/672/991/90381/9212/55159/55055/10459/9184/4194/7027/26272/84126/9319/4998/5325/7919/8563/4085/9125/7175/64859/4361/80279/25904/988/11277/83695/54465/1647/7465/55743/8883/7508…
GO:0140014	BP	GO:0140014	mitotic nuclear division	270	0.544417	1.99298	3.25091e-09	1.27903e-06	1.17688e-06	1866	tags=37%, list=14%, signal=32%	3481/9735/64105/9985/11130/7517/1062/286151/79980/26013/10615/55143/699/11065/54892/9700/9232/995/983/81930/7272/9493/3832/348654/79075/29781/64151/24137/891/9585/1063/9928/5347/10403/11004/23397/151246/1111/146909/3835/4751/26271/51203/90990/9055/990/6790/113130/10051/9918/701/83540/84250/9787/642636/991/7283/84722/55125/3833/9212/10460/9133/27085/9088/5902/22974/64793/10459/29945/29127/9184/557…
GO:0000139	CC	GO:0000139	Golgi membrane	604	-0.404426	-1.73486	3.34182e-09	1.27903e-06	1.17688e-06	3095	tags=40%, list=23%, signal=32%	682/55858/1523/25963/22937/1314/10282/23085/22908/10890/9321/10559/22883/377/9950/8729/8704/79591/1075/2802/2801/58480/25972/4122/4853/23033/26003/8943/29108/27236/57120/9919/286451/23647/9527/7110/10016/164/221477/351/28988/9871/10228/9197/10802/3133/11227/80142/142891/6836/55624/56681/83548/11020/23155/5986/400/10488/222865/84752/126003/738/10175/5627/9632/92979/11041/51000/8452/26286/22926/858…
GO:0070972	BP	GO:0070972	protein localization to endoplasmic reticulum	138	-0.599238	-2.20014	4.43993e-09	1.65077e-06	1.51892e-06	3846	tags=72%, list=28%, signal=52%	6218/6169/9709/6194/6161/6206/6156/6152/6728/6144/6147/6175/6191/65992/6128/439/6170/25782/6210/25873/6154/6227/128866/10956/9349/10890/6176/6168/8729/6133/57142/23480/6189/9919/6130/6262/6193/6122/6125/6222/6228/6229/6734/9697/6203/6136/6124/3638/6202/6181/6138/6167/6217/6230/6223/6188/6192/6155/6208/6730/6141/6207/6146/6134/6129/6137/6233/11014/58477/6158/22930/11345/6205/6160/10134/6135/375056…
GO:0098791	CC	GO:0098791	Golgi apparatus subcompartment	700	-0.382917	-1.66074	6.00825e-09	2.17182e-06	1.99836e-06	3133	tags=39%, list=23%, signal=32%	84572/51429/9367/682/55858/1523/25963/22937/4311/1314/10282/23085/26225/22908/10890/9321/10559/22883/377/10618/9950/2316/8729/8704/79591/1075/2802/2801/58480/25972/4122/4853/23033/26003/8943/29108/27236/57120/9919/286451/23647/9527/7110/10016/164/221477/351/28988/9871/10228/9197/79065/10802/11313/3133/11227/80142/142891/6836/55624/56681/83548/11020/23155/5986/400/10488/29058/222865/84752/126003/7…
GO:0140097	MF	GO:0140097	catalytic activity, acting on DNA	183	0.601828	2.11174	1.20707e-08	4.24531e-06	3.90624e-06	1796	tags=38%, list=13%, signal=34%	8091/1663/80119/8438/4595/5426/5982/10721/10714/4172/7517/83990/5932/1786/55345/1763/4175/7156/3978/5422/5984/5883/7153/5111/4173/348654/79075/641/4174/5985/201973/2237/84515/55247/64858/4171/4176/79677/79915/54821/7374/7486/25788/64421/27301/5983/9937/9156/9941/1789/2071/64863/9401/9557/1105/51750/8930/5427/27434/92667/3508/23132/57697/89797/4361/51455/64789/11277/5981/84464
GO:0006613	BP	GO:0006613	cotranslational protein targeting to membrane	99	-0.642641	-2.25101	1.31493e-08	4.50296e-06	4.14332e-06	4293	tags=85%, list=32%, signal=58%	6209/4736/29927/3921/6132/6139/6165/6224/6218/6169/6194/6161/6206/6156/6152/6728/6144/6147/6175/6191/6128/6170/6210/25873/6154/6227/9349/6176/6168/6133/6189/6130/6193/6122/6125/6222/6228/6229/6746/6734/9697/6203/6136/6124/6202/6181/6138/6167/6217/6230/6223/6188/6192/6155/6208/6730/6141/6207/6146/6134/6129/6137/6233/6158/6205/6160/6135/6159/6235/6143/6745/6232/6164/10952/6727/7095/6204/6142/64374/…
GO:0140013	BP	GO:0140013	meiotic nuclear division	112	0.66581	2.20004	1.60398e-08	5.35194e-06	4.9245e-06	1986	tags=53%, list=15%, signal=45%	898/9134/3976/2175/8438/675/4439/29893/9985/146956/84501/83990/286151/5890/699/7153/9700/9232/81930/7272/80010/29781/5347/10635/151246/5892/26271/63979/79173/6790/2177/10051/701/83540/642636/991/378708/25788/9133/23236/124817/1164/5885/9319/10592/151648/192670/201254/57697/4361/56776/1060/84057/84464/10018/3619/4292/994/55743
GO:0007346	BP	GO:0007346	regulation of mitotic cell cycle	507	0.462215	1.77812	1.73564e-08	5.64648e-06	5.19551e-06	2131	tags=31%, list=16%, signal=27%	440/219736/596/8091/3481/5577/9735/23354/2146/675/144455/9814/8317/63967/3161/54962/11130/146956/7517/9656/1978/1029/5569/1062/286151/5890/1869/7480/9738/26013/55835/699/51514/5933/5883/11065/835/9700/5111/10733/54930/995/983/29980/7272/4436/84936/348654/641/891/9585/1063/1017/10950/51512/9928/5347/11073/10403/79441/4824/64858/11064/1111/22981/4751/26271/80174/51203/91607/896/220042/990/4683/6790…
GO:0006614	BP	GO:0006614	SRP-dependent cotranslational protein targeting to membrane	94	-0.651636	-2.25994	5.32748e-08	1.67358e-05	1.53991e-05	4293	tags=85%, list=32%, signal=59%	6209/4736/29927/3921/6132/6139/6165/6224/6218/6169/6194/6161/6206/6156/6152/6728/6144/6147/6175/6191/6128/6170/6210/25873/6154/6227/9349/6176/6168/6133/6189/6130/6193/6122/6125/6222/6228/6229/6734/9697/6203/6136/6124/6202/6181/6138/6167/6217/6230/6223/6188/6192/6155/6208/6730/6141/6207/6146/6134/6129/6137/6233/6158/6205/6160/6135/6159/6235/6143/6232/6164/10952/6727/6204/6142/6231/6157/6234/23521/…
GO:0061982	BP	GO:0061982	meiosis I cell cycle process	81	0.703156	2.21838	5.40154e-08	1.67358e-05	1.53991e-05	2126	tags=58%, list=16%, signal=49%	898/9134/8438/675/4439/29893/9985/146956/83990/5890/7153/9700/2956/9232/995/80010/5347/10635/151246/5892/26271/79173/6790/2177/642636/378708/25788/993/9133/124817/1164/5885/9319/151648/192670/201254/57697/4361/56776/1060/84057/84464/10018/4292/994/27030/80198
GO:0032200	BP	GO:0032200	telomere organization	146	0.606695	2.07192	6.65064e-08	1.99407e-05	1.83481e-05	2848	tags=47%, list=21%, signal=37%	898/9134/80119/5557/675/5426/5982/10714/7517/1763/5422/5984/5111/641/5985/2237/64858/4751/5892/79677/4683/7486/9212/6119/64421/5983/9937/9156/25913/4216/142/26272/9401/3181/51750/5427/55183/3184/3320/4361/23137/5981/84464/23649/548593/23381/5073/11284/5394/65057/7014/3178/6950/54107/5425/5888/79035/5424/10728/908/22948/9894/4609/1736/51002/8550/6117/7011
GO:0005819	CC	GO:0005819	spindle	336	0.502466	1.86927	6.74242e-08	1.99407e-05	1.83481e-05	2096	tags=35%, list=15%, signal=30%	822/1663/112755/9735/23354/8317/84541/220134/1062/85302/10615/55143/145508/83541/9700/10733/54930/983/81930/7272/150468/9493/221150/3832/24137/891/9585/1063/9928/5347/11073/11004/84140/79441/11064/146909/3835/4751/26271/79902/51203/90990/9055/79677/990/26586/6790/284403/115106/701/332/81610/9787/991/7283/84722/25886/3833/9212/10460/9657/22974/64793/259266/284001/10459/29127/55142/57542/83903/1504…
GO:0006888	BP	GO:0006888	endoplasmic reticulum to Golgi vesicle-mediated transport	175	-0.542688	-2.04434	1.08732e-07	3.14429e-05	2.89316e-05	3321	tags=55%, list=25%, signal=42%	84516/29959/10483/10427/5537/830/22937/1314/10282/9321/1781/8729/1075/6711/2801/57120/9919/9527/10671/10016/22878/9871/51112/10802/56681/832/83548/1778/126003/10175/5627/9632/8452/26286/3638/81876/58485/51693/51226/51272/1315/22820/22818/10960/9570/11014/10342/6845/10959/51614/11236/10134/375056/2804/10484/51014/6709/372/83696/10972/11196/2621/51164/8615/4905/5861/11070/11316/10597/84342/378/5751…
GO:0007093	BP	GO:0007093	mitotic cell cycle checkpoint	150	0.609731	2.09516	1.39021e-07	3.93279e-05	3.61868e-05	2030	tags=41%, list=15%, signal=35%	8091/9735/144455/63967/54962/11130/146956/7517/9656/1869/699/5883/835/5111/995/983/29980/7272/4436/84936/348654/641/891/1063/1017/51512/5347/11073/10403/64858/1111/990/4683/6790/2177/701/672/991/90381/9212/55159/55055/10459/9184/4194/7027/9319/4998/5325/4085/9125/7175/64859/4361/80279/25904/1647/7465/55743/8883/7508
GO:0000723	BP	GO:0000723	telomere maintenance	143	0.612379	2.08169	1.67862e-07	4.64764e-05	4.27645e-05	2848	tags=48%, list=21%, signal=38%	898/9134/80119/5557/675/5426/5982/10714/7517/1763/5422/5984/5111/641/5985/2237/64858/4751/5892/79677/4683/7486/9212/6119/64421/5983/9937/9156/25913/4216/142/26272/9401/3181/51750/5427/55183/3184/3320/4361/23137/5981/84464/23649/548593/23381/5073/11284/5394/65057/7014/3178/6950/54107/5425/5888/79035/5424/10728/908/22948/9894/4609/1736/51002/8550/6117/7011
GO:0045132	BP	GO:0045132	meiotic chromosome segregation	55	0.743581	2.20832	2.22359e-07	6.02823e-05	5.54677e-05	2126	tags=64%, list=16%, signal=54%	898/9134/9985/146956/83990/699/7153/9700/9232/7272/80010/29781/5347/151246/2177/10051/701/83540/642636/378708/5885/9319/10592/151648/192670/201254/57697/4361/56776/1060/84464/4292/55743/27030/80198
GO:1901990	BP	GO:1901990	regulation of mitotic cell cycle phase transition	377	0.475271	1.78847	3.02892e-07	8.04396e-05	7.4015e-05	2071	tags=32%, list=15%, signal=28%	219736/596/8091/5577/9735/23354/2146/144455/9814/8317/63967/3161/11130/7517/1029/5569/1062/5890/1869/7480/9738/55835/699/51514/5933/11065/835/9700/5111/10733/54930/995/983/29980/7272/84936/348654/641/891/1063/1017/51512/9928/5347/11073/10403/79441/11064/1111/22981/4751/26271/80174/91607/896/990/4683/6790/113130/115106/701/672/9787/991/90381/7283/55125/993/9212/55159/5116/27085/22974/23236/10459/2…
GO:0003678	MF	GO:0003678	DNA helicase activity	68	0.709214	2.17662	4.36918e-07	0.000113712	0.00010463	1678	tags=49%, list=12%, signal=43%	1663/80119/8438/5982/10721/4172/83990/1763/4175/5984/4173/79075/641/4174/5985/84515/4171/4176/79677/54821/7486/25788/5983/2071/9401/9557/1105/51750/3508/23132/57697/89797/4361
GO:0045786	BP	GO:0045786	negative regulation of cell cycle	516	0.439782	1.69677	4.66815e-07	0.000119111	0.000109598	1940	tags=26%, list=14%, signal=23%	3976/7128/596/8091/79968/9735/2146/580/144455/8317/63967/54962/11130/146956/7517/83990/9656/5932/1029/286151/1869/7480/1763/9738/699/51514/5933/5883/338657/835/9700/9232/5111/995/983/29980/7272/4436/84936/3087/348654/641/55771/891/2305/9984/9585/1063/1017/10950/51512/5347/11073/115426/10403/4824/51053/64858/3659/1111/4751/26271/8318/91607/220042/990/4683/8914/6790/2177/701/672/1033/1911/991/90381…
GO:0044786	BP	GO:0044786	cell cycle DNA replication	61	0.730769	2.20214	4.83743e-07	0.000121057	0.000111388	1597	tags=56%, list=12%, signal=49%	5557/675/144455/5426/8317/5982/54962/10714/4172/64785/1763/4175/3978/5422/5984/5111/4173/29980/4174/9837/5985/2237/51053/4171/26271/80174/8318/4176/6119/5983/157777/51750/5427/10926
GO:1901987	BP	GO:1901987	regulation of cell cycle phase transition	402	0.459537	1.73592	5.70729e-07	0.000138292	0.000127247	2071	tags=31%, list=15%, signal=27%	219736/596/8091/5577/9735/23354/2146/144455/9814/8317/63967/3161/11130/7517/1029/5569/1062/5890/1869/7480/9738/55835/699/51514/5933/11065/835/9700/5111/10733/54930/995/983/29980/7272/84936/348654/641/891/1063/1017/51512/9928/5347/11073/10403/79441/11064/1111/22981/4751/26271/80174/91607/896/990/4683/79915/6790/113130/115106/701/672/81610/9787/991/90381/7283/55125/993/9212/55159/5116/27085/22974/2…
GO:0036297	BP	GO:0036297	interstrand cross-link repair	56	0.739619	2.20839	5.73871e-07	0.000138292	0.000127247	2126	tags=59%, list=16%, signal=50%	2175/2189/146956/78995/7517/7398/55120/55215/2956/2176/10635/84515/55247/2178/64858/5892/2177/378708/55159/6119/64421/29089/9937/165918/84126/91442/201254/57697/64789/84464/548593/2187/80198
GO:0045047	BP	GO:0045047	protein targeting to ER	109	-0.593683	-2.11533	7.04594e-07	0.000166707	0.000153393	4293	tags=82%, list=32%, signal=56%	6209/4736/29927/3921/6132/9789/6139/6165/6224/6218/6169/9709/6194/6161/6206/6156/6152/6728/6144/6147/6175/6191/6128/439/6170/6210/25873/6154/6227/128866/9349/6176/6168/6133/23480/6189/6130/6193/6122/6125/6222/6228/6229/6734/9697/6203/6136/6124/6202/6181/6138/6167/6217/6230/6223/6188/6192/6155/6208/6730/6141/6207/6146/6134/6129/6137/6233/58477/6158/6205/6160/6135/6159/6235/6143/28972/6232/6164/109…
GO:0003735	MF	GO:0003735	structural constituent of ribosome	154	-0.536674	-1.99476	8.1006e-07	0.000188238	0.000173204	4422	tags=68%, list=33%, signal=46%	51073/7311/219927/28973/51069/6209/4736/51116/3921/220717/6132/6139/9801/6165/6224/65993/51081/78988/6218/6169/55133/6194/6161/51264/6206/6156/6152/6144/6147/6175/6191/6128/124995/6166/6170/65008/6210/25873/6154/6227/9349/6176/6168/6133/64975/6189/63931/6130/6193/51121/6122/6125/6222/4701/64981/6228/6229/92259/6203/6136/6124/6202/64968/6181/6150/6138/6167/6217/6230/6223/6188/10884/6192/6155/6208/…
GO:0022616	BP	GO:0022616	DNA strand elongation	26	0.83017	2.11524	8.85966e-07	0.000202265	0.00018611	1678	tags=77%, list=12%, signal=68%	5426/10714/4172/64785/1763/3978/5422/5984/5111/4173/51659/9837/64858/4176/4683/5983/25913/157777/84296/4361
GO:0072599	BP	GO:0072599	establishment of protein localization to endoplasmic reticulum	113	-0.597094	-2.14184	9.64323e-07	0.000213973	0.000196883	4293	tags=82%, list=32%, signal=57%	6209/4736/29927/3921/6132/9789/6139/6165/6224/6218/6169/9709/6194/6161/6206/6156/6152/6728/6144/6147/6175/6191/6128/439/6170/25782/6210/25873/6154/6227/128866/9349/10890/6176/6168/6133/23480/6189/6130/6262/6193/6122/6125/6222/6228/6229/6734/9697/6203/6136/6124/6202/6181/6138/6167/6217/6230/6223/6188/6192/6155/6208/6730/6141/6207/6146/6134/6129/6137/6233/58477/6158/22930/6205/6160/6135/6159/6235/6…
GO:0000217	MF	GO:0000217	DNA secondary structure binding	35	0.815466	2.21437	9.70136e-07	0.000213973	0.000196883	2086	tags=74%, list=15%, signal=63%	8091/63967/7517/5932/5890/2956/4436/348654/641/10635/55247/3159/3005/5892/3148/7516/7486/25913/4208/9401/3149/3184/57697/7508/3146/56852
GO:0007127	BP	GO:0007127	meiosis I	77	0.695007	2.17865	9.98349e-07	0.000216525	0.000199232	2126	tags=57%, list=16%, signal=48%	898/9134/8438/675/4439/29893/9985/146956/83990/5890/7153/9700/9232/80010/5347/10635/151246/5892/26271/79173/6790/2177/642636/378708/25788/9133/124817/1164/5885/9319/151648/192670/201254/57697/4361/56776/1060/84057/84464/10018/4292/994/27030/80198
GO:0033260	BP	GO:0033260	nuclear DNA replication	56	0.733704	2.19073	1.07053e-06	0.000228374	0.000210134	1597	tags=57%, list=12%, signal=51%	5557/675/5426/8317/5982/54962/10714/4172/64785/1763/4175/3978/5422/5984/5111/4173/29980/4174/9837/5985/2237/51053/4171/80174/8318/4176/6119/5983/157777/51750/5427/10926
GO:0044391	CC	GO:0044391	ribosomal subunit	178	-0.517347	-1.94312	1.13556e-06	0.000238339	0.000219303	4601	tags=64%, list=34%, signal=43%	84769/9553/5935/128308/83939/51073/7311/219927/28973/51069/63899/6209/4736/51116/3921/220717/6132/6139/9801/6165/6224/116540/65993/51081/78988/6218/6169/6194/6161/51264/6206/6156/6152/6144/6147/6175/10399/6191/6128/1654/124995/6166/6170/65008/6210/25873/6154/6227/9349/6176/6168/6133/64975/6189/63931/6130/6193/51121/6122/6125/6222/64981/6228/6229/51642/92259/6203/6136/6124/6202/64968/6181/6150/613…
GO:0022626	CC	GO:0022626	cytosolic ribosome	100	-0.606339	-2.12492	1.21787e-06	0.000251558	0.000231466	4392	tags=82%, list=32%, signal=56%	7311/10891/6209/4736/3921/220717/6132/6139/6165/6224/6218/6169/6194/6161/6206/6156/6152/6144/6147/440275/6175/6191/6128/1654/6166/6170/65008/6210/25873/6154/6227/9349/6176/6168/6133/6189/6130/6193/51121/6122/6125/6222/347/6228/6229/6203/6136/6124/6202/6181/6138/6167/6217/6230/6223/6188/6192/6155/6208/6141/6207/6146/6134/6129/6137/6233/51065/6158/6205/6160/6135/6159/6235/6143/6232/6164/6204/6142/6…
GO:0048193	BP	GO:0048193	Golgi vesicle transport	330	-0.422702	-1.71138	1.6057e-06	0.000326483	0.000300408	3093	tags=42%, list=23%, signal=34%	1523/22937/1314/10282/55770/10890/9321/377/9950/1781/8729/1075/6711/2802/2801/23033/8943/11127/57120/9919/6643/9527/10671/10016/164/22878/9871/57020/10228/662/51112/10802/6836/56681/832/83548/28952/1778/126003/738/10175/5627/9632/8452/27252/26286/3638/6102/23499/81876/10079/58485/51693/51226/51272/1315/6642/22820/22818/54832/10960/8773/3916/9570/11014/10342/6845/1201/10959/51614/55062/11345/54536…
GO:0005814	CC	GO:0005814	centriole	127	0.600158	2.02719	1.7482e-06	0.000349989	0.000322036	2168	tags=45%, list=16%, signal=38%	822/54535/9814/85444/9738/85302/55835/145508/7153/10733/199221/6491/347240/197335/5347/57519/55165/57489/6790/284403/219844/80178/132320/25886/56890/55125/9657/10198/5116/284001/899/89891/95681/11116/54875/116840/84902/22832/10426/153241/137392/85459/51199/5901/84461/80184/54806/4957/124093/49856/79959/9662/22897/80254/282809/84131/51134
GO:0006397	BP	GO:0006397	mRNA processing	462	0.437341	1.67585	2.02713e-06	0.000399682	0.00036776	3109	tags=37%, list=23%, signal=29%	10659/80336/580/25862/9924/891/9984/3187/55596/84811/11168/57819/84991/5411/22985/7884/2521/2081/8996/10898/23350/10465/53938/23524/10147/9128/9129/57466/58155/2071/55015/7536/140890/6427/51593/3189/9879/10250/7919/9295/6428/8563/10915/3181/10180/87178/51747/79869/54496/55225/55421/154007/91746/6426/5437/55119/55796/1665/6429/7072/11129/65109/11044/22889/5433/283989/3184/10181/10772/2332/1479/643…
GO:0051054	BP	GO:0051054	positive regulation of DNA metabolic process	172	0.547712	1.90731	2.40103e-06	0.000466338	0.000429092	2726	tags=43%, list=20%, signal=35%	958/3569/1663/5982/84501/5984/5111/4436/79075/23514/2305/1054/10635/5985/83933/7468/4751/4683/8914/409/672/2521/84250/7486/55693/9212/5983/165918/10459/55719/25913/22976/23347/4216/142/26272/7919/3181/51750/55183/3184/3320/4361/56776/112441434/84464/4862/4292/7040/4931/84787/548593/5073/11284/3146/2187/65057/7014/3178/6950/23411/5888/79035/79184/10155/10728/1660/3014/908/22948/200558/207/4609/1736
GO:0006336	BP	GO:0006336	DNA replication-independent nucleosome assembly	42	0.760792	2.16153	2.50509e-06	0.000479393	0.000441105	1919	tags=57%, list=14%, signal=49%	64105/4678/79682/401541/55723/64946/23421/55355/1058/57082/55166/55320/91687/2491/378708/5931/387103/8520/79172/54069/201254/1060/55839/5928
GO:0006270	BP	GO:0006270	DNA replication initiation	38	0.778822	2.14697	2.85496e-06	0.000538428	0.000495425	1540	tags=58%, list=11%, signal=51%	898/9134/5557/5426/4172/64785/4175/23594/5422/4173/4174/11073/4171/8318/4176/990/4683/90381/157777/4998/5427/55388
GO:0005657	CC	GO:0005657	replication fork	62	0.697888	2.11245	2.95659e-06	0.000549629	0.000505732	1905	tags=53%, list=14%, signal=46%	80119/5557/5982/54962/10714/4172/7517/11169/5890/5422/5984/5111/29980/253714/641/5985/201973/5892/7516/4683/8914/7486/6119/5983/9031/83637/55388/4361/988/11277/5981/54465/23649
GO:0032392	BP	GO:0032392	DNA geometric change	108	0.615805	2.03494	3.15556e-06	0.000578356	0.000532164	2085	tags=44%, list=15%, signal=37%	1663/80119/8438/5982/10721/4172/83990/1763/4175/5984/7153/4173/79075/641/4174/5985/84515/3159/4171/3148/4176/4683/54821/7486/25788/5983/25913/2071/142/9401/157777/9557/3181/1105/51750/3149/3508/23132/57697/89797/4361/11277/9400/2966/2968/7508/3146
GO:0033044	BP	GO:0033044	regulation of chromosome organization	249	0.500194	1.79917	3.63519e-06	0.000656529	0.000604094	2638	tags=37%, list=19%, signal=30%	3976/1663/80119/9735/9252/4602/11130/7517/1786/1062/699/94104/11065/7153/9700/9232/116028/7272/348654/891/1063/5347/10403/7422/2237/4751/4171/26271/990/4683/113130/701/672/84250/9787/991/9212/10460/10459/29945/9184/55719/25913/22976/1789/4216/142/26272/5885/9319/26147/3181/51750/11091/2648/4085/55183/9555/3184/2332/7175/4361/22823/23137/84464/9733/5253/6421/2966/201161/548593/55743/23381/5073/112…
GO:0051784	BP	GO:0051784	negative regulation of nuclear division	48	0.728543	2.11579	3.72886e-06	0.000656529	0.000604094	1648	tags=50%, list=12%, signal=44%	3976/9735/11130/7517/286151/699/7272/348654/891/1063/5347/10403/1111/26271/701/991/9212/27085/10459/9184/5885/9319/4085/7175
GO:0006612	BP	GO:0006612	protein targeting to membrane	181	-0.50479	-1.9082	3.73343e-06	0.000656529	0.000604094	3625	tags=57%, list=27%, signal=42%	6206/6156/55670/6152/6728/6144/6147/5584/6386/10519/6175/6191/6128/4666/439/6170/6210/25873/6154/6227/128866/9349/6176/6168/54471/4641/6133/2064/23480/6189/155382/6130/6193/6122/6125/6222/6228/6229/6505/6746/6734/9697/6203/6136/6124/6202/79720/6181/6138/6167/6217/6230/6223/23255/6188/84100/6192/6155/56288/6208/6730/6141/51201/6207/6146/6134/6129/6137/6233/6158/6205/6160/6135/6159/6235/6143/5824/6…
GO:0032508	BP	GO:0032508	DNA duplex unwinding	101	0.619465	2.03235	3.86811e-06	0.000661839	0.00060898	2030	tags=43%, list=15%, signal=36%	1663/80119/8438/5982/10721/4172/83990/1763/4175/5984/7153/4173/79075/641/4174/5985/84515/3159/4171/4176/4683/54821/7486/25788/5983/25913/2071/142/9401/157777/9557/1105/51750/3508/23132/57697/89797/4361/11277/9400/2966/2968/7508
GO:0031570	BP	GO:0031570	DNA integrity checkpoint	150	0.574389	1.97372	3.87689e-06	0.000661839	0.00060898	2126	tags=37%, list=16%, signal=32%	8091/79968/144455/63967/54962/146956/83990/9656/1869/1763/51514/5883/835/5111/995/983/29980/4436/641/891/9984/1017/51512/5347/11073/1111/8318/990/4683/8914/6790/2177/672/90381/55159/4194/7027/26272/84126/4998/5325/7919/8563/9125/4361/80279/25904/988/11277/83695/54465/1647/8883/7508/80254/80198
GO:0034724	BP	GO:0034724	DNA replication-independent nucleosome organization	43	0.76348	2.1815	3.91621e-06	0.000661839	0.00060898	1919	tags=58%, list=14%, signal=50%	64105/4678/79682/401541/55723/64946/23421/55355/1058/57082/55166/55320/91687/2491/378708/5931/11198/387103/8520/79172/54069/201254/1060/55839/5928
GO:0090329	BP	GO:0090329	regulation of DNA-dependent DNA replication	44	0.751568	2.15167	4.33154e-06	0.000722645	0.00066493	1203	tags=45%, list=9%, signal=42%	675/144455/8317/5982/54962/5984/5111/29980/79075/641/5985/51053/26271/80174/91607/4683/8914/90381/5983/64863
GO:0000794	CC	GO:0000794	condensed nuclear chromosome	60	0.708788	2.13845	4.42894e-06	0.000729542	0.000671275	2121	tags=53%, list=16%, signal=45%	675/64105/9985/79980/699/5883/1058/641/891/5347/11073/10403/1111/4751/55320/701/83540/672/642636/7283/57162/5885/6839/9126/79003/79172/1060/8243/3619/4292/7329/27030
GO:0006605	BP	GO:0006605	protein targeting	391	-0.402065	-1.65286	4.48999e-06	0.000730353	0.000672021	2984	tags=38%, list=22%, signal=31%	6176/6168/10755/54471/51/4641/6133/2064/10005/5193/58480/23480/6189/155382/8943/6130/55294/6193/10965/26985/8239/23417/5194/8310/22871/6122/6125/6222/9776/6228/6229/283927/6505/6746/6734/9697/6203/6136/6124/7879/6202/79720/6181/27072/6138/6167/6217/6230/6223/23255/6188/5192/29928/84100/6192/5828/6155/56288/6208/6730/6141/5191/51201/54832/6207/6146/6134/252983/6129/6137/26517/6233/9570/58477/6158/…
GO:0007098	BP	GO:0007098	centrosome cycle	121	0.597445	2.00834	4.65593e-06	0.000747995	0.000688254	2096	tags=40%, list=15%, signal=34%	84552/23354/675/7517/9738/55835/338657/10733/54930/983/9768/6491/3832/348654/1017/5347/10403/79441/1111/51175/4751/7516/6790/284403/115106/672/56890/55125/5902/64793/284001/899/55142/54875/116840/93323/151648/153241/85459/2648/51199/4957/79959/1647/54801/9662/80254/282809
GO:1902749	BP	GO:1902749	regulation of cell cycle G2/M phase transition	207	0.518027	1.83232	4.94272e-06	0.000784386	0.000721739	2131	tags=37%, list=16%, signal=31%	219736/8091/5577/23354/9814/8317/63967/3161/5569/5890/7480/9738/55835/51514/10733/54930/995/983/29980/84936/641/891/1063/1017/51512/9928/5347/11073/79441/11064/1111/22981/4751/26271/80174/990/4683/79915/6790/115106/672/90381/7283/55125/993/9212/5116/22974/55142/22976/95681/11116/5885/4998/93323/9702/5721/80184/5708/4957/9555/3320/64859/4361/80279/55920/1454/79959/994/8883/54801/9662/22897/80254/5…
GO:0031023	BP	GO:0031023	microtubule organizing center organization	130	0.583376	1.97108	5.12391e-06	0.000803343	0.000739182	2096	tags=38%, list=15%, signal=32%	84552/23354/675/7517/9738/55835/338657/10733/54930/983/9768/6491/3832/348654/1017/5347/10403/79441/1111/51175/4751/7516/6790/284403/115106/672/56890/55125/5902/64793/284001/899/55142/54875/116840/93323/151648/153241/85459/2648/51199/4957/124093/79959/1647/54801/9662/80254/282809
GO:0010389	BP	GO:0010389	regulation of G2/M transition of mitotic cell cycle	191	0.524465	1.84635	5.90022e-06	0.000906231	0.000833853	2131	tags=38%, list=16%, signal=32%	219736/8091/5577/23354/9814/8317/63967/3161/5569/5890/7480/9738/55835/51514/10733/54930/995/983/29980/84936/641/891/1063/1017/9928/5347/11073/79441/11064/1111/22981/4751/26271/80174/990/4683/6790/115106/672/90381/7283/55125/993/9212/5116/22974/55142/95681/11116/5885/4998/93323/9702/5721/80184/5708/4957/3320/64859/4361/80279/55920/1454/79959/994/8883/54801/9662/22897/80254/5698/84131
GO:0045787	BP	GO:0045787	positive regulation of cell cycle	307	0.470471	1.73026	5.91944e-06	0.000906231	0.000833853	1895	tags=30%, list=14%, signal=26%	440/219736/8091/1663/3481/2146/675/144455/8317/7517/1978/5890/1869/7480/55835/10615/51514/11065/835/9700/5111/10733/995/983/9493/348654/891/9984/9585/1017/51512/9928/115426/10403/10635/2237/4824/1111/26271/80174/51203/896/8061/990/79915/6790/113130/11113/672/81610/1163/84250/9787/84722/993/9212/27085/5902/284001/23236/29945/29127/55719/150465/4194/7027/1164/5885/5325/6926/7919/153241/8563/2124/85…
GO:0004386	MF	GO:0004386	helicase activity	144	0.569505	1.93732	6.38671e-06	0.000966399	0.000889215	2629	tags=44%, list=19%, signal=36%	1663/80119/8438/3070/5982/10721/4172/83990/55345/1763/4175/5984/4173/79075/641/4174/85441/5985/84515/4171/57696/4176/91607/79677/54821/7486/25788/5983/2071/9401/4343/9557/9879/7919/1105/51750/1665/3508/23132/57697/6499/89797/4361/9785/56919/9400/60625/1662/10212/9416/91351/9044/6832/6596/317781/79132/5888/5965/9775/1660/10521/11325/254394
GO:0000082	BP	GO:0000082	G1/S transition of mitotic cell cycle	222	0.507996	1.81192	7.44111e-06	0.001113	0.00102411	1940	tags=32%, list=14%, signal=28%	898/9134/596/5557/2146/144455/5426/128239/8317/4678/4172/1978/1029/1869/4175/23594/5422/5933/835/5111/995/983/4173/891/1017/51512/4174/9928/84515/8462/51053/4171/26271/7298/8318/4176/91607/896/990/6790/57695/1033/993/55159/6119/27085/1719/23236/1018/6241/4194/7027/4998/5325/5427/8558/5721/55388/9125/4863/10926/5471/25904/79960/1871/134353/51339/1647/5310/23649/7465
GO:0072686	CC	GO:0072686	mitotic spindle	135	0.5731	1.94137	9.53229e-06	0.00140959	0.00129701	1810	tags=40%, list=13%, signal=35%	822/23354/8317/220134/1062/10615/9700/54930/983/81930/150468/9493/221150/3832/9585/5347/84140/79441/11064/146909/3835/51203/90990/9055/79677/990/6790/115106/81610/7283/3833/9212/10460/9657/22974/259266/29127/55142/27436/9126/79101/93323/24139/90417/85459/2648/51199/4085/1894/7175/23005/8243/49856/55920
GO:0010948	BP	GO:0010948	negative regulation of cell cycle process	301	0.469588	1.72222	1.01335e-05	0.00148165	0.00136331	1710	tags=27%, list=13%, signal=24%	3976/596/8091/9735/2146/144455/8317/63967/11130/7517/5932/1029/286151/1869/9738/699/51514/5933/338657/835/9700/9232/5111/995/983/29980/7272/84936/348654/641/891/1063/1017/51512/5347/11073/10403/1111/4751/26271/91607/990/4683/6790/701/672/1911/991/90381/56890/9212/55159/27085/5931/10459/899/9184/6241/4194/7027/84108/5885/8726/9319/4998/5325/2124/5721/2648/4085/9125/5708/23468/23512/9555/7175/64859…
GO:0031424	BP	GO:0031424	keratinization	25	-0.793463	-2.11051	1.05265e-05	0.00152202	0.00140046	1732	tags=52%, list=13%, signal=45%	826/5045/730755/823/3856/3858/3728/64065/3875/83895/3885/83896/3884
GO:0016887	MF	GO:0016887	ATPase activity	392	0.442668	1.6674	1.10224e-05	0.0015762	0.00145031	2229	tags=29%, list=16%, signal=25%	11001/23205/1663/80119/8438/3070/4439/5982/10721/4172/7517/83990/1062/5890/55345/1763/4175/5984/7153/2956/4173/81930/4436/9493/3832/79075/641/9585/4174/9928/85441/5985/11004/84515/146909/3835/4171/57696/5892/63979/29028/4176/90990/91607/7516/79677/79915/1244/22985/54821/3833/7486/25788/5983/3800/127602/23347/2071/10057/9401/23456/4343/9319/9557/56992/4998/9429/9879/7919/1105/4651/51750/5826/55605…
GO:0045005	BP	GO:0045005	DNA-dependent DNA replication maintenance of fidelity	46	0.728875	2.10281	1.15713e-05	0.00163012	0.00149993	1809	tags=57%, list=13%, signal=49%	1663/675/5426/54962/146956/55345/1763/10293/5111/29980/348654/253714/641/63901/9984/201973/91607/8914/378708/7486/55159/51750/201254/57697/4361/54465
GO:0031055	BP	GO:0031055	chromatin remodeling at centromere	36	0.776854	2.10615	1.165e-05	0.00163012	0.00149993	2162	tags=69%, list=16%, signal=59%	3070/64105/4678/79682/401541/64946/23421/55355/1058/57082/55166/55320/91687/2491/378708/5931/387103/79172/54069/201254/1060/55839/5928/201161/11339
GO:0006323	BP	GO:0006323	DNA packaging	159	0.550342	1.90407	1.18178e-05	0.00163477	0.00150421	2578	tags=47%, list=19%, signal=38%	8091/8208/3070/64105/4678/79682/1786/1029/401541/55723/64946/23421/54892/55355/7153/1058/57082/84875/29781/64151/10036/891/55166/23397/3159/4171/3005/3148/51203/55320/22985/113130/91687/10051/2491/9918/378708/6662/5931/23347/387103/10541/6839/8520/10592/4676/79172/54069/11044/201254/50809/9555/7175/1060/6046/23137/55839/9733/5253/3619/5928/57673/201161/6418/3146/11339/23310/54107/6732/23411/1616/…
GO:0018209	BP	GO:0018209	peptidyl-serine modification	259	0.478561	1.73128	1.19345e-05	0.00163477	0.00150421	1897	tags=25%, list=14%, signal=22%	3569/5165/9149/3976/219736/338376/596/8091/9252/8317/63967/10253/27330/983/7272/10411/8767/891/1017/5347/7422/23139/10038/84930/5058/5616/6790/409/2081/814/117854/9212/3589/54969/5603/10459/143888/152559/22983/8536/142/65981/79625/253260/1195/22876/7786/23228/7443/6300/4515/3059/9125/5598/7444/3320/5599/156/8445/5334/5601/1454/1647/5310/7040
GO:0090068	BP	GO:0090068	positive regulation of cell cycle process	235	0.488136	1.75566	1.43197e-05	0.00191318	0.00176038	1973	tags=32%, list=15%, signal=28%	219736/8091/1663/3481/2146/144455/8317/7517/5890/1869/7480/55835/10615/51514/11065/835/9700/5111/10733/995/983/9493/348654/891/9585/1017/51512/9928/115426/10403/10635/2237/26271/80174/51203/896/990/79915/6790/113130/11113/672/81610/84250/9787/993/9212/27085/5902/23236/29945/29127/55719/4194/7027/5885/5325/153241/8558/85459/4085/9125/1894/10926/9555/7175/25904/83695/23137/134353/55920/1647/6421/99…
GO:0034080	BP	GO:0034080	CENP-A containing nucleosome assembly	32	0.787952	2.0911	1.4408e-05	0.00191318	0.00176038	1919	tags=69%, list=14%, signal=59%	64105/4678/79682/401541/64946/23421/55355/1058/57082/55166/55320/91687/2491/378708/5931/387103/79172/54069/201254/1060/55839/5928
GO:0061641	BP	GO:0061641	CENP-A containing chromatin organization	32	0.787952	2.0911	1.4408e-05	0.00191318	0.00176038	1919	tags=69%, list=14%, signal=59%	64105/4678/79682/401541/64946/23421/55355/1058/57082/55166/55320/91687/2491/378708/5931/387103/79172/54069/201254/1060/55839/5928
GO:0000086	BP	GO:0000086	G2/M transition of mitotic cell cycle	242	0.486815	1.75153	1.47736e-05	0.0019419	0.00178681	2131	tags=35%, list=16%, signal=30%	219736/8091/5577/23354/9814/8317/63967/3161/5569/5890/7480/9738/55835/51514/9833/10733/54930/995/983/29980/84936/641/891/2305/1063/1017/9928/5347/11073/79441/55336/11064/1111/22981/4751/26271/80174/84930/990/4683/6790/115106/672/22822/90381/7283/55125/993/9212/9133/5116/9088/22974/284001/23236/55142/890/95681/11116/5885/4998/93323/26233/9702/5721/80184/5708/4957/3320/64859/4361/80279/55920/1454/7…
GO:0000377	BP	GO:0000377	RNA splicing, via transesterification reactions with bulged adenosine as nucleophile	319	0.455519	1.68121	1.57708e-05	0.00203194	0.00186965	3109	tags=39%, list=23%, signal=31%	10659/25862/3187/55596/84811/11168/57819/84991/5411/2521/8996/10898/23350/10465/53938/23524/9128/9129/58155/55015/7536/6427/51593/3189/9879/10250/7919/9295/6428/3181/10180/51747/79869/54496/55225/154007/91746/6426/5437/55796/1665/6429/7072/65109/22889/5433/3184/10181/10772/2332/1479/6432/6431/29896/988/9785/55599/51585/6936/9733/51163/3185/23450/6637/55692/26528/58517/6421/60625/9584/10212/9416/2…
GO:0000398	BP	GO:0000398	mRNA splicing, via spliceosome	319	0.455519	1.68121	1.57708e-05	0.00203194	0.00186965	3109	tags=39%, list=23%, signal=31%	10659/25862/3187/55596/84811/11168/57819/84991/5411/2521/8996/10898/23350/10465/53938/23524/9128/9129/58155/55015/7536/6427/51593/3189/9879/10250/7919/9295/6428/3181/10180/51747/79869/54496/55225/154007/91746/6426/5437/55796/1665/6429/7072/65109/22889/5433/3184/10181/10772/2332/1479/6432/6431/29896/988/9785/55599/51585/6936/9733/51163/3185/23450/6637/55692/26528/58517/6421/60625/9584/10212/9416/2…
GO:0044839	BP	GO:0044839	cell cycle G2/M phase transition	260	0.482096	1.74672	1.63787e-05	0.00208957	0.00192268	2131	tags=34%, list=16%, signal=29%	219736/8091/5577/23354/9814/8317/63967/3161/5569/5890/7480/9738/55835/51514/9833/10733/54930/995/983/29980/84936/641/891/2305/1063/1017/51512/9928/5347/11073/79441/55336/11064/1111/22981/4751/26271/80174/84930/990/4683/79915/6790/115106/672/22822/90381/7283/55125/993/9212/9133/5116/9088/22974/284001/23236/55142/22976/890/95681/11116/5885/4998/93323/26233/9702/5721/80184/5708/4957/9555/3320/64859/…
GO:0000077	BP	GO:0000077	DNA damage checkpoint	142	0.561321	1.90958	1.65715e-05	0.00209364	0.00192642	1870	tags=33%, list=14%, signal=29%	8091/79968/144455/63967/54962/146956/83990/9656/1869/51514/5883/835/5111/995/983/29980/4436/641/891/9984/1017/51512/5347/11073/1111/4683/6790/2177/672/90381/55159/4194/7027/26272/84126/5325/7919/8563/9125/4361/80279/25904/988/11277/83695/54465/1647
GO:0000375	BP	GO:0000375	RNA splicing, via transesterification reactions	322	0.450782	1.66877	1.84155e-05	0.00230424	0.0021202	3109	tags=39%, list=23%, signal=30%	10659/25862/3187/55596/84811/11168/57819/84991/5411/2521/8996/10898/23350/10465/53938/23524/9128/9129/58155/55015/7536/6427/51593/3189/9879/10250/7919/9295/6428/3181/10180/51747/79869/54496/55225/154007/91746/6426/5437/55796/1665/6429/7072/65109/22889/5433/3184/10181/10772/2332/1479/6432/6431/29896/988/9785/55599/51585/6936/9733/51163/3185/23450/6637/55692/26528/58517/6421/60625/9584/10212/9416/2…
GO:0033047	BP	GO:0033047	regulation of mitotic sister chromatid segregation	42	0.729241	2.07189	1.94301e-05	0.00240691	0.00221468	1648	tags=50%, list=12%, signal=44%	9735/11130/7517/699/9232/7272/348654/891/1063/5347/10403/26271/701/991/9212/10459/9184/5885/9319/4085/7175
GO:0030135	CC	GO:0030135	coated vesicle	224	-0.443907	-1.73592	1.9606e-05	0.00240691	0.00221468	2960	tags=42%, list=22%, signal=33%	10618/9026/1075/22848/9685/5868/2801/57120/9919/4646/286451/26276/10016/164/65082/351/28988/9871/10228/662/80331/10802/3133/56681/55707/112574/10175/1906/9632/27072/1889/1212/51226/1174/1315/22820/22818/10960/57720/9570/11014/6845/5045/10959/55823/51614/55062/1173/10134/26119/10484/51014/372/8724/5286/10972/11196/8615/3575/11316/6396/10945/23208/9276/6272/54732/11015/553115/2348/9522/22872/6721/9…
GO:0005768	CC	GO:0005768	endosome	742	-0.331554	-1.43984	2.00026e-05	0.00243265	0.00223836	3218	tags=34%, list=24%, signal=28%	6455/7317/28956/29916/55317/5770/5660/2150/5864/7260/5595/128866/9367/26060/55686/682/55858/8029/4311/10325/10254/9399/51421/5878/10890/6609/55207/22883/10618/83737/57498/9741/25930/53916/10454/51209/2064/2885/127829/9685/5868/9392/155382/23033/55041/1027/8943/6643/412/5289/80772/57132/527/26276/10825/22853/10016/164/65082/9910/351/28988/2889/57020/10228/79065/80230/3133/9101/29058/57403/388/2895…
GO:0035825	BP	GO:0035825	homologous recombination	44	0.728087	2.08445	2.04328e-05	0.00246196	0.00226533	2126	tags=61%, list=16%, signal=52%	8438/4439/29893/9985/146956/83990/5890/7153/80010/10635/83933/5892/79173/2177/378708/25788/124817/5885/9319/201254/57697/4361/84057/84464/4292/27030/80198
GO:0009913	BP	GO:0009913	epidermal cell differentiation	118	-0.518581	-1.86253	2.24667e-05	0.0026822	0.00246798	1741	tags=24%, list=13%, signal=21%	8754/826/5045/301/730755/2296/823/3856/3858/23022/652/3204/5727/3728/64065/7421/427/3875/23596/79955/1513/83895/7474/9750/117531/3885/83896/3884
GO:0007131	BP	GO:0007131	reciprocal meiotic recombination	42	0.724985	2.0598	2.53498e-05	0.00297186	0.0027345	2126	tags=62%, list=16%, signal=52%	8438/4439/29893/9985/146956/83990/5890/7153/80010/10635/5892/79173/2177/378708/25788/124817/5885/9319/201254/57697/4361/84057/84464/4292/27030/80198
GO:0140527	BP	GO:0140527	reciprocal homologous recombination	42	0.724985	2.0598	2.53498e-05	0.00297186	0.0027345	2126	tags=62%, list=16%, signal=52%	8438/4439/29893/9985/146956/83990/5890/7153/80010/10635/5892/79173/2177/378708/25788/124817/5885/9319/201254/57697/4361/84057/84464/4292/27030/80198
GO:0006957	BP	GO:0006957	complement activation, alternative pathway	5	0.979888	1.74212	2.8571e-05	0.00331959	0.00305447	110	tags=60%, list=1%, signal=60%	718/55061/727
GO:0003697	MF	GO:0003697	single-stranded DNA binding	108	0.584754	1.93233	2.89529e-05	0.0033342	0.0030679	2673	tags=47%, list=20%, signal=38%	1663/675/4172/78995/5932/5890/4175/7156/5422/4173/4436/641/63901/4174/10635/84515/55247/4171/5892/5893/3148/8318/4176/79677/10051/51444/6119/25913/157777/10592/3181/5437/3329/55388/3508/5433/64859/11277/4292/7508/3146/56852/7014/3178/8880/129401/5888/79035/1660/254394/5094
GO:0007051	BP	GO:0007051	spindle organization	170	0.530751	1.84533	3.07327e-05	0.00350811	0.00322793	2071	tags=39%, list=15%, signal=33%	23354/55592/1062/64946/55835/10615/9700/54930/6491/7272/9493/3832/24137/891/5347/55521/10403/79441/57519/4751/26271/90990/9055/3925/6790/284403/115106/83540/9787/991/7283/84722/55125/3833/9212/10460/9133/5116/22974/259266/29127/55142/57405/440145/9126/10426/93323/79598/153241/440270/90417/5901/7175/79000/8243/85378/49856/27175/3619/4292/5310/79866/54801/79187/6867/80254
GO:0005887	CC	GO:0005887	integral component of plasma membrane	748	-0.324921	-1.4114	3.38467e-05	0.00382998	0.00352408	1136	tags=15%, list=8%, signal=14%	9194/3786/56127/56102/10296/7106/57198/10818/56103/23208/5638/6535/23654/3077/6515/2149/134957/166929/5664/2151/55714/57205/8082/30818/56109/857/55716/5021/977/2562/7869/7108/5098/8641/1318/2898/975/5026/3949/57192/2995/6513/4486/6567/5802/10203/2852/5796/2195/64065/4324/185/6302/55144/6526/4035/9122/5159/51308/56108/23266/493/5205/9052/4973/26503/1000/23596/10060/949/3570/6335/10893/57575/747/83…
GO:0006897	BP	GO:0006897	endocytosis	406	-0.374675	-1.54854	3.42892e-05	0.0038466	0.00353938	1902	tags=22%, list=14%, signal=19%	1174/51257/6642/6453/57720/29978/6845/1201/10938/274/1173/375056/967/23396/51454/8411/26119/5869/5286/9784/302/4043/4240/51606/399687/408/23048/4289/5861/55604/1191/23208/114781/10043/374868/3077/286046/6272/257364/5533/196527/2348/857/7376/6622/55716/977/375033/26020/975/3958/25938/3949/57126/10203/23433/6456/90678/4041/3339/55589/4017/8492/6678/2934/4035/25999/4973/30846/9863/949/9886/6857/5648…
GO:0045839	BP	GO:0045839	negative regulation of mitotic nuclear division	44	0.717676	2.05464	3.60758e-05	0.00401243	0.00369197	1648	tags=50%, list=12%, signal=44%	9735/11130/7517/699/7272/348654/891/1063/5347/10403/1111/26271/701/991/9212/27085/10459/9184/5885/9319/4085/7175
GO:0000226	BP	GO:0000226	microtubule cytoskeleton organization	479	0.410043	1.57408	3.88795e-05	0.0042275	0.00388986	2039	tags=28%, list=15%, signal=25%	84552/23354/675/55592/26140/84501/7517/220134/29911/1062/9738/64946/10253/55835/10615/9654/338657/9700/10733/54930/1058/983/81930/9768/6491/7272/9493/221150/3832/348654/347240/24137/54839/891/1017/5347/55521/10403/11004/79441/57519/57704/1111/22981/146909/51175/4751/26271/63979/51203/5058/90990/9055/3925/7516/6790/284403/115106/83540/672/9787/6674/991/7283/50810/84722/56890/55125/3833/9212/10460/…
GO:0033046	BP	GO:0033046	negative regulation of sister chromatid segregation	39	0.741057	2.06567	3.93089e-05	0.0042275	0.00388986	1648	tags=54%, list=12%, signal=47%	9735/11130/7517/699/9232/7272/348654/891/1063/5347/10403/26271/701/991/9212/10459/9184/5885/9319/4085/7175
GO:0033048	BP	GO:0033048	negative regulation of mitotic sister chromatid segregation	39	0.741057	2.06567	3.93089e-05	0.0042275	0.00388986	1648	tags=54%, list=12%, signal=47%	9735/11130/7517/699/9232/7272/348654/891/1063/5347/10403/26271/701/991/9212/10459/9184/5885/9319/4085/7175
GO:2000816	BP	GO:2000816	negative regulation of mitotic sister chromatid separation	39	0.741057	2.06567	3.93089e-05	0.0042275	0.00388986	1648	tags=54%, list=12%, signal=47%	9735/11130/7517/699/9232/7272/348654/891/1063/5347/10403/26271/701/991/9212/10459/9184/5885/9319/4085/7175
GO:0031226	CC	GO:0031226	intrinsic component of plasma membrane	791	-0.321049	-1.40557	3.98016e-05	0.0042454	0.00390633	1136	tags=14%, list=8%, signal=14%	9194/3786/56127/56102/10296/7106/57198/10818/56103/23208/5638/6535/23654/3077/6515/2149/134957/166929/5664/2151/55714/57205/8082/30818/56109/2348/857/55716/5021/977/2817/2562/7869/7108/5098/8641/1318/2898/975/5026/3949/57192/2995/6513/4486/6567/57126/5802/10203/2852/5796/2195/64065/1944/4324/185/6302/55144/6526/4035/9122/5159/51308/56108/23266/493/5205/9052/4973/26503/1000/23596/10060/949/3570/63…
GO:0050886	BP	GO:0050886	endocrine process	38	-0.708585	-2.06816	4.30857e-05	0.00455833	0.00419427	907	tags=29%, list=7%, signal=27%	2149/5021/80223/185/8322/1636/140606/2697/10699/1359/3625
GO:0044843	BP	GO:0044843	cell cycle G1/S phase transition	236	0.481489	1.72966	4.45953e-05	0.00467999	0.00430621	1940	tags=31%, list=14%, signal=27%	898/9134/596/5557/2146/144455/5426/128239/8317/4678/4172/1978/1029/1869/4175/23594/5422/5933/835/5111/995/983/4173/891/1017/51512/4174/9928/84515/8462/51053/4171/26271/7298/8318/4176/91607/896/990/6790/57695/81610/1033/993/55159/6119/27085/1719/23236/1018/6241/4194/890/7027/4998/5325/5427/8558/5721/55388/9125/4863/10926/5471/25904/79960/1871/134353/51339/1647/5310/23649/7465
GO:0006271	BP	GO:0006271	DNA strand elongation involved in DNA replication	19	0.837161	1.97908	4.51094e-05	0.00469606	0.004321	1561	tags=84%, list=12%, signal=75%	5426/10714/4172/64785/1763/3978/5422/5984/5111/4173/51659/9837/4176/5983/157777/84296
GO:0072657	BP	GO:0072657	protein localization to membrane	528	-0.353079	-1.49731	4.77607e-05	0.00493261	0.00453866	3625	tags=43%, list=27%, signal=33%	6206/23096/6156/91663/55670/6152/6728/6144/7532/6147/5584/55800/6386/10519/6175/8394/1213/8417/673/10399/6191/6128/8546/115548/4666/9053/439/6170/23043/6281/25782/285521/6210/378884/25873/5864/8636/6154/6227/128866/26060/682/9349/26225/51234/10890/598/6176/7871/6168/22883/92482/2316/54471/4641/51735/6133/6711/8642/2064/23480/6189/155382/26003/23759/8943/57120/9919/6130/6193/22871/6122/6125/23065/…
GO:0018105	BP	GO:0018105	peptidyl-serine phosphorylation	241	0.481455	1.73131	4.91691e-05	0.00503809	0.00463571	1897	tags=25%, list=14%, signal=22%	3569/5165/9149/3976/219736/338376/596/8091/9252/8317/63967/10253/27330/983/7272/10411/8767/891/1017/5347/7422/23139/84930/5058/5616/6790/409/2081/814/117854/9212/3589/5603/10459/152559/22983/8536/65981/253260/1195/22876/7786/23228/7443/6300/4515/3059/9125/5598/7444/3320/5599/156/8445/5334/5601/1454/1647/5310/7040
GO:0045930	BP	GO:0045930	negative regulation of mitotic cell cycle	270	0.459994	1.68392	4.97026e-05	0.00505297	0.0046494	2030	tags=30%, list=15%, signal=26%	596/8091/9735/2146/144455/63967/54962/11130/146956/7517/9656/1029/1869/699/5933/5883/835/5111/995/983/29980/7272/4436/84936/348654/641/891/1063/1017/10950/51512/5347/11073/10403/4824/64858/1111/26271/91607/220042/990/4683/6790/2177/701/672/991/90381/9212/55159/27085/55055/694/10459/9184/4194/7027/5885/9319/4998/5325/87178/5721/4085/9125/5708/7175/64859/4361/23087/80279/25904/79960/90806/51339/164…
GO:0000922	CC	GO:0000922	spindle pole	148	0.540523	1.84939	5.05237e-05	0.00509663	0.00468958	2096	tags=39%, list=15%, signal=33%	1663/9735/85302/10615/145508/83541/10733/150468/3832/891/9585/1063/5347/11073/84140/11064/4751/9055/79677/990/26586/6790/284403/115106/81610/9787/991/7283/84722/25886/9212/10460/22974/64793/259266/5885/199953/84902/9126/10426/93323/151648/255758/90799/90417/51199/4085/4957/79000/84942/23005/8243/85378/994/56271/55171/80254/282809
GO:0008380	BP	GO:0008380	RNA splicing	406	0.423621	1.60176	5.11724e-05	0.00512236	0.00471325	3109	tags=38%, list=23%, signal=30%	10659/25862/9984/3187/55596/84811/1196/11168/57819/84991/5411/22985/2521/2081/8996/10898/23350/10465/53938/23524/10147/9128/9129/58155/55015/7536/64863/140890/6427/51593/3189/9879/1195/10250/7919/9295/6428/8563/10915/3181/10180/51747/79869/54496/55225/154007/91746/6426/5437/55119/55796/10625/1665/6429/7072/11129/65109/22889/5433/283989/3184/10181/10772/2332/1479/6432/6431/29896/988/9785/55599/515…
GO:0051052	BP	GO:0051052	regulation of DNA metabolic process	297	0.456462	1.6748	5.19929e-05	0.00516476	0.00475227	2891	tags=37%, list=21%, signal=30%	958/3569/219736/8091/1663/80119/5982/10721/84501/7398/5984/2956/5111/116028/4436/79075/23514/158880/641/2305/9984/7913/1054/10635/5985/83933/7468/1111/4751/3005/5893/63979/115004/4683/8914/81931/409/672/2521/84250/90381/7486/55693/9212/5983/165918/10459/55719/25913/22976/23347/4216/142/7027/26272/55010/7919/3181/51750/54069/55183/3184/3320/4361/56776/79000/112441434/84464/4862/4292/9400/7040/4931…
GO:0045841	BP	GO:0045841	negative regulation of mitotic metaphase/anaphase transition	37	0.738381	2.00645	5.29394e-05	0.00521895	0.00480212	1648	tags=54%, list=12%, signal=48%	9735/11130/7517/699/7272/348654/891/1063/5347/10403/26271/701/991/9212/10459/9184/5885/9319/4085/7175
GO:0002250	BP	GO:0002250	adaptive immune response	213	0.484046	1.71865	5.78685e-05	0.0056292	0.00517961	1950	tags=24%, list=14%, signal=21%	84766/718/958/3569/64332/338376/7128/29126/55061/727/1520/8995/51176/3566/710/177/2956/4436/8767/9984/7468/3659/2013/3251/4683/7374/814/64421/3106/165918/9156/10459/5873/22976/84807/4208/10068/720/2794/80149/114548/3329/55183/23180/11277/112441434/4791/4292/7040/6890/84787
GO:0017116	MF	GO:0017116	single-stranded DNA helicase activity	19	0.834406	1.97257	5.79661e-05	0.0056292	0.00517961	1008	tags=63%, list=7%, signal=59%	80119/5982/10721/1763/4175/5984/79075/4174/5985/4171/4176/5983
GO:0000778	CC	GO:0000778	condensed nuclear chromosome kinetochore	17	0.846351	1.96167	6.17118e-05	0.00594856	0.00547346	1715	tags=88%, list=13%, signal=77%	64105/9985/79980/699/1058/891/5347/10403/55320/701/83540/57162/79003/79172/1060
GO:0008094	MF	GO:0008094	DNA-dependent ATPase activity	49	0.694199	2.03086	6.55912e-05	0.00627602	0.00577477	1008	tags=37%, list=7%, signal=34%	1663/8438/4439/5982/7517/5890/5984/7153/2956/4436/79075/641/5985/5892/7516/54821/25788/5983
GO:0051304	BP	GO:0051304	chromosome separation	83	0.613313	1.93933	7.15445e-05	0.00679568	0.00625293	2390	tags=54%, list=18%, signal=45%	9735/11130/146956/7517/1062/7156/699/11065/7153/9700/9232/7272/80010/348654/29781/891/1063/5347/10403/26271/990/701/9787/991/378708/9212/10460/10459/29945/9184/5885/9319/4085/201254/57697/7175/84464/4292/9400/55743/80198/5359/81620/51434/9183
GO:0097711	BP	GO:0097711	ciliary basal body-plasma membrane docking	94	0.602734	1.9551	7.24521e-05	0.00683137	0.00628576	2278	tags=48%, list=17%, signal=40%	5577/23354/9814/9738/85302/55835/10733/54930/983/347240/5347/79441/11064/22981/4751/115106/132320/7283/55125/9657/5116/55142/79867/95681/11116/84902/22832/93323/79598/9702/80184/54806/4957/3320/261734/1454/79959/54801/9662/22897/80254/84131/51134/9793/22994
GO:0031297	BP	GO:0031297	replication fork processing	37	0.732385	1.99015	7.29701e-05	0.00683137	0.00628576	1809	tags=57%, list=13%, signal=49%	1663/675/146956/55345/1763/10293/5111/348654/253714/641/63901/9984/201973/378708/7486/55159/51750/201254/57697/4361/54465
GO:0072331	BP	GO:0072331	signal transduction by p53 class mediator	242	0.465135	1.67353	7.56443e-05	0.00703114	0.00646958	1971	tags=27%, list=15%, signal=23%	596/151126/675/580/144455/5982/5366/83990/5932/1869/1763/26013/7156/5984/5883/835/5111/995/27330/983/116028/4436/80010/641/891/2305/1017/51512/11073/5985/1111/4683/6790/387893/672/6749/6875/83667/7486/9212/6119/22974/5931/5983/9156/22976/11198/6908/4194/7027/84126/10848/5325/6591/9125/4361/80279/25904/8445/83695/8805/1647/5600/5928/6877
GO:0000018	BP	GO:0000018	regulation of DNA recombination	84	0.608606	1.92677	8.09553e-05	0.00747143	0.0068747	2476	tags=43%, list=18%, signal=35%	958/10721/2956/116028/4436/23514/158880/641/9984/10635/7468/1111/3005/63979/115004/8914/2521/10459/22976/23347/142/55010/51750/55183/4361/112441434/4292/9400/7040/84787/2187/7014/80311/3838/56893/5888
GO:2001251	BP	GO:2001251	negative regulation of chromosome organization	86	0.613789	1.9462	8.83614e-05	0.00809752	0.00745079	2390	tags=44%, list=18%, signal=37%	80119/9735/11130/7517/699/7153/9700/9232/7272/348654/891/1063/5347/10403/4171/26271/4683/701/991/9212/10459/9184/25913/142/5885/9319/51750/4085/7175/84464/5253/548593/5394/65057/7014/3178/81620/9183
GO:0005840	CC	GO:0005840	ribosome	211	-0.440876	-1.71784	8.98861e-05	0.00817964	0.00752635	4623	tags=60%, list=34%, signal=40%	54998/84769/9553/5935/128308/83939/51073/7311/10891/219927/28973/51069/63899/6209/4736/51116/3921/220717/6132/6139/9801/6165/6224/116540/65993/51081/78988/6218/6169/6194/6161/51264/6206/6156/6152/6144/6147/440275/6175/118487/10399/6191/6128/1654/124995/6166/6170/65008/90480/6210/25873/6154/6227/9349/10985/6176/6168/6133/64975/6189/63931/6130/6193/51121/6122/6125/6222/4701/347/64981/6228/6229/6238…
GO:0005773	CC	GO:0005773	vacuole	602	-0.33953	-1.45752	9.55067e-05	0.00863075	0.00794144	2791	tags=35%, list=21%, signal=29%	55754/1650/57521/57600/119032/8943/29108/2647/9821/57120/6643/412/1519/55255/4646/51374/5289/4126/527/26276/10825/526/26985/164/65082/54472/80331/79065/80142/6836/5611/29058/215/23317/1778/3423/8406/128338/92979/283537/23197/53/7879/10159/10103/55361/387263/2992/10970/27072/25798/1497/118426/5538/5663/1634/1889/5862/84866/58485/373/54664/23385/51449/84061/1174/51257/23339/6642/311/6813/29978/2910…
GO:0000323	CC	GO:0000323	lytic vacuole	531	-0.340944	-1.44823	9.80677e-05	0.00873374	0.0080362	2791	tags=36%, list=21%, signal=30%	55754/1650/57521/57600/119032/8943/29108/2647/9821/57120/6643/412/1519/55255/4646/51374/5289/4126/527/26276/10825/526/26985/164/65082/54472/80331/80142/6836/5611/215/23317/1778/3423/128338/92979/283537/23197/53/7879/10159/10103/55361/387263/2992/10970/27072/25798/1497/118426/5538/5663/1634/1889/5862/84866/58485/373/54664/23385/51449/84061/1174/51257/23339/6642/311/6813/8773/3916/10493/6845/2548/1…
GO:0005764	CC	GO:0005764	lysosome	531	-0.340944	-1.44823	9.80677e-05	0.00873374	0.0080362	2791	tags=36%, list=21%, signal=30%	55754/1650/57521/57600/119032/8943/29108/2647/9821/57120/6643/412/1519/55255/4646/51374/5289/4126/527/26276/10825/526/26985/164/65082/54472/80331/80142/6836/5611/215/23317/1778/3423/128338/92979/283537/23197/53/7879/10159/10103/55361/387263/2992/10970/27072/25798/1497/118426/5538/5663/1634/1889/5862/84866/58485/373/54664/23385/51449/84061/1174/51257/23339/6642/311/6813/8773/3916/10493/6845/2548/1…
GO:0002449	BP	GO:0002449	lymphocyte mediated immunity	138	0.544209	1.84481	9.86598e-05	0.00873374	0.0080362	2145	tags=30%, list=16%, signal=25%	718/958/387837/3569/55061/727/80329/3566/710/177/2956/4436/9984/1054/7468/2013/3251/4683/409/7374/3106/165918/9156/10459/5873/22976/720/2794/114548/3329/55183/11151/23180/11277/112441434/4292/7040/84787/127544/3146/3665
GO:0030133	CC	GO:0030133	transport vesicle	284	-0.407254	-1.62837	0.000110552	0.00972034	0.008944	3078	tags=41%, list=23%, signal=33%	22937/4311/1314/10282/10890/9321/598/10755/10618/9950/53834/9922/5868/55754/255057/57120/9919/9527/10016/164/351/9871/10228/80331/9501/10802/3133/6836/56681/23157/29058/9498/10497/10175/1906/9632/858/10987/118426/5538/81876/5663/1212/23385/8269/51226/1174/8766/1315/22820/22818/3916/9570/11014/6845/1201/5045/10959/274/633/5870/54843/5869/10484/51014/372/10972/11196/64418/83464/8615/5861/11316/1126…
GO:0042403	BP	GO:0042403	thyroid hormone metabolic process	11	-0.892564	-1.98395	0.000116617	0.0101848	0.00937134	568	tags=36%, list=4%, signal=35%	6567/51301/1513/1734
GO:0051985	BP	GO:0051985	negative regulation of chromosome segregation	40	0.726667	2.03004	0.000119791	0.0103235	0.00949897	1648	tags=52%, list=12%, signal=46%	9735/11130/7517/699/9232/7272/348654/891/1063/5347/10403/26271/701/991/9212/10459/9184/5885/9319/4085/7175
GO:1905819	BP	GO:1905819	negative regulation of chromosome separation	40	0.726667	2.03004	0.000119791	0.0103235	0.00949897	1648	tags=52%, list=12%, signal=46%	9735/11130/7517/699/9232/7272/348654/891/1063/5347/10403/26271/701/991/9212/10459/9184/5885/9319/4085/7175
GO:0030216	BP	GO:0030216	keratinocyte differentiation	81	-0.580359	-1.96555	0.000127544	0.0109193	0.0100472	1741	tags=28%, list=13%, signal=25%	8754/826/5045/301/730755/2296/823/3856/3858/23022/3204/3728/64065/7421/427/3875/23596/1513/83895/7474/3885/83896/3884
GO:0015075	MF	GO:0015075	ion transmembrane transporter activity	518	-0.347094	-1.47059	0.000130984	0.0111405	0.0102507	2113	tags=25%, list=16%, signal=22%	10632/1497/51293/27109/5663/57210/93129/8065/3927/57380/2185/91252/29928/25800/51449/9551/84061/30061/54946/81539/6576/55676/539/6533/79905/358/6575/84679/2281/6277/521/1140/9804/9550/347734/55630/6834/6508/55314/376497/513/523/8416/9296/1340/9022/152078/302/514/5311/10972/55238/51606/3781/529/6892/1836/54499/1349/80228/84975/10257/285195/9194/3786/1329/124565/9114/55334/83862/6535/1350/23443/651…
GO:0000781	CC	GO:0000781	chromosome, telomeric region	134	0.546666	1.85267	0.000143009	0.0120842	0.0111191	3082	tags=44%, list=23%, signal=34%	80119/2146/675/4172/7517/1763/4175/5111/983/4173/4436/641/9984/4174/10635/2237/64858/1111/4171/5892/4176/79677/4683/7486/25913/23347/142/54780/9401/4998/8520/8563/3181/51750/23468/55183/9555/64859/4361/23137/84464/222229/65057/7014/11335/5888/79035/5424/10728/3014/2145/23064/6117/7011/57187/11200/5976/3020/6118
GO:0006590	BP	GO:0006590	thyroid hormone generation	8	-0.908558	-1.86396	0.000154431	0.0129652	0.0119297	199	tags=25%, list=1%, signal=25%	1513/1734
GO:0031261	CC	GO:0031261	DNA replication preinitiation complex	12	0.897737	1.94683	0.000167987	0.0140129	0.0128937	745	tags=83%, list=5%, signal=79%	4172/64785/4175/4173/4174/51659/9837/4171/8318/4176
GO:0042113	BP	GO:0042113	B cell activation	158	0.512923	1.77438	0.000170775	0.0141548	0.0130243	2005	tags=25%, list=15%, signal=22%	958/407975/3569/338376/7128/596/2146/51176/2956/4436/3087/9984/1054/7468/4683/1316/7374/3589/64421/1503/165918/9156/10459/30011/22976/57162/5074/4208/23228/3329/3149/2874/55183/4323/6670/112441434/4292/7040/84787/8227
GO:0005876	CC	GO:0005876	spindle microtubule	67	0.628802	1.93125	0.000179279	0.0147655	0.0135863	1502	tags=40%, list=11%, signal=36%	9735/23354/220134/1062/54930/983/81930/221150/3832/24137/5347/84140/79441/146909/9055/6790/115106/332/7283/84722/9212/284001/55142/150465/10426/93323/85459
GO:0003682	MF	GO:0003682	chromatin binding	446	0.400615	1.53065	0.000184665	0.0151135	0.0139064	2588	tags=30%, list=19%, signal=25%	8091/1663/8208/2146/3070/5426/1745/10721/9985/11169/83990/1786/84969/51176/26013/5422/5933/7153/2956/5111/1058/9768/4436/79892/29781/10389/158880/10036/1063/7468/23397/201973/84515/51053/3159/51460/3005/84733/115004/8318/29028/117608/113130/10051/9918/2521/6749/1911/642636/1746/3015/90381/378708/7486/55693/3151/6662/10622/29089/165918/9156/11198/57616/1789/1164/5885/8726/6839/9126/4998/114785/105…
GO:1902100	BP	GO:1902100	negative regulation of metaphase/anaphase transition of cell cycle	38	0.723229	1.99371	0.000201362	0.016377	0.015069	1648	tags=53%, list=12%, signal=46%	9735/11130/7517/699/7272/348654/891/1063/5347/10403/26271/701/991/9212/10459/9184/5885/9319/4085/7175
GO:0016064	BP	GO:0016064	immunoglobulin mediated immune response	69	0.620852	1.91161	0.00020484	0.0164007	0.0150908	1950	tags=35%, list=14%, signal=30%	718/958/55061/727/3566/710/2956/4436/9984/7468/4683/7374/165918/9156/10459/22976/720/3329/55183/11277/112441434/4292/7040/84787
GO:0019724	BP	GO:0019724	B cell mediated immunity	69	0.620852	1.91161	0.00020484	0.0164007	0.0150908	1950	tags=35%, list=14%, signal=30%	718/958/55061/727/3566/710/2956/4436/9984/7468/4683/7374/165918/9156/10459/22976/720/3329/55183/11277/112441434/4292/7040/84787
GO:0003688	MF	GO:0003688	DNA replication origin binding	23	0.793478	1.98203	0.000205434	0.0164007	0.0150908	1540	tags=65%, list=11%, signal=58%	1663/4172/4175/5422/4173/4174/84515/4171/8318/4176/990/157777/4998/3329/55388
GO:0007423	BP	GO:0007423	sensory organ development	320	-0.380131	-1.53888	0.000216702	0.0171174	0.0157503	1640	tags=18%, list=12%, signal=17%	2296/8736/147912/130497/4669/90410/7070/113246/6774/5916/25987/116039/2055/631/659/652/4081/10763/10818/25794/7291/9742/60436/4487/55714/125488/26020/3209/79633/2535/1290/10765/23770/4041/8825/102/6678/7043/5159/493/5205/22882/5087/79955/1301/8322/2043/10194/7474/57381/9890/9750/4286/1295/157506/1410/117531/94/8076
GO:0044773	BP	GO:0044773	mitotic DNA damage checkpoint	98	0.563655	1.83873	0.000217042	0.0171174	0.0157503	1708	tags=32%, list=13%, signal=28%	8091/144455/63967/54962/146956/9656/1869/5883/835/5111/995/983/29980/4436/641/891/1017/51512/11073/4683/6790/2177/90381/55159/4194/7027/5325/9125/4361/80279/25904
GO:0006333	BP	GO:0006333	chromatin assembly or disassembly	148	0.519151	1.77627	0.000220423	0.0172793	0.0158993	2085	tags=36%, list=15%, signal=31%	8091/8208/3070/64105/4678/79682/1786/1029/401541/55723/64946/23421/55355/1058/57082/84875/10036/55166/3159/4171/3005/3148/55320/91687/2491/378708/6662/5931/9031/11198/23347/387103/79723/10541/6839/8520/4676/79172/54069/201254/50809/9555/7175/1060/6046/55839/9733/5253/8479/5928/57673/201161/6418/3146
GO:0070268	BP	GO:0070268	cornification	20	-0.77671	-1.95229	0.000221853	0.0172873	0.0159066	1732	tags=50%, list=13%, signal=44%	826/5045/823/3856/3858/3728/64065/3875/3885/3884
GO:0017111	MF	GO:0017111	nucleoside-triphosphatase activity	673	0.366448	1.43301	0.000227226	0.0176005	0.0161948	2236	tags=23%, list=17%, signal=20%	115362/8786/11001/23205/121268/1663/80119/8438/54676/22989/3070/4439/431704/5982/10721/9077/4172/2784/7517/83990/1062/5890/55345/1763/4175/5984/376267/8601/7153/2775/2956/4173/81930/4436/9493/3832/79075/347240/24137/641/9585/4174/9928/85441/5985/11004/57519/84515/146909/51175/3835/4171/57696/5892/63979/29028/4176/90990/91607/7516/79677/79915/1244/22985/54821/7283/3833/7486/25788/5413/1759/23176/5…
GO:1901991	BP	GO:1901991	negative regulation of mitotic cell cycle phase transition	215	0.463864	1.64871	0.000237185	0.0182633	0.0168046	1710	tags=27%, list=13%, signal=24%	596/8091/9735/2146/144455/63967/11130/7517/1029/1869/699/5933/835/5111/995/983/29980/7272/84936/348654/641/891/1063/1017/51512/5347/11073/10403/1111/26271/91607/990/4683/6790/701/672/991/90381/9212/55159/10459/9184/4194/7027/5885/9319/4998/5325/5721/4085/9125/5708/7175/64859/4361/80279/25904/79960
GO:0022857	MF	GO:0022857	transmembrane transporter activity	578	-0.330281	-1.40958	0.000241457	0.0184828	0.0170067	2113	tags=24%, list=16%, signal=22%	10632/1497/51293/27109/5663/57210/93129/8065/3927/57380/4040/2185/91252/29928/25800/51449/9551/84061/30061/54946/81539/6576/55676/539/6533/79905/358/2700/6575/84679/2281/6277/521/1140/9804/9550/347734/55630/6834/6508/55314/376497/513/523/8416/9296/1340/9022/152078/302/514/5311/10972/55238/51606/3781/79939/529/6892/1836/54499/1349/80228/84975/10257/285195/9194/3786/1329/124565/9114/55334/83862/653…
GO:0005507	MF	GO:0005507	copper ion binding	38	-0.678832	-1.98132	0.00024763	0.0188445	0.0173394	1486	tags=34%, list=11%, signal=31%	6341/475/51596/6622/538/2817/4016/4017/5066/285362/4015/540/84171
GO:0090305	BP	GO:0090305	nucleic acid phosphodiester bond hydrolysis	257	0.454708	1.64473	0.000252001	0.0190656	0.0175429	2329	tags=31%, list=17%, signal=26%	3569/5167/5426/5982/10721/10714/146956/5932/1763/23404/54913/5984/5393/5883/5111/9924/81691/348654/11340/85441/5985/2237/10535/64858/55728/3005/3148/2081/7486/6119/85463/10898/64421/27301/5983/114034/9937/9156/9941/2071/142/4343/9557/65095/87178/79869/112479/80149/92667/10171/57697/1479/4361/64789/11277/5981/51585/90806/51163/28990/2966/548593/5168/2968/5073/7508/11284/5394/115752/3146/80198/1478…
GO:0022625	CC	GO:0022625	cytosolic large ribosomal subunit	54	-0.594651	-1.87208	0.000288148	0.0216427	0.0199141	4291	tags=85%, list=32%, signal=58%	4736/220717/6132/6139/6165/6169/6161/6156/6152/6144/6147/6175/6128/6166/6170/65008/25873/6154/9349/6176/6168/6133/6130/51121/6122/6125/6136/6124/6181/6138/6167/6155/6141/6146/6134/6129/6137/6158/6160/6135/6159/6143/6164/6142/6157/23521
GO:0030312	CC	GO:0030312	external encapsulating structure	299	-0.380684	-1.53587	0.000291052	0.0216427	0.0199141	773	tags=17%, list=6%, signal=17%	7007/22795/439921/977/2817/1278/7869/5272/114990/3958/871/1290/78987/1287/4016/3339/5212/4324/4017/6678/7043/1605/3908/10516/57124/4015/4060/3897/81792/1000/7058/1301/4239/10893/59277/4856/3959/7123/54829/7474/1303/51162/1281/3383/114794/5806/1295/2822/2199/1359/8076/10234
GO:0031012	CC	GO:0031012	extracellular matrix	299	-0.380684	-1.53587	0.000291052	0.0216427	0.0199141	773	tags=17%, list=6%, signal=17%	7007/22795/439921/977/2817/1278/7869/5272/114990/3958/871/1290/78987/1287/4016/3339/5212/4324/4017/6678/7043/1605/3908/10516/57124/4015/4060/3897/81792/1000/7058/1301/4239/10893/59277/4856/3959/7123/54829/7474/1303/51162/1281/3383/114794/5806/1295/2822/2199/1359/8076/10234
GO:0000400	MF	GO:0000400	four-way junction DNA binding	17	0.819674	1.89984	0.000293165	0.0216759	0.0199447	1642	tags=71%, list=12%, signal=62%	7517/5890/2956/4436/348654/641/5892/3148/7516/7486/3149/57697
GO:0031256	CC	GO:0031256	leading edge membrane	117	-0.492853	-1.77261	0.000295985	0.0217607	0.0200228	488	tags=10%, list=4%, signal=10%	2852/5796/59338/747/23710/9750/23550/3745/30817/50649/2890/2556
GO:0044774	BP	GO:0044774	mitotic DNA integrity checkpoint	102	0.56581	1.86107	0.000301818	0.0220649	0.0203026	2126	tags=36%, list=16%, signal=31%	8091/144455/63967/54962/146956/9656/1869/5883/835/5111/995/983/29980/4436/641/891/1017/51512/11073/990/4683/6790/2177/90381/55159/4194/7027/4998/5325/9125/4361/80279/25904/1647/8883/7508/80198
GO:0005215	MF	GO:0005215	transporter activity	660	-0.314629	-1.35665	0.000307505	0.0223551	0.0205697	2113	tags=24%, list=16%, signal=21%	10632/1497/51293/27109/5663/57210/10079/93129/25829/8065/3927/57380/4040/2185/91252/29928/25800/51449/9551/84061/30061/54946/81539/55102/6576/55676/539/6533/79905/358/2700/6575/84679/2281/6277/521/1140/9804/9550/347734/55630/51054/6834/6508/55314/376497/513/523/8416/9296/1340/26515/9022/84725/152078/302/514/5311/10972/55238/51606/3781/79939/529/6892/1836/54499/1349/5007/80228/84975/10257/285195/9…
GO:0043486	BP	GO:0043486	histone exchange	41	0.690356	1.93936	0.000313233	0.022645	0.0208364	1919	tags=54%, list=14%, signal=46%	64105/4678/79682/401541/64946/23421/55355/1058/57082/55166/55320/91687/2491/378708/5931/387103/79172/54069/201254/1060/55839/5928
GO:0031497	BP	GO:0031497	chromatin assembly	127	0.529555	1.78871	0.0003216	0.0229949	0.0211583	2085	tags=39%, list=15%, signal=34%	8091/8208/3070/64105/4678/79682/1786/1029/401541/55723/64946/23421/55355/1058/57082/84875/10036/55166/3159/4171/3005/3148/55320/91687/2491/378708/6662/5931/23347/387103/10541/6839/8520/4676/79172/54069/201254/50809/9555/7175/1060/6046/55839/9733/5253/5928/57673/201161/6418/3146
GO:0060117	BP	GO:0060117	auditory receptor cell development	14	-0.843442	-1.98168	0.000321606	0.0229949	0.0211583	208	tags=29%, list=2%, signal=28%	286262/79955/9750/117531
GO:0004888	MF	GO:0004888	transmembrane signaling receptor activity	318	-0.375325	-1.52005	0.000330107	0.0234737	0.0215989	957	tags=14%, list=7%, signal=13%	3953/23654/2149/2022/6272/83941/2151/55716/5021/2562/3140/5727/2898/5026/9620/4486/2535/10203/2852/5796/4041/1944/5157/185/8324/3897/5159/23266/9052/23596/10060/3570/8322/9127/8793/2043/2051/3383/3357/920/94/30817/2690/2890/2556
GO:0006282	BP	GO:0006282	regulation of DNA repair	121	0.533509	1.79342	0.000333462	0.0235834	0.0216998	2578	tags=42%, list=19%, signal=34%	8091/1663/10721/84501/7398/5111/116028/23514/158880/2305/7913/1054/10635/83933/7468/1111/5893/63979/115004/8914/672/2521/84250/55693/165918/10459/55719/25913/23347/142/55010/51750/55183/56776/79000/112441434/4862/9400/84787/11284/3146/2187/7014/80311/23411/56893/5888/79184/10155/1660/3014
GO:0070192	BP	GO:0070192	chromosome organization involved in meiotic cell cycle	38	0.712745	1.96481	0.000336855	0.0236945	0.0218021	2815	tags=71%, list=21%, signal=56%	898/9134/9985/83990/699/29781/151246/2177/10051/9918/701/642636/5885/9319/10592/151648/192670/4361/3619/4292/27030/23310/55706/5888/10388/256006/51547
GO:0002460	BP	GO:0002460	adaptive immune response based on somatic recombination of immune receptors built from immunoglobulin superfamily domains	150	0.513775	1.76543	0.000345668	0.0241837	0.0222523	1950	tags=29%, list=14%, signal=25%	718/958/3569/64332/7128/29126/55061/727/8995/51176/3566/710/177/2956/4436/8767/9984/7468/2013/3251/4683/7374/3106/165918/9156/10459/5873/22976/84807/4208/10068/720/2794/80149/114548/3329/55183/23180/11277/112441434/4791/4292/7040/84787
GO:0090150	BP	GO:0090150	establishment of protein localization to membrane	308	-0.386825	-1.55402	0.000349402	0.0243143	0.0223723	3726	tags=49%, list=28%, signal=37%	6194/6161/7485/572/6206/6156/55670/6152/6728/6144/7532/6147/5584/6386/10519/6175/673/10399/6191/6128/8546/4666/439/6170/25782/285521/6210/25873/6154/6227/128866/9349/51234/10890/6176/6168/22883/54471/4641/6133/6711/2064/23480/6189/155382/26003/57120/9919/6130/6193/6122/6125/23065/6222/6228/6229/6505/56851/6746/6734/9697/6203/6136/6124/7879/6202/7157/79720/6181/23499/7029/481/6138/6167/6217/6230/6…
GO:0007094	BP	GO:0007094	mitotic spindle assembly checkpoint	35	0.727649	1.97591	0.000369325	0.0251324	0.0231251	1648	tags=51%, list=12%, signal=45%	9735/11130/7517/699/7272/348654/891/1063/5347/10403/701/991/9212/10459/9184/9319/4085/7175
GO:0071173	BP	GO:0071173	spindle assembly checkpoint	35	0.727649	1.97591	0.000369325	0.0251324	0.0231251	1648	tags=51%, list=12%, signal=45%	9735/11130/7517/699/7272/348654/891/1063/5347/10403/701/991/9212/10459/9184/9319/4085/7175
GO:0071174	BP	GO:0071174	mitotic spindle checkpoint	35	0.727649	1.97591	0.000369325	0.0251324	0.0231251	1648	tags=51%, list=12%, signal=45%	9735/11130/7517/699/7272/348654/891/1063/5347/10403/701/991/9212/10459/9184/9319/4085/7175
GO:0002377	BP	GO:0002377	immunoglobulin production	70	0.615966	1.90304	0.000369951	0.0251324	0.0231251	1950	tags=31%, list=14%, signal=27%	958/3569/10721/3566/2956/4436/9984/7468/115004/4683/7374/165918/9156/10459/22976/3329/55183/11277/112441434/4292/7040/84787
GO:0042445	BP	GO:0042445	hormone metabolic process	113	-0.506884	-1.81825	0.000372562	0.0251324	0.0231251	568	tags=15%, list=4%, signal=15%	6567/6934/706/59338/51301/949/1513/1636/133/140606/51171/1382/157506/10699/1359/2690/1734
GO:0002200	BP	GO:0002200	somatic diversification of immune receptors	61	0.629619	1.89733	0.000372747	0.0251324	0.0231251	2085	tags=36%, list=15%, signal=31%	958/10721/51176/2956/4436/9984/7468/3148/4683/7374/64421/165918/9156/10459/22976/3329/55183/112441434/4292/7040/84787/3146
GO:0015935	CC	GO:0015935	small ribosomal subunit	69	-0.574841	-1.91057	0.000377252	0.025305	0.023284	4465	tags=67%, list=33%, signal=45%	83939/7311/28973/6209/51116/3921/6224/65993/51081/6218/6194/6206/10399/6191/1654/6210/6227/6189/63931/6193/6222/6228/6229/92259/6203/6202/64968/6217/6230/6223/6188/6192/6208/64965/6207/6233/51065/55168/6205/6183/6235/6232/6204/6231/6234/64951
GO:0007017	BP	GO:0007017	microtubule-based process	659	0.369605	1.44565	0.000381497	0.0253317	0.0233086	2096	tags=25%, list=15%, signal=22%	84552/254263/23354/675/55592/26140/84501/7517/220134/29911/1062/9738/64946/10253/55835/10615/9654/338657/9700/10733/54930/1058/983/81930/9768/6491/7272/9493/221150/3832/348654/347240/24137/54839/891/9585/1017/51512/9928/5347/55521/10403/11004/79441/57519/57704/1111/22981/146909/51175/3835/4751/26271/63979/51203/5058/90990/9055/3925/7516/6790/284403/115106/83540/672/9787/6674/991/7283/50810/84722/…
GO:0009100	BP	GO:0009100	glycoprotein metabolic process	296	-0.388152	-1.56315	0.000381543	0.0253317	0.0233086	2343	tags=31%, list=17%, signal=26%	3423/84752/27230/10195/11041/26270/126792/81031/81876/5663/1634/56999/267/81849/1603/23385/84061/746/5373/9445/152002/256435/6400/91445/147991/55741/23071/11236/92370/633/64132/29940/2137/80267/79586/440138/92126/81618/56052/22845/2131/200185/27090/85365/4245/659/56548/23275/5861/11253/11261/11285/10299/51363/29880/79087/10905/91949/10585/55501/11226/2590/100128731/93611/9528/538/2817/55343/30815…
GO:0051383	BP	GO:0051383	kinetochore organization	22	0.779168	1.90489	0.000383555	0.025336	0.0233125	1822	tags=73%, list=13%, signal=63%	64105/1062/64946/1058/1063/10403/10051/83540/9787/378708/387103/10592/79003/201254/1060/55839
GO:1901988	BP	GO:1901988	negative regulation of cell cycle phase transition	226	0.456966	1.63375	0.000389473	0.025597	0.0235527	1710	tags=27%, list=13%, signal=24%	596/8091/9735/2146/144455/63967/11130/7517/1029/1869/699/51514/5933/835/5111/995/983/29980/7272/84936/348654/641/891/1063/1017/51512/5347/11073/10403/1111/26271/91607/990/4683/6790/701/672/991/90381/9212/55159/10459/9184/4194/7027/5885/9319/4998/5325/5721/4085/9125/5708/9555/7175/64859/4361/80279/25904/79960
GO:0000731	BP	GO:0000731	DNA synthesis involved in DNA repair	49	0.658043	1.92509	0.000400327	0.0261782	0.0240874	1795	tags=41%, list=13%, signal=36%	5426/5982/10714/78995/5422/5984/51514/5111/9768/84875/5985/201973/7486/6119/5983/10459/5427/51455/11277/5981
GO:0030662	CC	GO:0030662	coated vesicle membrane	132	-0.472027	-1.71833	0.000404022	0.0262877	0.0241882	2708	tags=41%, list=20%, signal=33%	9919/4646/10016/164/28988/9871/80331/10802/3133/56681/55707/10175/9632/1212/51226/1174/1315/22820/22818/9570/11014/6845/10959/1173/26119/10484/51014/372/10972/11196/8615/3575/11316/6396/10945/23208/9276/11015/553115/2348/22872/6721/3949/2535/6456/92840/6720/23423/6857/8322/7474/89866/920/2890
GO:0006376	BP	GO:0006376	mRNA splice site selection	29	0.745366	1.94876	0.000428366	0.027733	0.025518	2115	tags=52%, list=16%, signal=44%	10659/11168/8996/58155/55015/7536/51747/91746/6426/22889/10772/6431/55692/27316/6433
GO:0002562	BP	GO:0002562	somatic diversification of immune receptors via germline recombination within a single locus	53	0.646366	1.9073	0.000434607	0.0277746	0.0255563	2085	tags=40%, list=15%, signal=34%	958/51176/2956/4436/9984/7468/3148/4683/7374/64421/165918/9156/10459/22976/3329/55183/112441434/4292/7040/84787/3146
GO:0016444	BP	GO:0016444	somatic cell DNA recombination	53	0.646366	1.9073	0.000434607	0.0277746	0.0255563	2085	tags=40%, list=15%, signal=34%	958/51176/2956/4436/9984/7468/3148/4683/7374/64421/165918/9156/10459/22976/3329/55183/112441434/4292/7040/84787/3146
GO:0031577	BP	GO:0031577	spindle checkpoint	36	0.711581	1.92918	0.000436084	0.0277746	0.0255563	1648	tags=50%, list=12%, signal=44%	9735/11130/7517/699/7272/348654/891/1063/5347/10403/701/991/9212/10459/9184/9319/4085/7175
GO:0002819	BP	GO:0002819	regulation of adaptive immune response	99	0.546646	1.78607	0.000437546	0.0277746	0.0255563	1950	tags=28%, list=14%, signal=24%	718/958/3569/64332/7128/29126/55061/8995/3566/177/4436/8767/9984/7468/3659/3106/10459/22976/84807/4208/80149/114548/3329/55183/112441434/4292/7040/84787
GO:2001252	BP	GO:2001252	positive regulation of chromosome organization	147	0.498998	1.70501	0.00046338	0.0292716	0.0269338	2840	tags=38%, list=21%, signal=30%	3976/1663/9252/4602/1786/94104/891/7422/2237/4751/4683/672/84250/9212/55719/25913/22976/1789/4216/26272/5885/26147/3181/51750/11091/2648/55183/9555/3184/2332/7175/4361/22823/23137/84464/9733/6421/2966/548593/5073/11284/65057/54904/7014/3178/6950/81620/23411/79035/10155/29117/908/22948/1736/8550/8986
GO:0000940	CC	GO:0000940	condensed chromosome outer kinetochore	13	0.861025	1.89618	0.000486398	0.0305773	0.0281351	827	tags=62%, list=6%, signal=58%	220134/699/221150/891/1063/5347/10403/701
GO:0051249	BP	GO:0051249	regulation of lymphocyte activation	255	0.442733	1.59889	0.00050238	0.0314301	0.0289199	1959	tags=22%, list=14%, signal=19%	8876/958/407975/3569/64332/7128/596/29126/3481/2175/4602/8995/2796/9308/51176/4860/3566/177/4436/8767/9984/7468/3659/865/115004/5058/2177/814/10459/30011/22976/84807/57162/5074/4208/7301/4192/6541/80149/5880/114548/2648/3329/3149/55183/11151/4323/57630/11277/112441434/3280/4292/7040/84787/3600
GO:0006413	BP	GO:0006413	translational initiation	182	-0.432406	-1.63909	0.000505714	0.0314874	0.0289725	3846	tags=54%, list=28%, signal=39%	6218/6169/9669/6194/6161/6206/6156/6152/6144/6147/8892/440275/6175/6191/6128/84919/1654/51441/8668/6170/6210/25873/6154/6227/9349/6176/6168/55364/6133/6189/6130/57409/51386/6193/7812/22916/6122/6125/6222/5611/3646/6228/6229/8672/6203/8667/6136/6124/6202/10987/1975/6181/27335/8666/6138/6167/6217/6230/1974/6223/6188/6192/6155/6208/3315/6141/3692/6207/6146/6134/219402/6129/6137/9470/6233/6158/10959/…
GO:2000104	BP	GO:2000104	negative regulation of DNA-dependent DNA replication	17	0.810225	1.87794	0.000525094	0.0325383	0.0299396	796	tags=47%, list=6%, signal=44%	675/54962/29980/641/51053/26271/91607/8914
GO:0001501	BP	GO:0001501	skeletal system development	323	-0.368662	-1.48678	0.000536526	0.0330891	0.0304464	1397	tags=18%, list=10%, signal=17%	5916/25987/116039/2131/2734/302/51684/659/652/64651/55553/6473/9451/124565/139285/51119/7291/84159/9742/2022/4487/3206/3204/538/1278/1954/3209/537/871/79633/1290/3340/60529/25946/4041/7227/6615/133522/3207/4017/7043/59338/4015/7763/56034/4060/81792/5087/1301/4856/7474/2697/1281/9060/157506/2822/94/10234/257
GO:0005770	CC	GO:0005770	late endosome	214	-0.413901	-1.6159	0.000540168	0.0331567	0.0305085	3533	tags=44%, list=26%, signal=33%	5641/114876/3482/79643/83547/8417/375/3454/149371/28956/55317/5660/5595/128866/9367/55686/55858/9399/55207/57498/9741/51209/127829/155382/5289/57132/26276/65082/79065/29058/57403/388/6505/7879/4534/88455/9525/51652/79720/51160/27072/1497/84866/5573/51534/54664/404636/8766/7178/23339/9693/3916/9570/6845/1201/252839/55823/124997/389541/55353/967/55745/66005/302/9896/2896/285195/51150/2149/10542/864…
GO:1903131	BP	GO:1903131	mononuclear cell differentiation	239	0.440646	1.58589	0.000551693	0.0337051	0.0310131	1714	tags=20%, list=13%, signal=17%	8876/10202/407975/3569/64332/338376/596/2175/2146/4602/8995/9308/51176/4860/3566/177/4436/3087/29781/8767/1054/7422/3659/865/22985/2177/55509/1316/814/3589/64421/3106/84807/23228/8563/7301/4192/80149/114548/2648/3149/1435/2874/4323/57630/6670/27086
GO:0031123	BP	GO:0031123	RNA 3'-end processing	136	0.505294	1.71185	0.000576854	0.035	0.0322046	2563	tags=37%, list=19%, signal=30%	80336/580/23404/5393/891/9984/11340/7884/2091/10898/114034/203522/6427/10250/7919/9295/6428/8563/87178/79869/112479/6426/6429/65109/11044/5433/1479/6432/6431/9785/51585/134353/10212/5073/55110/5394/1478/81608/6832/10921/11051/29894/79882/6626/55149/8106/58490/90459/9775/25896
GO:0051983	BP	GO:0051983	regulation of chromosome segregation	78	0.588426	1.84636	0.000578267	0.035	0.0322046	2390	tags=51%, list=18%, signal=42%	9735/11130/7517/1062/699/11065/9700/9232/116028/7272/348654/891/1063/5347/10403/11004/26271/79677/990/701/9787/991/9212/10460/10459/29945/9184/5885/9319/4288/4085/7175/23137/55920/55743/56852/5359/81620/51434/9183
GO:0051303	BP	GO:0051303	establishment of chromosome localization	71	0.580517	1.79975	0.000586172	0.0353142	0.0324937	1871	tags=37%, list=14%, signal=32%	1062/10615/55143/81930/891/1063/55166/9928/10403/11004/3835/113130/83540/81610/9787/642636/84722/3833/9212/150465/27436/79003/56776/1060/3619/4292
GO:0005198	MF	GO:0005198	structural molecule activity	440	-0.338516	-1.40555	0.000598134	0.0353974	0.0325703	2253	tags=27%, list=17%, signal=23%	92259/6203/6136/6124/6202/10094/64968/6181/83742/23499/1634/6150/6138/6167/6217/6230/6223/6188/10884/6192/1212/6155/6208/3909/64965/1315/6141/22820/27286/6207/6146/6134/7414/6129/6137/6233/84545/51065/6158/25878/30008/55168/6205/84033/6160/8736/6135/633/5339/6183/116541/6159/9019/140465/6709/10573/3155/7169/6235/6143/631/4240/3858/6232/6164/5239/11316/6204/6142/6396/9276/4637/2192/6231/6157/22872…
GO:0006267	BP	GO:0006267	pre-replicative complex assembly involved in nuclear cell cycle DNA replication	8	0.903679	1.77039	0.000598435	0.0353974	0.0325703	1234	tags=88%, list=9%, signal=80%	4172/4175/4173/4174/4171/4176/157777
GO:0036388	BP	GO:0036388	pre-replicative complex assembly	8	0.903679	1.77039	0.000598435	0.0353974	0.0325703	1234	tags=88%, list=9%, signal=80%	4172/4175/4173/4174/4171/4176/157777
GO:1902299	BP	GO:1902299	pre-replicative complex assembly involved in cell cycle DNA replication	8	0.903679	1.77039	0.000598435	0.0353974	0.0325703	1234	tags=88%, list=9%, signal=80%	4172/4175/4173/4174/4171/4176/157777
GO:1902969	BP	GO:1902969	mitotic DNA replication	16	0.807115	1.85075	0.000617191	0.0363417	0.0334391	1234	tags=69%, list=9%, signal=63%	675/4172/64785/4175/3978/5422/4173/9837/4171/8318/157777
GO:0016817	MF	GO:0016817	hydrolase activity, acting on acid anhydrides	718	0.354872	1.39258	0.000632468	0.0369072	0.0339595	2236	tags=22%, list=17%, signal=20%	115362/8786/11001/23205/5167/121268/1663/80119/8438/54676/22989/3070/4439/431704/5982/10721/9077/4172/2784/7517/83990/1062/5890/55345/1763/4175/5984/376267/8601/7153/97/2775/2956/4173/81930/4436/9493/3832/79075/347240/24137/641/9585/4174/9928/8833/85441/5985/11004/57519/84515/146909/51175/3835/4171/57696/5892/63979/29028/4176/90990/91607/7516/79677/79915/1244/22985/54821/55190/7283/3833/7486/2578…
GO:0016818	MF	GO:0016818	hydrolase activity, acting on acid anhydrides, in phosphorus-containing anhydrides	718	0.354872	1.39258	0.000632468	0.0369072	0.0339595	2236	tags=22%, list=17%, signal=20%	115362/8786/11001/23205/5167/121268/1663/80119/8438/54676/22989/3070/4439/431704/5982/10721/9077/4172/2784/7517/83990/1062/5890/55345/1763/4175/5984/376267/8601/7153/97/2775/2956/4173/81930/4436/9493/3832/79075/347240/24137/641/9585/4174/9928/8833/85441/5985/11004/57519/84515/146909/51175/3835/4171/57696/5892/63979/29028/4176/90990/91607/7516/79677/79915/1244/22985/54821/55190/7283/3833/7486/2578…
GO:0051306	BP	GO:0051306	mitotic sister chromatid separation	62	0.61166	1.85145	0.000640658	0.0372182	0.0342457	1240	tags=44%, list=9%, signal=40%	9735/11130/7517/1062/699/11065/9700/9232/7272/348654/29781/891/1063/5347/10403/26271/990/701/9787/991/9212/10460/10459/29945/9184/5885/9319
GO:0099055	CC	GO:0099055	integral component of postsynaptic membrane	41	-0.65181	-1.92632	0.000660673	0.0381258	0.0350808	540	tags=22%, list=4%, signal=21%	5802/23266/1000/747/9127/2043/9890/2890/2556
GO:0032201	BP	GO:0032201	telomere maintenance via semi-conservative replication	27	0.730233	1.87099	0.000664561	0.0381258	0.0350808	2537	tags=74%, list=19%, signal=60%	5557/5426/5982/10714/1763/5422/5984/5111/5985/2237/6119/5983/51750/5427/5981/23649/7014/54107/5425/5424
GO:0090734	CC	GO:0090734	site of DNA damage	88	0.566272	1.81237	0.000665071	0.0381258	0.0350808	3120	tags=52%, list=23%, signal=40%	79968/78995/5932/10293/286257/4824/115004/91607/79677/4683/8914/84250/51444/55693/55159/6119/165918/10459/55719/124817/23347/142/23468/55183/157570/64859/4361/79000/112441434/23137/58493/7508/56852/11335/56893/5888/79035/3014/200558/51547/6117/25900/65123/6419/6118/56916
GO:0002765	BP	GO:0002765	immune response-inhibiting signal transduction	4	0.970909	1.66135	0.00067057	0.0382622	0.0352063	46	tags=50%, list=0%, signal=50%	387837/945
GO:0016462	MF	GO:0016462	pyrophosphatase activity	716	0.353338	1.38734	0.00067333	0.0382622	0.0352063	2236	tags=22%, list=17%, signal=19%	115362/8786/11001/23205/5167/121268/1663/80119/8438/54676/22989/3070/4439/431704/5982/10721/9077/4172/2784/7517/83990/1062/5890/55345/1763/4175/5984/376267/8601/7153/2775/2956/4173/81930/4436/9493/3832/79075/347240/24137/641/9585/4174/9928/8833/85441/5985/11004/57519/84515/146909/51175/3835/4171/57696/5892/63979/29028/4176/90990/91607/7516/79677/79915/1244/22985/54821/55190/7283/3833/7486/25788/5…
GO:0046649	BP	GO:0046649	lymphocyte activation	408	0.390257	1.47775	0.000738797	0.0417998	0.0384614	1800	tags=18%, list=13%, signal=16%	8876/958/407975/3569/64332/338376/7128/596/29126/3481/2175/2146/4602/3070/8995/2796/9308/80329/51176/4860/3566/177/2956/4436/3087/29781/8767/9984/1054/7468/3659/865/115004/5058/3251/896/4683/2177/1316/7374/814/3589/64421/1503/165918/9156/10459/30011/5873/22976/84807/57162/5074/4208/23228/7301/4192/6541/80149/5880/114548/2648/3329/3149/2874/55183/11151/4323/57630/6670/27086/11277/2000/112441434/32…
GO:0005509	MF	GO:0005509	calcium ion binding	369	-0.35585	-1.45361	0.000744849	0.0419598	0.0386086	1732	tags=24%, list=13%, signal=22%	826/10938/6277/9813/30008/301/56122/55741/410/4924/286097/823/8416/80267/140465/6709/56113/6275/302/5311/6274/2621/55288/11253/11261/56127/56102/1952/11328/11167/307/10905/56103/23208/5638/4637/55033/51150/2192/51661/868/103910/553115/30818/56109/6622/22795/64420/10398/5098/8641/1954/3949/9620/79633/54885/78987/2195/3339/4017/79158/6678/5066/1605/2934/10516/57124/4035/56108/79987/30846/1000/7058/…
GO:0071162	CC	GO:0071162	CMG complex	10	0.897362	1.84396	0.000767083	0.0430261	0.0395897	745	tags=90%, list=5%, signal=85%	4172/64785/4175/4173/4174/51659/9837/4171/4176
GO:0030169	MF	GO:0030169	low-density lipoprotein particle binding	10	-0.868971	-1.90135	0.000772181	0.0431261	0.0396818	610	tags=30%, list=5%, signal=29%	3949/949/948
GO:0061298	BP	GO:0061298	retina vasculature development in camera-type eye	16	-0.796937	-1.94033	0.000785933	0.0437066	0.0402158	455	tags=38%, list=3%, signal=36%	659/4041/5159/8322/57381/94
GO:0042447	BP	GO:0042447	hormone catabolic process	9	-0.882397	-1.85846	0.000802297	0.0441364	0.0406114	181	tags=33%, list=1%, signal=33%	1889/1636/1734
GO:0000726	BP	GO:0000726	non-recombinational repair	93	0.559514	1.80647	0.000804832	0.0441364	0.0406114	2085	tags=37%, list=15%, signal=31%	8091/580/10721/9656/5932/5422/286257/158880/7468/64858/5893/3148/4683/672/51444/55693/64421/9937/165918/10459/25913/22976/23347/27434/55183/4361/79000/112441434/84464/4292/84787/548593/11284/3146
GO:0006891	BP	GO:0006891	intra-Golgi vesicle-mediated transport	31	-0.672727	-1.87388	0.000805937	0.0441364	0.0406114	3093	tags=71%, list=23%, signal=55%	1523/1314/9950/2802/9527/83548/51226/1315/22820/22818/9570/11345/5870/4905/11316/84342/57511/8775/9276/10466/51560/22796
GO:0015934	CC	GO:0015934	large ribosomal subunit	111	-0.484522	-1.73501	0.000808632	0.0441364	0.0406114	4732	tags=64%, list=35%, signal=42%	11224/285855/84769/9553/5935/128308/51073/219927/51069/63899/4736/220717/6132/6139/9801/6165/116540/78988/6169/6161/51264/6156/6152/6144/6147/6175/6128/124995/6166/6170/65008/25873/6154/9349/6176/6168/6133/64975/6130/51121/6122/6125/64981/51642/6136/6124/6181/6150/6138/6167/10884/6155/6141/6146/6134/6129/6137/84545/6158/55168/6160/6135/116541/6159/65080/10573/6143/6164/6142/6157/23521
GO:0098936	CC	GO:0098936	intrinsic component of postsynaptic membrane	43	-0.648803	-1.93896	0.000810803	0.0441364	0.0406114	540	tags=21%, list=4%, signal=20%	5802/23266/1000/747/9127/2043/9890/2890/2556
GO:0004720	MF	GO:0004720	protein-lysine 6-oxidase activity	5	-0.949028	-1.72951	0.000819875	0.0441364	0.0406114	460	tags=80%, list=3%, signal=77%	4016/4017/4015/84171
GO:0018057	BP	GO:0018057	peptidyl-lysine oxidation	5	-0.949028	-1.72951	0.000819875	0.0441364	0.0406114	460	tags=80%, list=3%, signal=77%	4016/4017/4015/84171
GO:0045834	BP	GO:0045834	positive regulation of lipid metabolic process	93	-0.518231	-1.80331	0.000821597	0.0441364	0.0406114	1730	tags=25%, list=13%, signal=22%	1389/301/376497/26119/2181/22863/11261/134429/7291/225/221955/7376/975/3949/185/6720/5159/949/8660/133/157506/2822/3357
GO:0045143	BP	GO:0045143	homologous chromosome segregation	32	0.712439	1.8907	0.000824188	0.0441364	0.0406114	1871	tags=56%, list=14%, signal=49%	898/9134/9985/83990/9700/9232/5347/151246/2177/642636/5885/9319/151648/192670/4361/56776/1060/4292
GO:0000184	BP	GO:0000184	nuclear-transcribed mRNA catabolic process, nonsense-mediated decay	117	-0.47151	-1.69585	0.000836277	0.0446003	0.0410382	4392	tags=70%, list=32%, signal=48%	7311/23293/6209/4736/3921/6132/6139/6165/6224/6218/6169/6194/6161/6206/6156/6152/6144/6147/6175/6191/6128/6170/6210/25873/6154/6227/9349/6176/6168/6133/6189/6130/6193/22916/6122/6125/6222/3646/6228/6229/26019/6203/6136/6124/6202/6181/6138/6167/6217/6230/6223/6188/6192/6155/6208/6141/6207/6146/6134/196513/6129/6137/6233/6158/5518/6205/6160/6135/6159/51594/6235/6143/55181/6232/6164/6204/6142/6231/6…
GO:0043596	CC	GO:0043596	nuclear replication fork	34	0.692732	1.8721	0.000844022	0.0448296	0.0412492	3120	tags=71%, list=23%, signal=54%	5557/54962/10714/4172/11169/5422/5111/253714/8914/6119/9031/83637/55388/988/11277/54465/23649/5425/5424/10286/6117/4796/6118/56916
GO:0006958	BP	GO:0006958	complement activation, classical pathway	16	0.796555	1.82653	0.00087902	0.0464987	0.042785	386	tags=25%, list=3%, signal=24%	718/55061/727/710
GO:0033061	CC	GO:0033061	DNA recombinase mediator complex	7	0.907938	1.73614	0.000906642	0.0477657	0.0439508	835	tags=71%, list=6%, signal=67%	7517/5890/5892/7516/119392
GO:0051307	BP	GO:0051307	meiotic chromosome separation	17	0.798975	1.85187	0.000926476	0.0486138	0.0447312	2126	tags=76%, list=16%, signal=65%	146956/7153/9700/7272/80010/29781/378708/201254/57697/84464/4292/55743/80198
GO:0044784	BP	GO:0044784	metaphase/anaphase transition of cell cycle	59	0.590163	1.7854	0.000931475	0.0486799	0.0447919	1240	tags=42%, list=9%, signal=39%	9735/11130/7517/1062/699/11065/9700/7272/348654/891/1063/5347/10403/26271/990/701/9787/991/9212/10460/10459/29945/9184/5885/9319

## Sheet: GSE_KEGG_RB1
	ID	Description	setSize	enrichmentScore	NES	pvalue	p.adjust	qvalues	rank	leading_edge	core_enrichment
hsa03010	hsa03010	Ribosome	129	-0.573197	-2.1086	4.46892e-07	4.46892e-07	0.000138772	4422	tags=73%, list=33%, signal=50%	51073/7311/219927/51069/6209/4736/51116/3921/6132/6139/9801/6165/6224/51081/6218/6169/6194/6161/51264/6206/6156/6152/6144/6147/6175/6191/6128/124995/6166/6170/65008/6210/25873/6154/6227/9349/6176/6168/6133/6189/63931/6130/6193/51121/6122/6125/6222/64981/6228/6229/6203/6136/6124/6202/64968/6181/6150/6138/6167/6217/6230/6223/6188/6192/6155/2197/6208/64965/6141/6207/6146/6134/6129/6137/6233/51065/61…
hsa03030	hsa03030	DNA replication	35	0.792089	2.11844	1.63915e-06	1.63915e-06	0.0002545	1008	tags=60%, list=7%, signal=56%	5557/5426/5982/10714/4172/1763/4175/3978/5422/5984/5111/4173/4174/5985/2237/10535/4171/4176/79621/6119/5983
hsa03460	hsa03460	Fanconi anemia pathway	53	0.733566	2.14354	3.09694e-06	3.09694e-06	0.00032056	2126	tags=58%, list=16%, signal=50%	2175/2189/675/146956/83990/7398/55120/7156/55215/116028/80010/641/2176/2178/2177/672/378708/6119/29089/79728/84126/91442/201254/57697/51455/84464/3280/4292/548593/2187/80198
hsa04114	hsa04114	Oocyte meiosis	98	0.598987	1.91654	1.79843e-05	1.79843e-05	0.00139615	1534	tags=30%, list=11%, signal=26%	898/9134/91860/9985/286151/699/9700/9232/995/27330/983/891/1017/5347/26271/6790/991/9133/9088/5603/10459/29945/109/9126/151648/7533/6300/4085/3710
hsa03440	hsa03440	Homologous recombination	39	0.738907	2.02554	3.18848e-05	3.18848e-05	0.00198021	1133	tags=51%, list=8%, signal=47%	8438/675/580/10714/146956/7517/83990/5932/5890/7156/641/11073/5892/5893/7516/4683/672/25788/6119/79728
hsa04110	hsa04110	Cell cycle	117	0.573542	1.87563	5.07987e-05	5.07987e-05	0.00262906	1948	tags=42%, list=14%, signal=36%	898/9134/8317/4172/1029/1869/4175/23594/699/5933/9700/9232/5111/995/983/4173/7272/891/1017/4174/5347/1111/4171/8318/4176/896/990/701/991/993/9133/9088/10459/29945/9184/890/7027/5885/9126/4998/7533/4085/10926/8243/1871/1647/7040/7465/994
hsa04668	hsa04668	TNF signaling pathway	91	0.582791	1.85936	0.00018913	0.00018913	0.00762631	2245	tags=31%, list=17%, signal=26%	6374/3569/330/3976/7128/7424/4314/9252/4217/329/148327/3659/5603/5743/4792/6300/1435/197259/4323/5599/5601/5600/8837/3600/1147/9021/8737/5602
hsa04657	hsa04657	IL-17 signaling pathway	56	0.658663	1.94174	0.000196474	0.000196474	0.00762631	2265	tags=36%, list=17%, signal=30%	6374/4312/3569/7128/4314/8061/5603/5743/4792/6300/6426/5598/3320/5599/5601/5600/1147/2354/5602/132014
hsa05133	hsa05133	Pertussis	56	0.643528	1.89713	0.000394889	0.000394889	0.0136248	1872	tags=29%, list=14%, signal=25%	6374/718/3569/91860/727/710/353376/3659/5603/10392/6300/720/114548/5599/5601/5600
hsa04137	hsa04137	Mitophagy - animal	66	-0.529484	-1.73119	0.00216337	0.00216337	0.0671783	2208	tags=39%, list=16%, signal=33%	79065/9101/7879/9958/7157/23786/6233/81631/11345/55288/22800/8887/9451/665/11337/4077/84749/664/79735/51024/6237/65018/84557/10370/23710/4286
hsa03430	hsa03430	Mismatch repair	22	0.728058	1.79378	0.00311323	0.00311323	0.0878856	2537	tags=73%, list=19%, signal=59%	5982/10714/3978/5984/2956/5111/4436/5985/6119/5983/9156/5981/4292/27030/5425/5424
hsa05206	hsa05206	MicroRNAs in cancer	142	0.460032	1.5611	0.00366495	0.00366495	0.0930851	2706	tags=32%, list=20%, signal=26%	898/9134/596/8091/3371/2146/9252/3690/1786/1029/1869/7473/10253/7078/995/9493/7422/3925/113130/672/993/5743/1946/4194/1789/6541/2261/5598/4325/27086/1871/10018/994/7431/7329/960/599/23414/23411/5328/5335/3678/4854/4609/4170/7430
hsa03040	hsa03040	Spliceosome	128	0.463386	1.53197	0.00389695	0.00389695	0.0930851	3515	tags=44%, list=26%, signal=33%	9984/57819/84991/22985/2521/23350/10465/9128/9129/6427/9879/7919/6428/10915/6426/55119/1665/6429/10772/6432/6431/29896/988/9785/23450/6637/58517/9416/27316/144983/55110/6434/3178/51691/11157/220988/6626/6632/6625/9775/10286/11325/6628/6636/57187/10946/9410/4670/23020/7307/3190/1655/8896/84844/10189/6635
hsa03013	hsa03013	Nucleocytoplasmic transport	96	0.505092	1.61186	0.00480409	0.00480409	0.106557	3570	tags=50%, list=26%, signal=37%	9984/79902/9818/5411/9631/22985/23279/64901/57122/10250/7919/8563/23511/5901/65109/55705/10762/7175/10482/53371/23214/348995/25909/11260/65110/55110/7329/10921/1434/129401/3838/55706/9775/23636/29107/7514/3837/51194/5905/57187/8021/5976/23165/8480/3843/10189/22794/11269
hsa04914	hsa04914	Progesterone-mediated oocyte maturation	75	0.527069	1.6197	0.00653676	0.00653676	0.128388	2741	tags=40%, list=20%, signal=32%	699/995/27330/983/891/1017/5347/3835/6790/993/9133/9088/5603/10459/29945/109/890/6300/4085/3320/5599/5601/5600/994/5602/51434/112/51433/207/10000
hsa04115	hsa04115	p53 signaling pathway	63	0.539296	1.59927	0.00661522	0.00661522	0.128388	1122	tags=24%, list=8%, signal=22%	898/9134/596/5366/1029/983/891/1017/51512/1111/896/83667/9133/6241/4194
hsa04064	hsa04064	NF-kappa B signaling pathway	69	0.537417	1.62444	0.00762373	0.00762373	0.139257	3210	tags=43%, list=24%, signal=33%	958/330/7128/596/128178/329/353376/5743/142/4792/4791/1647/8837/1147/7329/8737/5971/55367/5328/5335/51588/7187/7706/51135/114609/4615/7185/4616/8915/1460
hsa04540	hsa04540	Gap junction	63	-0.500846	-1.62788	0.00884213	0.00884213	0.15254	713	tags=16%, list=5%, signal=15%	5592/80310/7846/56034/7280/5159/347733/2770/2697/3357
hsa00770	hsa00770	Pantothenate and CoA biosynthesis	16	0.768891	1.78992	0.0102693	0.0102693	0.159459	108	tags=12%, list=1%, signal=12%	8876/5167
hsa03018	hsa03018	RNA degradation	72	0.510334	1.55296	0.010557	0.010557	0.159459	2252	tags=33%, list=17%, signal=28%	80336/2027/23404/5393/9924/11340/10950/57819/694/2026/87178/219988/3329/9125/11044/6499/25904/3313/5214/5073/5394/115752/51691/11157
hsa04974	hsa04974	Protein digestion and absorption	50	-0.538919	-1.652	0.0107838	0.0107838	0.159459	739	tags=18%, list=5%, signal=17%	206358/1278/1290/1287/1301/1303/1281/1295/1359
hsa04672	hsa04672	Intestinal immune network for IgA production	14	0.756779	1.72042	0.0124951	0.0124951	0.171517	34	tags=14%, list=0%, signal=14%	958/3569
hsa04061	hsa04061	Viral protein interaction with cytokine and cytokine receptor	22	0.678529	1.67175	0.0127039	0.0127039	0.171517	85	tags=14%, list=1%, signal=14%	6374/3569/58985
hsa03410	hsa03410	Base excision repair	33	0.623429	1.64033	0.0149869	0.0149869	0.193909	1458	tags=39%, list=11%, signal=35%	4595/5426/10714/3978/5111/10038/2237/55247/7374/27301/142/8930/5427
hsa04142	hsa04142	Lysosome	116	-0.406457	-1.46378	0.0159657	0.0159657	0.198311	3650	tags=50%, list=27%, signal=37%	2629/162/9374/2760/5641/3482/1213/8546/5476/5660/84572/6609/9741/1075/3073/8943/1519/4126/527/26985/164/3423/53/1497/5538/1657/1212/1174/3916/2548/1201/2581/55353/967/410/4669/4758/1777/51606/2799/1509/9114/23659/1203/6272/51172/57192/537/9516/79158/3988/535/285362/427/2517/26503/1513/54
hsa04141	hsa04141	Protein processing in endoplasmic reticulum	158	-0.374336	-1.41712	0.0176957	0.0176957	0.206981	3270	tags=37%, list=24%, signal=29%	10483/10427/3304/51035/81567/10956/10294/7841/5887/23480/1650/7993/9871/80331/10802/56681/5611/6238/9632/6746/26270/22926/10970/54788/267/1603/9532/10960/29978/6400/6500/91445/55741/10134/3300/823/80267/10484/6745/27248/10952/11253/10277/9451/10299/7095/10905/6396/64374/6748/8720/51619/22872/3303/23471/80700/7466/1410/26232
hsa00920	hsa00920	Sulfur metabolism	10	-0.776175	-1.67939	0.0179968	0.0179968	0.206981	834	tags=40%, list=6%, signal=38%	4357/7263/23474/9060
hsa04621	hsa04621	NOD-like receptor signaling pathway	127	0.439119	1.44819	0.0209955	0.0209955	0.228683	2580	tags=27%, list=19%, signal=22%	115362/3569/330/7128/596/329/8767/7297/5603/23236/2633/4792/10392/6300/10135/114548/3710/55072/4671/3320/5599/79792/5601/5600/56919/1147/3665/8737/5602/5027/22900/837/79184/7187
hsa04014	hsa04014	Ras signaling pathway	158	0.407985	1.40026	0.0213566	0.0213566	0.228683	2303	tags=22%, list=17%, signal=18%	2903/2786/91860/3481/7424/2784/2114/51196/8831/7422/23179/5058/8681/1946/5900/4254/5921/5880/2261/5863/1435/5599/5601/9610/10681/1147/25780/5898/54331/5924/5881/5602/1950/8398
hsa05202	hsa05202	Transcriptional misregulation in cancer	122	0.433632	1.42122	0.0243619	0.0243619	0.249506	1388	tags=13%, list=10%, signal=12%	958/3569/330/64332/8091/4314/51513/329/3087/7468/2115/2521/890/4208/2130/2118
hsa05417	hsa05417	Lipid and atherosclerosis	154	0.404669	1.38419	0.0249083	0.0249083	0.249506	1872	tags=16%, list=14%, signal=14%	958/4312/4688/3569/91860/596/4314/4217/177/353376/7436/2081/5603/23236/4792/6300/7410/114548/3329/3320/5599/5601/1965/5600
hsa03320	hsa03320	PPAR signaling pathway	47	0.536576	1.53956	0.0281279	0.0281279	0.272951	524	tags=15%, list=4%, signal=14%	4312/2171/11001/23205/1375/2710/5106
hsa00640	hsa00640	Propanoate metabolism	28	-0.581899	-1.60071	0.0299569	0.0299569	0.27434	5133	tags=82%, list=38%, signal=51%	79611/55862/35/8803/1962/84532/4594/8801/55902/18/5095/593/51/23417/4329/8310/1629/26275/3030/1892/594/5096/3939
hsa04215	hsa04215	Apoptosis - multiple species	29	0.622389	1.62243	0.0304792	0.0304792	0.27434	1849	tags=31%, list=14%, signal=27%	330/596/5366/329/332/27429/5599/5601/10018
hsa04975	hsa04975	Fat digestion and absorption	16	-0.662919	-1.60815	0.0316145	0.0316145	0.27434	218	tags=44%, list=2%, signal=43%	38/10999/10555/376497/949/8611/948
hsa03060	hsa03060	Protein export	23	-0.59976	-1.57794	0.0318049	0.0318049	0.27434	4396	tags=70%, list=32%, signal=47%	5018/29927/9789/83943/6728/23478/23480/6734/6730/58477/28972/10952/6727/7095/60559/196294
hsa05218	hsa05218	Melanoma	55	-0.453887	-1.42952	0.0368234	0.0368234	0.309044	721	tags=13%, list=5%, signal=12%	5295/80310/1021/56034/5159/4286/5925
hsa00760	hsa00760	Nicotinate and nicotinamide metabolism	27	0.614953	1.57534	0.0396603	0.0396603	0.316888	2433	tags=37%, list=18%, signal=30%	56953/5167/4907/4860/22978/10135/23410/133686/23411/30833
hsa05140	hsa05140	Leishmaniasis	42	0.535078	1.50499	0.0413223	0.0413223	0.316888	1897	tags=19%, list=14%, signal=16%	718/4688/5603/5743/4792/6300/5600/7040
hsa04360	hsa04360	Axon guidance	139	-0.352087	-1.30161	0.0419353	0.0419353	0.316888	1484	tags=19%, list=11%, signal=17%	3984/2771/5361/659/54961/817/23654/9037/5533/103910/5295/7869/5727/10398/6237/1944/3897/3983/2770/59277/2043/2051/7474/57715/57556/223117
hsa04218	hsa04218	Cellular senescence	140	0.409583	1.38644	0.0432441	0.0432441	0.316888	1919	tags=21%, list=14%, signal=19%	3569/898/9134/91860/1978/1029/1869/5933/5883/983/891/2305/1017/1111/896/4683/993/9133/3106/5603/890/6300/286826/3710/4361/1871/1647/5600/7040/5928
hsa04936	hsa04936	Alcoholic liver disease	104	0.429351	1.38921	0.0434783	0.0434783	0.316888	2955	tags=28%, list=22%, signal=22%	718/3569/727/1375/4217/51176/64900/37/5603/4792/6300/720/5599/29896/5601/5600/1147/6434/8737/5602/126129/23411/7187/207/10000/51135/114609/4615/728
hsa04725	hsa04725	Cholinergic synapse	71	0.476839	1.45017	0.0438809	0.0438809	0.316888	1095	tags=14%, list=8%, signal=13%	773/2786/596/2784/56479/2775/148327/814/23236/109
hsa04979	hsa04979	Cholesterol metabolism	29	-0.570547	-1.57623	0.0460097	0.0460097	0.32471	1491	tags=31%, list=11%, signal=28%	26119/4043/6272/3949/706/3988/4035/949/948
hsa05320	hsa05320	Autoimmune thyroid disease	10	0.768693	1.61794	0.0473418	0.0473418	0.324988	1024	tags=20%, list=8%, signal=19%	958/3106
hsa05169	hsa05169	Epstein-Barr virus infection	149	0.391316	1.33556	0.0491071	0.0491071	0.324988	3081	tags=32%, list=23%, signal=25%	958/3569/898/9134/7128/596/1869/1017/896/7297/3106/5603/890/4792/6300/5708/5599/1871/3280/5601/4791/10018/1647/5600/6890/1147/7431/960/3665/8737/6891/5971/5602/5610/7187/1019/207/4609/10000/51135/4615/1870/54205/5705/3107/3516/4616
hsa05330	hsa05330	Allograft rejection	9	0.751184	1.54038	0.0497132	0.0497132	0.324988	1024	tags=22%, list=8%, signal=21%	958/3106

## Sheet: GSE_GO_CDKN2A
	ONTOLOGY	ID	Description	setSize	enrichmentScore	NES	pvalue	p.adjust	qvalues	rank	leading_edge	core_enrichment
GO:1903047	BP	GO:1903047	mitotic cell cycle process	788	0.535356	1.80394	6.50363e-09	6.46085e-05	6.34285e-05	1694	tags=30%, list=12%, signal=28%	1029/2009/596/51339/675/91607/64946/11178/1033/157777/4751/3832/995/2305/9585/10051/1031/3161/641/11113/4288/23236/64785/890/6241/699/10403/79733/9918/9833/23397/26013/24137/1062/2177/2146/10615/7272/64105/8318/11064/151246/9928/9738/1058/5890/22995/51203/64151/128239/55165/11065/9232/63967/5577/1063/11004/5557/9055/4998/4678/9787/55143/5933/1719/51512/22974/5347/286151/4173/991/3835/9088/10112/7…
GO:0098687	CC	GO:0098687	chromosomal region	306	0.657669	2.02028	9.81146e-09	6.46085e-05	6.34285e-05	1798	tags=42%, list=13%, signal=37%	675/9770/80119/401541/64946/57082/4751/3070/23421/10051/220134/641/7153/699/10403/9918/221150/1062/2146/10615/7272/64105/151246/10635/1058/64151/55320/1063/11004/332/4998/55143/5347/147841/4173/79682/3835/701/55166/891/983/4176/79075/1763/57405/55355/4175/54069/9984/83540/9735/4172/55055/4085/4174/5885/157570/11130/81930/57162/3181/2491/4683/23347/51750/1111/151648/9126/79677/57122/54821/9793/799…
GO:0006310	BP	GO:0006310	DNA recombination	246	0.661004	1.98951	2.32105e-07	0.00101894	0.00100033	2067	tags=43%, list=14%, signal=37%	958/675/80119/157777/10721/3148/641/7153/8438/2177/8318/7468/10635/5890/3149/4173/9156/4176/4175/9984/55010/672/3146/4172/4174/5889/5885/83990/51659/6119/4439/29893/5893/9319/55218/4683/23347/51750/1111/8317/79677/84515/63979/2956/22976/84057/254394/4436/83695/142/7040/6421/23028/146956/5932/116028/7517/51377/348654/119392/8971/80010/5888/55159/3005/54780/5965/7516/25788/3014/3329/2237/86/23064/4…
GO:0006281	BP	GO:0006281	DNA repair	521	0.537736	1.75723	1.43296e-06	0.00360701	0.00354113	2095	tags=34%, list=15%, signal=30%	55247/675/80119/157777/2305/10721/3148/641/9768/8438/1663/2177/8318/55215/7468/10635/5890/9232/63967/7398/4595/91419/4173/3835/8208/3978/7913/9156/10714/983/2189/4176/1763/4175/55010/672/11169/3146/4172/4174/5889/5885/83990/157570/5422/51659/6749/6119/63901/4439/5893/9319/55218/5983/4683/23347/51750/6917/1111/8317/9126/11073/79677/5985/84515/63979/580/2956/2175/22976/25913/2967/29089/5984/5426/25…
GO:0006261	BP	GO:0006261	DNA-dependent DNA replication	150	0.719229	2.03156	1.46027e-06	0.00360701	0.00354113	1955	tags=52%, list=14%, signal=45%	675/91607/55345/157777/10721/641/64785/79733/1663/8318/5557/4998/4173/26271/3978/10714/4176/9134/79075/1763/4175/9984/9837/990/11169/4172/4174/51053/64863/5422/51659/6119/63901/55218/29980/5983/4683/51750/8317/11073/5985/5984/5426/254394/5111/5982/146956/54962/79892/348654/55388/201973/10926/90381/5888/55159/54465/5965/54107/2237/23594/3980/5427/7486/8914/11232/92667/10293/144455/4361/253714/3787…
GO:0000793	CC	GO:0000793	condensed chromosome	180	0.697284	2.02475	1.64328e-06	0.00360701	0.00354113	1800	tags=45%, list=13%, signal=40%	675/9770/64946/57082/4751/23421/220134/3148/641/7153/4288/699/10403/9918/221150/26013/1062/2177/10615/64105/151246/1058/64151/55320/1063/11004/332/5347/147841/79682/701/891/57405/55355/83540/9735/672/10592/3146/55055/4085/5885/11130/57162/1111/151648/9126/11073/79677/57122/54821/9793/79980/348235/79172/8243/54820/9031/25936/29781/3619/90417/5888/79003/54780/3014/4292/23157/79023/10428/55839/19737…
GO:0006302	BP	GO:0006302	double-strand break repair	241	0.640275	1.91542	2.33941e-06	0.00429558	0.00421713	2007	tags=39%, list=14%, signal=34%	675/157777/2305/10721/3148/641/8438/1663/2177/8318/7468/10635/5890/91419/4173/7913/4176/1763/4175/55010/672/3146/4172/4174/5889/5885/83990/157570/5422/51659/6119/5893/9319/55218/4683/23347/51750/1111/8317/79677/84515/63979/580/22976/25913/254394/4436/142/113130/6421/23028/146956/5932/116028/7517/10038/348654/119392/80010/64858/5888/55159/5965/7516/25788/3014/2237/23064/4292/3980/84250/7486/8914/1…
GO:0007059	BP	GO:0007059	chromosome segregation	289	0.626627	1.90708	2.60931e-06	0.00429558	0.00421713	2229	tags=45%, list=16%, signal=39%	56271/64946/57082/4751/10051/220134/7153/4288/699/10403/9918/221150/1663/23397/24137/1062/2177/10615/7272/64105/151246/9928/157313/51203/64151/11065/9232/1063/2908/11004/2669/9055/332/9787/55143/5347/991/3835/701/55166/26271/54892/9493/81610/891/9134/79075/57405/55355/54069/83540/9735/990/672/10592/4085/9700/5889/5885/83990/83903/157570/3833/11130/81930/1894/10460/9319/152185/151648/9126/29127/79…
GO:0000775	CC	GO:0000775	chromosome, centromeric region	184	0.67867	1.98169	3.48181e-06	0.00509505	0.005002	1798	tags=47%, list=13%, signal=41%	9770/401541/64946/57082/4751/3070/23421/10051/220134/7153/699/10403/9918/221150/1062/10615/7272/64105/151246/1058/64151/55320/1063/11004/332/55143/5347/147841/79682/3835/701/55166/891/79075/57405/55355/54069/83540/9735/55055/4085/5885/157570/11130/81930/57162/2491/151648/9126/79677/57122/54821/9793/79980/11339/348235/91687/113130/79172/27085/23279/8243/54820/9031/7514/25936/3619/90417/79723/79003…
GO:0000725	BP	GO:0000725	recombinational repair	131	0.720432	1.9837	6.06893e-06	0.00799278	0.0078468	2243	tags=55%, list=16%, signal=47%	675/157777/10721/641/8438/8318/10635/5890/4173/4176/4175/55010/672/4172/4174/5889/5885/51659/6119/5893/55218/4683/23347/51750/1111/8317/79677/84515/63979/254394/83695/142/6421/23028/5932/116028/7517/348654/119392/80010/5888/55159/5965/7516/25788/3014/2237/3980/7486/8914/10459/158880/197370/55183/4361/253714/2521/4171/55693/51444/115004/23514/84296/64710/78995/92797/54537/79000/9401/23137/11244143…
GO:0006260	BP	GO:0006260	DNA replication	265	0.619459	1.86945	6.92532e-06	0.00829149	0.00814006	1671	tags=41%, list=12%, signal=37%	675/91607/80119/55345/157777/10721/641/9768/64785/890/6241/79733/1663/8318/63967/5557/4998/4678/4173/26271/374393/8208/3978/9156/10714/983/4176/9134/79075/1763/4175/9984/9837/990/672/11169/4172/4174/79915/83990/51053/157570/64863/5422/51659/6749/6119/63901/6240/55218/29980/5983/4683/51750/1111/8317/57695/9126/11073/1854/5985/84515/580/2735/5984/5426/254394/83695/5111/5982/146956/27101/5932/10535/…
GO:0044770	BP	GO:0044770	cell cycle phase transition	556	0.51674	1.69569	8.55169e-06	0.00938548	0.00921407	1644	tags=29%, list=12%, signal=26%	6496/1029/596/51339/91607/11178/1033/4751/995/2305/1031/3161/641/23236/890/6241/699/10403/79733/9833/1062/2146/7272/8318/11064/9928/9738/5890/22995/128239/11065/63967/5577/1063/5557/4998/4678/9787/5933/1719/51512/22974/5347/4173/991/9088/701/26271/1163/81610/891/983/4176/9134/4175/586/10733/9735/990/672/9702/4172/4085/79866/4174/9700/84930/5889/79915/5885/51053/9133/11130/54930/5422/6119/10460/93…
GO:0005819	CC	GO:0005819	spindle	340	0.580309	1.79128	9.33099e-06	0.00945301	0.00928037	1690	tags=30%, list=12%, signal=27%	55614/822/2009/56271/259266/4751/3832/9585/220134/150468/221150/1663/24137/1062/10615/7272/11064/9928/51203/1063/2908/11004/2669/9055/332/9787/55143/22974/5347/991/3835/83541/10112/701/26271/9493/81610/891/983/145508/10733/9735/990/26586/440145/56992/4085/9700/5885/83903/3833/54930/81930/1894/10460/994/8317/152185/151648/9126/11073/29127/79677/9793/7443/348235/79441/10426/8243/84722/23354/4957/79…
GO:0071103	BP	GO:0071103	DNA conformation change	268	0.61398	1.85418	1.01479e-05	0.00954632	0.00937197	2199	tags=41%, list=15%, signal=36%	1029/80119/401541/64946/3087/157777/57082/3070/23421/10721/10051/3148/641/7153/9918/8438/1663/23397/64105/1058/51203/64151/55320/4678/3149/4173/79682/55166/54892/891/8208/4176/79075/1763/55355/4175/54069/10592/3146/4172/4174/83990/55723/1786/3181/2491/5983/4683/23347/51750/10541/5985/84515/54821/3065/89797/25913/2967/11339/5984/254394/142/91687/113130/5982/79172/10036/6418/132660/8971/8520/25842/…
GO:0098813	BP	GO:0098813	nuclear chromosome segregation	228	0.633197	1.88763	1.88661e-05	0.0160828	0.0157891	2229	tags=48%, list=16%, signal=41%	57082/4751/10051/7153/699/10403/9918/1663/23397/24137/1062/2177/10615/7272/64105/151246/9928/51203/64151/11065/9232/1063/11004/2669/9055/9787/55143/5347/991/3835/701/55166/26271/54892/9493/81610/891/9134/79075/83540/9735/990/10592/4085/9700/5889/5885/83990/83903/157570/3833/11130/81930/1894/10460/9319/152185/151648/9126/29127/79980/55706/113130/6421/146956/8243/84722/116028/79892/7517/348654/5586…
GO:0000724	BP	GO:0000724	double-strand break repair via homologous recombination	129	0.718061	1.97055	1.95388e-05	0.0160828	0.0157891	2243	tags=54%, list=16%, signal=46%	675/157777/10721/641/8438/8318/10635/5890/4173/4176/4175/55010/672/4172/4174/5889/5885/51659/6119/5893/55218/4683/23347/51750/1111/8317/79677/84515/63979/254394/142/6421/23028/5932/116028/7517/348654/119392/80010/5888/55159/5965/7516/25788/3014/2237/3980/7486/8914/10459/158880/197370/55183/4361/253714/2521/4171/55693/51444/115004/23514/84296/64710/92797/54537/79000/9401/23137/112441434/80311
GO:0006974	BP	GO:0006974	cellular response to DNA damage stimulus	789	0.471162	1.5875	2.0776e-05	0.0160953	0.0158014	2394	tags=31%, list=17%, signal=27%	55247/596/4773/675/91607/80119/157777/995/2305/27330/79968/10721/3148/641/7153/9768/79733/8438/1663/2177/8318/55215/7468/10635/5890/9232/63967/7398/4595/91419/51512/5347/4173/3835/26271/891/220042/8208/3978/7913/9156/10714/983/2189/4176/1763/4175/9984/55010/672/11169/3146/4172/4174/84930/5889/79915/5885/83990/157570/5058/5422/51659/6591/6749/6119/63901/4439/5893/9319/55218/29980/5983/4683/51616/2…
GO:0000228	CC	GO:0000228	nuclear chromosome	198	0.647094	1.89499	2.23574e-05	0.0163582	0.0160594	1955	tags=41%, list=14%, signal=36%	675/4751/641/7153/64785/699/10403/9918/64105/81611/1058/55320/5557/332/4998/5347/4173/701/891/10714/4176/4175/83540/9837/672/10592/11169/4172/4174/5885/5422/51659/57162/6119/4439/23347/1111/5393/9126/11073/63979/3065/79980/5426/5111/79172/8243/54962/10902/9031/51377/55869/119392/55388/3619/5888/79003/3021/25942/54465/54107/1660/3014/86/23064/23594/4292/3020/5427/8914/253714/988/4171/8607/10388/23…
GO:0000779	CC	GO:0000779	condensed chromosome, centromeric region	111	0.724175	1.95037	3.08893e-05	0.0197138	0.0193538	1703	tags=50%, list=12%, signal=45%	9770/64946/57082/4751/23421/220134/699/10403/9918/221150/1062/10615/64105/151246/1058/64151/55320/1063/11004/332/5347/147841/79682/701/891/57405/55355/83540/9735/55055/4085/11130/57162/151648/57122/54821/9793/79980/348235/79172/8243/54820/25936/3619/90417/79003/23157/79023/10428/55839/9212/81929/378708/11335/25909/5501
GO:0000819	BP	GO:0000819	sister chromatid segregation	181	0.652312	1.89447	3.14322e-05	0.0197138	0.0193538	1644	tags=43%, list=12%, signal=39%	4751/10051/7153/699/10403/9918/1663/23397/24137/1062/10615/7272/64105/151246/9928/51203/64151/11065/9232/1063/11004/9055/9787/55143/5347/991/3835/701/26271/54892/9493/891/79075/83540/9735/990/10592/4085/9700/5889/5885/83903/157570/3833/11130/81930/10460/9319/151648/9126/29127/79980/113130/6421/8243/84722/116028/79892/7517/348654/55869/29945/29082/27436/25936/29781/3619/90417/79003/55755/146909/22…
GO:0044060	BP	GO:0044060	regulation of endocrine process	21	-0.908821	-1.89575	3.14343e-05	0.0197138	0.0193538	71	tags=14%, list=0%, signal=14%	2697/81285/185
GO:0000776	CC	GO:0000776	kinetochore	132	0.686837	1.90185	3.76175e-05	0.0225192	0.0221079	1703	tags=48%, list=12%, signal=42%	9770/64946/57082/4751/23421/220134/699/10403/221150/1062/10615/7272/64105/151246/1058/55320/1063/11004/332/5347/147841/79682/3835/701/55166/891/57405/55355/83540/9735/55055/4085/11130/81930/57162/2491/151648/57122/54821/9793/79980/348235/79172/27085/23279/8243/54820/7514/25936/3619/90417/79003/25942/4659/23157/79023/10428/55839/9212/81929/378708/25909/5501
GO:0140014	BP	GO:0140014	mitotic nuclear division	272	0.583005	1.75977	5.23307e-05	0.0293304	0.0287947	1499	tags=33%, list=11%, signal=30%	4751/3832/995/9585/10051/4288/699/10403/9918/23397/26013/24137/1062/10615/7272/64105/151246/9928/51203/64151/11065/9232/1063/11004/9055/9787/55143/22974/5347/286151/991/3835/9088/701/26271/54892/9493/891/983/79075/83540/9735/990/10592/440145/4085/79866/9700/5885/83903/3833/9133/11130/81930/10460/9319/1111/152185/54443/151648/9126/29127/79980/7443/113130/79598/27085/8243/84722/7517/54820/6790/3486…
GO:0000280	BP	GO:0000280	nuclear division	358	0.545353	1.69305	5.34494e-05	0.0293304	0.0287947	1499	tags=32%, list=11%, signal=29%	675/4751/3832/995/9585/10051/7153/4288/23236/699/10403/9918/8438/23397/26013/24137/1062/2177/10615/7272/64105/151246/9928/10635/5890/51203/64151/11065/9232/1063/11004/9055/9787/55143/22974/5347/286151/991/3835/9088/701/26271/54892/9493/891/983/9134/79075/83540/9735/990/10592/440145/4085/79866/9700/5889/5885/83990/83903/3833/9133/11130/81930/4439/10460/29893/9319/994/1111/152185/54443/151648/9126/…
GO:0000777	CC	GO:0000777	condensed chromosome kinetochore	101	0.727005	1.94407	6.03809e-05	0.0318087	0.0312277	1703	tags=51%, list=12%, signal=46%	9770/64946/57082/4751/23421/220134/699/10403/221150/1062/10615/64105/151246/1058/55320/1063/11004/332/5347/147841/79682/701/891/57405/55355/83540/9735/55055/4085/11130/57162/151648/57122/54821/9793/79980/348235/79172/8243/54820/25936/3619/90417/79003/23157/79023/10428/55839/81929/378708/25909/5501
GO:0033625	BP	GO:0033625	positive regulation of integrin activation	5	0.987545	1.72209	7.2629e-05	0.0327631	0.0321648	11	tags=20%, list=0%, signal=20%	55612
GO:0002043	BP	GO:0002043	blood vessel endothelial cell proliferation involved in sprouting angiogenesis	17	-0.923905	-1.86031	8.1221e-05	0.0327631	0.0321648	47	tags=24%, list=0%, signal=23%	7057/652/94/185
GO:0010564	BP	GO:0010564	regulation of cell cycle process	651	0.47923	1.59189	8.12993e-05	0.0327631	0.0321648	1699	tags=26%, list=12%, signal=24%	6496/1029/596/51339/10795/675/91607/4751/3832/995/2305/9585/1031/3161/641/11113/4288/23236/6241/699/10403/79733/1663/26013/1062/2146/10615/7272/11064/9928/9738/10635/5890/22995/51203/11065/9232/63967/5577/1063/9055/4998/9787/5933/51512/22974/5347/2124/286151/991/9088/10112/701/26271/9493/81610/891/983/10733/9735/990/6491/672/9702/4085/79866/9700/5889/79915/5885/11130/54930/1894/10460/9319/994/299…
GO:0035931	BP	GO:0035931	mineralocorticoid secretion	3	-0.995752	-1.56402	8.16542e-05	0.0327631	0.0321648	4	tags=67%, list=0%, signal=67%	183/185
GO:0035932	BP	GO:0035932	aldosterone secretion	3	-0.995752	-1.56402	8.16542e-05	0.0327631	0.0321648	4	tags=67%, list=0%, signal=67%	183/185
GO:2000855	BP	GO:2000855	regulation of mineralocorticoid secretion	3	-0.995752	-1.56402	8.16542e-05	0.0327631	0.0321648	4	tags=67%, list=0%, signal=67%	183/185
GO:2000858	BP	GO:2000858	regulation of aldosterone secretion	3	-0.995752	-1.56402	8.16542e-05	0.0327631	0.0321648	4	tags=67%, list=0%, signal=67%	183/185
GO:0003777	MF	GO:0003777	microtubule motor activity	53	0.807238	1.95492	8.34331e-05	0.0327631	0.0321648	708	tags=36%, list=5%, signal=34%	55614/196385/3832/9585/127602/24137/1062/9928/11004/347240/3835/10112/9493/3800/56992/3833/81930/9126/57519
GO:0044772	BP	GO:0044772	mitotic cell cycle phase transition	523	0.503144	1.64502	8.45822e-05	0.0327631	0.0321648	1644	tags=29%, list=12%, signal=27%	1029/596/51339/91607/11178/1033/4751/995/2305/1031/3161/641/23236/890/6241/699/10403/79733/9833/1062/2146/7272/8318/11064/9928/9738/5890/22995/128239/11065/63967/5577/1063/5557/4998/4678/9787/5933/1719/51512/22974/5347/4173/991/9088/701/26271/1163/891/983/4176/9134/4175/586/10733/9735/990/672/9702/4172/4085/79866/4174/9700/84930/5889/5885/51053/9133/11130/54930/5422/6119/10460/9319/994/29980/4683…
GO:1903817	BP	GO:1903817	negative regulation of voltage-gated potassium channel activity	6	-0.978516	-1.71715	0.0001125	0.042332	0.0415589	15	tags=33%, list=0%, signal=33%	7341/23704
GO:1903522	BP	GO:1903522	regulation of blood circulation	152	-0.654515	-1.79487	0.000128128	0.0468737	0.0460176	1146	tags=14%, list=8%, signal=13%	2548/1760/444/3728/143872/340481/6505/6640/493/1889/817/133/30818/5144/79041/7042/7068/478/3383/3670/23704/185

## Sheet: GSE_KEGG_CDKN2A
	ID	Description	setSize	enrichmentScore	NES	pvalue	p.adjust	qvalues	rank	leading_edge	core_enrichment
hsa04614	hsa04614	Renin-angiotensin system	14	-0.899712	-1.81767	0.00333553	0.00333553	0.448906	106	tags=21%, list=1%, signal=21%	4311/1359/185
hsa04977	hsa04977	Vitamin digestion and absorption	12	-0.901788	-1.79725	0.00468388	0.00468388	0.448906	51	tags=25%, list=0%, signal=25%	949/6948/113235
hsa03030	hsa03030	DNA replication	35	0.77657	1.81472	0.00538347	0.00538347	0.448906	1894	tags=69%, list=13%, signal=60%	5557/4173/3978/10714/4176/1763/4175/4172/4174/5422/6119/5983/5985/5984/5426/5111/5982/10535/79621/54107/2237/5427/4171/5981
hsa04933	hsa04933	AGE-RAGE signaling pathway in diabetic complications	91	-0.64869	-1.67802	0.00604725	0.00604725	0.448906	664	tags=13%, list=5%, signal=13%	1287/113026/5600/5333/595/2152/2308/7042/6347/6776/3383/185
hsa04110	hsa04110	Cell cycle	119	0.592055	1.61713	0.00660156	0.00660156	0.448906	1124	tags=34%, list=8%, signal=31%	1029/995/1031/890/699/7272/8318/9232/4998/5933/5347/4173/991/9088/701/891/983/4176/9134/4175/990/4172/4085/4174/9700/5885/9133/994/1111/8317/9126/1870/3065/7040/5111/4616/8243/29945/10926/1032
hsa03040	hsa03040	Spliceosome	128	0.571376	1.57185	0.00943204	0.00943204	0.471236	3375	tags=55%, list=24%, signal=42%	9984/10465/57819/4670/6428/144983/6429/6427/3178/6637/23350/6426/84991/10915/27316/3183/6434/9128/29896/9129/57461/9879/55119/9716/7919/6626/3190/9410/22985/988/27258/2521/9416/57187/6636/55110/10772/4116/1665/26121/220988/9785/51340/23658/51503/23450/10992/3192/8559/56259/84950/6635/8896/1655/11325/23020/10946/7307/8175/11157/23451/1659/9775/9343/6430/27339/58517/6431/10286/55696
hsa04270	hsa04270	Vascular smooth muscle contraction	87	-0.617006	-1.59992	0.0109587	0.0109587	0.471236	869	tags=14%, list=6%, signal=13%	5580/5739/133/800/10335/10398/59/10203/136/72/10266/185
hsa03440	hsa03440	Homologous recombination	39	0.750079	1.78316	0.0110879	0.0110879	0.471236	1273	tags=49%, list=9%, signal=44%	675/641/8438/5890/10714/672/5889/83990/6119/5893/4683/11073/580/146956/5932/7517/5888/7516/25788
hsa03460	hsa03460	Fanconi anemia pathway	53	0.697934	1.71914	0.0154536	0.0154536	0.583801	1918	tags=40%, list=13%, signal=34%	675/641/2177/55215/7398/2189/672/5889/83990/6119/2175/29089/146956/116028/80010/5888/2178/4292/378708/2176/7156
hsa04080	hsa04080	Neuroactive ligand-receptor interaction	103	-0.573948	-1.52589	0.0193785	0.0193785	0.65887	618	tags=12%, list=4%, signal=11%	706/133/9294/10203/9127/136/5026/7068/3357/53637/66004/185
hsa04371	hsa04371	Apelin signaling pathway	101	-0.550776	-1.45244	0.0227131	0.0227131	0.702042	1195	tags=15%, list=8%, signal=14%	81631/4087/5289/51422/4209/5563/22800/59/6237/5327/2770/595/6696/54331/185
hsa05323	hsa05323	Rheumatoid arthritis	55	-0.667511	-1.62604	0.0282777	0.0282777	0.73026	1475	tags=29%, list=10%, signal=26%	527/51606/523/535/284/2321/1513/9114/9296/529/8992/537/3108/7042/6347/3383
hsa04978	hsa04978	Mineral absorption	32	-0.719896	-1.59474	0.0285318	0.0285318	0.73026	665	tags=12%, list=5%, signal=12%	493/7421/478/113235
hsa00982	hsa00982	Drug metabolism - cytochrome P450	25	-0.753501	-1.62305	0.0300695	0.0300695	0.73026	337	tags=24%, list=2%, signal=23%	2329/4258/2950/2948/2330/2947
hsa05418	hsa05418	Fluid shear stress and atherosclerosis	110	-0.545803	-1.45792	0.0333201	0.0333201	0.736385	726	tags=8%, list=5%, signal=8%	2817/92/5563/5600/1535/5327/6347/3383/2947
hsa05415	hsa05415	Diabetic cardiomyopathy	178	-0.497113	-1.41199	0.0346534	0.0346534	0.736385	2014	tags=17%, list=14%, signal=15%	2932/4724/4718/4717/3643/8503/4540/4702/1329/4728/4695/4701/4731/126328/4087/2997/4708/51079/10975/5580/293/1509/817/5600/1535/4696/6513/1346/7042/948/185
hsa00590	hsa00590	Arachidonic acid metabolism	27	0.748762	1.68739	0.0384322	0.0384322	0.74764	392	tags=11%, list=3%, signal=11%	5740/2882/874
hsa00770	hsa00770	Pantothenate and CoA biosynthesis	16	0.804887	1.66004	0.0398249	0.0398249	0.74764	495	tags=19%, list=3%, signal=18%	8876/5167/586
hsa00830	hsa00830	Retinol metabolism	19	-0.795542	-1.61835	0.0417799	0.0417799	0.74764	19	tags=11%, list=0%, signal=11%	220/112724
hsa00512	hsa00512	Mucin type O-glycan biosynthesis	28	0.753253	1.70786	0.0485686	0.0485686	0.820698	61	tags=7%, list=0%, signal=7%	442117/2591

## Sheet: GSE_GO_TP53
	ONTOLOGY	ID	Description	setSize	enrichmentScore	NES	pvalue	p.adjust	qvalues	rank	leading_edge	core_enrichment
GO:0007059	BP	GO:0007059	chromosome segregation	289	0.530588	2.07407	2.66368e-10	3.49129e-06	3.35204e-06	2826	tags=48%, list=20%, signal=39%	1063/7153/9700/332/220134/9232/11065/9735/9918/11004/10051/83540/64946/4751/4288/9493/56271/10615/8313/192670/699/9126/24137/55143/9928/9055/10459/54820/57082/991/10403/891/5347/5885/151246/81610/7272/9787/23397/146956/221150/348235/1062/79643/146909/201254/113130/11130/25906/64105/57405/116028/25936/81930/79892/51203/91272/2908/29127/3833/51529/55869/29082/9319/90417/84250/3619/51451/79980/15731…
GO:0000280	BP	GO:0000280	nuclear division	357	0.494244	1.9417	6.31309e-10	4.13728e-06	3.97226e-06	2739	tags=42%, list=20%, signal=35%	3306/150365/1063/7153/286151/23236/9700/9232/995/11065/9735/9918/11004/675/9133/10051/83540/3832/4751/4288/9493/10615/22974/192670/699/9126/24137/55143/9928/994/9055/10459/10635/54820/991/10403/891/5347/8438/5885/151246/9585/7272/9787/23397/146956/1062/79643/29893/146909/201254/983/113130/11130/25906/84687/64105/25936/81930/84501/51203/27085/4605/91272/29127/3833/51529/29082/9319/90417/84250/3619…
GO:0048285	BP	GO:0048285	organelle fission	402	0.467502	1.86324	2.79801e-09	1.22245e-05	1.17369e-05	2686	tags=39%, list=19%, signal=32%	3306/150365/1063/7153/286151/23236/9700/9232/995/11065/1634/9735/9918/11004/675/9133/10051/83540/3832/4751/4288/9493/10615/22974/192670/699/9126/24137/55143/9928/994/9055/10459/10635/54820/991/10403/891/5347/8438/5885/151246/9585/7272/9787/23397/146956/23259/1062/79643/29893/146909/201254/983/113130/11130/25906/84687/120892/64105/54332/25936/81930/84501/51203/27085/4605/91272/29127/3833/51529/290…
GO:0098687	CC	GO:0098687	chromosomal region	306	0.493081	1.91698	3.432e-08	9.93155e-05	9.53541e-05	2837	tags=47%, list=20%, signal=38%	6615/1063/7153/147841/332/220134/9735/9918/11004/675/79228/10051/83540/64946/4751/9984/80119/10615/3021/699/23421/9126/55143/10635/54820/57082/10403/891/401541/25942/5347/5885/151246/7272/1059/221150/64858/348235/9793/1062/201254/983/10428/3014/113130/3070/11130/1058/57122/197370/64105/2145/57405/641/2146/25913/25936/81930/11143/27085/91272/10189/55693/90417/3619/79902/5892/79980/79677/23347/4176…
GO:0000775	CC	GO:0000775	chromosome, centromeric region	184	0.555961	2.05567	3.78864e-08	9.93155e-05	9.53541e-05	2826	tags=53%, list=20%, signal=43%	6615/1063/7153/147841/332/220134/9735/9918/11004/10051/83540/64946/4751/10615/699/23421/9126/55143/54820/57082/10403/891/401541/25942/5347/5885/151246/7272/1059/221150/348235/9793/1062/201254/10428/113130/3070/11130/1058/57122/64105/57405/25936/81930/11143/27085/91272/55693/90417/3619/79902/79980/79677/9212/3835/55920/284058/11339/55320/6839/7175/5501/5527/9555/157570/91687/64151/79075/23279/5505…
GO:0098813	BP	GO:0098813	nuclear chromosome segregation	228	0.530894	1.98219	9.69892e-08	0.000183725	0.000176397	2826	tags=50%, list=20%, signal=40%	1063/7153/9700/9232/11065/9735/9918/11004/10051/83540/4751/9493/10615/8313/192670/699/9126/24137/55143/9928/9055/10459/57082/991/10403/891/5347/5885/151246/81610/7272/9787/23397/146956/1062/79643/146909/201254/113130/11130/25906/64105/116028/25936/81930/79892/51203/91272/29127/3833/51529/55869/29082/9319/90417/84250/3619/51451/79980/27030/29781/55706/84722/9212/3835/1663/4926/55920/56984/80198/11…
GO:0005215	MF	GO:0005215	transporter activity	679	-0.475499	-1.70688	9.81211e-08	0.000183725	0.000176397	2019	tags=22%, list=14%, signal=20%	79041/94081/115286/1836/28982/54499/57130/6583/51310/23480/523/55315/26031/478/6515/51054/59341/25829/54847/529/92014/6508/7991/7220/201232/528/6576/51499/84134/55248/3708/7779/64116/11231/114789/9114/3954/3749/347/540/56262/113235/9424/2743/65010/26507/55238/84912/10999/51449/55974/1317/253512/151258/55144/9725/26503/153129/79714/57185/41/9296/54977/6567/55129/6335/8992/55676/51606/3778/51000/53…
GO:0005887	CC	GO:0005887	integral component of plasma membrane	789	-0.455655	-1.64517	1.2943e-07	0.000212055	0.000203597	1057	tags=14%, list=8%, signal=14%	7108/8745/91/2069/3597/6567/3673/6335/3590/80723/3778/3459/9746/2321/747/8514/4233/6575/10098/9122/23250/6533/57406/57205/2040/166929/7037/3460/10266/1184/134/27345/8482/483/10060/64065/23670/10512/23654/8402/57555/27075/4915/23767/3679/3675/94/6513/3454/1535/57192/3588/1140/5796/5311/27242/3655/84879/100507436/1318/2697/131566/5021/9369/388662/129293/3682/6505/948/650/7099/780/2852/84033/64078/5…
GO:0022857	MF	GO:0022857	transmembrane transporter activity	596	-0.482217	-1.71102	1.611e-07	0.000234616	0.000225258	2019	tags=22%, list=14%, signal=20%	79041/94081/115286/1836/28982/54499/57130/6583/51310/23480/523/55315/478/6515/59341/54847/529/92014/6508/7991/7220/201232/528/6576/84134/55248/3708/7779/64116/11231/114789/9114/3954/3749/540/56262/113235/9424/2743/65010/26507/55238/84912/51449/55974/1317/253512/151258/55144/9725/26503/153129/79714/57185/41/9296/54977/6567/55129/6335/8992/55676/51606/3778/51000/539/23413/522/8514/1346/55151/6575/8…
GO:0051321	BP	GO:0051321	meiotic cell cycle	168	0.565692	2.05767	2.48515e-07	0.000325729	0.000312736	2695	tags=46%, list=19%, signal=38%	3306/55329/150365/7153/286151/23236/9700/9232/995/9918/675/149420/9133/10051/83540/4751/192670/699/9126/994/10635/991/5347/8438/5885/151246/7272/146956/29893/201254/3014/4627/81930/84501/9319/3619/4603/5892/27030/29781/55706/4926/2175/5890/9665/9156/9897/80198/6790/57697/10179/2072/9088/157777/7283/701/378708/10388/25788/10426/7156/2067/5888/7314/2177/5889/27229/8243/51343/4361/23310/5932/1060/91…
GO:0000819	BP	GO:0000819	sister chromatid segregation	181	0.548113	2.0338	3.57575e-07	0.000425618	0.000408642	2826	tags=53%, list=20%, signal=43%	1063/7153/9700/9232/11065/9735/9918/11004/10051/83540/4751/9493/10615/8313/699/9126/24137/55143/9928/9055/10459/991/10403/891/5347/5885/151246/7272/9787/23397/1062/79643/146909/113130/11130/25906/64105/116028/25936/81930/79892/51203/91272/29127/3833/51529/55869/29082/9319/90417/84250/3619/51451/79980/29781/84722/9212/3835/1663/4926/56984/11331/7175/54892/9555/157570/64151/49856/79075/996/7283/231…
GO:0051301	BP	GO:0051301	cell division	514	0.410136	1.65612	3.89671e-07	0.000425618	0.000408642	2885	tags=37%, list=21%, signal=31%	1063/7153/147841/9700/332/54930/220134/55165/11113/9232/995/11065/9735/4628/9918/83461/11004/675/9133/85444/10051/29899/83540/3832/4751/9493/23194/259266/4752/10615/22974/699/23421/9126/24137/55143/9928/994/9055/10459/54820/3980/57082/991/10403/891/1163/5347/5885/3925/151246/9585/23354/81610/23397/890/221150/387893/348235/9793/1062/79643/146909/201254/983/113130/3070/9738/11130/25906/1058/57405/6…
GO:0140014	BP	GO:0140014	mitotic nuclear division	272	0.493793	1.90022	5.52631e-07	0.000529336	0.000508222	2739	tags=43%, list=20%, signal=35%	1063/286151/9700/9232/995/11065/9735/9918/11004/9133/10051/83540/3832/4751/4288/9493/10615/22974/699/9126/24137/55143/9928/9055/10459/54820/991/10403/891/5347/5885/151246/9585/7272/9787/23397/1062/79643/146909/983/113130/11130/25906/84687/64105/25936/81930/51203/27085/4605/91272/29127/3833/51529/29082/9319/90417/84250/3619/51451/79980/29781/3643/84722/9212/652/3835/4926/23116/5902/8815/55125/5698…
GO:0000070	BP	GO:0000070	mitotic sister chromatid segregation	157	0.55375	2.00036	5.654e-07	0.000529336	0.000508222	2739	tags=52%, list=20%, signal=43%	1063/9700/9232/11065/9735/9918/11004/10051/83540/4751/9493/10615/699/24137/55143/9928/9055/10459/991/10403/891/5347/5885/151246/7272/9787/23397/1062/79643/146909/113130/11130/25906/64105/25936/81930/51203/91272/29127/3833/51529/29082/9319/90417/84250/3619/51451/79980/29781/84722/9212/3835/4926/56984/7175/54892/9555/64151/49856/79075/996/7283/23126/701/8697/7517/54617/3837/25836/286053/10460/990/5…
GO:0015075	MF	GO:0015075	ion transmembrane transporter activity	535	-0.48634	-1.71726	6.06004e-07	0.000529526	0.000508406	2019	tags=23%, list=14%, signal=20%	79041/94081/115286/1836/28982/54499/57130/6583/23480/523/55315/478/6515/59341/54847/529/92014/6508/7991/7220/201232/528/6576/84134/55248/3708/7779/64116/11231/114789/9114/3954/3749/540/56262/113235/9424/2743/65010/55238/84912/51449/55974/1317/253512/151258/55144/9725/26503/153129/79714/57185/41/9296/54977/6567/55129/6335/8992/55676/51606/3778/51000/539/23413/522/8514/1346/55151/6575/83959/51092/9…
GO:1903047	BP	GO:1903047	mitotic cell cycle process	787	0.366487	1.5187	7.52516e-07	0.000616452	0.000591864	2750	tags=35%, list=20%, signal=30%	1978/3306/3624/1031/1032/1063/5577/2305/596/286151/23236/9700/54930/55165/11113/9232/995/11065/9735/4628/9918/11004/675/5087/9133/9702/10051/1033/29899/83540/64946/3161/128239/3832/4751/4288/9493/23194/10615/91607/1027/29997/22974/699/9126/24137/55143/9928/10106/2009/994/9055/10459/5422/54820/991/10403/891/1163/25942/5347/9837/7023/5885/3925/151246/9585/23354/7272/9787/23397/1869/146956/890/64858…
GO:0000793	CC	GO:0000793	condensed chromosome	180	0.542861	2.01923	8.59561e-07	0.000662721	0.000636288	2686	tags=49%, list=19%, signal=41%	3306/1063/7153/147841/332/220134/3148/9735/9918/11004/675/83540/64946/4751/4288/10615/699/23421/9126/54820/57082/10403/891/5347/5885/151246/1059/221150/348235/9793/1062/22920/201254/10428/3014/11130/1058/57122/197370/64105/57405/641/25936/91272/90417/3619/79902/79980/27030/29781/79677/9212/3146/672/284058/55320/6839/8815/11073/23476/54780/5501/9555/64151/55055/7283/55355/701/55839/1104/378708/103…
GO:0000785	CC	GO:0000785	chromatin	799	0.356557	1.47494	1.16125e-06	0.000845587	0.000811859	2033	tags=27%, list=14%, signal=24%	3229/5083/4772/10736/4773/2353/4774/6615/122953/1063/4091/1958/2305/8013/3005/1628/55509/23236/79191/55663/4212/3148/1054/731220/5087/7067/60529/6495/7112/8971/5396/7849/1316/57215/57491/10265/29997/84327/3021/468/9126/3151/257/5463/3236/10635/5422/57649/6929/9189/25942/5347/7023/7022/6935/1059/6910/10409/1869/146956/55010/55810/4092/5090/3235/6666/1745/6603/118472/3014/55723/4088/113130/3070/729…
GO:0008509	MF	GO:0008509	anion transmembrane transporter activity	275	-0.547858	-1.83559	3.14717e-06	0.00217105	0.00208446	2014	tags=25%, list=14%, signal=22%	94081/115286/1836/28982/6583/23480/55315/6515/54847/92014/6508/201232/6576/84134/55248/64116/11231/114789/56262/113235/2743/65010/55238/84912/51449/55974/253512/151258/55144/26503/153129/54977/6567/55129/51000/83959/51092/9122/6533/347734/1184/91749/6892/788/8402/6553/9497/23443/6513/84879/55244/2697/11182/29928/219855/6505/948/222962/64078/1497/28231/84679/6526/57835/5243/9635/28234/2556
GO:0015318	MF	GO:0015318	inorganic molecular entity transmembrane transporter activity	447	-0.495159	-1.72525	3.31963e-06	0.00217552	0.00208875	2019	tags=23%, list=14%, signal=20%	79041/94081/115286/1836/54499/57130/6583/523/478/59341/529/6508/7991/7220/201232/528/6576/55248/3708/7779/64116/9114/3954/3749/540/56262/113235/9424/2743/65010/55238/51449/1317/253512/151258/55144/9725/26503/153129/79714/57185/41/9296/54977/6567/55129/6335/8992/55676/51606/3778/51000/539/23413/522/8514/1346/55151/6575/83959/9122/6533/347734/55362/123606/1184/9550/259232/27345/10060/8402/6553/9497…
GO:0005581	CC	GO:0005581	collagen trimer	50	0.743101	2.24088	3.49358e-06	0.00218049	0.00209352	953	tags=32%, list=7%, signal=30%	81035/1306/50509/1277/7373/1293/10882/1307/1634/1278/51435/1281/114898/1291/1292/1301
GO:0008134	MF	GO:0008134	transcription factor binding	538	0.379494	1.54377	5.0929e-06	0.00303421	0.00291319	2333	tags=27%, list=17%, signal=23%	8638/5168/27254/4772/3429/10736/4773/3280/2353/4774/7088/7090/1063/8013/596/8543/11113/4212/3148/1054/6907/7067/6495/5396/10848/5757/5292/6875/468/10459/117854/5585/57649/6929/8863/25942/6910/1869/23054/10174/4088/7291/10221/2295/11267/4802/3065/84193/64784/11107/9079/2146/196/5916/3087/6497/55869/9969/9181/2091/23411/23462/23522/7994/3725/602/6605/3508/5914/6938/90390/3068/57801/55588/29969/3146…
GO:1903046	BP	GO:1903046	meiotic cell cycle process	128	0.564897	1.99574	5.39587e-06	0.00307494	0.0029523	2630	tags=47%, list=19%, signal=38%	3306/150365/7153/286151/23236/9700/9232/995/9918/675/9133/10051/83540/192670/699/994/10635/991/5347/8438/5885/151246/7272/146956/29893/201254/4627/81930/84501/9319/3619/4603/5892/27030/29781/55706/2175/5890/9665/9897/80198/6790/57697/2072/7283/701/378708/10388/25788/2067/5888/7314/2177/5889/51343/4361/23310/1060/83990/4439
GO:0051304	BP	GO:0051304	chromosome separation	83	0.630468	2.07457	7.60888e-06	0.0041554	0.00398965	2276	tags=49%, list=16%, signal=42%	1063/7153/9700/9232/11065/9735/699/10459/991/10403/891/5347/5885/7272/9787/146956/1062/201254/11130/25906/51529/9319/51451/29781/9212/4926/56984/80198/7175/57697/2072/996/701/8697/378708/7517/1459/7156/286053/10460/990
GO:0007127	BP	GO:0007127	meiosis I	79	0.623072	2.03862	1.10423e-05	0.00559752	0.00537426	2630	tags=48%, list=19%, signal=39%	3306/150365/7153/9700/9232/675/9133/192670/994/10635/5347/8438/5885/151246/146956/29893/201254/9319/4603/5892/27030/55706/5890/80198/6790/57697/2072/378708/10388/25788/5888/7314/2177/5889/4361/1060/83990/4439
GO:0000228	CC	GO:0000228	nuclear chromosome	197	0.491249	1.81482	1.11037e-05	0.00559752	0.00537426	3565	tags=55%, list=25%, signal=41%	3306/7153/332/9918/675/83540/4751/3021/699/9126/5422/57649/10403/891/25942/5347/9837/5885/5557/22920/5427/3014/86/10714/64785/1058/3065/64105/641/81611/51659/55869/23514/3619/79980/3725/27030/6605/23347/4176/672/55320/6839/57634/84296/3020/4173/11073/23476/54962/6119/55249/4174/9555/55929/5928/84312/79913/7283/50485/701/1104/27339/10524/4172/283899/4175/10388/54617/1660/51377/7329/5888/4998/9031/…
GO:0061982	BP	GO:0061982	meiosis I cell cycle process	83	0.620652	2.04227	1.29068e-05	0.00626146	0.00601171	2630	tags=48%, list=19%, signal=39%	3306/150365/7153/9700/9232/995/675/9133/192670/994/10635/5347/8438/5885/151246/146956/29893/201254/9319/4603/5892/27030/55706/5890/80198/6790/57697/2072/378708/10388/25788/2067/5888/7314/2177/5889/4361/1060/83990/4439
GO:0004888	MF	GO:0004888	transmembrane signaling receptor activity	343	-0.504364	-1.72406	1.33761e-05	0.00626146	0.00601171	1079	tags=17%, list=8%, signal=16%	3482/80045/2152/91/3597/27297/3673/64582/3590/10280/3459/2321/4233/53834/3140/55362/3460/10266/5801/134/6785/10060/2022/23654/4915/355/94/3454/51763/3588/1140/5796/5021/7099/780/2852/3575/9620/2051/8322/9466/3455/53637/185/9052/1952/6608/971/8793/8416/3357/6098/5026/60401/1949/30817/920/2556
GO:0005819	CC	GO:0005819	spindle	339	0.422931	1.66453	1.72144e-05	0.0077803	0.00746997	2878	tags=37%, list=21%, signal=31%	3306/1063/9700/332/54930/220134/9735/6907/11004/29899/3832/4751/9493/145508/259266/150468/56271/10615/22974/9126/24137/55143/9928/2009/994/9055/10459/83541/54820/90799/991/891/5347/5885/9585/23354/81610/7272/9787/221150/348235/9793/1062/146909/22920/983/9857/4627/81930/51203/91272/2908/29127/3833/9181/10112/90417/3619/79902/79677/84722/23255/9212/3835/1663/10733/4926/284403/10769/8317/23116/11432…
GO:1901342	BP	GO:1901342	regulation of vasculature development	193	0.489994	1.81983	2.31137e-05	0.0100984	0.00969559	1544	tags=20%, list=11%, signal=18%	9723/79924/5168/958/126393/5176/577/1545/7057/25960/1634/727/10000/55810/2013/7291/90993/22846/8038/6301/6678/168667/3087/23411/7453/5587/1893/3146/5797/672/2752/3162/10769/7058/7494/6558/1870/10365
GO:0045765	BP	GO:0045765	regulation of angiogenesis	191	0.491772	1.82034	2.55166e-05	0.0107886	0.0103582	1544	tags=20%, list=11%, signal=18%	9723/79924/5168/958/126393/5176/577/1545/7057/25960/1634/727/10000/55810/2013/7291/90993/22846/8038/6301/6678/168667/3087/23411/7453/5587/1893/3146/5797/672/2752/3162/10769/7058/7494/6558/1870/10365
GO:0045017	BP	GO:0045017	glycerolipid biosynthetic process	212	-0.547423	-1.78921	2.94718e-05	0.0120715	0.01159	1562	tags=21%, list=11%, signal=19%	51099/5130/27124/54872/64419/5293/79837/79143/85465/4534/9896/10390/5868/150094/23399/84720/55294/51552/56894/5289/22908/23171/51227/23659/23175/2247/8867/84803/80235/55500/51763/5338/84879/126969/57048/949/51196/1606/1040/55224/1607/3357/2822/84649/200879
GO:0140013	BP	GO:0140013	meiotic nuclear division	115	0.564637	1.97159	3.08817e-05	0.0122657	0.0117764	2232	tags=43%, list=16%, signal=36%	3306/150365/7153/286151/23236/9700/9232/675/9133/10051/83540/192670/699/994/10635/991/5347/8438/5885/151246/7272/146956/29893/201254/81930/84501/9319/3619/4603/5892/27030/29781/55706/2175/5890/9665/9897/80198/6790/57697/2072/701/378708/10388/25788/5888/7314/2177/5889
GO:0006310	BP	GO:0006310	DNA recombination	246	0.44735	1.7144	3.6239e-05	0.0139701	0.0134129	2920	tags=42%, list=21%, signal=34%	958/7153/3005/3148/675/8971/9984/80119/10459/10635/3980/6929/8438/5885/146956/55010/29893/83695/201254/3014/86/3149/7468/197370/84515/641/116028/51659/9319/10189/55693/23514/3838/27343/5892/27030/79677/3508/23347/4176/3146/672/8317/5890/51444/64710/5591/9156/84296/80198/23028/4173/7486/57697/2072/157777/6119/54780/4841/4174/79913/79035/378708/8318/4172/283899/7517/4175/54617/25788/51377/2067/1124…
GO:0098948	CC	GO:0098948	intrinsic component of postsynaptic specialization membrane	29	-0.818686	-2.00156	4.55221e-05	0.0169558	0.0162795	833	tags=17%, list=6%, signal=16%	9746/57555/1140/1949/2556
GO:0003010	BP	GO:0003010	voluntary skeletal muscle contraction	3	0.994762	1.61793	4.78648e-05	0.0169558	0.0162795	66	tags=67%, list=0%, signal=66%	7138/23336
GO:0014721	BP	GO:0014721	twitch skeletal muscle contraction	3	0.994762	1.61793	4.78648e-05	0.0169558	0.0162795	66	tags=67%, list=0%, signal=66%	7138/23336
GO:0000139	CC	GO:0000139	Golgi membrane	615	-0.438509	-1.56218	4.9554e-05	0.0170922	0.0164105	2856	tags=32%, list=20%, signal=26%	9980/5298/10483/8853/58480/2635/22820/5664/142891/27032/9583/11237/58485/80146/8459/22796/117248/22870/23155/2650/23760/51363/377/2801/3134/2803/57589/11227/113178/373/113829/79794/8548/9486/11282/57222/26229/254887/22800/9276/6272/11046/84068/8775/7355/164/10175/3133/84750/162/11285/7357/10113/1211/6396/11235/23431/51463/9516/9527/10134/27236/10282/351/54499/57134/2218/64132/25837/7110/9445/9469…
GO:0007088	BP	GO:0007088	regulation of mitotic nuclear division	94	0.586709	1.9516	5.52871e-05	0.0185807	0.0178396	1981	tags=38%, list=14%, signal=33%	1063/286151/9700/995/9735/4751/4288/699/10459/991/10403/891/5347/5885/9585/7272/9787/11130/25906/51203/27085/51529/9319/51451/3643/9212/652/56984/6790/7175/9088/996/701/1104/8697/7517
GO:0098791	CC	GO:0098791	Golgi apparatus subcompartment	712	-0.422553	-1.51884	6.26646e-05	0.0201357	0.0193326	2856	tags=31%, list=20%, signal=26%	9980/5298/1212/8678/10483/8853/58480/2635/22820/5664/142891/9581/27032/9583/11237/58485/51429/4952/80146/8459/22796/117248/55361/22870/23155/2650/23760/51363/377/2801/3134/2803/57589/11227/113178/373/113829/79794/163882/8548/9486/11282/57222/26229/254887/22800/9276/6272/11046/84068/8775/8985/7355/164/10175/3133/7260/84750/8766/162/11285/7357/10113/1211/6396/11235/23431/51463/9516/9527/10134/27236…
GO:0000779	CC	GO:0000779	condensed chromosome, centromeric region	111	0.553742	1.90706	6.29865e-05	0.0201357	0.0193326	2739	tags=53%, list=20%, signal=43%	1063/147841/332/220134/9735/9918/11004/83540/64946/4751/10615/699/23421/54820/57082/10403/891/5347/151246/1059/221150/348235/9793/1062/201254/10428/11130/1058/57122/64105/57405/25936/91272/90417/3619/79902/79980/9212/284058/55320/5501/64151/55055/55355/701/55839/378708/5253/79023/79682/64769/8243/23310/1060/9183/1452/79172/81620/81929
GO:0000777	CC	GO:0000777	condensed chromosome kinetochore	101	0.546082	1.85187	8.95025e-05	0.0279312	0.0268171	2739	tags=53%, list=20%, signal=43%	1063/147841/332/220134/9735/11004/83540/64946/4751/10615/699/23421/54820/57082/10403/891/5347/151246/221150/348235/9793/1062/201254/10428/11130/1058/57122/64105/57405/25936/91272/90417/3619/79902/79980/284058/55320/5501/55055/55355/701/55839/378708/5253/79023/79682/64769/8243/1060/9183/1452/79172/81620/81929
GO:0099060	CC	GO:0099060	integral component of postsynaptic specialization membrane	27	-0.820071	-1.97393	0.000102927	0.0313737	0.0301223	833	tags=19%, list=6%, signal=17%	9746/57555/1140/1949/2556
GO:0006281	BP	GO:0006281	DNA repair	521	0.364205	1.47134	0.000112931	0.0336407	0.0322989	3434	tags=42%, list=24%, signal=33%	1032/2305/2138/84875/9232/3148/1054/9768/675/10535/5396/80119/8313/29997/580/9126/10459/10635/5422/7398/3980/8438/5885/6917/146956/55010/91419/64858/5427/83695/201254/983/3014/113130/7291/121642/86/10714/7468/55215/4595/197370/4521/84515/641/116028/25913/6749/5536/84501/51659/11143/80820/4913/2188/9319/23411/55693/84250/23514/29089/27343/5892/27030/79677/3508/55247/23347/4176/1763/3835/7913/1663/…
GO:0003682	MF	GO:0003682	chromatin binding	448	0.374873	1.50313	0.000129564	0.0377376	0.0362324	2841	tags=35%, list=20%, signal=29%	3229/4773/2353/9760/4774/122953/1063/4091/1958/7153/3005/9768/639/9918/10051/7067/6495/2735/6322/8971/114825/3021/9126/3151/26471/3236/5422/5585/25942/5885/1059/23397/23054/1911/1745/6603/4088/113130/3070/4673/79685/86/6472/90993/7468/23598/1058/3065/2145/84515/2146/2737/6749/6601/79892/5916/6670/57616/84629/23411/55693/29089/10389/27030/339287/29781/6605/5914/26147/1786/1663/10036/56981/11198/64…
GO:0098936	CC	GO:0098936	intrinsic component of postsynaptic membrane	43	-0.744698	-1.96753	0.000139761	0.0398227	0.0382343	833	tags=21%, list=6%, signal=20%	9746/747/57406/134/57555/23767/1140/1949/2556
GO:0000725	BP	GO:0000725	recombinational repair	131	0.508294	1.80239	0.000151617	0.0415865	0.0399278	3344	tags=54%, list=24%, signal=42%	675/10459/10635/3980/8438/5885/55010/83695/3014/197370/84515/641/116028/51659/55693/23514/27343/5892/79677/23347/4176/672/8317/5890/51444/64710/84296/80198/23028/4173/7486/57697/2072/157777/6119/4174/79035/8318/4172/7517/4175/54617/25788/112441434/25836/286053/5888/56893/5889/142/55317/8914/10721/4171/4361/2187/5932/4683/125150/6421/9985/10933/79728/196528/149840/2237/2521/63979/84464/1111/9401
GO:0000776	CC	GO:0000776	kinetochore	132	0.515516	1.82272	0.000164096	0.0415865	0.0399278	1938	tags=41%, list=14%, signal=36%	1063/147841/332/220134/9735/11004/83540/64946/4751/10615/699/23421/54820/57082/10403/891/25942/5347/151246/7272/221150/348235/9793/1062/201254/10428/11130/1058/57122/64105/57405/25936/81930/27085/91272/90417/3619/79902/79980/9212/3835/284058/55320/7175/5501/23279/55055/55355/701/55839/2491/84148/378708/23468
GO:0098660	BP	GO:0098660	inorganic ion transmembrane transport	495	-0.443925	-1.56088	0.000165081	0.0415865	0.0399278	1611	tags=18%, list=11%, signal=16%	3708/7779/64116/7871/114789/9114/3954/3749/540/113235/9424/2743/3064/65010/53827/51449/84959/1317/253512/26503/79714/57185/41/81831/9296/29979/55129/2621/6335/8992/55676/51606/3778/539/23413/522/8514/1346/84277/55151/6575/23171/83959/6533/5621/2040/123606/1184/9550/259232/581/2247/27345/483/10060/9943/375346/8402/6553/9497/27075/23327/57192/7531/5311/55799/23203/1318/388662/57380/219855/6505/2852…
GO:0016525	BP	GO:0016525	negative regulation of angiogenesis	67	0.614993	1.98714	0.000167466	0.0415865	0.0399278	1544	tags=25%, list=11%, signal=23%	9723/5176/577/7057/1634/55810/90993/22846/6301/6678/3087/5797/10769/7058/6558/1870/10365
GO:1901343	BP	GO:1901343	negative regulation of vasculature development	67	0.614993	1.98714	0.000167466	0.0415865	0.0399278	1544	tags=25%, list=11%, signal=23%	9723/5176/577/7057/1634/55810/90993/22846/6301/6678/3087/5797/10769/7058/6558/1870/10365
GO:2000181	BP	GO:2000181	negative regulation of blood vessel morphogenesis	67	0.614993	1.98714	0.000167466	0.0415865	0.0399278	1544	tags=25%, list=11%, signal=23%	9723/5176/577/7057/1634/55810/90993/22846/6301/6678/3087/5797/10769/7058/6558/1870/10365
GO:0051783	BP	GO:0051783	regulation of nuclear division	107	0.554026	1.89284	0.00016892	0.0415865	0.0399278	1981	tags=36%, list=14%, signal=31%	1063/286151/23236/9700/995/9735/4751/4288/699/10459/10635/991/10403/891/5347/5885/9585/7272/9787/11130/25906/51203/27085/51529/9319/51451/3643/9212/652/56984/6790/7175/9088/996/701/1104/8697/7517
GO:0042289	MF	GO:0042289	MHC class II protein binding	3	-0.993925	-1.56584	0.000171334	0.0415865	0.0399278	10	tags=67%, list=0%, signal=67%	975/920
GO:0006812	BP	GO:0006812	cation transport	669	-0.416595	-1.49397	0.000202547	0.0471676	0.0452863	2065	tags=22%, list=15%, signal=20%	56666/516/8773/7922/2771/79041/94081/351/817/115286/28982/54499/57130/4638/6583/51310/523/9446/478/59341/529/475/7991/7220/528/578/3708/7779/64116/7871/114789/9114/3954/3749/6446/540/113235/9424/65018/3064/55238/53827/1742/1499/84959/7466/7248/1317/151258/6347/9725/26503/153129/54602/79714/409/57185/41/150094/81831/9296/54977/29979/4794/55129/2621/6335/8992/55676/51606/3778/1861/79572/9456/539/23…
GO:0000724	BP	GO:0000724	double-strand break repair via homologous recombination	129	0.50659	1.78615	0.000208208	0.0471676	0.0452863	3344	tags=54%, list=24%, signal=42%	675/10459/10635/3980/8438/5885/55010/3014/197370/84515/641/116028/51659/55693/23514/27343/5892/79677/23347/4176/672/8317/5890/51444/64710/84296/80198/23028/4173/7486/57697/2072/157777/6119/4174/79035/8318/4172/7517/4175/54617/25788/112441434/25836/286053/5888/56893/5889/142/55317/8914/10721/4171/4361/2187/5932/4683/125150/6421/9985/10933/79728/196528/149840/2237/2521/63979/84464/1111/9401
GO:0030312	CC	GO:0030312	external encapsulating structure	312	0.400546	1.55881	0.000208722	0.0471676	0.0452863	1219	tags=20%, list=9%, signal=18%	81035/1306/165/1805/5176/349667/8839/50509/10417/1277/2202/7373/170689/1293/7057/4239/129804/710/1307/183/1634/3914/8425/1278/4052/143282/9509/51435/23768/6383/81621/1281/6387/121227/83716/633/283/5118/7473/3959/7059/25878/4237/1291/4313/92949/871/1462/6678/168667/6649/2200/1292/1301/3956/7076/284018/6275/3068/1893/7077
GO:0031012	CC	GO:0031012	extracellular matrix	312	0.400546	1.55881	0.000208722	0.0471676	0.0452863	1219	tags=20%, list=9%, signal=18%	81035/1306/165/1805/5176/349667/8839/50509/10417/1277/2202/7373/170689/1293/7057/4239/129804/710/1307/183/1634/3914/8425/1278/4052/143282/9509/51435/23768/6383/81621/1281/6387/121227/83716/633/283/5118/7473/3959/7059/25878/4237/1291/4313/92949/871/1462/6678/168667/6649/2200/1292/1301/3956/7076/284018/6275/3068/1893/7077

## Sheet: GSE_KEGG_TP53
	ID	Description	setSize	enrichmentScore	NES	pvalue	p.adjust	qvalues	rank	leading_edge	core_enrichment
hsa04060	hsa04060	Cytokine-cytokine receptor interaction	106	-0.591428	-1.81384	0.000246473	0.000246473	0.0775742	1034	tags=23%, list=7%, signal=21%	91/3597/3590/3459/3460/355/94/3454/3588/7042/53342/27242/650/3575/9466/3455/3592/58191/8795/338376/8793/10344/60401/920
hsa03460	hsa03460	Fanconi anemia pathway	53	0.592058	1.83175	0.00178678	0.00178678	0.225306	2908	tags=55%, list=21%, signal=44%	3280/675/7398/146956/201254/55215/641/116028/2188/29089/672/2175/80198/57697/2072/6119/91442/378708/7156/2067/51455/5888/2177/5889/2187/83990/11201/80233/79728
hsa04115	hsa04115	p53 signaling pathway	63	-0.62071	-1.74969	0.00235203	0.00235203	0.225306	870	tags=27%, list=6%, signal=25%	1021/50484/637/3486/581/836/64065/355/595/1643/4193/8795/27244/55240/64393/1026/7157
hsa04725	hsa04725	Cholinergic synapse	71	0.542865	1.755	0.00309854	0.00309854	0.225306	1616	tags=24%, list=12%, signal=21%	773/2353/1129/596/23236/115/468/10000/4893/90993/148327/2775/3709/59345/10681/2767/5578
hsa03440	hsa03440	Homologous recombination	39	0.611452	1.77209	0.00403081	0.00403081	0.225306	2908	tags=59%, list=21%, signal=47%	675/580/8438/146956/10714/641/5892/672/5890/80198/11073/6119/7517/25788/7156/5888/5889/4361/5932/83990/4683/51720/79728
hsa05218	hsa05218	Melanoma	56	-0.615079	-1.70498	0.00492852	0.00492852	0.225306	906	tags=27%, list=6%, signal=25%	5293/1029/1871/1021/4233/2252/581/2247/56034/595/4286/1643/4193/1026/7157
hsa00430	hsa00430	Taurine and hypotaurine metabolism	5	0.892475	1.63371	0.0051986	0.0051986	0.225306	28	tags=20%, list=0%, signal=20%	2678
hsa00830	hsa00830	Retinol metabolism	18	-0.786083	-1.80333	0.00639101	0.00639101	0.225306	2269	tags=50%, list=16%, signal=42%	8630/5959/51109/54884/112724/10901/316/157506/339761
hsa04142	hsa04142	Lysosome	118	-0.518246	-1.6114	0.00687844	0.00687844	0.225306	3066	tags=43%, list=22%, signal=34%	8218/9741/3916/8372/1212/533/1513/9583/4864/537/6272/8763/3425/164/410/4126/162/256471/1211/23431/9516/411/175/53/285362/950/2717/9114/6609/26503/2720/3482/1519/135112/2519/968/51606/3988/5641/4758/23659/8692/79158/1174/1203/2760/9374/57192/8906/1497/2517
hsa00051	hsa00051	Fructose and mannose metabolism	28	-0.681616	-1.6639	0.00769813	0.00769813	0.225306	3099	tags=50%, list=22%, signal=39%	197258/29925/57016/5209/230/5213/3098/231/7264/5210/226/5211/3099/57103
hsa04975	hsa04975	Fat digestion and absorption	16	-0.783424	-1.73752	0.00787439	0.00787439	0.225306	1318	tags=38%, list=9%, signal=34%	81579/10999/39/948/949/84649
hsa04974	hsa04974	Protein digestion and absorption	57	0.53202	1.65564	0.00923179	0.00923179	0.2286	953	tags=23%, list=7%, signal=21%	1306/50509/1277/7373/1293/1307/1278/1281/1291/9056/6510/1292/1301
hsa03040	hsa03040	Spliceosome	128	0.421637	1.51476	0.00957589	0.00957589	0.2286	4275	tags=53%, list=30%, signal=37%	3306/9984/10465/84950/6427/57819/220988/3178/144983/51503/10189/23020/6636/8175/6429/4670/6626/9879/11338/27316/84991/6426/6428/56259/27339/23451/55110/1659/6637/24148/10992/22938/51729/9092/9775/26121/6434/6635/9129/6633/51340/57461/2521/10450/10286/25949/11325/3183/23350/25804/57187/3192/9410/10915/6634/9785/6629/4116/9343/6628/55119/1655/10084/29896/10946/10907/8896/10772
hsa04728	hsa04728	Dopaminergic synapse	96	0.461882	1.56102	0.0110488	0.0110488	0.2286	1835	tags=21%, list=13%, signal=18%	773/2893/2353/91860/23236/468/10000/3800/90993/148327/5521/2775/3709/59345/10681/5578/5501/5527/5528/2903
hsa05207	hsa05207	Chemical carcinogenesis - receptor activation	126	0.400824	1.4428	0.0126937	0.0126937	0.2286	1133	tags=15%, list=8%, signal=14%	773/1545/2353/1978/596/332/115/2953/468/10000/1869/2946/182/4893/90993/148327/196/3838/3725
hsa05160	hsa05160	Hepatitis C	116	-0.500573	-1.5518	0.0136889	0.0136889	0.2286	1729	tags=19%, list=12%, signal=17%	54205/578/7532/100506658/5293/1499/5519/1871/1021/5520/637/581/836/355/3454/7531/595/3455/949/9076/1026/7157
hsa04216	hsa04216	Ferroptosis	32	-0.673449	-1.67875	0.0138851	0.0138851	0.2286	1899	tags=34%, list=14%, signal=30%	6303/10533/64116/2937/81631/5621/7037/2729/112483/55240/7157
hsa03030	hsa03030	DNA replication	35	0.578823	1.63806	0.0140498	0.0140498	0.2286	3098	tags=60%, list=22%, signal=47%	10535/5422/5557/5427/10714/4176/1763/79621/3978/4173/5985/6119/4174/4172/4175/5984/5982/4171/5426/2237/5983
hsa04114	hsa04114	Oocyte meiosis	98	0.442024	1.4939	0.0144669	0.0144669	0.2286	1877	tags=29%, list=13%, signal=25%	91860/286151/9700/115/9232/995/9133/699/9126/10459/991/891/5347/983/25906/3709/51529/22849/367/6790/9088/5501/5527/7533/996/5528/8697/109
hsa05031	hsa05031	Amphetamine addiction	41	0.566964	1.65586	0.0145264	0.0145264	0.2286	1835	tags=32%, list=13%, signal=28%	2893/2353/91860/468/90993/148327/3065/23411/3725/2354/5578/5501/2903
hsa00564	hsa00564	Glycerophospholipid metabolism	74	-0.553163	-1.60259	0.0184796	0.0184796	0.276963	1920	tags=27%, list=14%, signal=23%	81579/84513/23761/56895/5130/79143/85465/10390/56894/11313/23171/23659/23175/84803/55500/5338/1606/1040/55224/1607
hsa00910	hsa00910	Nitrogen metabolism	7	0.810482	1.57795	0.0205556	0.0205556	0.284295	1274	tags=57%, list=9%, signal=52%	771/2746/2747/2752
hsa04713	hsa04713	Circadian entrainment	59	0.501958	1.5669	0.0207754	0.0207754	0.284295	1877	tags=22%, list=13%, signal=19%	2893/2353/91860/23236/115/9252/8863/2775/59345/10681/5578/2903/109
hsa05216	hsa05216	Thyroid cancer	33	-0.632234	-1.591	0.0230644	0.0230644	0.302468	628	tags=15%, list=4%, signal=15%	581/595/1643/1026/7157
hsa03410	hsa03410	Base excision repair	33	0.582122	1.62244	0.0251207	0.0251207	0.316257	2598	tags=45%, list=19%, signal=37%	3980/5427/10714/4595/4913/27343/55247/3146/3978/10038/23583/328/142/6996/5426
hsa04976	hsa04976	Bile secretion	34	-0.634319	-1.60526	0.0270427	0.0270427	0.319936	909	tags=21%, list=6%, signal=19%	3156/483/6513/949/57835/5243/28234
hsa00590	hsa00590	Arachidonic acid metabolism	27	0.598739	1.60094	0.027446	0.027446	0.319936	158	tags=11%, list=1%, signal=11%	2882/2678/5742
hsa05203	hsa05203	Viral carcinogenesis	158	-0.44381	-1.4175	0.0344065	0.0344065	0.329814	908	tags=11%, list=6%, signal=10%	6776/1021/10488/581/2934/836/8349/7531/8970/595/3017/4193/85236/8347/8365/1026/7157
hsa00920	hsa00920	Sulfur metabolism	10	-0.786182	-1.59057	0.0349708	0.0349708	0.329814	724	tags=60%, list=5%, signal=57%	6821/10380/58472/7263/9060/8991
hsa00561	hsa00561	Glycerolipid metabolism	46	-0.568195	-1.52037	0.0361316	0.0361316	0.329814	1819	tags=24%, list=13%, signal=21%	84513/56895/2717/231/217/56894/23175/84803/1606/1607/84649
hsa05217	hsa05217	Basal cell carcinoma	44	-0.583809	-1.54885	0.0361316	0.0361316	0.329814	777	tags=27%, list=6%, signal=26%	578/7474/51684/1499/1856/581/650/8322/1643/6608/1026/7157
hsa05222	hsa05222	Small cell lung cancer	84	-0.499243	-1.49177	0.0362845	0.0362845	0.329814	1019	tags=18%, list=7%, signal=17%	1288/3673/1871/1021/581/836/3909/3675/3655/3918/595/284217/1643/1026/7157
hsa00480	hsa00480	Glutathione metabolism	41	0.530405	1.54908	0.0368293	0.0368293	0.329814	1975	tags=29%, list=14%, signal=25%	2882/2678/2953/79094/2946/3418/2730/6240/6611/6241/10314/2941
hsa05223	hsa05223	Non-small cell lung cancer	63	-0.525967	-1.48262	0.0392749	0.0392749	0.329814	908	tags=17%, list=6%, signal=16%	5293/1029/6776/1871/1021/4233/581/595/1643/1026/7157
hsa04926	hsa04926	Relaxin signaling pathway	101	0.395385	1.34915	0.0399771	0.0399771	0.329814	2875	tags=28%, list=20%, signal=22%	1277/2353/23236/115/1278/1281/468/10000/4893/4313/90993/148327/2775/3725/4792/59345/10681/5578/109/7046/1282/5601/6714/2778/7423/1284/1286/5605
hsa04950	hsa04950	Maturity onset diabetes of the young	3	0.876842	1.43398	0.0407452	0.0407452	0.329814	951	tags=67%, list=7%, signal=62%	3280/3087
hsa04630	hsa04630	JAK-STAT signaling pathway	94	-0.476263	-1.44732	0.0414286	0.0414286	0.329814	1359	tags=20%, list=10%, signal=18%	5293/9655/122809/3597/3590/6776/3459/3460/3454/3588/53342/316/595/3575/9466/3455/3592/338376/1026
hsa04310	hsa04310	Wnt signaling pathway	114	0.391143	1.37828	0.0414777	0.0414777	0.329814	851	tags=14%, list=6%, signal=13%	5176/4772/4919/4773/2487/7088/7090/23236/7483/6907/8313/5881/7473/6477/4088/8321
hsa05212	hsa05212	Pancreatic cancer	73	-0.521008	-1.50496	0.0419162	0.0419162	0.329814	1386	tags=21%, list=10%, signal=19%	5900/578/5898/5293/1029/1871/1021/581/7042/5338/595/1643/5880/1026/7157
hsa05220	hsa05220	Chronic myeloid leukemia	73	-0.520539	-1.50361	0.0419162	0.0419162	0.329814	1359	tags=21%, list=10%, signal=19%	5293/399694/1029/613/6776/1871/1021/581/7042/1398/595/1643/4193/1026/7157
hsa00780	hsa00780	Biotin metabolism	3	-0.903649	-1.45561	0.0431603	0.0431603	0.33132	1356	tags=100%, list=10%, signal=90%	54995/3141
hsa01230	hsa01230	Biosynthesis of amino acids	59	0.458936	1.4326	0.0444355	0.0444355	0.332988	1480	tags=22%, list=11%, signal=20%	440/26227/29968/84706/5831/6472/3418/4548/875/6470/2752/586/5634
hsa04270	hsa04270	Vascular smooth muscle contraction	86	0.420275	1.4115	0.0460887	0.0460887	0.334648	1628	tags=17%, list=12%, signal=16%	79924/91860/5583/23236/115/183/4628/27094/4627/3709/10672/2767/23365/5578/5501
hsa05213	hsa05213	Endometrial cancer	55	-0.527554	-1.45299	0.0482866	0.0482866	0.334648	628	tags=9%, list=4%, signal=9%	581/595/1643/1026/7157
